# Supplementary material for: Evolutionary relationships, hybridization and diversification under domestication of the locoto chile (Capsicum pubescens) and its wild relatives
Source: Front Plant Sci. 2024 Feb 23;15:1353991. doi: 10.3389/fpls.2024.1353991 (PMC10924304; doi:10.3389/fpls.2024.1353991)
Supplement: Supplementary file 2 [file DataSheet_2.fasta]

>ca_143
ATAGGGTTATATMCAAGCCGNCAGATACCRTAAGTAGAACAACGTWTTAATGGGGAGTNACTCATACGCAAAGCTTGNCAGCCCCAGCCGWCCCTAWWTTTGTGCGGSTGMYGGYCGAGGCNNGACAGGTNGAGCMTTTNMANTNAMYKACTCCCTGTNNACCTCTTTTCAATAGTGGCNCAATACGTTGAGCCTRYCGAGASTGTGTANAATCTTGTTNNGYTAAATTCACCANGGCAAGGCATGCTTATGTTCCCWACTCACCCATGCCCACAAGCAAANNGAGNTTGCRACGCYGCCCCMGCTACGGGCNNGACAAGGAATNACNACGCACTAGGCGTGTYTTAACNGNNGAATTCGATCATNNANCGATTCCAATCTCATCGCCGYNACCTGNTGCTCTTTCTCCGCTSTGGCNCATTTAGGNTCACGANTCTCMGAACYTTAATTCCCATGCCGAGAGNTCAATAACNWGGTRCCNNCTTCKTTGCCRTAACYAYCGYTGTYTGTGAGGCGGCAAAACGNCCNCGGAATCTRTCCAGCTTCACGTGGCACGTTTTTTTAGGCTTTGGTGGGCCTTGRAAAGCCCCNNTGNTCYACAGCYKGCYGCGACTGGACTCGTTCTAATGATTNANAGGGGNTTACCTRGAAKAAKATGGCGAATNACCATGNNCNWAGCCGANTTCGTGAGTTGTACARNANTAAAAACTAGNCGTGTTTRCGATACTAYTTTGNGGNAAAYGTTAACTATAAGCGTAAGGTTYRCAACNACCAANTTTTGGCAGCATACATCCACTTCSTACCCTAGACGAAGGGCGNCCGACCGTTYTAGGAYYCATNAGATGTTGANGARNCGCGCCGGCACTTYTANARAAAAGTTACGGTCKATAGACTRCGCNGMCCACGACTCAGCTCTCAMGTMTGATTCATCCTGTNCTGCAGCNNGCMARKNCAGCTRTCNMGTATTGCARCCARATGCNAGAATGAGCGTCCCTCGGTGNNGARTTGGGACCAGGGTTGTAATGCATATTCTGCTATATGCGACACTCTAGAAATGGGAAGGGGGTTCCTGAGGCGGCACGCGTGCTAAACCAAACAACGCAGGCATGCGCGGCGAAGCTGAAGCCACAACCGTCCCGCTTCCTCAAAATACGGTAGAGTCTCGATATGCTATTAGCCAGAGACCCAGCATTGCCGCTTATAGGAGCAGCGCCTTAGCATGTGTGTGTTCATTTCTACGTAAATTGCTTACAGAACTCTTTTAGATTGGAGAGAGGCCAATGTTCATAAGCGGATTAGGCTAAGCCCACTGCCGCCTGACATAATCAGGCGTGTTTCGAACACGTAACTGCTAGTCAGGAGTCCGTTAGNTTTGTTAGARYGTCANCAGMCGGCACGGGATGGSTRGARNTRCNGNNTCTNTGTAACGCATGCACTGGWCARTGAACNATGAGCNATCTACTWTTTTGAGGTTCYTNCAACTWGCTGCGMGRNACGTGCGGTACCTTTTGYGTGCGTGACNTAGNNGKGCAGATAAGATAANNNCAGCTANCACCTTNGNGCGGTCGTTTMGATATCCTRGTYANAAGNNCGCCAGCGACCACGTNCCACGARTCGAGCCCRCYGCCCCACAAANGSAGAKTGCGTGTGAGNYGRTAYGGTGTCYKWTCANNNGCGCGGTRATGTWNWAARAGCGACGNTCGYTACACKGGGKYWAGAAGCGCCCGTTCANCCAAAAMTANNRGCAGGGTGGGTTGGTYCNGAGCAAGGMGTYACCGTCTTMNGTGANTRWARCCGNGCTTGYCACATTGCTNAAATCTTCGCTGCCAYGTTCTATTCCCGACTYANACCATCCTCAAGGGNTTGATTTGCTGAAGTTRGTATWAGCTKCGAGCTYANMAACMCGTGNANCTGGTAAGCNNTAGCGCATTATCTGCACGAATTTRGAAAAGGATGCTGGTCTTGTGCGGTGTTAGGRATCGCTATANAAANNAANGGNTTAWGGGTTMNNAATNNGTCTNNNNNNGANNTTATTNNTGTGCTATMTWGMTCCTGTAATTNNCTACATNNAGCNNNNCGTTGCKANNNNNNNRCTGARTNGNNNNNNNNNNNNGAATGANNNNNNNNNNNNNNAKACCATCACTNNNNNNTCGTACAGATAGNNNNNNGNAYANMCCTCAAGCTCTATTGGGTGCTGTNNGATGGNNNGAATNCNNNNNNNNNNNNNNNNNNNNNNNCNACTTGATCRGNCTCAACNNNNNNNNNNACATTCCTGGGAGCACAAGCGTGAAACNNNNGAAGACGGGAGGATCGNNNNNNNNCAYGNCGTGCCATATCGGAGCTTNGGAGCKATTCTGCCGCGATGNCNGGGGGACNNCAATCCGMNCRNTAAACYGCCTCNAAAGGTCWTYTYCCCCTTCGTCNNNNTGACAAATAATACNTCAAYWATAKYCAAACGGCGTCTGTTATNNNNNNNNCATGNNNNNNNNNNNNAGTAAAGCAGTMCRRTAGMTAGTNNNNNGTAGNNNTAAGAGGNAATGTATAGANNNNNNWGCRCACAACCAATTATAATCGGYTNNNNNNNNNNNNNNNRTTGTTGCACCCCTTGCNNNNNATNCKNACTMGCGCTATYCGCGTTAATTCTAGSAYRGCTGGAGATCTWATNNNNNGGACGCTCGTNNNNNNNNNNNNNNNNNNACCANNNGCCCCGCGGGNNNNMAKMNNNGCCCNNNNNNNNNNNNNACANGNNNNNNNNNNNNNTAGGGAWAATACACGAACTNNNNNNNNNTGATCCCCCTGCNGCCCNNNNNNNNNNNNNNNNCNTGGTARCGANNNNNNNNNNNNNNNNNNNAAANNNNGCCNNNNNNNNCTACNNNNNNTCTCCWGNNNNNNNNNNGCGTGNNNTCRAGNNNNNNNNNNNNNNNNNNNNNNNNNNNNNNNGTGANNNNNNNNNKNCRTGACANNNNNNCAGCCCGAGATTAAGAYCNNATGNNNNNNNWACGTNNNNNNNNNNNACCNNNNNNNNNNNATYTAGNNNNNNNRNNNNNNNNNNNNNNNNNNNTGATTTAGTGTTCTGACNNNCTTTGNNNNNNNNNNNNNNNNNNNNNATAGTTTTYNNNCAGGCCGGCAGANNNNNNARCCACNNNNNNNNNNNNNNNNNNNNNNNNNNNNNNNNNNNNNNNNCGGGTGGTAMGCCRACGGAARGNNNNNNNAGGACGCGTTCCAGAGNNNNNGCTRGAANNNGCNNNNNNNNNGTGANNNNNNGTGACGANNNNNNNNNNNNNNNNNTATCTATAACTAMNCRGAATYNNNNNNNNNNNNNNCTTATCCAAGATGCTCCAAGGCCTGGATGCTCGCNATWGTTGTTCACNNNTTNAANNNATANGTTNNNNNNGATATTCCANNNNNNTCTGNNNNNNNNNNACAAAATNNNNNNCKKNTCTAGCTAACTATTNNNNNNNNNNNNNNNNNNNNNNCRWCCMTTCCAMNNNNNNNTTCAANNNNNNNNAANTGCNNATGCCGACAGGAGNNNNNNNNCCNCGAAGGCKTCAGATTGCACCNNNNNNNNNNNNNNNNNNNNNNNNNNATRRGTAATATMTATCCTCTCCTTATACTAGCGCTCCCTNNNNNCGTGGCATTCANGCNGAGAATAGTACGAGGCGGCTGAGCTRTTATAAGTGTNGCNGTGTCGTNNNNNNNNNNNNNNNNNNNNNNNNNNNTWYCCGGGTGACCTGTNNNNNNNNNNTCTAYGCTCTTANCGATAGCACGGTAGTGGAGNNNNNARGACGAATAANNNNNNNNNNNNNNNNNNACCGTAGAACCCTANNNNGGTTTTCNNNNNNNNNNNNNTAYRCGGRGCTATNNNNNNNNNNNNNNCAGGCKGGGAGYANCGATNANNGCNNNNNNGCAGGAANNNNNNNNNTCCCCTAANNNNNNNNNAGCTNNNNNNNNNNNNNNNNNNTTNGACNNMRKNNNNNNNNNNNGAATTTYANKTTGGNNMYCCGCAGCAGCGCCCGAACCMKTTTNNNNNNNNNNNNTATTAATAAAGAGTAATTNNNNNNNNNNNNNNNNNNNNNNNNNGTTGGNNNNNNNNNNNNNNNNNNNNNNNNGCCGTAGTGAGNNNNNNNGNNNNNNNNNNTTNNNNNNNNNNNNNNNNNNNNNNNNAGNNGNTCNNNNCRANNNNCNNNGAGTTCGARGCGAAACANNTNNNNNNNNNNNNCTGCACGGANNNNNNNNNNTACGTNNNNNNNNNNGTTACCNNNNNNNNNNNNNNCAACATTCTGRGTGTAGTCGNNNNNNNNNNNNNNNTGCANNNNNNNATCTCAACCCTTNNNNNNNNNNNNNNNAGGCAAGNNNTATAKCTNNNNNNNGCCGAGANTGRNGGGTANGAACTATGACTGTCNNNNNNNNNNNNNNNNNNNNNNNNNNNNNNNNGCGNNNNNNNNNNNNNNNNCCCTTNNNNNGYGGNGMGGGGNNNNNNAGCGTNNNNNNNNNNNNNNATCGCANNAGGRNNNNNNNNNNNAACNCTGATATTCTGAANNNNNNNNNNNGRGTTANNNNNNNCATCANNNCNNNNNGCACTCGCATCTANTCTCGSAGANNNNNNNNNNNNNNNNNTGGGCNNNNNNNACGCCGGCTNNNNNNNNNNNNNNNNNNNNNNNNNNNNGTATANNNCNNNNNNNTCGMAGGGNTAGGNNNNNNNGTNNNNNNTCACAAGNNNNNNNNNNGGGNGAYGNNNNNNNNNNNNNNNNNNNNNNNNGCNNNNNGTGANNGAMNNNNNNNNNNNNNNNNNNNNGNNNNNNTTTAANNNNNNNNAAGATANANNNNNNNNNNNAAGAAACATNATAANAANNNNNNNNNNGTCAAACNNNNNNNNNNNNNNANNNNNNNNNNNNNNNNNNNNNNNNNNNNNNNNNNNNNCTTATCTTNNNNNNNNNNNNNNNNNNNNNNNNNNNNNNTCTNNNNTCANNGAGATGTTGCTNNNNNNNNNNNNGGTGCCCCTCCACCGCTGGGNNNNNNNTANNNNNNNNNNNNNNNNNNNNCCTNNNNNNATCGGCTCTCCWTGTRGCCCANNNGCCGGCTGGCATCCGNCNNNNNNNNNNNNNNNNNNNNNNNNNNNAGGTNGCGCTCNNNNNCGCACNNNNNNNNNNNNNYCCKKGGNNNNNNNNNNNNNGGGGGAAGNNNNNNNNNNNTGSNACTYAMTGGAGCCGTTGNNNNNNGRCNNNNNNNNNNNNNNNNNNNCATAGTTTTRGYGCTCCGATTTACNNTTATCACTCAYCCAACATGAATACGGAAAATATNNNNNNNNNNNYAGTTGGNNNCGNGNNNNNNNNNNNNNNNNNTMTTGNNNNNNCANNNNNNNRNNNNNNNNNNNNNNNNNNNNNNNNNNNNNNGGCATCYRNNNNNANNNNNNRTNNNNNNNNNNNNNNTGGAAATNNNTAGCGNNNNNNNNNNNNNNNNAGGNNNCATCAGCCTCTGGCNNNNNNNNNNNNNNNNNNNNNNNNNNNNCCGNNNNNNNACTCGANNNNNNNNNNNNNNNNNNNNNNNNNNNNTCGGCAGNNNNNNNNNNNNNNNNNNNCCAGCAGGGCAAACNNANNTTCATCWANNNNNNNNNNNNNNNNNNNNNCTNNNNNNNNNNNNNNNNNCGTNNCGGNTAANANAGNNNNNNNNNNNNNNNNNNNNNNNTAWRTCAAWGCTGNNNNNNNNNNNNNNGTCTGGGNGNNNNNNNNNNCGGTGNNNTTAGTCACCYGTCNNNNNNNNNNNNNNNNTACCATGTGTATNAGGNNNNNNNNNNNNNNNTTAANNNAWGTWTTCNNNNNNNNNAGGGACCGCTGCTYTTNCTTTGNNNNNNNNNNNNNNNNNNNTGTCGCCNNNNNNNNNNNNNNTANNNNNNNNNNNNNNNNNNNNNNNNNNNNNNGNNTGNGCGNATRATNWCAGSATCTAGANNNNNAGGNNNNNNNNNNNNNNNNNNNNAATAGTCTTTNNNNNNNMGGNNNNNNNACTGGCATTCANNNAAKNNNGTCTCCCNNNNNNNNNACGKNYCMNNATGGTCTNGTNNNNNNNANNNNNNNNNNNNNNNNNNNGCGAATCATANNACTCANNNNAWNNNNNNNNNNNNACCGTTTGGGCNNNNNNNNNNNNNNNNNNNAGGNTCACGNTCATGTNNMGAATCGGTGNNNNNCASATTCNNNNNNNNNNNCTTSACACNNNNTNNNNNNNNNNNNNNNNNNNNNNNNNNNNNNNNTCTCRGAGGNNNNNNNNNNNNNNNNNNNNNNNNNNNNNNNNNNNCWCTAAGNNNNNNNNNNGGNNNNCGCTTWNNNNNNNNNGCAANTNNNNNNGGTCAGANNNNNNCANNNNNNNNNNNNNNNNNNGATTCNNNTTCATCNNAGCCAGKANNNNNNNNNNNNNNNATATCTNNNNNNANNNNNNNNNASACTNNNNNNNNNNNNNNNNNNNTAGWGAAATCGNNNNNNNNNNNNNNNNAGAACTACCACATGNNNNNCTCTAGCGNNNNNNNNACNNNNGNNCNTNCCCCNNNNNNNNNNNNNGAGGTNGTTCGACGGAATCNNNNNNNNNNNNNGCTGNNNNNNNNNNNNNGWTAKGMGNNNNNNNNNNNNNNNNNNNNNNNNNNNNNNNNNNNNNNNNCTTGNNNNNKCCCAAATTNNNNNNNNNNNNNNNNNNNNNNNNNGTAAGGNNNNNNNNNNNNNNNNTCWCGNNNNNNNNNNNNNNNNNCGTGNAATGNNNTGCAAATNGTCNNNNCTCGAACCCNNNNNTAGCANNAATAGAGCNNNGTCGCTTCTNGAAANNCTGTATNNGCAAYTYKNNNTCTACGGTANNNNNNNNNNNNNNCTATAAAATTKWGTGATACCRCCAANCMMMNNNNGGTANNNNNNNNNNNNNNNNNNNGGNANNNNNGNNNNNTWCCACGNTTAYNNNNNNNNNNNGNGCCNNNNNNNNNGTCCAACGGCCCATATMANNNNNNNNNNNNTCGAANCAGGTTASCCNNNNARYYYTATGGGTNNNNNNNNNNNNNNCACCTCWNCNGGCNGTNNANNNNNNNNNNNNNNNNNNNNNNNNNAANNGNNNNNNNNNNNNNNNNNNNNNCTGANNNNCCTCTGTTCNNNNNNNNNNNNNNNNNNNNNNNNNNNNNNNNNNNNNNNNNNNNNNNNNNNNNNNNNNNNNNNNCGGTANNNNNNTGCCNNNGCCCCATTNNGGCGNNNNNNNKATTAMGGTGCANNNNNNNNCNNNNNNATTAATGNNNNNGGWGNNNCTATGNNNNNNNNNNNNNNNNGNTCTTNNNNNNNNATNAANNNNNNNNNTAGACNTNANTNNNNNNNNNNNTGAACGTANNNNNNNNNNNNNNNNNNNNNNNGTAANNNGGTGACAGATNNNNNNNNNNNNNNNNNNNNNNNNNNNNNNNNNNNNNNNNNNNNNNNNNNNNNNNNNGCGGNNNNNNNNYGANNNNNNNNNNNGCAGGCTCYGNNAGTNNNNNNNNNNNNNNNNTGACRATAAGACGNNNNNNNNNNACTGANNCGTCNCANCTNNNNNCCCCCAANNNNNNNNNNNNNNNACNTCNTGAATTTNNNNNNNNNNTGYGAATTANNNNNNAAGANNNNNTANNNNNTGAATGACGGNNNNNNNNNATAGGCCRTCYGGGGCNNNNNNNNNNNNNNNNNNNNNNYKNNNNNNTCTCTAAATNNNNNNNNNNNNNNNNNNNNNNNNNNNNNNNNNNNANTNGTNNNNNNNNNNNNNNNNNNNNNNNNNNNNNNNNNNNNNNNNNNNNNNNNNNNGGCGCRNNNNNNNNNNNNNNNGCCNNNNGGCACNNNTCACACCGTNTCGTCNNNNNNNNNNTTCTNNNNNNNNNNNNNNAACTGACTTGTGCAKAGNNNNNNNNNNNNNNNNNNNNNNNNNNNNNNAGGTAYGSCCCCTNNNNNNNNYANNNNNNNNNNNNNNCCACCCTNNNNNNNNNNNNNNNNNNNNNNNNNNNTCCTGGGAGTNNNNNNNNNNNNNNNNNNNNNNNNNNCGCAAGCTKCACGNCTTTTCCNNNNNNNNNNYAAAGNGGGCGTTTATGCGACNNCCTAGCNATCTGNCANNTGMCCGATNNNNNNNNNNNNNNNNNNNNNNNNNAGTTTNNNNNNNNNGACTCNNNNNNNNNNNNAGGGGGATARRTAATTNNNNNNTGGCAGGANCNGYTYTTWRTGTAAKRGNNNNNNNACNNNNNNNNNNNNNNNNNNNNNNNCNNTATACGRRATGTANNNNNNNNNNNNNNNNNNNNNNNNNNTCTCGANNNNNNNNNGATNATCGTNNNNNCTTCCCGNNNNNNNNNNNNNNNNNNNNNNNNNNCGCGTTGAARCKGNNNNNNNTGGTGNNCNNNNGCGTTCNNNNNNNNNNNNTGWGNNNNNNNKRATCNNNNNNNNNAAATNTNNTTNCGGGGNNNNNAANNNNNNNNNNNNNNNNNNNNACNNNNNNNAATTTCNNCGCCCCTGGCYATTCNNNNNNNNNNNNGACGCNNNNNNNNNCGGCANNNNNCYCNNCGTGAGGGCTNNNNNNNNNNNNNNNNNNNNNNTNNGKNNNNNNATCNNNNNGGGGTANNNNNNNNNNNNNNNNGGTTNNNNNNNNNNNNTGGATTCCGNNNNNNNNNNNNNNNNNNCATGYNNNNNNNNNNNNNNNNNNNNTNARGCANNNTTCCGATAGAAAGTATNNNNNNGTNNNNNNNNNNNNNNNNNNNTCTNNNNNNNNNNNNNNNNNNNNNNNNNNNNNNNNNNNNNNNNNNCAGAACTCAAANGNNNNNNCNNNRCTGGGTCAAGAAANCATNATGCTCNNNCCNNNNNCCTTNNNNNAGGATNNNNNNCNTCCNNNNNNNNNNNNNNNCGANNNNNNCNRTNNNNNNNNNNNNNNARCGGKCRCAYYTNNCCGKRTCANNNNNNNASGNGNNNNNNNCCATNNNNNNAGTAGGNNTACTCGAAAGNNNNNTGCTCCAGAANNNNNNCCTGNGGGTAGTACTTACNNNNNNCTACCTNTCCTGTTCTNNNNNNNNNNNNNNNNNNAATMRGCRAMRCTTGNNNNNNNNNNNNNNNCTGNNACYAANCACAGNNNNNNNNNNNNNNNNNNNNNNNNNNNCAGTANGGCNNNNNNNNNNNNNNNNNGTGTGAGNNNNNNNNNATRGGGTNNNNNNGTCCCAGTNNNNNNNNMYTAMSGNNNNNNNNNNNNNCAGCCNTNCCGNNNNNNNNNNNNNNNNNNNNNNNNNACYGARCRNNCCMCKTAYRTNNNNNNNNNNNNNNNNNNNNNNGNNTGRNNNNNNCTTTCGGAGATCTGNGTANNNNNNNNNNNNNGCCGNNNNNNNNNACYANNNNNNNNNNRGWTYMTTCANNNNNNNNNNNNNAGGNGANTGCNRCNGCCTGACAGKNGNGNTGNNNNNNNNNNNNNNNCNKCGGNNNNNACGGTTTGANNNNNNNNNNNNNNANNNNNNNNNNNNNNTRCMGYCMNCCNAANNNNNNCGYCTACGNNNNNRTCCCCACATNNNNNGGGTTNNNNNNNNGTGACGGTTNCTANNCGAAGACTACNNNNNTGACTTNGNNNNNNNNNNNNNNNNTCAMTWWATNNNNNNNNNNNNNNCTGCRNNNNNNNNNNNNNNNNNNNNNAGATGGYTMNNNNNNTCWTTGTTGGATTTAACCGCNNNNNNNNNNNNNNNNNANNNNNNNNNAGGCCGCTNNNNYTTTAGGMTAYNNNNTCAGCTNNNNNTNGAMAWTGAGCTAGCGAACTTNNNNNNNNNNNTATTTTTTCGGGCNNNNNNNNNNNNNNNNNNNNNNAAATTTCWGNNNNNNNNNNNNNNNNNNNNNNNNNNNNNNNNNNNNNNNNNNNTCCCTTGNNNNNNNNNNNNNNNNNNNGGKCSACAAGTAAGTGTCNNNNNNNNNNNNNNNNNNNNTTRKACTGAACCGTANNNNNNNNNNNNNNNNNCAGGNNNNNNNNACTGGTGTGAATTACGCNNNNNNNNNNNNNNNNNNNNNNNNNNNNNNNNNNNNGNNNNTTAATTAANNNNNNACACCTCTGCAACNNNNNNNNNNNCACATTTNNNNNNNNNNGRNNNNNNNNNNNNNNNNNNNNNNNNNNNNNNNNNTNCCCNTNATAACGNNNNNNNNGGCNNNNNNNNNNNNGAGTGCCAACCANNNNNNNNCACCAACKCGTNNNNNNNNNNNNNNNNNNNNGAGATAGTANNNNNNNNNATACCGACTTTTMTNNNNNNNNNNNNNNNNACNNGTGNNNNNNNTTGTATCCNNNNNNNNNTATTTANNNNNANGTNNNNNNNNNNGCNNNNNNNTTRMATCTAGNNNNNNNNNNNTTATAGCGGTTCNTNNNNNNNNNNNNNNNNNNNNNNCCGNNNNNNNNNNNNNNGNNNNNNNNAGGAANGTNNAGNNNNNNNNNNNNNNNNNNNNNNCGCNGGGNNNNNAAGGATCNYCCTNATGGAGTKNNNNNNNNNNNNNNNNNNNTGCNNNNNCANAARMNATCCGGCGCGGGTCATNNGNNNNNNNNNNNNNNNNNNNNNNNNNNNNNNNTNNNNNNNNNNNNNNNNNNNNACTNTCCGNNNNNNTAGAAANNNNNNNNNNNNNNNNNNNNNNNNNNNNNNNAGANNNNNNNNNNNNNNNNNNNNNNNNNNNNNNNNNNGTAATNNNNNNNNNNNNNNNNNNNNNNNAAAGAGTGANNNNNNNNNTNNNNNNCGATGGAGANNNNNNCATATCNNNNNNNNNNNNNNNNNNNNNNTAAACGNNNNNNNNNNNNNNNNNTGGTANAAANNNNNNNNNNNNGGTCCATTTGTCNNNNNNNNNNATAACACGAATNNNNNCARTGNNNNNNNNNCNAYNGTNATAGATGACAANNNNNNNCCTTNNNNNNNNNNNNNNNNANNNNNNNTTAGATCTNNNNNNNNNNNNNNNNNNNNNNNNNNNNCAGCCTNNNATTCNNNNAYKAAANCCAAGTNNNNNNNNNTCCGCACGGGAATAAANNNNNNNNNNNNNCATATTTATTTCTGATNNNNGAATNNNNNNNMCCATGTTGTATNNNNNNNCANNNNNGCTCNCRTNGGATCCAATAGACNNNNNNNNNNNNNNAGATACSMRRCNNNNNNNNNNNNNNNNNGGNTGCCGTTCNGTNNNNNNNNNNTCTCCACCANNNNTGGGGAAGNNNNNNNNNNNNNNNNCGGYTGRKGCAATCYCWNNNNNNNNNNKAAMRANNNNNNNNNNNNNNNNNNNNNNNNNNNNNNNNNNNNNNNNNNNNNNNNNNNNNNNNNNNNNNNGCTNNNNNNNNNNNNNNNNNNNNGCCANNNNNNNNNGTANNNNNNNNNNNNNNNNTTTCCCWGAAAATTGTCTTGNNNNGTATCMGTCNNNNNNNNNNNNNNNAMWGCAYAWMAGACCTAACGATGCTTATTAAANNNNNNNGCTCNNNNNNNAACNRCACCCNRNNNNNCNMGTAGNNNNNNNNTWCNNNNNNNNNNNNNATTGCGNNNNNNNNNNNNNNNNNAAACGACAATNACGATKTNNNNNNNASCGNNNNNNNNNNNNNNNNNNNCACNNNNNNNNNNNNNNNNNNNNTNACGCNNNNNNNNNNNNNNTGGGGCNNNNNTNNNNNTAAGNNNNNCTACATCNNNNNNNNNATNNNNNNNNNNNCGNNNNNNNCTGCGAGNNNNNNNNNNNNNCTGAAGTNNNNNNNNNNNNCYNNNNNNNNNNNNNNNNNNNNCTTATCGGNYGCCAATNCTTACCCTGGCCTANNNNNAAAGTNNNNNNNGAGATANNNNNGTNGAANNAKACTTNNNNNNNNNNNNNNNNNNNNCACCACAANNNNNNNCGGNNNNNANCCGGCNNNNNNNNNTGACGGCTCTTTACNANANACCCCGGNNNNNNNNNNNNNNNNNNNTRCRYGYCCACNTNNNNNNNNNNNNNNNNNNNNNGNTNRGGGNNNNNNGGTCTCNNNNNNNNNNNNNNNNNNCAGCNNNNNNGATTTACGCTAGACCTTTGANNNNNNNCCAGTWTCNNNNNNNNNNNNNNNNNNNNNNNNNNNNNNNNNNNNNTCNGCAAATNNNNNNNNNNCYACAANNNNNNNNNNNNNNNNNNNNNNNNNGACCATTGTAGTGNNNNNNNNNATCTAAAAATNAGGATCGGACCNNNCAGGATTNCNCCNNNNNNNNNNNNNNNNCTGNNNNNNNNGCGCNNNNGTTAAACGCTCCTRACWATGNNTGCGTNCCGTCTTNNNNNNNNNNNNNATAGATYKRRCNNNNNNNNNNNNNNNTTTCTGTNNNNNNNNNNNNNNNNNNNNNNNNAATNATCNNNNNNNNNNNNNNNNNNNNNNNNNNNNNNGGNNNNNNNNNNNNNNTCCACAGGCMAAMCGNNNNNNNNNNNNCACGTGGGCGCCGAACTGCGAGNNNNNNNNNNCCGNNNNNNNNNNNNATTTNGGNNNNNNNNNNNTTTCAAGCCGAACACANNNNNNNNNNNNNNNNNNNNNNNNNNNNNNNNNNNNNNNNNNNNNNNNNNNNNNCAYGNNNNNNNNNNNNCRATCNNNNNNNNNNNTCNNNNNNNNNTCNNCNGCTGTCGTRNNNNNTTTCNNNNNNNNNTTCGTTNGTGTGRNNNNNNNNNNNNNNNNNNNNNNNNNNNNNNNNGACACGNNNNNNNNNNNNNNNNNNNNNNNNNNNNNNNNNNNNNNTNNNNNNNNNNNNNNNNNTTTANNNNNNNNNNNGCCGANNNNNNNNNNNNNAGCNNNNNNNNGGGNNNNNNNNNNNNNNNNNNNNNNNNNNNNNNNNNNNNNNNNNNNNNNNNNNNNNNNNNNNNNNNNNNNNNNNNNNNNNNNNNNTACGRTNNCAGNNNNNNNNNNNNNNNNNNNNNACTACYCMWGWCTCCNNNNNNNNNNNNNNNGAGNNNNNNNGYGSTNNNNNNNNNNNNCGGTTNNNNNNNNNNNNNRTGMGTACCNNNAGGTNNNNNNNNNGACTCTKNNNNNNNNNNNKCANAGGGATTTTGTYCTACRNNNNNNNNNNNNNNCGGANNNNNNNNNNNNNNNANNNNNNNNNNNNNNACANNANNNNNNNNNNNNNNNCTTAGTYRNNNNNNNNNNNNNNNNNNNNNNNNNNNNNTTTAAACACNNNNACTCTGCGCAANNNNNNNNNNNNNNNNNNNNNNNTCTCGACCCATAGNNNNNNNNGAGYTGATTANNNNNNNNNNNNNNNNNNNNNNNNNGTTTNNNNNNNNNNNNNNNNNNNNNNNNNNNNNNNNNNNNNNNNNNNNNNNNNNNNNNNNNNNNNAAATGANNNNNNNNNNNNNNNCNNGTTNNNNNNNNNNNNNNNNNNNNNNAAAGCAGRACRCCAYNNNNNNNNNNNNNNNNTCTTTATAAATCWNNNNNNCATTCTGCGNNTCTCACTNNNNNNNNNNNNNNNNNNNNNNNCAGTGTANNNNNNNNNNNNNNNNNNAAGAGTCCGGTTGTCCTCRKGCCNCTGTANNNNNNNNRCGTTARWACTAGTGCRNNNNNNNNNNNNNNNNNNNNNNNCANCGGCCCNNNNNNNNAGCCTCNTGATTCCTCTACYAGCAKCGGYGNNANCCNNNTCNNNNNNNNNNNNCAGAGNNNNNNNNNATGANNNNNNNNCGTCTNNNNNNNNNNNNNNNNNNNNNNNNNNNNNNCGTACGNNNNNNNNGGTCGCCTGCGCMTTCTCGTTNNNNNNNNNNNNNNNNNNNGATACGGGNNNNNNNNNNNNNNAGCTANNNNNCCGTANNNNNNNNNNNNNNNNNNNNNNNNNNNNNNNYTCTGCAAGCTCGTGTNGCCCAGNNNNNNNNNNNNNNNNTNWGCTGACCGGAAATCNNATGGTWNTNNAGAGCAAGCNNNNNNNNNATNNNNNNNNNNNNNNNNNNNNNNNNNNNNNNNNNNNNNNNNNNNNNNNNNNNNATCSGAGNNNNNNNNNNGATGTGCCCGCCNNNNNNNNGAAGRNNNNNATNAGGGNNNNNNNNNNNNNNNNNNNCTCYATNAACATRNNNNNNRCTATACNTNCCAGCACCGGANNNNNNNNNNNNNNNNNNTTGTTTTTNNNNNNNNNNNNNNNNNNNTGNNNNNNNNNNNNNNNNNNNNNNNNNNNNNNNCCTAAGGTACGTNNNNNNNNNNNNATTACTTATCCAGNGAAATAAYTAANNNNNNNGAGTNNNNNNNNNNNNNNNNNNNNNNNCCAGNNNNAAAGTANTTTAGGANNNNNNNNNNNNNNNNNNNNNNNNAANGTTGNNNNNNNNNNNNNNNNNNNNNNNNNNNNNNNNNNNNNNNNNNNNNNNNNNNNNNNNMGGCGAANNNNNNNNNNNNNNNNNNNNNGCGGCACGATCNNNNNNNNNNNNNNNNNNNNNGGTTYGNNNNAANNNNNNNNNNNNNNNNNNNNNNNNATNNNNNNNNNNNNGTNANTNNNNNNNNNNNNNNNNNNNNNNNNNNNNNNNNNNNNNTNNNNNNNNNNNNNCTTGTGANNNNNNNNNNNNANCCGNACNCNNNNGNNNNNNNNNNNNNNNNNNANCAANNNNNNNNNNNNNNNNNNNCTAGACNTGCTNNNNNNNNAACCAYACGTGGCANANNNNGCCCTGTAGCCANNNNNNNNCGGCCCCCTGNCGAGAATTANNNAAGAGGTCGCTATNNNNNNTAAAGCANTNGATTCGTGCANNNNNACGNNNNNNNNNNNNNNNNNNNNNNNNAGTGNNNNNNNNNNNNNNNNNNNNNCTTTNCACCNAAWCNNNNNNNNNNNNNNNNNNNNNNNNNAANGTANNNNNNNNNNNNNNNNNNNNNNNNNNNCCGANNNNNNNNNNNNNNNNNNNNNNNNNNNNNNNNNNANNAACCTNNAGTTNNNNNNNNAAGAACTCGTATCNNNNNNNNNNNNNNNNNNNNNNNNNATGRATTWAANNNNNNNNAATTCGNNNGNNNNNNNNNNNNACGANTTATGCNNNGGCGNNNNNNNNNAGTGATGATGCYGCCAYGNNNNNAGNNNNNNNNNNNNNNNNNNTTNGGNNNNNNNNNNNNNNNNNNNNNNNNNNNNNNNNGGCTCCNNNNTCATTCNNNGGAAAGNNNNNNNNNNNNNGTTCTRAGTNNNNNNNNNNNNNNNNNNNNNNNNNNNNNNNNNNNNNNAAGTTCCAAGNTGATATCTGAACAGNNNNNNNNNNNNNNNNNNNCCASCCNNNNAGNNNNNNNNNNNNYARAAAYATNNNACNTATGAGAGTYNNNNNNNNNGCTGAGTNNNAYCTTNNNNNNNNNNNNNNNNNNNNNNCTCNNGGNNNNNNNNNNKCRATAGTCATACCANNNNNNNNNNNNNNNNNNNNWNNNNNNNNNNCANTGTTTNNNNNNNNNNTTAAACCCSTATTTTTTGNNNNNNNNNNNNNNNNNNNNNNNNNNNNNNNNCTCTAACGAYNAATNNNNNNNNNCTAACTNNNNNNNNNNNNNNNNNNNTNNCCACTNNGGCGTAACTCCCNNNCATCGNNNCANNNNNNNNNNNNNNNNNNNNNNNNNACTGNNNNNNNNNNNNNNTNTNNNNNCGGTGGCNNNNNNNNNNNNNNNNNNNYTGCAGGTCCCGYNNNNNNNNNNNCCTCNNNNNNNNNNNNNNNNNNNNNNNNANGANNNNNNNNNNNNNNNNNNNNNNNNNNNNNNNNNNNNNNNNNNNNNNNNNNNNNNATAGCGNNNNNNNNAGAGGCNCGTCGTGGNNNNNNNNNNNNNNNNNNNNNNNNNNNNNNTTGNNNNNNNNNAATAANTTACANNNNNNNNNNNNATTATCNANNNNGGCATNNNNNNNNNNTCGGTTYNNNNNNNNNNNNNNGMTTGAGTTATAGTGANNNNNGTTATCGGCGGTAATACTANNTTCTMGNNNNNNNNNACYRKRNNCTCGCGGGAACNNNNNNNNNNNNNNNNNNNNNNNNNNNATCATNNNNNNNNNNNNNNNNNNNNNNNNNNNNNNNNNNNNNNNNNNNNNNNATTACGTCAANNNNNNNNNNNNNNNNNNATANNNGGCCCGCGCGTAGNNNNNNGNCNNNNNNNNNNNNNACAAACCCGTTCACTGTGCANNNNNNNNNNTTTNNCACGGCCNNNNNNNNNNNNNNGCTTCNNNNNNNNNNNNNNNNNNNNNNNNNNNNNNNNNNCTTTAGANNNNNNNNNNNNNNNNNNNNNNNNNNNNNNNNNNNNNACCRGANNNNNNNNAYGACATCTATTCTATCCAGAAGCCGGCCACTAMTCTNNNATAGCNNNNNNNNNNCGGTCGTSAGTACGACCTGNNNNNNNNNKACTAACRRCTGRCYNNNNNNNNNNNNNNKGNNNNNNNNNNNNNNNATNTNCTAGTGNTNNNNNNANNNNNNNNNNNAGCNNNNNNNNNNNAATTGAGCGTAGNNNTCGANCNNNNNNNCGAGAGGCNNNNNNNNNNNNNNTTTCGTTANNNNNNNNNNNNANCTANNNNNNNNTTTTTGCCGNNNNNNNNACTAKNNNNNNNNNNNNNCTAWATGTRCGAKYCNNNNNNNNNNNNNNNNNNNCNGTGATGTAGCACTTATTNTCCCGGATCGTTNNNNNNNNNNNNNACATTCANNNNNNNNNNNNNNNNNNAATANCGGTNNNNNNNNNNNNNWGANWANNNNNNNNCGNGNNNNNNNNNNGCATGGCAKNNNATAGACGATGGARTCTGGCGNNNNNNNNNNNNNNTTGAGNTCTTTAANNNNNNNNNNNNNNNNNNNNNNNNNNNNNNNNNNNNNNNNNNNNNNNNNNNNNATACWKTNNNNNNNACTACGCTTGCNNNNNNNNNNNNNNNNNNNNNNNNNNNNNCGANNAGCGYNNNGCGTGTAATNNNNNCTGTTCNGACCGNNNNNNNNNNNTGCNNNNNNNAGTGACWAGTTGCTGTGNNNNTGNNNNNNNNNNNNGGAGACKCTCGTACNNNNNNNNNNNGATAACACTAGCGRCTTCACCNNNNNNNANNNNNNNTSTGTTGGMGGTNNNNNNNCCNNNNNNNNNNCANNNNNNNNNNNNNNNNYGAGRCGGKATTNNNGGCATCCNNNNNNNNNNNNNNNNNNNNNNNNNNNNNNNNNNCCNNNNCGNNNNNNNNNAGGAATTGTNAAGWTCTTCGNNNNNNNNNNNNNNMGGNNNNNNNNNNNNNNNNNNNNNNTGCNCAAAATTTCNGGMNGNRNNNNNNNNNNNNNNNNNNNNNNNNNNNNCTGTCNNNNNNNNNNTGNNNNNNNNNNNNNNNNNNNNNNNNNNNNNNNNNNTAACTGANNNNNNNNNNNNNNNRGGNAAANNNCGCNGNNNNNNNNNNNNNNNNNNNNNNNNNNNNNNTGTCGGGNNNNNNNNNGAGAARCGGCNCTGGANWCTANNNNYANNNNNNATNGTACTTAAAGANNNNNNTAGTNNNNNNCYCTGTGNNNNNAATCANNNNNNNNNTAACNGTNCCCRYWTGNNNNNNNNNAGCTNNNNNNACACGGGTTCGTCNNNNNNNNNNGTGACCNGTTNNTTACGTACGNNNNAGAGTTNACCCGGTNNNNNGNCGNNNNNNNCCAAGCAANCGNNNNNNNNNTAGCNNNNNNNNNNNNNNNNNNNNNNAGCNNNNNNNNNNNNNNNNNNNNNNNNNNNNMCYANNNNNNNNNNNNNNNNNNNNNNNNNNNNNGNAAANNNNNNNNNNNNNNNNNNNNNNNNNNNNNNNNNCCNNNNNNNNAGTGNNNNNNNNNNNNNNNNNNNNNNNNNNNNNAACMYANNNNNCAMKGTACKACNNNNNNNNNNCNNNNNNATATCTGAATGATTACACGNNNNNNNNNNNNNNACGGCNNNNNNNNNNNNNGTAACTGAGCNNNNNNNNGTTATGCACTKTANNNNNNGGSTCTAGCATGANGGGAAWRNAATGATAGCGTNNNNNNAGCCTCCGAARGNNNNNNNNNTNANGCGGGANNNNNNNNNNNNTTCACNGCANNNNNNNANNNNNNNAGCTGGCGAGNNATCCCCTANNNNNNNGTTCTNNNNTGACNNNNNNNCGNTNGNNNNGTNAYTCGCTCANNATAAWATGAAGNGNNTCNNNNNNNNNNNNNNAYGTTCGTNNNNNNNNNNNNNNNNNNNNNNNNGCNNTTAATTTATAGGCCRGTACCCATGAATNNNNANAANNNNNTTGGNNNNNNNNASCRCATCTAAWTTACGTTTCCGATTGTCAAGRNCGTNNNNNNNNNNNNNNNNNNNNNNNNGTGGAKGTATATTACNNGCCTGATNNGAATTCTCNNNNNNNNNNNNNNNNNNNNNNNNNNNNNNNNCCNGCTKYKCTTTTCAANNNNNNNNNNNNNNNNNATCTNNNNNTANNNNNNNNNNNNNNNNNNNNNNAGCTTATAATGNNNNNNACGCNGCTCCNNNNNNNNNNNTNNNNNNNNNNNNNNNNNNNNNNNNNTNNAKACNGTAAATGNNNNNNNAAMRRCKGCTTAGTGTAATCGNNNNNNNNNATATCTGTTAGACACCCTCTANNNNNNNNNNNAACYRNTNNNNNTAATGGNAGAGCNNNNNNNNNNNNNNNNNNNNNNNNNNNNACATTCATCAAAAAGTCRGNCTCAANNGCRATNNNNNNNNNNNNNNNNNNNNNNNNTGNNNNNNNNCACGMRNAYNNNNNNNNTCCTAGCNNNNACTAAGCTTCNNNNNNNNNNNNNNNNNNNNNNNNNNNNNNNNNAGTTCTCAATAANNTTTCCGMSNNNNNNNNNNGYASYNNNNNNNNNNNCGTANNNNNNNNNNNANNNNNNNWGRTATGNNNNNNNNGGAACNCSAATACCTAACGGANNNNNCCGCATNNNNNNNNNNNNNNNNTGTTAATNNNGGGGCANNNNNNNNNYRCYGTGCCCTTCNNNNNNNNCTCCGCCNNNNTTGAAAAACATGAANNNNNNNNNNNNAGGCCANNNNNNGTGACCNNCTCCGTNGTTTCTACGGTNCANTAGGTGNTATATGCTTTTCGNTTTNNNTCTAGANNACYCCANNNNNNNNNNNNNNNNNNNNNNNNNNNNNNNNNNATCANTNTATGTCGNNNTNNNNNNNNNNNNNNNNNNNNNNNNNNNNTTTTTNNNNNNNNNNNNNNNNNNNNNNNNNNNNNNCACTGCNNAACTAANNNNNNNNNNNNNNNNNNNNNNNNNNNNNNNNNNNNNNNNNCTCATTNNNNNNNNNNNNNNNNNNTGGACTCTNNNNNNGATTNAANNNNRTNNAWGACAGACCCMMCMNAAACGCATNNNNTGGANAAGNNNNNNNNNNNTRNNNNNNNAGTGGTNNTGSATCNNNNNNNNNNNNNNNNNGGCGAGTMTGTGAYCCNNNNNNNGGTCNNNNNNNNNNACNNNNNNNNNNNNNNCTGTCCTAGAGNNNNNNNNCCGTGGTYKGTTTNNNNNNNNNNNNNNNNNNNNNNNNNNNNNNNTTTTNNNNTGGTCTATGGACACCATAATGCGATGTGTATRCATNNNNNNNNNNNNNNANNNNNNNNNNYGANNNNNNNNNNNNNNNNNTTTTCATACNNNNNNNGTNACAAGTGTACNNNNNNNNATGTNNNAGGTATTGCAAATANNNNNNNNNNNNNNNNNNCTCGNCCCCGCNNNNNCNCNNNNNNNNNNNNNNNNNNNGACCTAGGAGNNAAAMNCCGGAGCGGTGCTGATCACNTAGACCCTNNNNNAAGNNNNNNNCRGNNNNCATGNRAGAMNCCTAGNTTTTNNNNNNNNNNNNNNNNNNNNNNNNNNNNNNNNNNNNNNNTCYCTGNNNNNNNNNNNAANNNNNNNNNNNNNNNCTCTGGANNNNNNNNNNNNNNNNNNNNNNNNNNNNNNNNNNNNNNNNNNNNNNNCAGCAAGTACCGGGAGNNNNNNNNNNAAAAGGCTCRGCTNNNNNNNNNNNNNNNNNNNNNNNNNNNNCANTNCNNNNNNNNNNNNNNNNNNNNNNNNNNNCTAACATATNNNNNNNNNNNNNCCACGNNNNNNNNNCGNNNNNNNNNNNNNNNNNGGTTNCGGCAGTGGACNNNNNNNNNNNNNNNNNNNNNNACCGCYCTCGCNNNNNNNNNNNNNNNNNNNNNNNNNAACCGTATNNNNNNNNNNNGAGTCNNNNNATCYWTYGCNGGCGTCTNNNNNNNNNNNNNNNNNNNNNAGCGCCATTACAACKACYGGAGACGYGGTYACCCAGTNNNTTANATACGNNNNNNNNNNNNNNNNNNNNNNNNNNNNNNNNNNNNNACTGTYNNCGATCANNNNNNNNNNNNNNNNNCYAGTCCCGTNNNNNNNARCNNNNNNNNNATGTATGYTGCCACTMGNNNNNNNNNNAASYGANNNNNNNNTANNNNNNNNNNNNNNNNNNNNNNNNNNNNNNNNNNNNNNNNNNNNNTTAAAGTCCNTGCAGNTCGCAACCAATGANNNCCNNNNNNTCTCYCGANNNNNNNNNNNNNNNTTNNNNNNCTNNNNNNNNNNNNNNNNNANNACCATNNNNNNNNNNNNNCTCNNNNNNNTGGNNNNNNNNNNNNNNNNNNNNNNNNNNNNNNNNNACTGTWNNNNNNNNNNNNNNNNNNNNNNNNNNNNNAATGTGWNNNNNNNNTAGNNNAGTATTCNNNNTAGTACGNNNNNNNNNNNNNNNNNNNNNNYCGTTTTNNNNNNNNNNNNNNNNANGATATTTTCTAYANNNNNNNNNNNNNNNNNWGGATNNNNNNNNNGAMWGTTCYTTNNNNNNNCTTGTNNNNNNNNNNAATAGTNTNNNNNNNNNNNNGTNNNNNNNAGTGGAGRCNNGTCGATGANNNNNNNNNNNNNNNNNNNNNTATGTTACANNNNNNNNNNNNNCCTCGNNNNGGGAWGAGTGACGNNNNAGCCTTATAAATNNNNNNNNNNNNNNNNNNNNNGTTGNNNNNTTNNNNNNNNNNNNGTCTTRGANNNNNNNNNNGCATTCANNNNNNNNNNNNNNNNNNNNNNNNTATTCCCGTATCGTTCGCTGCTCCNNNNNNNNNNNNNNNNNNNNNNNNNNNNNNNTCCCCNNNNNTCGGCGNNNNNNGKTACGGAATGTGAATCTCATCGCGTGCNNNNNNNNNNNNNNNNNTATTTCNNNNNNNNNNNNNNNNNNNNNNNNNTTCGATGGANNNNNNNCTATNNNNNNTGGMYNNNNNNNNNNNNNNNNNCCATCGTCCGNNNNNNCGGGNGNCTCNNNNNNANNNNNNNNNNNNNNNNNNNNNNNNNNNNNNNNNNNTTNNNNNNAGCCCNNNNNNNNNNNNNNNNNNNCTCTTANNNNNNNNNNNNNNNNNNNNNNNNNNAACGGANNNNNNCCGCACGANGNNNCCTGGCTCTNNNNNNNNNNNNNNNNNNNNNNTCTCMACGNTTGANTNNNNNNNNNNNYGTATCGNNNNNNNNNNNNNAGCTTTANCATGTAAAGGANNNNNNNNNNNNNNTMACTTATTANNNNNNNCAACNNNNNNNNNNNNNNNNNNNNNNNNNTTCNNNNNNACCNNNNNNNNNNANGNNNNNNNNNNNNNNNNNNNNNNNNNNNNCTGCCRTRTCYNNNNNNNNNNNNNNNNNNNNNNNTGAWGGCTTTTKNCGGNNNNNNNNNNNNNNNNNNNNNNNNNNNNNNGTCNNCTCTCGCTTTCAGANNNNNNNNNNNNNNAGGTNNNNNNNNNNNCTACTGNNCTTCGAATGGCNNNNNNNNNNNNNNNNNNNNNNNNNNNNNNGTAAACCNCGCTNNNNNNNNNNNNNNNNNNNNNNNNNNNTGTCCNNNNNNNNNTACTCACGGCNNTCAANNNNNNNNNNNCGGANNNNNNNNNNNNNNNNNNNNNNACGNNNNNNNNNNNNNNNNNGGGNNNNNTTAGTGTGNNNNNNNNNATGNGNNNNNNNNNNNNNNNNNNNNNNNNNNCACGATNNNNNNNNNNNNNNNNCCCACNNNNNNNNNNNNNNNNNGTTACTGCAAGCCTNNNNNNNNNNNNNNNNNNNNNNNNNNNNNNNNNNNTAGAACAANNNNNNNNNNNNNNNNCNNNNNNNNNNNNNNNNNNNNCGTCNNNNTTCNNNNNNCCWTAGTNNNNNNNNNNNNNNNNNNNNNNNNNNNNNNNNNNAGTCTNNNNNNNNNNNNNNNNNNNNNNCNNCTTANNTTNNNNNNNNGGCGNNNNNNNNGGACGGGTNNNNNNNNNNNNNNNNNNNNAATACNNNNNNNNGTNCAGNNNNNNNNNNNNNNNNTAGTAGGGGNGCTCGNNTNNNNNNNNNNNNNNNNNNNTGNNNTACTAGANNNNNNNNNNNNNNNNNNNNNNNNNNNNNNNGCRACNNNNNNNNNNNNNNCTAWACCACGCNNNNNNNNNNNNNNNNNNNNNNNNNNNNAGCANNNNNNNNNNNNNNAACCYSAMNNNNNNNNNNNNNNNNNNNNNNNNNNNNNNNNNNTNGTCNCCGGTAGATGNNNNNNNNNNNNNNNNACNKGAAMAAGGNNNNNNNWTGTGGGGAGTNNNNNNNNNATCTNNNNNNNNNNNNNTATAANACATKCNNNNNNNNNNNNNGCTGGAKGNANNNNNNNAAATATTGNNNNNNSCTTNNNNNNNNNNNNNNNNNNNNNNNNNNNNTGTGNNNNNNATNNNTACACTTCCGANNNNNNNNNNNNNCCGTTANNNNNNNNNNNNNNNCNACTGTTNNNNNNNNNNNNNNNNNNNNNNNNARCNNNNNNNNNNTNNNNNNNNNNNNNNNNNNNNNNNNNNNCCNAYCYAGNNNNNNNNNNNNNNNNNNNNNNNNNNNNNNNNNNNNNNTGTGGGCATACCGTCGTCCGCACNNNNNNNNNNNNNNNNNNNNNNNNNNNNNNNNNNNNNNNNNNNNNNNNNNGANNNNNNNNNNNNNNNNNNNNKTSCGGNNNNNNNTGCGTNNNNNNNNAAACANNNNNNTCGTTCNNNNNNNNNNNACNACAACNNRTGGCGWACGTCNNNNNNNNNNNNNNNNNTACGAACCNNNNNNNNNNNNNNNNNNNTGAAAGGWCANNNNNAGCANNNNNNNNNKNTCCCTGTCGAYACYCCTTAAAGNNNNNNNNNNNNNNNNNNNNNNNNNNNNNNNNNNNNNNNTANSTNNNNNCGGAGTCGGCNNNNNNNNNNNNNNNNNNNNNNNNNNNNNNNNNNNNNNNNNNNNNNNNNNNNNNNNNNNNNNNGCTGGAANGGCCNNNNNNNNNNNNNNNNAGATANNNNNNNNNNNNNNNNNNNNTCTGCAGGAAGCGTNNNNNNNNNNNNNNNATNNCATNNNNNNNNNNNNNNNNTTACTTNNNNNNNNNNNNNAAGNACCCNNCGCNNNNNNNNNNNNNNNNNNNNNNNNNNNNNTTCCNNNNNCCTACGGANNNNNNNNACATACTGCGCRGCTTTANNNNNNNNNTGNGMTGGNCTNNNNNNAACAGATRARATTGCTCANNNNNNNCNNNNNNNNNNNNNNNNTAACTANNNNNNNNNNNNNNNNNMGGTCCTNNNNNNNNNNAYTNTTWWAGGCGTNNNNNNNNNNNNNTACNNNNNNNNNNNNGTGAGCAGCCGGNNNNNNNNNAGNNNNNNNNNNGCTYAAGTNNNNNACGNNNNNNNNNNNNNNNNNNNNNNNNNNNTTTGTGGTNATTNNNNNNNNNNNNANYGACCTTCNNTTGNNNNGWNNNNNNNNNNNNNNNNNNNNNNNNGANTCATCNNGCNNNNNNNNNNNNNNNNNNNCCCGACGYNNNNNNNNNNNNNNNNNNNANTTGCNNNNNNNAAAACANNNNRCMNNNARGGGCGGAGANGTAACGACGNNNNNGGTTRGNNNNNNNNNNNNNNNNNNNNNNNNNCNTGTCWAGCTTGCTRGNNNNNNNNNNNNNNNNNNNNNNNNAAGGTNNNGGGAATAACAGCTCCGTTNNNNNNNNNNNNNNNNNNNNTNNNNNNNNNNNNNNNTGGRTCNNNNATGGNNNNNCAKGTNNNNNNNAWNNNNNNNNNNNNNNNNNNNNNNNNNNNNNNNNNNNNNNNNNNNNNNNNNNNNNNNNNNNNNNNNNNNTCTCGGMNNNNNNCCGTCANNNAAMNNNNNNNNNNNNTGANCNNNNNNNTTATTCTGCGAGATTGCCNNNNNNNNNNNTTAAAANNNNNNNNNNNNACAANNNNNNNNNNNNNNNNNAAGCGAAGTNNNNNNNNNNNNNNNNTCGANNNNNNNNNNNNNNNNNNNNNNACCCNGNCTGRCANNNNNNNNNNNNCATGNNNATTTTCNNNNNANNNNNGCANNNNNNNCAGCGTATAGNNNNNNNNNNNNNNNAGGMGCAGAGNNNNNNNNNNNNNNNNNNNNCTTTNNNNNNNNNTTGTCTTGNNNNNNNNNCYAATNNNAGCCTTACKCTNNNNNNNNNNNNNTCGGNNNNNNNNNNNNNNNNNNNNNCTNNNNNNNNNNNTCNNNACGGNNNNNCGGCCCCGCTACTTTCNNNNNNNNGCTYAGMCAAAANTNGNNNNNNNNNNNNNNNNNNNNNNNNNNNNNNNNNNNNNNNNNNNNNNNNNNNNNNNNNNNTCNNNNNNNNNNNNNNNNNNGGNNNNNNNNNACCCGNNNNNNNNNCAACTGGNACGNNNNNNNNNNNNNNNNNNNNNNNNNNTANNNNNNNNNNNNNNNNGANNNNNNNNNNNNNNNNACAGGYGANCTYNNNAGRAATNNNNNNNNNNNNTGCMGCCGCCTTGNNNNNNNNNNNNNNAGCNNNNNCCNNNAACGTTNNNNNNNNNNNNNGCNAGNCGAAAGTCNTGATNNGACCCNNNNNNNGGTTTNNNNNNATCGCCACNNNNNNNNNNNNNNNNNNNNNNNNNNNNNNNNNNNNNNNNNNNNCGTTGTGCWCGNNNNNNNNNNNNNNNNNNNNNNNNNNNNNNNNNNNNNNNCAACTGNNNNANRNNNNNCGNNNCGACTNNNNNNNNNNNNNNNNNNNNTCGAAATNNNNNNNNNNNNNNNNNNNNNNNNNNNNNNNNNNGCAGNNNNNNNNNNNACTGAGANNNGCTAACTATAANNNNNNGGCTNNNNNNNNNNNNNNNNNNNNYGTGTANNNNNNNNAACNNNNNNNNNNNNNNNNNNNNNNNNNNNTCGGGAATNNNNNNNNNCGTCCTACCATCTGAGCTCAGTGNNNNNNAGGCACAACGNNNNNNNNNNNNNNNAAATCTCAAAGANNNNNNGCNNNNNNNNNNNNGGCGCCCGCNATCNNNNNNNNAGNNNNNNNNNNNNNNNNNGCAGKGANNNNNNNNNNNNNNNNNNNNNNNNNNNNNNNNNTNATTCANNNGMCNTCTTNNNNNNNNNNNNNCNYYTATCGANNNNNNNNNNNNNNNNNNNNNNNNNNNNNNNNNNNNNNNNNNNNNNNNNNNNNNNNNNNCGCTNATTNNNNNNNNNNNNNNNNNNNNNNNNNNNNNNNNNNCAAACAGCTCAGNNNNNNACACAGACGCNNNNAACANNNNNNNNNNNNNTAAAGTATNNNNCNNCANSACRANNNNNNNNTTGACCTACATNNNNNNNNNNNNNNNNNNNNNNNNNNNNNYCGTCCACYANNNNRAACTNNNNNNNACGGNNNNNNNNNNNAACGCGGANNNNNNNNNNNNNNNNNNNGAGGCGAGNTNCNNNNNNNNNNNNNNNNCCNNNNNNNNNNNNNNNNNNNNNNNNNNNNNNNNNNNNNCNGNTCGAATNNTCGACCGTAAGGKGGTGGGNNNNNNNNNNNNNNNNNNNNNNNNNNNNNNNNNNNNNNNNGTGGNCNNNNNNNNNNNNCACCTCTATANNNNNNNNNNNNNNNATGTRTTNNNNNNNNTYANNNNNNNNNNNNNNNGAGNNNNWATATATTAGGNNNNGCACACSNNNACNTNAGTCTNGANNNCGTTRTTNNNNNCAAGAATNNNNNGNTTACNNNNNNNNNNNNNNNNCCACTGTWAAGNNNNNNNNNNTATAYCGCGCAACGCNNNNNNNACCCATNNNNTCTACGTNNNNTGTAANNNNNNCCGCTANNNNNNNNNNNNTNNNNNNNNMGNNNNNNKCTGCANNNNNNNNNNNNNNNNNNNNNNNNNNNNNNNNNNNNNNNNNNNNNNNNNNNNNNNNNNNNNNNNNNNNGTNNNNNNNNNNNNNNNNNNNNCCTTTNNNNNNNYYRGYNNNNNNNNNNNNNNNNNNNNNNNNNNTTGAATCACGTACNNNNNNNNNNNNNNNNNCNANNTGCTAGCCGGNNNNCTTNNNNNNNNNNNCCCTANNNNNNAAGGTGNNNNNNNNNNNNNNNNNNNNNNCATTGTAATACNCNNNNTRNCGTTTNNNNCRTKNNNNNNNNNNNNAGGTGACATGCCKACNRCGARTNTAACTCCGNNNNNNNNNACGTACYTATRGANNNNNNNNNNNNNNMAGATNNNNNNNNNNNNNNNNNNNNNNNNNNNNNNNNNNNNNNCTNNNCGTNNNNNTTGGATANNNNNNNNNNNSACAATNNNNGTNCNACANTTGNNNNNNNNNNNNNNANMSNNNNNNNNNNNNNACGGANNNNNNNNNNNNNNNNNNNNNNNNNNNNNNNNNNNNKCTGGACCGNNNNNNNNNNNACTNGCCNNNYGCGCRCGGNNNNNNNNNNNNNNNNNNNNNNNNNNNNNNNTCAGTNNNNNYRGTGSNNNNNNNNNNNNNNNNNNNAACAAGGGGACTNNNNNNNNNNNNNNNNNNNNANNNNNNNANATANNNGNAAACCNNNNNNNNNNNNNNNNNNNNNNNNNNNNNNNNNNNNGGANATNNNNAYCATGRCNNNNNNNNNNNNNNNNNNNNNNNNNNNGTGCACCNTTCGTNNNNNNNNNNNNNNNACGCNNNNNNNCGGNNNNNNNNNNNNNNNNNNNNNNNNNNNNNNNNNNNNNNNNNNCATAAYNNNNNNNGTCATNNNNNNNNNNNNNTTTGANAGTTGTGCNNNNNNNNNNNNNNNNNNNNNNNNNNNNNAGTCAAGGGTTATGCACGWNNNNNNNNNNNNNNNNNNNCAATKCNNAGTATTCTGGAAAACCCNNNNNNNNNNNNNNNNNNNNNNNNNNNCCGNNNNNNNNNNNNNNNNNNNNGCCAAGAANNNNNNNNNNNNNNNNNNCNTGTTATGGAGGCGAGTGCAACNNNNNNATCNAACNNNNNNNNNNNCCNNNAYNATACCACCGCGGNAANTCTYAACCTCCAWAATAANNNNNNNNNNNNANNTACCAACTTCTGCACGTTTGAAGNAGCTAGAANNGAGTGCTCANNNGCACASTGGACKAANNNTACYMNTNNNNNNGGATNNNNNTAGAGNCGGCTATACCGATCTRGNANNNNNNGACCCTTAATTGNNNNNNNNNNNNNNNNNNGAACCNNNNNNCCNGGTNNNNNNAATGGAGCCGGATCCGGNNNNNNNNNNNNNNNNNNNTCATGAGATGTCAACCTNGCCGGCTTNNGANNNNNNTGACNCCGANNNNNNNNNNNNNYSYGCMNNNNNNGTGNANNNNNNGCTMTTCGGCNTAGANNNGKATACNNNNNNNNNNNNNNNNNNAGAGGNNNNNNNNNNNNNATGCCNKKRAACANNNNNNNNNNNNNNNNCNNNNNNNNNNNNCAAGCRTGNNNNNNNNNNNNNNAGCANNNNNNNNNNNRACWTCGNNNNNNNNNNNNCNCATYGTCGNNNNNNNNNNNNNNNNNNNNTTCATGACTCANAANNNNNNNNNNNNNNNNNNNNNATGGNNNNNATATAGACWCCGCCTGTGTAACTYCSAGGTGGNNNNNNNNNNNNNNNNNNNNNNNNATGNNNNNNNNNNNNNNNNNNNNCCGGNNNNNNNNNNNNNTAACGMMTCTGGNNNNNNNNNNNNNNGTGACGGCTGACATCGATTGATCGNNNNNNNNNNNNTCCTGNNNAGCAGAATNNAMGNNNNNNNNNNNNNNNNNNNNNNNNNNNNNNNNNNNNNNNNNNNGTCTTCAATGCAACGCAGAATCTNNNNNNNNNNNNNNNNNNNTGTNGCNNGTTCATCTCTCYAAGCACTCCGTAYGAACNNNNRGTTNNNNNNNNNNMTTCNNNNNNNNNNNNNNNNNTGTCCCGCTGCAANNNNNNNNNNNNNNCACCGGCAAMNNNNNNNNGACAAGTTTNNNNNNNNNNGCGNNNNNNNNNNNNNNNNNNNTTNNNNNNNNNNNNNNNAAACTTTAGATGGCTACTNANNNNNNNNNNNNNANACNTGGNNNNNNNTTATTCTCTCGCGNNNNCTCAATAGAGATAAAGGCTCYCCTCGATAATAGGGGTAYAGAATTCCTNNCACNNNNNNNNNACGCAAGATGANNNNNNNNNNNNNNNTNTACNNNATCTGANNNNNGGGACCCAGCCCCNNNNNNNGTAGTCGGCTAGNNNNNNNNNNNAGCAAAATGGCACNYNNNNNNNNNNNNNNNNNNARTTCGAGTTGWGTANNNNNNNNNNNTGGTCAACGCAAANNNNNNNNNNNRSGRYGGTCAGCTNNYGTYMCCGCGTATGTTAGCTTNNGCCTAATRATGTAGGCNNNTTCWNNNNNNNNNNNNNNNNNNNNNNNNNNNNNNNNNNNNNNNNNNNNNNNNNNNNNGCANNNNNNCGATTNNNNNNNNNNNNNNTYCACTTNNNNGGTCGGNNNGCNNNNNNTGANNNCAGTAGGNNNNNNNCRGRTGAGATCNNNNNNGTATTCGTCGCTCCNGGTGNNNNNCGGCTTGCGACCAATGTATCGYAATACCMTTATNNNNNNNNTTTCGAAAANNNNNNNNNWRGANAWCGGNANGCGANNNNACTGNNNNNNNCCCAGAGATCNNAGGGCTCATAATTGGSNNNNNNNWCYGAAANNNNNNNNNNNNNNNNAAAATTCATTNNNNNNNNNNNNNNNNNNNNNNNNNNNNNNNNNNNNNNNNNNNNNNNNGNNNNNNNNNNNNNNNNNRTAGCCCTNAGANNWCNNNNAATANNNNNNNTNNNCGNNNNNNNNNNNNAAGTAAANGANNNNNNNNNNNNNNNNNNNNNNNNNNNNNNNNNMGATGYAYGTCGGYNNNNNNNNTTGCCNTACGTYGGCCACCCGAACAATAGCATNNNNNNAAGANNNNNNNTTYCYCGTGGTGGTAGAGGAACCATATCGGSCTNCGNACANAGTGTNNNNNNNNNNGCTNNNGTACTACTAAACTGAATTCTTCCGCCGGATGGCCNNNNCTNNNNNNNNNNNNNNNNNNSTCACNGCANTCATNCCATGCYNNGNCTGAAGAGATGNNNNNNNNNNNNGACGTGCCCGTGCTNNNNNNNNNGCTNNNNNNNNNNNGGCRGTATGCGCGCCYYGTTNGTGRGNNNNNNCTTCTGGCTAGCCCACWNACTGCTRGTTGCGGCNNNNNNNNNNNNNNNNTYCANNNNNNNNTATNNNNNNNNNNNNNNNNNNNNNNNNNNNNNTTCTGAANNNNAAACCANNNNNNNNNNNNNNNNNNNNNNNNNNNTTTGNAANCTCCTNGCNGGGSTGAGCAAGACGANNNNNGGGCAATGTRTGCNNNNNNNNCGACACGTTTCTNTCGGGCNNNNNNNNNNNNNNNNNNNAACTAGNTAATACNNNNNNANANNNNNNNNGYCAAANNNNNNNNNNGCGGCGCGCGMTCAWNNNNNNNNAGAGTNCTCTTAGCNNNNNNNTACGGGNNNNATACGAAKAAGAGATACTGYGGACYTAAMTMGNNNNNNNNNNNNNNGATCGCGGCCTGCCANNNNNNNNNNNNNNNNNAANCMNNNNNNNNNMCGGSCGNNNNNNNTAYTSCATACNNNNNNAACTRACATTTNNNNNNNNNNNNNNNNNNNNNNNAAATACCTCGCCNNNNAAATTATGNNNNAGNAAGATTGGTANNNNNNNAAAGNNNNNNNNNNNNNTNNRGNTCGCNNNNNNNNGCCAGTNNNNNNNNNTTATACCCGACTTGAGGGTAANNCCTGATTTTNAACRNNNNNNNNNNNNNNNNNNNTCCANNNNNNASWGSACGGNGGTGYCAGATACGNNTACGTCGCTAACCNNNNNANNGCAGTAGGGTNNNNNNNNYCCATTTACNNNNNNNNNNNNNNNNNNNNNNTCCNATAGNNNNNNNNNNNNNNNNNNNNNNNNNNNNNNNNGAATNNNNNNNNNNTCAGSGCGTAGNNNNNNNCATGTAWAGGACTTTTGTCGTAAGCGTNNNNNNNNNNNNNNNNNTANAATACACCATATGNNNNANNNNCCAACTNNNNNNNNNNNNNNNNAMAGTTWTNNNNNNNNNNNNNNNNNNNNNNNATGAGANAAACNCTAGGCGRCGCTGNNNNNNNNNNYCGCCCTANNNNNNNNNNNNNCCCGCGNGNNNNNNNNNNGGTTTYNATSNNNNNNNNNNNNNNNNNNNNNNNNNTCCNNNNNTCAAARACANNNNNNNNNNNNNNNNNNNNNNNNNNNNNNNNNNNNNNNNNNNNGACNCANNNNNNNNNNNCTTGNNNNNNNNTAAATTTGCNNNNTTGTGTCGTTNGGCMCGAAGAAGYGATACNNNNNNNNNNNGGTATTGCNTRTCGGMTKYTAATATGNNNCTNCTGAAGTAGCAGCGTNNNNNCAGACTCTTNNNSCTTTTGAANNNNNNNNNNNCATCNNNNNNNNCTTGNNNNNNNNNNNGTANNNNNTCYGGTAKCCNNNNNCGTRCCYRCGGGCTRTNNACGGTTTANNNNNNNGAGGTATCAGGCCTGNNNACATTGCGCNNNGGCNNNNNNTTACGGNNNNNNNNNNNNNNNGTNCNNNNNNNNNNNTTNNNNNNNGCACARMAGCATNNNNNNNNNNNCCCCTGGGTRNNNNNNNNNNNNNNNNNNNNNCGAGGAYACTTANNTCAGATANNTCAGCGTCNNNNNNAGACGCGCCNNNNNNCCNNNNNNNGTGNATGCGACTCTGATGGTCTGTANNNNNNNNNNNNNNNNNNNCNACGNNNGTCAAACGANATNTATTTTCGGAGTNNNNNNNNNNNNNCTTATGCTATNNNNNNNNNNNNNNNNNNNNNNNNNNNNNTAYATCCTNRCNTTATTCGAAGGYGTGCAANAANGGGATGCNNNTACCNNNNNGTGCARCAYKNNNNNNNNNNNNNNNNNCCGCNNNNNNNNNNNNNGTAGGTATANNNNNAGCTATCNNNNNNNNNNNNNNNNNNNNNNCTCAGTGCCKRCCCANCGGGCANNNNNNTTCTGGNMAGCTCNAAAAGCTATAGNATTTCGWAASYCAGCAYNNNNNNNNTANANTTCGCNNNNNNTANAGCTTTCCAGGAACGNNNNNNNCCGTGTGGCGGGCAWTTTTGTGKACCTGTTGCAGCGGCGTTAANNNNNNNNNNNNNNNNTGCTGCTCNCGNNNNNATGGACATAAAAACGCAGTGGCGTGAATNNNNNAAAGCCTCCGYGCTTAACCTKGGCANNGGTGACGAGTGNNNCGGTCCGACCTATTNNNNNNTATTTRTAACAAWCCGAACANNNNNNNNNTNNNNNNNNNMMCTGKCNNCGATTGGTCAAGTGCANNNNNNNNNNNNNNNNNNNRCCTGGTNNNNNNNNNTNNNAGTGMNGTCTCTCAANNNNNNNNNNNNAGGTTAAANNNNNNATGNNNNNNNCTNCNNNNNCTAAANNNNNNNTTNNNNCTTTACAACGGAAGTGATACARGCGTTCCAANCCGATAATGNNNNATGGGTACNTAYAGAACCAGTCCAAGAGTTGGNNNNTGNGNTCAAAGGAACGCTGCCGANNNNNNNNNACGCTACGTAAANTCGACGTGAGGSNNNTTGGGWGAGCACNNNNNNNNNNNNNNTCCGNNTCKNNNNNNNNNNTGGTANNNNNNANAAATAAGCTCTWWCNNNNCGTTNYTTGACCGNNNNNNACAATAGGCGCYNNNNNNGGNNNNNNNNNNNNNNNNNNNNNNNNACACANANNNNNTCTACACGGGCCTATNGCCCGTNGNTACTNNNNNNNNNCGNANNTAAGAGANNNNNNNNTTGCGNNCNNNNNNNNNNGACGCNNYNNNNNNNNNNNNNNNNTTGCNNNNNNNNNNCGRTAGTCAGATAANNNNNNNNNNNNNNNNNNNNNNNNNNNNTGTCAATACTGCGCNGACCGATCACGRATNNNNNNATTCAGNNNNNNNNNNNNNNNNNNNNNNNNNNNNCACTTCGATTYTTGGGATANNNNNNNNNNNANKAWCNNNNNNNNNNTTCGTANNNNNNNTTTNNNNNNTAGNNNNNCRGANNNNNNNNGAACTCCAANNNNNNNNNNAGTGTGNNCANNNNNNNTTGTCAGNNNNNNCACRANNNNNNNGTAGAAANNNNNNNNCNGAGTCGCGTGTGTNGTNNNNNNNNNNNNNNNNNNNNNNNNNNNNNNNNNNNNNNTRGCACCWAGNNNNNNNNACANNNNNNNANCNGNNNNNNNNNNNNNNNNNNNNNNTCCAGCANNNNNNNNNNNNNNNNNNNNNNNGCTAGNNNNNNNNNNNNGCTNNNNNNNNNNNAGATGGNNNNNNNNNATAATAAGCCACAGGTAAGGTATACCAGGTNNNNNNNNNNNNNNNNNAANNNNNNNNAAACCTACTTNNNNNNNNNNNNNNTNNNGGCNGNCGGNNNNAGAWCGGNNCTANCTGCTCTTGGNTTGNNNNNNNNCAAANNNNNNNNNNTCTCGGATACTCGCCCNNNNNNNNNTGCCACTTNNNGYRNYRGCTCAYGNATGANNMKTYGCGCGRCGNNNNNNAATGTNNACNNNNNNNNNNNNNNAANNNNNNNNCGAGKTCATTNNNNNNNTNNNNNNNNNNNNNNNNNNNNNTAACGGTCACACNANNNNNNGGCGACNNNNNNNNNNNNNNNNNACGGNNNNNNNNNNNNNNNNNNNNNAATACTNNNNNNNNNNNNTCATGGNACCNTTTCCCATTCARNNNNNNNGGTAAAGGCAGRNAAAGCGCAGGCMTCATTTTCATRNNNNNNNNNNNNNNNNNNNNNNNNNNNAAGRRAAAGTTNNNNNNGATAGNNNNNNNNNNNNNNNNGCGGTANNNNNNNNNNNNNNNNNNNNNNNNNNNNNNNNAGTCAGTGGTATACTTGCTRNNNNNNGNNGYCTAATGTCGTNNNNNNNNNNNNGCTGCGCACCCTGTTNNNNNNNNNNNNNNNNNNNNNNGCTCACCGNCTATGGCNNNNTCCNCNNNCRGCATTTAAAAACGATGAGCTTGACACTANNNNNNNNNNNNNTCACNNNNNNNNNTTCGGGTGCCGATGTGNNNNNNNNNAACAAANCACGCGGTACAGGATACNNNNNNNNCTGATCGTKCTCNNNNNNYAGGTGTAANNNNNCCCANNAGNNNNNNNAANNNNNNNNAGTACNNNNNNNNNNNNNGNCNNNNNNNNNNNNNKGYGGACNNNNNNNNNNNNNGTNNNNNNNNNCCTGTAATCAGMCTGNGAGTAAACTNNNNNGCCGGCTCGTCGGANNNNNNNNNNNNNNNNNNNNACKAGGCGTNNNNNNNNNNNNNNNNNNNNCGCTTTTGTGCAMGCGNNNNNNNNNNNNNNAGACAAGNNNNNNNNNNGATRRWGNNNNNNNNAAGGAATCTTGATGAAAGNCGCTCCGNNNNNNNNNNNNNNTWTCATTCGTTNNNNNNNNNNNNTTTGGNNNNNNNNNNNNNCANNNNNNNNNNNNNNNNNNNNNNNGCGAMAGTTAAAACCGRARTCNNNNGTCTCTNAGAYTTACGAAGTTNNNNNNNNCAGGGCTGCNNNNNNNNNNNNNAATTCTCCNNNNNNATTYCTACGGTNNTNCNAAGGAGGNNNNNNNGCCCGGCAGNNNNNNNTAANCCTNNNNNNCNGGGCGTTCTNNNNNNNCGTNNTCCAGCGNGTCKKGCCTANNNNNNTGCANNNNNNTGGNAGNNGAAAAAGTTGNAGCGAANNNNNGACTRATTTGCTTNNGGRGGGAMCACCACCGNGTCTACAGNNNNAGANNNNNNNTTTGTAAATATNNNNNNNNNNNTNNNNNNNNNCGGGGWNNNNNNNNNNNNNNNNNCTGTAGTTGNNNNNNNNNNNAANATGTAATGACNNNNNNNCTTANCGGSANNNNNAGACNTTAKKAAYNNNNNNNTTNNNNNNNNGANCCTTANATTNNNNNNNNNNNNNNNNNACAAATNNNNNNNNNCGTTCYWTTACTCTATAGTNCGNNNNNNNAGTACTNNNNNNNNNNNNCACGNNNNNAACNNNGCGNNNNNNNNNNNNNNNNNNCGTGTCTGTCNGGTANNNNNNNNNNNNNNNNNNNNNNNCGGGNNNNNGNCNCGCCNNNNNNNNNTCTTYNNNNNNNNNNNRWATGAGATGTTTCATCGGAKTTANNNNNNNNNNNNNNNNNNNNTCAGATTTGGTGAANCAATTNTTCAACGTRGANNTGTNNNNNNNNNNTCTNNNNNNNNNNCACTTAYATTGTTANNNNNATNNNNNNNNNNNNNNNNNNNCAACGTNNNNNNGTGCRCARAGNNNNNNNNNNNNNNNNNNNTCCGATCCCKCTAANNNNNNNNNNNNNNNNNNNNNNNNNNNNNNNGAGCNGTNNNCNACGCNNNNNNGGCNNNNNNNNNNACGATAACNNATCNNNNNNNNNNNNNNNNNNNNNNNNNNNNNNKGYWNNNNNNNRGCCGATCTTATGAATTNNNNAGGCNNNNNNRGTCATANNNNNNNNNNNNNNNNGNGAATCGCAATNNNGGAGCNNNNNNNNNNNNNNNNNNNNNNNNNNNNNACCGCACCGCTYGSGAATCTTAANNNNNNNGTAAANNNNNYGGNCNANNNNNNNNACAATNNNNNNNNNNNNNYCCSTGTRGTTANGGACCACAAASGTGAGGAGTNNNNNNNNNNNNNNNNNNNNNNNNNNANCSCCANNNNNNNNNGCAANNNNNNNNNNTAGAAGTNTTTNNNNGATNNNNNNNNNNNNNGGNCACGTTGNNNNNNNNNAAANNNNNNNGGCCACTTAATTCNNNNNNNNNNNNNNTAAGTTNAAGCTGATGMNNNNNNNNNNNGCCYTCATAGCATGNTACTCGGCGNNNNNNNNNNNNNNNNNCGCGNNNNNNNNNNNNNTAGNNNNNNNNGSTRCKANNNNNNNNNNTCCAGTCTCCNNNNNNTCCAGCNNNNNNNCGGNCNTANGAATNNNWWWGCNNNACGGCGCNTAAAATTGTGGGCGCGATNNCATGAGTCCNNNNNNNNNNNNNNNNNNTGATCCNNNNNAGAANNAACCNNNNNNNAGRCCCTCCTAACAAANNNNNNNNNNCGNNNNNARAAGANNNNNNNCGRCGGTNNNNNNNNNNNNNNNNAGGCTCAAWGCARTATGYRANNNNNNNNTTAAANNRNYGCCCCCAANNNNNNCTCNNNNTWAGKCTTTTGGTATATATCNNNNNCGAACGCCTAGGCTCTCCCGGAANNNNNNNNNNNAAGAGACAGACGATTCAACGCACTGNNNGNTGAGCANNNNNNTWTTANNNNNNNKGGCGNNNNNNNATAGCCCAGAACGTTNNNNNNNNNNNNNCNACAGANCTTAGTTGNNNNNNNNNNNNCKTKNANNNNNNNNNNCGTGAGGTTGACNNCACNCGCACAATACNNNNNNNNNNNNNNNNNNNNNNNNNCCNYCANNNNNNCTCTCAGACGCTGTAGNNNNNNNNNNNNNNGATCGCACACACNNNNNNNNNAMWNATNNNNNNNNNNNNNNNNNNNNNNNNNNNNGCNGTCCAAANNNNNNNCGTGATGANNNNNNNNTNTGTCATCGTGGNNNNNNNNNNNNNNNNNNNNNNNNNCTGMCAGTRTCTCNGNNNNGNWTNAGTATGAGCKAATCTGNNNNNNNNNNCTCTNCGAGCNNNNNNNNNNNNNNNNNNNNNANGNATATTTCCGTGCNNNNNNNNNGCYCANNNNNNTCANNNNCANNGNNNNNNNATACAAACTATCNGCNTGACCNNNNNGCGRNNNNTNNNNNNNNNNNNNNNTGNNNNNNTNNNNNNNCCCCATNNNNNNNNNNNNNNNGNNTTGNNNNNNNNNNNNNNNNNNNGGACGTANNNNNNNNNNNNNNGTGGNNNNNNCTGGGGGGTTGTAGTGTTTTAGNNACTTCGCGGGTACACANNNNNNNNNNNNCGYCCTCANNNNNNNNNNNNNNNNNNNNNNNNCACNNNNNNNNSAANNGTGGNNNNNNNTGTTTACTNNNNGAACTTNNNNNNNNNNNNNNNYRTGWARANNNNNNNNNNNNNNNNNNCTCCTTAGAGSWAACGCATCGGCGNNNNNNNNNNNNNNNNNNNNNNNNNGACGTNYNNNNNNNNNNNNNNNNNTATWWATTGNNNNNNNTAGCYTGACAYNNNNNYCGCCTTCTTTAGAATTGCACYRTCAACAAAGNNNNNNNNNNNNNCTNCNANTNTCNCNNNNNNGACCGNNNNNNNCYGCAGCATTCGACGTGATARCCGACGGTNNNNNNNTTTGCANNNNNNNACCCGCCRNNNNNNNNNAAGCACCCNCGNNNNNNNNNNATGAAANTGCCGGTGAANNNNNNNNNNNNTTCCKTTNNNNNNNNNNNNNNGANNNNNNNNNNNNNNNNNNNNNNNNNNNNNNCGTGCCTCGNNAGANNNNNNNNNNNNNNNNNNNNNCCATCGRTGCNCATATNGNANNNNNNNNNNNNNNNNGGTAGATGTTTCGARTRCWTGACNNNNNNNNNCACYRAWCCACRTGGAGCNNNNNNNNGGTTANTNNNNNGCCGAAAAATCGCTTCGACTTGGGGTTNCTTNNGNNNNNNNNNNNNNGNCTCNGNNNNNATATTTCNNNNNNNNNNNNNNNNNNNNNNYTCYAYNNNNNNNNNNNNNGAGTNNNNNNNNNNNNNNNNNTNNNNNNNNNNNNAKTYMNWNNNNNNNNGNAGAGTGTNNNCATACGGGTGTNGNTNNNNAAGGCANNNNNNNNNCGTNGNNTCGACTGRAGNCGNNNNNNNAANTTCAGNNNNNNNNNNNNNNNNNNNNNNNNNNNNNNNNNNNNNNNNNCTTCCGNNNNNNTGANNNNNNNNNNNNNNGGNNNNAGCCTAATGAGNNNNNNNNNNNNGCTAACAGCTTAGCACCGTNNNNNNNNMTSGANNNNNNNNNNNNNNNNNNNNNNNNNNNNNNNAGCCAACRKWNNNAGGCGGNNNNACCCGTGCAATAYGAMYACAGTNNNNNNNNNNNNNNCATCTGNGAGTCAACCTACGCACGCNCMCTNNNNNGCGCCCCGAAGCGTGTGGAATCTCACANNNNCRCCAAGAGGATCGCTTTGTTAAGCCGAAAAACCTCNNNAGTTCGTGTCNNNNNNNCNAGGCCTACNGTTTGAANNNGTGRWACTTGAAACCAAGCNNNNNNNNNNNNCCCATGGNNNNNNNAAAGCGCAATNCNNNNNNNNNTATCTCWTNNNNNNNNNNNNNNNNNNNNNNNAGAGNNNNNNNNNNNNNNNCTGATANNNNNNNNNNNNNNNNNTGGCTAGNNNNNNNNNNNNNNNNNNNNNNNNNNNNNNNNNNNNNNNMCGANNNNNNNNNNNATCYWNNNNCTCNNNNNNNNNNNNNNNNNNNNNNNNNNNNNNNNNNNAGCCTTGYCCATCCNNNNNAGGGCGGGTACTAGNNNNNNNNNNNNNNGCAGCACNNNNNTNRGCCANGARTARGNNNNNNNNNNCGAACGCAAGTANCCTNNCCCACNCCAAAGAANGTNNNNNMTATGWGCGATGCNAARCCNNNNNTACGCNNANTCCGAATTANNNNNNNNAAAYAMYMGTAATTGTTTCTCCTTCCTTGNGTNATTGGTATCAGGGCTGCCNNNNNNNNANNNNNNNNNGTTATGAANAAGCKCCNNNNNNNTTTANNNNNNNTGGCCNNNNNNGCCTACCTGGNNGTAGCATATNNNNACGCCGNTAATNNNNNNGAAGTGNNNNNGGGCTNGCNNNTAGTGTYATNNNNNNNNNNNNNWGGNNNNATGCATNNNNNNNNNNAGAGTTGNNNNNNNNNNANNNNNNNNNNNNNNNNNNNNNNNNNNNNNNNNNNNNNNNNNNNNNNNNNNCTCANTNTNNNNNNATTTGTTAGGCCCATAGGGNNNNGCCCGCACTCTNTNNNNAATTNNNNNNNNRTCGRNNCTCTWACANNNNNNNNNNNNNNNNNNNNNNYATACCTGTTGAACRAAGTYNNNNNAGTGNNNNNNACTAGGGTCTTCCCCGAGTTATNNTACTGKNNNNNNNNNNNNCAGAAANNNNGACTTCCAAAANNNNNNNNNNNNNNNNNNNGGTTTCNAGCRAGCGANNNNNNNNNNNNNNCGCTCNNNNNNNNNNNNNNNNNGCNNNNNNNNNNNNNNNNNNNNNNGAAANNNNNTAGNKNTCTATTGCTGTGAAATAATCNAGGANNNNNNNNNNACTGCATGGNNNNNNNNNNNNNNNCGGTNNNNCGGTTGNGATTTATACTCCGTTTCATNNNNNNNNNNNNNNNNNNNNNNNNNNNNNNNNNCTTTANNNNNNNNATAGCTTNNNNNNNNCTGCACAGTTTCNTCANNNNNNNNNNNNNNNNNNNNNCTGTCGNNNNNNATNNNNAACTAGYGATAYCATYCARACAANNGTTGNNNNNNNNNCAANCAGCAAAACCCAWTTGNNNNNNNNNNNNNNNNNNNNNNNCGAAAYNNNNNNNCNATCAAGAGAGATCNNNNNNNGCCGTACCGTKTCTATNANNNNNNNNNNGGATGCCCANCCTCTTNNNNNNNNNNNNNGAAAATGCTAGCCATGTNNNTTGMCCCCTGNNNNNCACTAATNNNNNNNNTACTGCNNNNNNNNNACCNCGCCNNNNNNNNNNNNNNNNNNNGCTYGAGACANCCWTTCTTCTCGTCTATNNNNNNTCGNNNNNGGAGAANNNNNNNNNNGNGTCANNNNNNNNNNNNNNNNNNNNNNNNNNNNNNNAMNNNNNNNNNNNNNNNNNNSGGCTNGGATCCTTCTTCAATATKCGNNCNCGGGTNNNNNNNNNNNNNNNNCRGTATAGANNNNNNNNNNNCGGNNNNNGTGANNNNNNACTAATCACCAACNNGCAACATGTTCTRNACCNNNGATACNNNNAGTTTYCAAANNTTTGACTTTAANTAATTATARCYMTSNNNNNNNNNNNNNNNGYTNGACTNNGTCACGTCCACGCCGCCGGCANNNNNNNNNNNNNCNTCTCTGNNNNNNNNNTGNNNNNGYTNNNNNNNNNNACCACGWNNNNNNTATTAGTTAAGGCANNNNNNNNNNNNNNNNNNNNNNCNNCYCNNGGTCAAGTCNNGCNNNNNNGGTGCTANGCCAGGCCCGCATGTATTTTTTTTTNTAACNNNNNACACNNNNNNNNNNNACTTNNNNNNNNNNNNNNNNNTTNNNNACTTCATTAGTCGNATTKWAGTGCNNNNNNGTNNNNCGNAATCACTGAACTYCTGATTASATTTGTAGACTCGATTAGCGANNNGATTAGAYTATTCGGCNNNTGACNNNNNNNNNNNNNNNNNNCCNNGTNGTATTGCARCCCACCNNNNNNGGCATCKCATRSTATCTCTNNNGGCGGAGCGNTNNNGGCCATCNCGCAGACTNNNNNNNNNNNATATCAGANNACACGGCGATCTGGTTCACCGTGNATAANNNNNNATCNNNNNNNNNTTAGCAAGCGCATNGNCGTNNNNATAGGGGGGNNCGANNNNNNNNACCTCCAAAGGCTATACAGACRATAAATATCATTACGGGTAACTCGGCCNNNNTCANNNNNNNNNNNNNNNNNATCTNNNNNNNNNAGACNGGAGGANNNNNNNNTGATGACTTYGNCCGATNNNNNNATCNNTNNNNNNNCCRWCAAGNTSNCTCGCAACNNNTANNAWNAGNNNAAGNNNCTCAATGGTWNCRNNNNNNNNAGTNNNNNNNNGNNNNNNNTACCGGNNNNNNTCACTCGTYCGGNAGTTTAAANNNNNNNNNNNNNNNNNNNNNNNNNNNNNNAACATGACACGNNNNNNNGATAGCATCCNNNNNNNNNNNAAAATGCGTNNAGNTTNGGGAATGGGNNNNNGGATGYTTTTASGGGNNNNNNTAGNCATCMCTGCTAGCGGCCTCNNNNNNNNNNNNNNGAATTCTNNNNNNNNNANACAAGGAAATGAYGNNNNNNNNNNNNNNNNNNNNNNNNNNNANTNNNNNNNNNNNNNNNNNNNNNNCNCNNNNNNNNNNNNNNNNNNNNNNNNNNNNNNNNNNNNNNGCCAGCCNNNNNNNNNNNCNANNGATTTCGGAACGTTATCCCTNNNNNKACAGNNNNNNNNNNNNNTCGCGCSCCGCTGGGATCNNNNNNAACATTAGTNNNNNNNNNNTCCCTGNNNNNNNNNNNNATGTNNNNNNNNNNNGGRYGATCGTCTGGACTTTGCGTNNNNNNCYGAGKNNNCCTTCTGAGTNNNNNNNNNNNNNNNNNNTGCGGCRTTATTAAARATCACGCTCSTGACCGAACAAACTCGTNNNNNAAGAGANNNNNNNNNNNNNNAANCNNNNNNNANCGTATAGNNNNNNNNNNNNNCCTCNNNNNNNNNNNNNNNCATAGTACGWCCTTGTNNNATCCNNGTNNNNNNNNNNNNNNNNNNNNNNNNNNNNNNNNNNNNNNNNNNNNNNGGNNNNNNNNNNNNNNNNNNNCGGGGGTNNNNNNNNTNTCATCTCNGKNTGCTTTNNNNNNNNNNNNCTATCRRCAANNNNNNNNNNNGNGCTAGACCGCCWCAGNNNNNNNNNNNNRNNNNCCACATARTNCTGMNNNTGTSTCCATATGNNNNCGCGGTCACAANNNNNNNNNNNNNNNNNNAATCTCAAGANRGAGTCGCACGTNNNNNNNGCARNNNNNNNNNNNNNNNNNNNNNNNRGAGCCAATTAGCNNNAAGTTCCGGNNNNNNNNATTTAACTCNCGNNNNNNNNNNNNNNWTTAANNNACCCTCCGTTTNNACWGACCAAANNGAGCANNNNNNNNNNNNNNNNNNNNNNCACGGGWTCNNNNNNNNNCTGNNNNNNNNATCGCNNNNNNNNNNNNTATGTCCACGNNNCTACAGCGCATAGCAACAGAGNSANNTCATCGACTCNNNNNNNNNNNNNNNNNNNGGTGGGGNNNNGGTTANNNNNNNNNNNNNNNNNNCCNTGGNCTTCGNNNNNNNNNNNNNNNNNNNNNNNNNNGCTCCGCGCCCGCCAGCCGTNCKCAGNNNNNNNNNNNNNNNATANCATNNNNNNNNCCACCGYRCCTMYGNNNNNATCTNNNNNNNATCCACTCAGGTGMCNCCGNCNTGATGNNNNNNNNNNNNNCGAGGNNNNCGANNNNNNNNNNNNNNNNNNNNNNAAGGGCGTATCAKNNNNNNNNNNNNNNNGGCGNNNNNNNNNNNNNNNGATNGGACANNGNNCATTGAATGGAGNNNNNNNCTCGCGNNNNNNNNNNNNNNNTTATGGCGTRNNNNNTTTGNNNNNNNNNNNNNNNNCGANNNNNNNNNNNGCCTGTAGATTATTCACSRGNNNNNNNNNNNNNNATANNNNNNNNNNNNNNNNNNNNNNNNNNNNNGTATGCCTGCCGTNCGTANNGTNNKGTTAGCTCNNNNNNNNNNNNNNATCNNNNNNNNNNAAAYTARAAGKGNTNNNNNNNNNNNNNNNNNNNNNNNNNGGGATTYCTCTTTATTTRSTNNNNNNNNNNNNNNTANNNNNNNNNAANNNNNNNNNNNNNNNNNNNNNNNNNNNNNNNNNNNNATACATATNNNTGAAGATCAARARGTGYGGGTNNNNCGGAGGTTGGAANNNNNNNTCGGGAATTGACCAAGGATGTAGAAGTNNNNNNNNNNNNTCGCGTGACNGTANTNCCNNNNNNNNNNCGCCAAGTMNATNNNRGGGAGGCGATNANNNNATAGANNNNNNNNNNNNNNNNNNAAAGCARCNNNNNNNWNAGGATTGAGAAAGGAAATACAGNNNNNNNNNNNGTATCGACNNNNNTTAMNNNNNNNNAAAATCNNNNNNNNNNNNNNWCNTACANNNNNNNNNNCCCACTAGTTAATGGNNNNNNNNNNGNNNNNNNNNAACTTTANNNNNNNNNNNNNNNNNNNNNNNNNRNKNTCAGTRNNNNNNNNNNNNNNNNTCNGCNACATCGGNNNNNNNTGGRCACGTNTAGNNNNNNNNNNNNNNNNNNNAGGTTCANNNNTCCANWNAGTMASGWAAGTGCNNNATCGGAGANNNNNGGTGGACACGCCTCCCGANNNNNNNNNYGGGTCAGCTTTGGCNNNNNNAGGGGGAGATANGCTGCTTTCCGNNNNNNNNNNTCCTCNNNNNNNNNNGNTTGMCNNNTTNAAANTNNNTCCKACCTTNAGNNNNNTTACGAGGGANNNNNNNNNNNNNNNGAGNNNNNNNACATCTGNNNNNNNNACGNNNNNNNNNNATNNNNNNNNNNNTNGNTNNNNNATTRATGGGTNNNNTATACANNNNNNNNNNNNNNNNCCANCGCNGNNNNNNNNTCGACWGGGGCCRCCGTCATTGCAAAACNNNNNNNNNNNNNNNNNNNNNNNNNNNNNNNNNNNNNNNNNNNNTTTGSTGTACNNNNNNNNNNNNWATGGAGCNNNNYRTAYAMTNNNNNNNNNNNNNNNACRGCGCTNAAGGGTGTTCGATCACCCCGANNNNNNNNNATGGCGNNNNNNNNNNNNNNNNNNNNNNNNNNNNNNNNNCGCACCTTGNGCGGATCGGGACACTNNYGACNCTACTGRCCTMYGTAAAANNNNNNNNNNNNNNNYGAAYCYARNNNNNNAGYATCCGTTGCACNAGTRTNNNNNNNNNAWATTNNNNNNTGGTGAANTCNACNNCGTNATANAAATATCATGCACCTAAGGCTTASAGKCTNNNNNCCNNNNNNNNNNNNNNNNNNATAGATTNNNNNNNNNNNNNNNNNNATAGAATANNNNNNNGAATAARCNNNNNNNNNNNATGACNNNNNNNNNNTACGGCGCNGNNNNNNNNNNNNCGTCACCCTGGCNNNNNNNNNNNNNNNNNNNNNATCCGGAGNNNNNNNNNNNAACNYGCCANNNNNNNNNNNNNNNTCTNNAMACGYATACGTNNNNTGAANNNNAATGNNNNNNNNNNNNNNNCTYACCTGTNNNNCGACCGACACCGCCGGTCNCTNNNNNNNCCGTCTCKTTGNTNNNNNNNNNNNNNNNGCGANCGTATGCTGGGNNYGCTGAGCGGTAGTNNNNNNNNNNNNNNNNNNNNNNNCRGCGCNGNNNNNNNNNNNNNNAAGTATGNNNNNNNNNNNNNNNNATGTTATTCTNNNNNNNATGCATATCCNNNNNNNNNNNNNNNNNNNNNNNNNNNNNNNNNNGGCNNNNNNNNNNNAKGARCCTTACCCCNNNNNNNGNCAAATTTTTTTNAATGCTNYCTGAATTAGGTGNMTGGTATAATAAAAATGCCNNNNNNNNYGNNNNNNNNNNNNNNNNGRNNNNNNNNNNGTRGATCTNNNNNNNNNNNNNNNNNNGAGCTGATTAAACCCGCTGGGNNNNGAAATNNNNNNNNNNNNNNNNNNNAACGNNNNNNNNGCCGCAGAGGAANNCACCATAGNNNSYTNNNNNNNNGTCAATNNNNGCYANNNNNNNNNNNNNNNNNNNNNTTTNNNNNNNNNTCGCTNNNNNNNNNCGTACGCNNNNNNGCTGCNGNNNNNNNNNNNNNNNNGTGNNNNNNNNNYTNNNNNNNNNNNNNNNNNNNNNNNNNNNNNNNNNNNNNNNNNNACTTGTGCCGCNNGTCTGCTNNNNNNNNNNAGNNNNCTTNGAACTTCNNNNNNNNNNNNNNNNNNNNNNTTGCTGTWCRGNNNNNNNNCTGAGNNNNNNNNNNNNNNNNNNNNNNNNCTATAGATAACCCNNNNNTAGGGNNACANNNNNAATATAAANNNNNCAAATANNNNAGCAATCNNNNNNNNNNNNNNNNNNNGNACCGAGTAATTGCTKAARYAATCGAAGTATTGGTYCGATNNNNNNNAGGCAGGCGGNNNNNNGCTGGGCAGCGNNANNNNNCGNNNAAGAGATTAAANNNCTAAAGNNNNNNNATACWAGGCCACWCCAGANNNNNGNNNNNNNNCNNNNNNATNCCGNNNNNNNGGGCGYCTTTCTMGCAGNNNNNNNNNAGCKYNNGTCGNNNNNNNNNNNYATNNNNNNNNNNNTTCGNNNNNNNNNNNNNNACGGATNNNNNNNNNNNNNNNNNNRNNNNNWTAAGTGATTNNNNAGAAAGTGNCCNNNNNNNGACNNCTATGNNNNNNAGGGTCGGNCGTCTATACCGTGTNTCCTGAANANAYTCCTACNNNNNNTCNNNNNNNNNGTNNCCCCTAGNNNNNCNAAGTTNNNNATTTCCANTCNNNNNNGGGTAGTATTKGGNNNNNNNNNNNNATTAACCNNNNNNNNNNNGNANNNNCGCANGAAGNNNNNNNNNGGCTTCANNNNNTTCGNGNNNNNNNNNNNNNNNNNNNNNNNNNCCNNNNNNNNAATCGAASTNNGNCCYGACGAATTNNNNNNNNNNTTAMGCNNNNNNCNTYNNNNNNNNNNNCGRGCGNNNNNNNNNNNNNNNNNNNNNNNNNNNNNNNNNNNNNNNNNNNNNNNNNTTCGANNNNNNNNNNNNNNCAAGGGACTGATTTNNNNNNNNNNNNNCAGGTTGTNNNACACTACGGTAANNGGGGCACTTAGAAAATGNNNNNTACGTGGNNAANTNACNGKYGCNNNNNNNGNNNNNNNNNANNNNNNNNNNNNNNNNNNNNNNNNNNNNNNNNNNNNNNNNNCTSGATACTTGCGGCGNNNNTCATACAANNNNNNNNNNNNATTCATATANNNNTCACCGGAAGAGCCCCNNNACTTNNTNCNTAGGTCNNNNNNNNNNNNNNNNNNNNNCRCTANACNNNNNSCNNNNNNNNNAGGTTATTTTCCTNNNNNNNNNNTTTANNNNNNTCGAAAGANNNNNNNNAGATATACMNNNNNNNNNNANAGATNNNNNNNGNNNNNNNNNNNANNNNNNNNGGRNNNNNNNNNNNNNNNNNNNNNNNNNNNNNNNNNNNNNNNNNNNNNNNNNNNNNNNNNNNNTTATWAGTNNNNNNNNNNNNTGGGAANTTCGNATNATGMNNNNNNCACGAAGMTTTAGGCNGGCTNNNNNNNNNNNNNNNNNNNNNNNNNNNNNNNNNNNNGCACATGCTGAAANGNNNNNNTGTAGGAATNNNNNAAGNNNNNNNNNCACNCCCYAAANNNNNNNCGTCGTTGNNNNNCGGATRCATWNNNNNNNNNNGAATGCCGGGTAGAGAGGGACAAGANNNNNNNNNNNNNNNNNNNNNNNNNNNNNNCGGNNNNNNNNNNNGAGGRGNCTNNNNNNCGCCNGTGTATTGTATGGTCCAAATCGATNNNNNNNNNNNNNNNNNNNNNNNNNNNNNNNNKRTCTTTCGATCCNNNNNNNNNNNNNNNNNNNNNNNNACTTTAGCCTTNNNNNNNNNNNNNGCCGTGGAGTGACTNACMAGANNNNNNNCTCTACGCTTACAGTATCANNNNNNNNNNNNNNNNNNNNNNNNNNNTSGNNNNNNNNNNNNNGCGNNNNNNNACGCYTGTANNNNNNNNNNNNNNYTGANNNNTAGNNNNNNNNNNNNNNAGTCCCNNNNNNGCGTGNNNNNNNNNNNCTTTNNNNNCCAACAATATTGAGATGNNNNNNTGSARAAGTCNNNNNNNNNNNNNNNNNTTGNNNNNNNGGAANNNNNNNNCGTTCGTNNNNNNNNNNNNNNNNNNNNNNNNNGGTANNNNNNNNNNNNNNNNNNNNNNNNNNNNNNNNNNNNNNNNNTGMAGTGTTATNNNNAGAAGAAGNNGYAAACGCNTTNNNNGNNNNNNNNNNNNNNNNNNGAACNNNNGAACGNNNNNNNNNNNNNNATGANNNNNNNNNNNNNNNNNNNCTTTGCCACNNNNNNNNNNNNNNNNNNNNNNNNNNNCGCTAANCNNNNNNNNNNNNNNNNNNNNNNNNNNNTAACATGAGTWMNNNNNNNNNNNNNNNNNNNNNNNNNNNNNNNNNNNNNNNNNNNNNNNGGGCGGNNNNNNNNNNCNCAAYGMNNNNNTATNNNNNNNNNNNNNNNCAATCTTCNNNNNNNNNNNNNNNNNNNNNNNNNNNNNNNNNNNNNNNNNNNCRGKRNNNNNNNNNNNNNNNNNNNAGGNGGCTCCGNNNNNNNNNNNNNNNNNGATNGANATGAATTGNAAGACNNNNNNNNNNNNNNNNNNNNNNNNNNNNNNACTTGGATCNNNNNNNNNNNNNNNNNNNNNNNNNNGGGNNNNNNNNNNNNNNNNNNNNNNAGTAGGGTCTGATANNNNNNNACCCACGNNNNNNTTATNTNNNNNNNNNNTCNNNNNNNNNNNNGCNNNNNNAAYCATNNNNNNNNNNNNMANNNNNNNNNGAATATACCNNNNNNCATCTGNNCCGANNNNNNNNNNNNNNAACAGAATCNNNNNNNNNNNNNNNNNNNNNNNNNNNNNNNNAACGGANNNNNNNNNNNNNNNNNNNTAACCGGTCGGTCATCACCCMGNAAARGATMGCYTKCCCCCCAGCTNANGTCCTCGGATCAATAARGCCGCTAGGNNNNNNNNNNNNNNNNAAKCNNNNNNNNNNNNNNNTTNNNNNNACATANANNNNNNNNNNNNNNNNNNNNNNNNNNNNACGAGATNNNNTTGNNNNNNNNNNNNNNNNNNNNNNNNNNCTATCCANNNNNNNNNNNNNNNNNGGNTNNNNNNNNNNNNNNNNNNNNNNNNNNNNNNNNNNNNNNNNNNCTCGACNNNNNNAGTCATGTCTNNNNNNNCTTGTAAACCAGACTCTGCATAGNNNNNNNNNNNNNNNNNNCANNNCCAACTNNNNNNNNNNNNNNNNNNNNNNNNNNNNNNNNNNNNNNNNNNNNNNNNNNCAGCTAAAATCCCTGRAGGAYACGGTWTCCTTAGTAGCCNNNNNNNANNNATNNNNNNNNNNNNNNNCCACANTGGGAACTGACACMCAACTTNNNNNNNNNNNCNWNNNNNNNNNNNNNNNNNNCGTCTCTGCAGCCGTATAYGTTCCTATANNNNNNCCGNNNNCGCGTRRRCYNNNWGAAACACGATACATAGTTGCATMTCCTTANNNNNNNNNNNNTCGGGAAAGNNNNNNNNNNTTGGGCAANGNNNTCTCTCCTCCNNNCTNNNNNNNNNNNNNNYCGAAACTAATANNNNACTTCCANGGGNNNNNNNNNNNNNGCGCGTNNCTAAKTGTGGCCATGGGWTCTATTTACACCGAAANAWWAGNAGTNNNNNNNNNNNNNNNNNNNNNNNNNNNNNNNNNNNNNNNGCAANNNNNGTAANNNNNNNNNNNNNNNNNNACTTAGCTCCNNNNNNNNNNNNTCGGNTCCANNNNNNNNNNNNNNNNNNNNNNNNNWYCGCNNNNNTTANNNNNNNNNNNNNNNNNNNNNNNNTGTACNGNGTNNNNNNNNNATGCRGCNNNNNNNNGRTGNNNNNNNNNGRTAANNNNNGMGCNNNNNNNNNNNNNNNNNNNNNNNACAACATNNANNNNCTCGAGCCAANNNNNNNNGACGAANNNNNNNNNNNNGATCATANNAGACCCNNNNGACGGACTNNNNNNNNNNNNNNNNNNNNNNNNNNNNNNNNNNNNNNNACNNNNNNNNNNNNNNNNNNNAGCGTNNNNNCCTTGTAAGNNNTAAANNNNNNNNNNNNNNNNNNNYCGGACTNCTGNNNNTTNNATCGTNNNNNNTCNCCAATTTCTGNGACGCGNNNNNNCNNCATTNNAATNNNNNCSANNNNNNNCANNNNNNACTCATCATNNNNNNNTATNNNNNNTGGCGCCANTGWGNNNNNNNNNNNNNNNNNNGGTTGCGNNNATAGCNNNNNNNNNNNNNNNNNNNNNACGCNNNNNNNNNNNNNNCTCNNNNNNNNNNNGCCANATACGANNCGACTAGATNAAGTAYGNNNNNNNNNNNAGGGCGGCNNNNNNNNNNNNTCCNTTACCCNNNNNNNNNNNNNNNNNNNNNNNNNNNNNNNNNNNNNNCTTGTANNAGAACANNNNNNNNNNNNCAGCTAGTACGGANGNNNNNNNTTGCCNNNNNNNNNNTCCACNTTCGTGGCTTTANNNNNNNTGGGGGTGACCCTGCCGATTNTTCTYNNNNNNNNNNNNNNNGRKNGGGGNNNNNNNNNNNNCANNNNNNNNNNNAGAGNNANNNNGTGCGAGCCNNNNNNNNNNNNNGCCNNGCGTANNNNGCGAANNNNNNNNNNNNNNNNNNNNNGATCGAACTTCGCCNNNNNNNNNNNNNNTGGGTTGATCTNNNNNNTTACATTTATATNCGNNNNNNNNNNNNNNNCTATGCGTACCTATCANNNCGGCTCCGCTGGCGCGCNNNCAGCAANNNNNGTGAGTGNNNNNNNNNNNNNRYYTAAATTGANNNNNNCTCGAGGTCTTCNNNNGGTTGNNNNNNNNNNNNNNNNNTTGAAGGCNNNANARGTATTGTTCTCGAGAAGCCNNNNNNNNNNNNNNNNNTTAWGAMCNTATAATNCATTTYCGNNNNNNCNGCATCGGGTGTAGNNNNNNNNNNNNNNNNNNNNNNNNNNNNNAAACNMANNNNNNNNNANTTTTTNCGCGTTCAGACACTCCGAGNNNNNAGTCNCTANNTGCANNNNNNNNATTANNNNNNNNNNATCACTNNNNNNNNNNNNNNNNGTATNNCNGATGCGGNNNNNNNCCCCANCCCGTGGNNNNNGGCRNTNNNNNNNNNNNNNNNNNNNNNNNNNNNNNATMCCTCGGACNNNNNNNNNNNNGAGANNNWRTGAGNNNNNNNNNCGTNAAATCTTCCGGAGCNNNNNNNNNNNGCANTTCCTAGNAACNTNTGANNNNNNNNNNNNNNANNNNNNNNCTCCANNNNNNNNNNNNNTAGGAACCGCNNNNNNNNNNNNNNNNNNNNNNNNTRGNNNNNNNCGTCACGCGGCCGAANGTAATCGNNNNNNNNGGRGACGGCNGTNCTCGGGANNNNNNNNNNACAGGTACTAAGGTNCNNNNNNTGNNNNNNNNTCATCCYGCATANNNNNNNNNNNNNNNNNNNNNNNNNNNNNNNNNNNNNNNKCGNNNNGCAACTYGTATTNNCGAAGTGTTATTNNNNNNYGAAGCGGMRTCMGNNNNNTAGACATAATCGCANSNANATGGNNNNNNNNNNNNNNNNNNNNNNNNNNNNNNNGGAAACNNATGGANNNNAGTCTCCNNATATAGGACTTCCATNNNNNNNNNGANNNNMNGGANNNNNTGANGGGCAGGGGCGAGTNNNNNNNNTAGAGGGNCCTAAGGTTNNNNNNGCAAATNYGTAGCTCACAGCNNNNNNNNNNNNNNNNNNNNACTACGTCCATNNCNYCCCCGATTTAGCAANNNNNNNNNNNNNNCGAGCTCGATNNNNNCCCNNGGAGCTCCTCAGTTATCTAGTNNNNNNNNNNNNNNNNNNNNNNNNNNNNNCACTGTANNNGARSRNNNNNNNNNNNNNNNNNNNNCATCCTAAGGTYGTTTCGGCANNNNNNNNNRCNNNNNNNNNNNNNNNNNNNNNNNNNNNNCTAGCCCNNNNNNNNNNNNNNNNNNNNNNNNNNNNNNNNNNNNGTCGCCCANNNNNNNNNNNNNNNNNNNCGCANGTNRRGNATTTCANNNNNNNNNNNNNNNNNNNNNNNNNCTGCNGNKCANNNNNNNNNNNNNNGMATCAATGTNNNNNNNNNNNNNNCATTTATANNAGCACNAGNGAYGGTGCCTGGGNNNNNNNNARNNCGCTTSACTTANNNNNNNNNNNNNNCAGCGNNNNGAATGGNNNCCTCAGCACGATGGGGNNNNNNAGRTTAGCKACCAANNNNNNNNNNNNNNNNNNNNNNNNNATATTTGNNNNNNAATTTTATCGACNNNNNNCGACGGATTTAATTTYNNNNNNNNNCTATTTCNCTNCCNNNNNTTGACTNCATAGTACATGGCGNNNNGKTNNNNNNWNNRACCAYGYNNNNNNNAGNNNNNNNNNNNAGACNNNNNNNNNNNNNNNNNNNNNTAAAATGGNNNNNNNNNNACGACCTGGACATTTCACCNNNNNNNNACACAATGCNNNNRGCNNNNNTATTAGCTCWNNNNNNNNNNNNNNNNNNNNTCTCNNATNNNNKCCAANNNNNNGTTCCCGCNNNNNNGYCTCKGRATNNNNNNNNNNGTCCGATNGAAATACCACNGCAGGNNNNNNNNNNNNNNNNANTCTNNNNNNNNAATAYRCANNNNNNNNNNNNNNNNNCGGTRKNNNNNAARANTNNNNNNNNNNNNNNNNNNNNNNNNNNAGNNNNNNAGATGNCCATCCGACACTNNNNNNNTACCTACGNNNNNNNNNNNNNNNGCACCTCGTTTACGGNTGGANNGATCNNNNNGTTNNNNCCTTNNNNNNNNNNNNNNNNNNNNNNNNNNNNNNNNNNNNNNNNNAATCNNNNNNNNNNNNTCAGGACGTCGCCGATCTATANNNATTNNNNNNNNARNNNNNNNCARGTATTNNNNNNNNATCGGGRACNNNNNNNNNNNNNNNNNATATTTCATAGCGACNNNNNNNNNNNNCTCNNNNNNNNNNNNNNMTAGCNNNNNNNNNNNNTNCNNNNAATCACCCACATTCTTTNNNNNNCTCACTGAGTTNNNNNNNNNNNNNATCTTTANAAGANNNNNNCCAGTGCCTNNNNNNNNNNNNNNNNAGATYAGCACCCGGGCGCCCANNACCGTCCAGGCGGNNNNNTNAATATGGGGTACTCCGACATANNNNNNNNNATAGATGNACGTGGNTTCGTCACTGGNNNNNNNNNCCATGTGCGTNNNNNNNNNNNNNNNNNNNNNTGAGRGGGANTACAATACGAGGANGCACTNNNNNNATTCCCACTGCTGGANNNNNNNNNNNNTNNNNNNNGCATTGTATTTGNNNNNNNNNNNNNNNNNNNNTCCGCGTAGCATAGNNNNNNNNNGGTNNNNNNNNNNNNNNNTCNNNNNNNNNNNTSAGRCGCTAGACGGGNNNNNNNNSNAATCCAACGAGTTGTCGNAGANNNNNNNGCGTGCGNGATTANTGAAGYAGTNNNNNNGSTCGGCGACGSCTCGNNTCTTCAGWGNNNNNNNNNNNNNNNNNNNNNNNNNNNNNNNNNNNNNNNNNNNNNNGGNGCNTSKKTNNNNNNNNNNNNNNNACCNNNTAANNNNTTYCYATYAKAGAGCNNNNNNNNNNNNNNNNNNNNNNNNNNNNNNNNNNNNNNNNNNNNNNGTAAATGTTTTCAAACNNNNNNNNNNNNNNNNNAATCGGAAYGKNNNGGATNNNNNNYGNNTCNNNNNNNNNNNNNNNNRTGRTNNNNNNNNNNNNNNNNNNNNNNNNNNNNNTSCCNNCCNNNNNNNNNNAAATNNNNNNNNNCCTANNNNNNNNNNNNCCMTNNNNNNNNNNNNNNNNNNNNNNNNNNNNGNNNNNNNNNNNNNNTGCTCCCAAACACCGCYANNNNNNNNNNNNNNNNNNNNNNNNNNNNNNNNNNNNNNNNNNNNNNNNNNNCTACGATGCGNTTANNNNNNNNNNNNGCGCGACGNNNNNNNCNNNNNNNNNNNNNNNNNNNNNNNNNNNNNNAAAGTGATACGGNNNNNNNATAANNNNNNNNNNNNNNNNNNNNNNNCCYCTTATCTTCTGACCTCANNNNNNNNNNAGACAATATGARCTTTNNNNGNGGTGCRANNNNNNNTCTGAACCGATNNNNNNNNNNNNNNNNNGAANNNNNNNNNNAAGCTCTNNNNNNNAGCTCAGATGTGNNGAGCCAGTCCWNGARCCNGNNNNGCNGTTGNNNNNNNNNNNNAGCTCGTNNNNNNNNNNNNNNNNNGGTGCNNNNNNNNNNNNNNNNNNNGGTAAACNNNANNNNNNNNNNNNNAANGCYGCGCCGGCCNNNNNNNNNNATAAAGTACTTGGTNCCCGTNNNNNNNNNNNNNNTTGGTANNNNNNNCNNNNNNNNNNNNNNNNNNNNNNNNNNNNNNNNNNNNNNNNNNNNNNNNNNNNNNNNNNNNNNNCCGCTGAYATCNNNNNNNNNCTATTCGGTRKCGGGTCAACCGGANNNNNNNNNNNNNNNNNNNNNNACCAANNNNNNNAANNNNNANTAANGTTTAGACANNNNNNNNNNNNNGATCCTGAGACAGCNNNNNNNTGAGTTGTNTGCCWAATNNNNNNNNNNNNAGCCTTNNNNNNNNNNNNNNNNNMCGGCCNGNNNNNNNNNNNNNNTCCGANNAGTNNNNNNNNNGCCCCNNNNNNNNNNNNNNNNNNNNCCCTGTCCTCRNNNNNNNNNNNNATGANNTCANCARAGNNNNNNNNNNNNNNNNNNNNNNNNNNNNNNNNNNNNNNNNNNNNNATCGGGTTRTGAAYAGNTNNNNNNNNNNNNNATGAANNNNNNNNNNAGAGGNNNNNNNNNNNNNNTCCNNNNNNNCWTTGNNNNNNNNNNNNNNNTGACCGNNNNNNNNNNNNNNYGCCGGTKCTCNNNNNNNNNNNNNNNNGTCGGAAANGNNNNNNNNNNNNNNCGTYGANNNNNNNNNNNNTANNNNNNNNNNNNNNNNNNNNNNNNNNNNNNNNNNNNNNNNNNNNCGAACACNNNNNGANNNTGGGANNNNNNNNNNNNNNNNNNNNNNNNNNNNNNNTNCNNCNNNNNNNNNNNWAGCAACMNNAAAGATCGTGGCCNNNNNNNNNNNNNNNNNTNNNNNNNTCANNNNNNNNNNNNNNNNTGCTNNNNNNNNNNNNNNTGCGYTTTGNNNNNNNGTGGGTGAANNNNNNNNNNNNNNNNNTCNNNNNNNNNNNNNNNNNNNNNNCNTNYTNNCTGTGTTNNNAYCAMTAGATCNNNGAANNNNNNNNNTCTTGNNNNNNNNNNNNNNNNNNNNNNNNNNNCTNNNTCGAGNANGCACGCCGGCCAAGTNNNNNNNNNNNNGGCATNNAATTCTNNNNNNNNNNNNNNNNNCGTGNNNNNNNTCAGTTTGANNNNCCTGAGTTNNNNNNNNNNNNNNNNNNNNNNNNNNNNNNNNNNNNNNNNNNNNNNNNTCGWWNNNNNNNNNNNNNNNNNNNNNCTACNNNNNNNNNATCTNNNNCTCCAAACTAGTAACTNGNNNNNNNNNNNNNNNNNNNNNNNNNNNNNNNGTTRRAATCCNCNNNNNNNNNNNNNNNNNNNRATCCGTTYNNNNGCGTARNNNNNNNNNNNNNNNNNNNNNCKTTKCGTCGNNNNNACATTNNNNNNNNNNNNNNNNNNNNNNNNNNNNNNNNNNNGCGTNNNNNNNNNNNNNNNNNNCCAGNTTGNNNNNNNNNNNNNACATGATGCNNNNNNCCGNNNNNNNNNNNNNNNTGCNAAATCCGCGAACCGTGTTCNNNNNNTSANTACGNNNCTACTCCACAGAMNNNNNNNNNNNNNNNNNNNNNNNNNNTTTGGNNTNNNNNGCANANNNNNNNNNNNNNNNNNNNNNNNTCCAGTTGCGGCAATGAGCNNNNNNNNGTGANNNNNNNNNNNNNNNNNNNNNNNNNNNNNNNNNNNNNNWGCACACCANNNNNNNNNNNNNNNNNTACACTGGAACGGCNNNNNNNNCTATGGNNNTGNNNNNCCRGANAGACCCNNNNNNNNNNNNNNNNNNNTTTGCGTTNNNNNNNNNNNNNNNNNNNNNNNNNNNNNNNNNNNNNTAGAGTGTTTNNGACATCATTGAGTCATCCACYTAAAGGCAANNNNNGTTTGGTCCNNNTGTCTGACTNNNNNNNNNNNNNNNNMTGNNNNNNNNCGACCCTNNNNNNNGCTCNGCNNNNNNNNCANCCNNNNNNNNNNNNNNNNNNNNNNNNNNNNNNNNTTCAAGGTANTACARTCCTCYCATNNNNNNNGATCTTGCAGNTGGACYGTATTCWCGTTTGASNNNNNNTGATCCTNNNNNNNNNNNNTCMGTTKKTANNNNNNNAATNNNNNNNNNNNNNNNNNNNNNNNNCCGTTAGAACAAAGNNNNNNNNNNNNNNNNNNNNGTGTANNNNNGNTGANNTCCANNNNNNNNNNNNNNNNNNGGWGCAANNNNNNNNNNNNNNNCCCCTTNANTTGNNNNNNNNNNNNNNNNNNNNNNNNNNTANNNNNNNNNNNNNNNGCNNNNNNNGTANCGNNNNNNNNNNNNNNNNNNNNNNNNNNNNNNNNNNNNNNNNGMACNNGNNNNNNNNNNNNNNNNNGACNNNNNTGGTACTTGGTCGWGTCGCTATAATGNNNNNNNNNNNCCAATCNNNNNNNNNNNNNNNNNNNNNNNNNNCTAAGNNNNNNNNNNNNNNNNNNNNNNNNNNGAGKNNNNNNNTANNNNNAGTNNNNNNNNNNNCTANNNGGAGATATNNNNNNNNNNNNNNNNNNNNNNNNNNNNNNNNNNNNNNNNNCTTAGANNNNNNNNNNNNACAGAGAGNNNNNNCGNTNNGGGANNNNNAGGAANNNNNNNNNNNNNNNNNNNNNNNNNNNNNNNTNTANNNNNNNWGCGAACGNNNNNNNNNNNNNNNNNNNNNNNNNNNNNNNNNNNNNNNNNNNNNNNTAGATCNNNNNGAACAATAGCGCGCAACATANNNNNNNNNNNACCTACGATGAAAATGACGNNNNNNNNNNNNNSTGGACGACNTTNNNNNNNNNNNNNNNCCTCAANNNNNNNNNNNNNGCTATATCGTCCTGNNNNNNGCNNNNNNNNNNNNNNNNNNNGTCTMTATNGGAGNACGCANNNNNNNNNNNNNNNNNNNNGCGTCAAKCCTCNCTCTATANCGWCRRNNNNNNNNNNGNTNTGCAANNNNNNNNNNNTGARNATAACANNNNCAGTNNATCCCNNNTATCNNNNNNGATTTGCNNNNNNNNNNNNNNNNGATGCAATTGACNNNNNNNNNNNNNNNNNTGCNNNNNNNNNNNNNCGGACTGNNNNNNNNNAGGAGGNNNNNNNNNNNNNNNNNNNNNNNNNNNNNNNNNNNNNNGGAGGGNNGGTAATGNNNNNNNNNNNACGGATAGGAGTCCNNNAMGCTANNNNAGCNNNNNNNNNNGNNNNNNNNNCGCNTCCATWGCGGCNNCTWKRRGNYCKTCCAGACTGNNNNGRGCNNNNNNNAGGCCGNNNNNNNNNNNNNNNNNNNNNNNNNNNNNAAAGAAGTCNNNNNNNNNNNNNNNNNNNNNTCCYACGTTAATTATTGNNNNNNNNNNNNNCTCKACCTNGANNNNNNNNNNNNTATYAGANNNNTACGGNNNNNNNNNNNNNNNNNNNNNNNNNNRGACATCGNWTACNNNNGGGGNNNNNNNNNNNNNNNNNNNNNNNNNNNNNNNNNNNNNNGTAAYCAANNNNNNNNNNNNNNNNNNNNNNGYTGTRNNNNNNNNGNNNNNNNNNNNNNNNNNNNNNNNNNNNNNGACNNNNNNNNNNNNNNNNNNNNNNNNNNNNNNNNNNNNNNNNNNNNNNCACATGCANNNNNNNNNNNNNNANCGNNNNNNNNNNNNNNNNAGGGTTTCTTNNNNNNNGCAACAACNTAGTATNNNNNNNNNNNNNNNNNNNTATGNCNTCNTNNNNNNNNNNCYGAAAARTGNNNNNGTACGNNNNNNNNNNNNNNNNNNNNNNNNNNNCTTGACNGCNNTTTNCTNNNNNNNNNNNNNNNNNNNNNNNNNNNNNNNNNNNNNNNNNNNNNAGCGCGGNNNNNNNNNNNNNNNNNNNNNNNNNNNNNNNNNCCTCGNNNNNNNNNNNNNNNGGYCGAGNNNNNNNNNNNNNNNNAGCATGAGTACNNNNNNTGTRANNNNNGGGCGGYNNNNNCCCCNNNNNNNNNNNNNNNNNNNNNNNNNNNNNNNNNNNNNCACTGNNNNNNNNGCTCGTAMYGCGTAAGGTCNNNNNNNNNTTGCNNNNNNNNNNNNNNNNNNNNNNNNNNNNNNNNNNNNNNNNNNNNNNKNNNNNNNNNNNNNNNNNNNNNNNNNNNNNNCCANNNNNNNNNNTGTTAKTCTNNNNNNNNTCYTNNNNNNNNNNNNNNNNNNNCCTTWCGTGGAGGANNNNNNNNNNNNNNNNNNNNNNNNNNNNCTNGNNNNNNNNNNNCAGCTNNNNNNNNNNNNCTANNNNNGTNNNNNNNNNNNATTCGCTTTNNNCAAATGGCACTNNTARNCYANCNNNNNACACTGCCNNNNNNNNNNTGCGAANNNNNNNNNNNNNNNNNNNACGNTAYTTGTNNNCTCTACCCAGNNNNNNNNNNNNNNNNNNNTCCCNAGCCCGCACCCGTTGCGAACGCNNNNNNCGACGAGTANNNNNNNNNNNNANTTMYRGGACCTAAAGCATCMCCCGCGCATTATNNNNNNNNACCGTCGTCGGNNNNNNNNNNNNTGGNNNNNNNNNNNNNNNNNNNNNNNNNNNNNNNNNNNNNNNNNNNNNNNNNNNNNNNNAACTTACCANNNNYCCCWCGGTCAAATYTYTCGANNNNNNNNNNNNNNNNNAANNNNNNCTTNNNNNNNNNNNNNNGCCANNGTGYCTNNNNNNNNNNNNNTCGACTCTYNATATGNNNNNNNNTATGTATRNNNNNNGANCCCGCAGCGTGAGGAATTGCNNNNNNNNNNNNNNNNNNNNNNNNGCAGNNNNNNNNNNNNNNNNNNNNNNNNNNNNNNNNNNNNNNNNNNTANNNNCAGCCCGTGNNNNTCAACCCANNNNNNNNNAMANNNCTATTANNNNNANGAARGTCAGACTNNNNNNACCNNNGWTCGNNNTTCTAANNNNNCAACTAAANCTATGGCTTTCNCCACAGMTAGCKTGGCGGGNNNNNCGCCTCCCNNCCNNNAATCGTGNNNNNNNNNNNNNNNNNNNNNNNNNNNNNNNCGACAGCTAGNNNNNNNNNNNNNNNNNNNNGNNNNACYGAYNNNNNNNNNNNNNNNNNNNNNNNGAAGATNNNNATTGAGTNNNNNNNNNTCCCNNNNNNNNNNNNNNNNNGCTGGACCNNNNYCAATGAAATGTNNNNNCATTCCGCAATGTNNNNNNCATMCTCCTGGGGGTGACGGMGTCNCNNNNNNGGGANNNNNNNNNNNNNNNNNNNNGCCNNNNNNGCCTAGTGNAKNWNNNNNNNNGCCATGNNNNNNNNNNNNNNNNNNNACGNNNNNNNNNNNNNNCAGANNNNNNNNNNNNNNGRAGGCACANGNNNNNNNNNCRGCYYNNNNNAGTAATACGGRNNNCCGTGAGTCTCTGNNNNNNNNNNNNTGTTNNNNNACTCNNNNNNNNNNNNNNNNNNNNNNNAGCTGCGTGTGAGTCCACMGAGCNNNNNNNNNNNNNNTAGTAATTGNNNNNNNNNNNTCNNNNNNNNNNNNNNNNNNNNNNNNNNNNNNNNNGYTCWKTTCAATCATTTTACGNNNNNNTTGGGCNNNNNNNNNNNNNWTTCNNNNNNNNNNNNNNCTAAAAAATNNNNNNNNNNNAGATTCCATTCTACNNNNTCTNGCGGNNNNGGTTNTACCTAANNNNNNNNNCGCTTNAGCRAKMNNNNNNNNNNNAAAGTNNNCGAGGTNNNNNNNNCGCCGGGGTCNNKGGAGNNRMCCCGCNNNNNNNNNNNNNNNNNNNNNNNNNNNNNNNNNNNNNNNNNNNNNNNNGTYCCCCTACTYANNNNNNNNGTTGYCNNNNNNNAATGNNNAAGTNCNNNGTTAAGNNNNNNNNNNNNNNNNACGGCCATTNNNNNNTTNCTGGNNCCCATGATACACCNNNNNNNNNNNNNNNATTGTTNWCWAAACCCGCGARNNNTNNNNNNGTCTNNNNNNNNAGCCCATAACGTATTRAGCCNTGGNNNNNNNNNNNNNNAGCTGTGNCAAGACTAGAAGGATATAGCGAACGCGCAGTNNNNNNNNNNNNNNNNNNNNNNYNNNNNNNNNNNNNNNNNNNNNNNNNNNNGNAGTANAGNNNNNATNNNNNNNNNNNNNNNNNNNNNNNNNNGCGCNNNNNNNNNNNNNNNNNNNNNNNNNNNGTMCGGAGGGAGCGAANNNNAAGCMANNNNNNNNNNNNNNNNNNNNNNNNNNNNNNNNNNNNACCGCGCGTGGGCNNNNNNNNNNNNNNAANNNNNNNNNNNNNNNNNNNNNTTACGAGGTTTNNNNNNNNNNNNNNNNCTTACACANNNNNNNNNNNNNNNNGTGGCTNTGCNGTGGNNNNNNNNNNNNNNNNNNNNNNNNNNNNTTTNNNNNCTTTGTNRNANNNNNGGCNNNNNNNNNNNNNNNNNNNNNNNNNNNNNNNNNCAGTGGAACGTGTNNNTNGAAGNGGGNNNNNNNNNNNNNTGCNNNNNNNNNNNNNGCGGTGATNTGGKKNGAACNNNNNNNNYCCYTNNNNNNNNNNNNNNNNNNNNNNNNNNNNNNNNNNNNNNNNNNCGCCKGAAYCGNNNTGGTCTAGGTATNNNNNNNNNTCCTCGTAAACNCTCATNNTNNNNNNNNNNNCTGTACTNNNNNNNNNNNNNNNNNNNNCTATTNNNNNNNNNNNNNNNNNGCGCWTGMGTGANNNNNNNNNNNNNNNNNNNNNNNNNNNNNNNNGAANAGGCNAAAATNNNNNNNNNNGARTGTNNCTNNNNNNNNNNNNNNNACAGAASGATTCCAGNAGTGAGNNNNNNNCTAGAGGTYNNNNNNNNNNNNNNNCCGACAGTTCCCTNTATTGAKTTYGAACTAAAACTAWAGGCCAGGACANANCMNNNNNNNCAATNNNNNNNNNCCATAGTGGAGAAGTNNNCCNNNNCGACGGNNNNNNNNNNNGATTTTATCGGANNNNNYTTNNNNNNNTCRAAGCACGNNNNNNNNAGTTCACNNNNNNNNNTGAAGANNNNNNNNNNNNWCTTGTNGAACNANNGGAGGNNNNNAATNNNNNNCGAGNNNNNNNNNNNNNNNNNCAANNNNNNNNNNNNNNNNNATAAGCCNNNNNNNNNRKKNNNNNNNNNNNACGTGCGTNNNNNNNATCCNNNNNNNSNNNNNNNNNNNNNNNNNAGGCTCAAAGGNNNNNNNNNNNNNCNNNNNNNNNNNNNNNNNNNNNAGTACTGAACTGGNNNNNNNNNNNNNNNNNNNNNNNNNNGATGGCNCAANCACACATNNNNNNNNNNNNNNNNNNNGCTCANNNGNNNCGTATGTACTCAANNNNNNNNATCNCYNCRNNNNNNNNNNNTAAAANGGTNANNNNNNNNNNNNNNNNNNNNNNNNNNNNNNNNNNNNNNNNTCAGCATTCNNNCNNTNAANNNNNNNNNNNNNNNNNNNNNNNNAATNNNNNAGACNNNNNNNNNNNNNNNNNNNNNNNNNNNNNNNGTTGCTATYWGTTTMAAACNNNNNNNNNNNNNCAARNTACNNNNNNNNNNNTGTTCGGTTNNNNNNNNNNNNNNATNNNNNNNNNNNNNNNNNNNNNNCCGCATCTGCTTCCCANNNNNNNNNNNNNNNNNTTYAWCCTATTANNNNNNNNNNNCAARCCNNNNNNNAAKAMTTCMGCTNNACCNGCNGCTTAGGTANNCNNNNNNCGTGANNNNCGTNTANNNNNNNNNNGCACCCCNNARCANNNNNNNNNNNNNNNNCTTATCNWNNNNNNNNNNNNNNAAACGTSCNNNNNNNNNNNNNNNNNNNNNGGGANCGNNNTTNNNNNNNNNNNTGGANTTNNNNNNNNNNNNNNNNNNNNAACNNNNCNNNNNNNNNTCTCNTGATMAGNNNNNNNNNNNNNNNNNNNNNNNNNNNNNNNNGGTACAGCNNNNNNNNACACCGKGACRNNNNNNNNCACACATCNNGCNNNNAGTTCTACGTTATCCACCACGTTCGTACCTNNNNNNNNNNNNNNNACGGRCYGAGNNNACTTCNNNNNNNNNNNNNNNNNNNNNNNNNNTCTRGNRYNNNNNGCTNNNNNNNNNNNGCCCGRYRCANNNNNNNCCGCGANNNNNNNNNNNNNNNCNNNNNNNNNNNNNNNNNNNNNNNNNNNNNNNNNNNNNNNNNNNNNNAGTCTAGNNNNNNSGKTCNNNNNNNNNNNNNNNNNNNNNNNNNNNNNNNNCGCCCCCAAGNNNNNTGTGGKANNNNNNNNNNNNNTTGGTTTCCNNNNNNNNNNNNNNNNNNNNNNNNNNNNNNNNNNNNNNNNNNNNNNNNACTCANNNNNNNNNNNNNNNGNNNNWNNNNNNNNNNNNNNNNNNNNNNNNNNGAGCGGCAAGGCGAGATAACNNYGYGGGNNNNNNNNNCGNCGGCGTTNACNNNNNNNNNNNNNNNNNNNNNNNNNCTTTACCAGGAGTCANNNNNNNCNCANNNNNNNNNNNGAAGTNNNNNNNNNNNNNNNNNNNNNNNNGCANNNNNNNNNNNNNNACCKGTAAAGNNNNNNNNNNNNNNNNNNNNNNNNNNNNNNNNNNYAGKGGTCTKCANNNNNNNNNNNNNNNNNNNNNNNGAATAAGATNNNNNNCTAANNAGAAGCCGTTGGTACNNNNNNNGNGCNGAGGANAAACCCTTTACNNNNNNNNNNNNNNNCAAACATGGCNANNNGGTCATTGTNNNNNNNNNNNNNNNNNNNWCNCNTTANNNNNNCATAACTCCTACCAATTATNNNNNNNNNAYANNNAANNNNNNNNAAACAAGCATCTAAKTARGAGCGNNNNNNNNNNNNNNNNNNNNNNNNGCCCCGNNYNANTNNNNNNNNNNNNNNNNNNNNATTATNNNNNNNNNNNNNNNNNNNNNCGAGAGNNNNNNNNNNNCGCTGGGNNNNNNNNNNNNNNNNNNNNNNNNNNAAAANNTGCCTNNNNNNNNNNNNNTTTTNNNNNNNNNKTGTACAANNNANTNCNNNNNTAATTTTNNNNNNNNNNNAAGNATAACCCCTGANNNNNNNNNNNNTCGAGTCCNNNNNNYTGNNNACTGGCRGCNNNNNNNNNNNNNNNNNNNNGGNGNACAATNNNNGCAAACRTGCNNNNNNNNNNNNAYTNNNNNNNNNNNNNNRCGAGNNNCAACCTTTAYCNNNNNNNNNNNNNNNNNNNNNNNNNNNNNNNNNNNNNNNNNNNNNNNNNNNNTNRTARATNNNNNNNACTCTCTGGMATAACCTGGTGTNNNNNNNNATAAGRNNNARNNNNNNNNNNNNNNNNNNNNNNNNNNNNTTAAWNNNTWGATNNNNNNNNNNNNNNNNNNNNNNNNNTTGNNNNNCCANNNNNNNNNNNNNCAAAAWTGNGNNNNNNNAGATTNNNNNNCTTGCNCGMNNAAAAACNTNAGTNNNNNNNNNNNNNNNNNNNNNNNNNNNNNNNNNANCGCCCATTNGNNNNNNNNNAGYGTNNNNNNNNNNNNCANNNNNNNNNNNAARGCNAACGAACYTCGGACTGANNTNNNNNNTNNNNNNNNNANNNNNNNNNNNTCTNNNNATCGATGTTGGTATNNNNNNNNNNNNNNNCAGACTAANNNNNNCACTANTGATNNNNNNNNNNNNNNNNNTCGTCNNNNNNNNNNNNNNNNNNNNNNATTGATATTCMTNNNNNNNNNNNNNNNNNNNNNNNNNNNGWRMGRNNNNNNNNNNNNNNNTCCGCANNNNAWNNNNNNNNNNNNNNNNNNNNNNNNNNNNNNNNGGAGCCGAGNNNNTAATTTCTNNNNNNNNNNNNNNNNNNNNNNNNNNNNNNNNNNNNNNNNNNNNNCGGGAGMNNNNNNNNNNNNNNNNNNNNNNNNNNNNNNNTTYCATTGNNNNNNNNNNNNNNNNNNNNNNNNNNNNNNNGTCNNNNNNNNNNTAGCTANGGNNNNNNNNNNNNNNNNNNNNNNNNTCTNCGCCTGNNNNNNNGNNNNNNNTGCATANNNNNNNNNNNNNNNNNNNNNNNNNNNNNNNNNNNNNNNNNNCTAATTAGTACANNAGTTGNNNNNNNNNNNNNNNNNNNNNNNGGNNNNNNNNNNNNNNNNNNNNNNNCNGNNNNNNNNTTAAGNANAGGTNNNNNNNNNNNNNNNNNNNNNNNNNNNNNNNNNNNCYGTCATCATCNNNNNNNNNNNNNNNNNNNNNNNNGARNGANNNNNNNNNNNNNNNNGACCCKTANNNNNNNNNNNNNNNNNNNNNNNNNNNNNNNNNNNNNNNNNNNNNNNNNAGNGNNNNNNNNNNNNNNNNNNNNNNNNNNNNNNNNNNNNNNNNNNNNNNNGCGCTAACNNNNNNNNNNNNNNNNNNNNNNNNNNNNAACNNNNNNNNNNNNNNAGTGATGNNNNNNNNNNNNNNNNNNNNNNNNNNCGNGANNNNNNNNNNNNNNNNTCAGACAYACGNNNNNNAGTTTGCTNNNNNNNNNNNNNNNNNNNNNTTCATCGNCTNNNNNNNNNNTATCAGAGANNNNNNNNNNNNNNNNNNNNNNNNNCAACTGAAAGNNNNNNNNNNNNNNNNNNNNANGAATGNNNNNNNNNNNNNNNNNNAMNNNNNNNNNNNNNNNATTAGTCNNNNNNNNNNNTCANNTTTNNNNNNGCCGNNNNNTTATCGANNNNNWCTGTTANNNNTAGACCCGTGCNNNNNNNAGTMGNNNNNNNNNNNNNNNNNNNNNNNNGAATCGCGCGAGCNCYANNNNNNNNNNNNNNNNNNNNNNNNTSGNNNNNNNNNNNNATCNNNNNNNNNNAYCWTSRCNNNNNNNNNNNCCTTTSCTRCSTWNNNNNNNNNNNNNNNGTACCTTCTCACNNNNNNNNNNNNNNNNWTAGGCAGTTNNNNATGGCGWCCTTGGGTCGCGTCTGATTCCAAGGTCNNNNNNNNGTNNNNNNNNCTCTCTAGTCGGCGAGRTNTGTRCNNNNNNNCRCNNTNTACTTCANNNNNNNNNNNNNNNNNNNNNNNNNNNNNNNNGCAYGAACCCTNNNNNCTCNNNTTNNNNNNTGACTGNNNNNCTGANNTCNATCRWAAATGNNNNNNNNNNNNNGTGGCGNNNNSNACGNNNNNNNNNNNNNNNNNNNNNNNNGAGNNNCTGNNNNNNNNNNNNNNNATCTTCNNNNNCCTGAAGGCTGNCGYNCTCTTNCAACNNNNNNNNNNNNCCGGAGTANNNNNNNNNNNNNNNNNNNNNNNNNGTTCTTCGTANCCATAACNNNNNNNNNCNNNNNNNNNNNNNNNNNCATGTCCGTCGTGGGANNNNNNNNNNNNNNNNNNNNNNNNNNNNNNNNNNNNGNNNNNNNNNNNNNNNNNNNNNNNNNNNNNNNNNNNNNNNNNNNNNNNAAATTNNNNNGGTCCCCNNNNNNNNNNNNNNNNNNNNNNGGGTGTCCNNNNNNNAWCMAGAGAAGACNNNNNTTNAGCNNNNNNNNNNGTTCAGANNCNCCCNNNNNNNNNNNGKCGGTCGGCNNNNNNNNNNGCNTNCWTYGTNNTTGTCCTNNNNNNNNNNACANNNNNNNNNNNNNNNNNNNNCGAACAAAACNNNNNNNNNNNNCKGACACYANNNNNNNNNNNNTNNNNCNNNNNNNNNNNNNNNNNNNNNNMRRTNNNTCNNNNNNNNCTGTAGTNNNNNNNNNNNNNNNNNNNNNNSGTNACCGAGTTGGTANNNNNNNNNNNNNNNNNTGGCCTTYRNNNNNNNGNNNNNCCGTATAGNNNNNNNNNNNNNNNNNNNNNNNNNNNNNNNNMNCAGAANTGAGATNNNNNNNNNNNNNAAGAGTNNNNNNNNNNNNNNNNNNNNNNNNNNNNNNNNNNNNNTCAACCCGACGNNNNNNCTCTGGNCCGNNNNNNNNNNNNNRCRTGCCTAACCGGCCNNGGACGCTNNNNTGNNNNNNATCCTCGGTWTGMAGCGCNNNNNNNNNNNNNNNNNNNNNNNNNNNNNNNNNNNNNNCCCCNGNANNNNNNNNRGTTCCGGCAGTTAATNNNNAGACCGNNNNNNNNNNNNNNNNNNNATGGANNNNNNNNCNNNNNNCTTNNNNNNNNNNNANACGTACGTCCGTCGTCSNRCACYCGCCCTRNNNNNNNNGGTGGRAGANTCCTGCTGNNACCACGTATGNNNNAYAGTANNNNNNNNNTAATNCGGTNNNNNNNNNNAAGTANNNNNGANNNNGSGNNNNNNNNNNNNGATANNNNNNNNNNNNNNNNNNNNNNNNNNNNNNNNNNNAAATTAGNNNCCCCGGNNNNNNNNNTACCGTTATYGCGTGGCTTCTTGKTGAWCAAAANNNNNCTGATTNNNNGAGGGTCWNANNNNNNGGANNNNNMTTNAWTANNNNNNNNNNNNNNNNNNNTAAGNNNNNNNNNNNNNNNNNNNNNNNNNNACAACGTAAGNGCGGACTTAAAGNTTATCTNNNNNACACYCTNTNCGCTTNCGCAGCKWGTAARCCCCTGATSWTNNNNNNNNNNNNNNNNNNTAGWTAGTANNNNNNNNNNNNNNNNNNNNCTGAAANNNNNNNNNNNNNTATTATTCTGGWCCATCGNACTACTAGNNNNNNNNNNNNNNNNNNNNNNNNNCCNNNGTCRACGATWCGCGGCTCRATRKNNNNNTCTTNNNNNNNNNNNNNNNNNCGACACNNNNNNNNNNNNTCCCGWCGANNNNACTTGNNNNNNNNTGACCTCNNNNNNNNNNNNNNNNNNNTACACCGNNNNNNNNNNNNNNNNNNAAACGANNNNNNNNNNNNNNNNNNNNNNNNNTGGGATANTATRTRCACTCGNGNNNNNNNNNKGGCNTNANNNNNNCANNNNNNNNNNNNGACCGARCGGTNNNNNNNNNNNTTNNNNNNNNNNNNNNNNCAACTGACANNNNNNNTAAAGAGGAAKWTAAANNNNNNNNNNNNNNNNNNNNTACCNGACACGTCAAGCCRKCATTACTGCNNNNNNNNNNNNCAGNNNNNNAGCGCCARCGNNNNNNNNNNNNNNGNNNNNNNNNNNNNNNNNNNNNNNNNNNNNNNNNNNNNNNNNNNNNNNNNNNNNNNNNANNNNNNNNNNNNNNNNNNNNNNNNATTATCNNNNNNNNNNNNNNNNNNNNNNNNNNNNTAATCTGGGMTNNNNNNNNNCGAACGGATACRTATTGCNNNNNNNNNNNNNNNNNNNNNNTGCGCGGACCCACNNANNNTAAAGNNNNNNNNNNNNNNNNNNNNNNNNNNNNNNNNNNNNNNNNNNNNNNNNNNNNNNNNNNNCTATCGAGTCTCTGNNNNNNNNGCTRGGNNNNNNNNNNNNNNNNNNNNNNNNNNNNNCATTTANNWTTATRTTAGCKCCANNNNNNNNNNNNGMYSMNNNNNNNNNNNCTTNYANNNNAASGCAGNNNNNNNNNNNNNCGGTNNNNNNNNNNNNNNNNNGGTNNNNNNNNTGTTWMCYTTCTNNNNNNNTNNCCCNCNNNNNNNNNNNNAANNCTRMNNNNAAAACNNNNGAACNNNNNNNNTNNNNNNNNNNNNNNNNNNNNNNNNNNNNNNNNNNGNSATARGGTACGTTCANNNNNNNNNNCGAANNNNCRGGAGAGGCCCTACTAGNNNNNNNNNNNNNNNGTCAAGANNNNNNNTAAGACMMRGTACNNNNNNNNTTAGAGCCNGANAAACAWNACGACGTAGNNCCNNCTNNNNNCATACACCGNCTTNNNNNNTTCTTCAATNNNTNGTGGGAGGGATCNNNNNNNNNNNNNNNNNNNNNTCGGCTAATATAGACNNNNNNNNNCATCGTNNNNNCGTTAACGCNNNNNNNNNNNNNNNNNNNNNTCRCGAACARRMNNNNNNNNNNNNRNNNNNNNNNNNNNNNNNNNNNNNNNNNNNNNNNNNNNNNNNNNNNNNNNNNTACCGNNNNNNNNNNNNNNNNNNNNNNNNNNGACCCTTGCCNGNNNATCACCCGTCNNNNTCGNNNNNNNNNNNCANGTGTTTGCNNNNNNNNNNNNNNNNNNNNNNNNNNNNNNNNNNNNNNNNNNNNNCAAAATAGCAMAGRCCTCCNNNNTTANNNNNNNNNNNNNNNNNNNNNNNNNNNNNNNNNNNNNNNNNNNANRACTTTANCNNNNNNNNNAGGGAAATNNNNNNNNNNNNNNNNNNNNNNATGACGACSGNNNNNNNNNNNNNNNNNATCACAANNNNNNNNNNNNNNAAACCGTGAAYTCACTNNNNNNNNNNNNNNGGGGGNNNTCNNNNTTCCNNNNNNNNNNNNNNNNNNNNNNNNNNNNNNNNNNNNNNNNNNNNNNNNNNNNNNNNNTTNNNNNNNNNNNNNGACTAGCCCACRNNNNNNNNATANNNTGCGANGCTCYNNNACTNCCCNNNNNNRTAAARNNNNNNNNNNTCTANTTCATAATCGTTCCGNGNNNCTYNNNNNNNNNNAAAGASNNNNNNNNNNNNNNNNNNNNCGNNNNNNGCTCNNNNNNNNTATCNNAGNNNTGCGTTCTTTTCRNNNNNNNNCTACAAGNNNNNNNNNNNNNNNNRRCARNNNNNNNNNNNNNNNATCTGCNAGTANNNNNNNNNNNNNNNNNNNNNNNNNNNNNNGCGCGCCTCCTGAGTNNNNNNNNNNAAANNNNNNNNNNNNNNNNNNNNNNNNNNNNNNNNNNNNNNNTANTCCACNTGCAACATNNNNTCCCGNCGNNTANNNNTCANCGAANCTCGCYATYTGTCACGGNNNNNNNNNNNNNNNNNNNNNNNGCNNNNNNNNNNNNNNNNNNNNCTGTNNNNNNNNNNNNNNNNNNNNNNNNCTCNTCNGANNNNNNNNNATTGCATCTCTGANNNNCGCTNNNNNNNNNNNNNCGGCATNNNNNNNNNTANNNTCCNNNNNNNNNNNNNNNNNNGTTATANAGGTAACACGNNNAATTNNNNNNNNNNKGNTAGCSGTTCTNNNNNNNNNNNNNNNNNCTAANGGACTTNNNNNNNNNNNNNNNNNNNNNNNNNNNNNNNNNNNNNNNNNNNNNNNNNNNNNNNNNNNNNNNNNNNNNNNGTTNNNNNCTCAGNYWWWAGNTTCGGANNNNNNNNNNNNNCNATRAACANNNGTCNAATATCCTGTCTTCAGCNNNNTTGCCANNNNNNTTTGAAGACTACNNNNNNNNCAGTCNNNNNCCATTCRCNNNNNNNNNNNNNNNNNNNNNNNNNNNNNNNNNNNNNNNCTTGTCTCAGTTCNNNNNNNNRCCGTTGCCGATGAGGAAGGAYRGTCGANNNNNNTCGGTTCGGAAATTNNNNNNNNNYANNNNNNNNNCTCCGCGGTAACTGSCNNNNNNNNNNNNNNNNNNNNNNNNNANNNNNNNCCTTTTTTAGNNNNNNNNTCACGRNNNNNNNNNNNNNNNNNNNNNNNNNCATCAATCANNNNNNNNNNNNRAAAANNNNNNNNAAACGNNNNNNNNNNNNNNNNNNNNNNACGAMMTTGAWMCAGGANNNNNNNNNNNNNNNNNNNNNNNNNTCAGANNNNNNNNNNNTACACNNNNNNNNNNNNNATTGNNNNNNNNNNNNNNNNAANGAKATCGATTNSGRYNCTGCCGNNNNNNNNNNNNNNNNCCACNNNNNNNAAGAAGGAAAAANNNNNNNNNNNNNNNNNNNNNNNNNTAAGANNNNNNGTACCGTTTNGCACGTACGCNNNNNNNNNNNNNNNNNNNNNNNNNNNNNNNNNNNNNNNNNNNNNNNNNNNNNNNNNANCAWNNTGACTTCAGNNNNNNNNNTTATTACAKYGGWAACANNNNNNNNNNNNNNNNAANNNNYGACGTMGCCCAAAANNNCTNMAWGTTTNATGTGTCTTANNNNNNNNNNNNNNNNNNNNNGGMYGNNNNNNNNNACTAAAATNNNNNNNACTWKGCTGRCCTTATTTNNNNNNNNNNTTCGTTTNNNNNNNNAATTTCTAGYCTAAATAYACTAGATGCCGTGNNNNNNNGAATNNNNNNNNNNNNNNNNNNNNNNNNNNNNNNNNNNNNNNNGTCGNTGGNNNNNNNCGNNNNNNNNNNNNNNCTAAAAAGAATATGTCWYTGGTTYTNGNNNNNNNNNNNGGTCGNNNNNAACGNNTGTTGCGGGAGGAGAATNNNNNNGAGYGTAACNNNNNNNNNNNNCCTTGACNNNNGATCAAGASCGTNNNNNNNNNRSTGATTTRATCNNNNNNNGTGNNNNNNNCTCCCCNNNNNNNNNNNNNNNNNNNNNNNNNNNNNNNCNNNNNNNNNNNNNNNNNNAACGTCGGCCANNNNNNNNNATTTYGATTCANNNNNNGGTTNNAAAGANTAACNNNAGATAATTGNNNNNNNNNTNGTYCCCTTGNNNNNTRTATGNNNNNNNNNNTCCCANANNNNNNNNNNNNNNNNTNNNNNNNNNNNNNACTTTGGGGCTAGANNNNNNNNNNTCGCNNNNNNNNNNNNNNNNCANNNNNNNTCCAGTNNNNNNNNNNNNNNNNNNNNNNNNNTAANNNNNNNNNNNNAGANNTAAACACTTCNAANNNNNNCATCGCNNNNNNNNNNANANNCNNNNNNNNNNNNNNNNNNNNNNNNNNNNNNNNNNTAAATNNNNCNGCNNRGANNNNNNNNNNNNNNNNNNNNNNNNNNNNNNNNNNNNCGNANNNNNNNNNNNNNNNNNNNNNNNNNTANGNNNNNNNNNNNNNNNNNNNNNNNNNNNNNNNNNNNTKCAWAGYNNNNCTCTCANNNNAATGGANGGATANNNNNNNTAGTCCCCTGGNNNNNNNNNNNNNNNNNNNNNNNNNNAWTANNNNNNNNNNNNNNNNNNNNNNNNNNNNNNNNNNNNNWYTGTANNNNNNNNNCMTNNNNYTNNNNNNNNNNNNNNNNNNAATCGATAGGTNNNNNNNTAGCCCGAATGGNNNNNNNNNNNNNNNNNNTGTATACTNNGACATAGNNNNNNNNNNNNNNNNNNNNNNNNNNNNNNNNNNNNNNNNNNNNNNNNNNNNACNNNNNNNNNNNNNNNNNNNTGNCGGTGCTTGTNNNNNNNNNNNNCCYNNNNNNNNNNNNNNNNNNNTTKCYKMNNNNNNNNNNNNNNNNNNNNNNNNNNNNNNNNNNNNCCATCCNNNTGARGTKCCACANNNNNNCTCAGTGNNNNNNNGAKSCNNNNNNNTCAGNNNNNNNNTSGATTAGNTTNNNNCNNNNNNNNNNTNKTNCGNNNNNNNNNNNNNNNNGGRCCSCCMCCGYTTNNNNNNTGACNNNNNNNNNNNACAGCAAGACAATATTTRNNNNNNTGCGCTGTTARTTAANNNNNNNNNNNYAAATTNTTATGACTMASANNNNNNNNNNNNNNNNNNNNNNNNNNNNNNNNNNCAATCCTNNNNNNNNNNNNNNNNNNGNGGGCCTNNNNNNNNNNNNNNNNNNNNNNNNNNNNNNNNGNTSTATACGTATNNNNNNARTAACRNNNNNNNNNNNNNNNNNNNNNNNNNNNNNNNNNNNNNNNNNNCNNAWCTNNNNNNNNNNNNNNTCGCTCANNNNNNNNCAGCTTGGTNNNNNNNNNNNNNNNNNNNNNNANNNNNNTATGCNNNNNNNNNNNNNNNNNNNNTAAANNNNNNNNNNNNNNCTNCTNNGAGTCNCCCCNGGCCCNNNNNNAGWAAGTNNNNNNNNNCGGNNNNNNNNNNNNNNNNNNNNNNNNNNNNNTCACNNNNNNNNNNNCRCTNKCCGCNNNNNNNNNNNACGKTAAGATATAGGTNNNNATTNNNNNNNNNNNNNNNNNNNNNNNNNNNGGTNNNNNNNNNNCAGTNNNNNNNAACCATGTGGCGYCAGCCNNNNNNNCCGGNNNNNNNNNNNNNNNNAGGNNNNNNATGTCCNNNNNATKATAAGTTGTTWRATNNNNNATGTCTTGAAGTGGCGTNNNNCNNNNNGGCTCGCGNNNNNNGATNNNNAATCTCGTACGNTCCNNNNNNNNNNNNNNNNNNNNNNNNNNNNNNNNNNNNNANNNNNNNNNNNNNNNCAATACCACCTCANNNAGGAAGTGAGCCGNCGCCCCANTAAGGACGCNTCCTGCGNNNCKAGGGNNNNNNNGTSTTGTAKNGATNCTTATNGWNNNNNNNNCGGTGTAGAGANNNANAGTGNNNNWACGCTCGCCRTCCANNNNNTKNACAGAANNNNNNNNNNNNNNGGACCCAGGTNNNNNNNAGGAYNNNNNNNNNNNNNNNNNNNNNNNNNNNNNNNGAATCGATTANNNNNNNNNNNNNNNNNNNNNNCTCTGAGCNAGNTNNNNNNNNCANATTTTNTNCNNNNNNNNNNNNNNNNNNNNNTGCANNNNNYCTGAGRTCTGCGAWTAACCNNNNNNNNNCCCNNNTTNAGWRRAMCYGGTCCTACCTTGATGTGNNATAACAATCATGNNNNNNNNNNATATNNNNNNNNNNNNNNNNNTAACCAATACTTTTCWTANNNNNNNCCCYCGNNCGANNNNNNNNNTCAAGGCGRRTGCCCNNNNNNNNNNNNNCAGCGGTACCNNNNCNNNNNNNNATGCTAGGNNNNNNNNNNNNNNNNNNNNNACTAAGCTCCATGCGNCCTAGNNNNNNNNNNNNNNNTCCTCTGCTCTACNNNNCAATGGGNNNNNANTGGTYNTCTTCATAACCNNNNNNNNNNANTATAAANTNNNNNNNNNGATGNNNNNNGAANCAACNNNNNNNNNNNNNNNNNNNNNNNNATGANNCGGAAATCCCNCNNNNNNNNNNNNNNNNNNNNNNNNNNNNNNNNNNNNATANNWGNANNNNNNNNNNNTTCNNNNNNNNNNNNNNNNNNNNNNNNNNNNNNNNNAGCCGATTCGTCTCGCMANNNNNNNNNNNNNNNNNNNNNNNATNNNNNNNNNNNACATTATCGGAANNNNTNATNTGTGACTGCAGMWATMTCATTTCCATCNNNNCRAAAAANGAACCTNNNNNNNNNNNNNNCMNNNNNNNNNNNNNNNNNNNNNNNNNNNNNNNNNNNNNNNNNNNNGGCACGATCGTGGATTTCATAAACGNNNNNNNNNNNNCGTCCGGACATATCCCGANNNNNNNNNNNNNNNNNATGGAANACGTNAGAAAAANNNNNNNGCACTCTATNNNNNNNNNNNNNNNNNNNNNNNNNNNNNCGANAAAATGCATAAGGTAWANNNNNNCAANNNNNCCATCNTGCTAGTTTGTATGCGANWGCAANNNNNNAACGACNNGNNNNNCCCTCTANNNNNNNNNNNNNNNNNNNNNNNNNNNNNNNNNNNNNNNNNNNNAGGNNNNNNNNNNNNNNNNNNNNNNNNNNNNNNNNNNNNNNNNNNCTTGTCCCATNNNNNNNNNNNNNNNGNNNNNNNTGAGGCTGTCAGTNNNNNNNNNNNNNNNNNNNATTNTNGAGCNNNNNNAGCCYGTGTGCTGGATAGACAANNNNNNNYCCTTTCNNNNNNNNNNNNNNTGTGATGGNNNNNNNNNNNNNNNNAGACNAATGAAAANNATGNNCGCNNNNNNNNNNGNNNNCGAGGCSGTMCNNNCGCRMCTGCCGWYCNNNNNNNNNNNNCCCGANNNNNNNNNNNNAATTAGNNNNNNNNNNNNNNNNNNNNNNNNNNNNNNNNNNNNNNNNNNNNNNNNNNNNNNAATACWTGTNNNNNNNNNACGAGSRWYTTGGTYCTGCCACATCANNNNNNNCCCTAGGCGNNGCCCNNNNNNNNNNNNNNNNNNATGCGGGGTNNNNNNNNNNNNNNNNNNNNNNNNNNANNNNNNNNNNNNNCTGGGTAGACNNNNNNNNNNNNNNCAATTCCACNNNNNNNNNNNNNNGACNKNNNNNNNNNNTTGATCGGCTNNNNNNNNNNAGGAGGCAWTTAACNNNNNNNNATANNNNNNNNNNNGTACANNNNNNGCGRGATGRCTNNNNNNNNCGCNTNNNNNNNNNNNNNNNNTGAGNNNNCGTAMGGGTGCCNNNNNAGGNNNNNNNNCNANNNNNNNNNNNNNNCCCNCCCNCGTRCCGGCCCTNNNNNNNNNNNNNNNNARATNYGNNNNCGNNNNNNNNCCTGATGCNNNNNNNNNNNNNNATGNNNNTGCGTCGGTNNNNNNNNNNNNNNNNNNNNNNNNGCCGNNNNNNNGCTNNNNNNNNNATTNNNNNNNNNNNNNNNNNNNNNNNNNNNNNNNNNNNNNNNNNGAGACCCCNNNNNNNNAAGAACCTANNNNNNNNNNNAGCATANCRSGCNNNNNNNNNGTGYTNNNCCNNNNNNNNCTTACNNNTGCGTATGGNNNNNNNNNGGACGGANNNNNNNNNCAGCANNNNNNNNNNNNNGGGTACGNNNNNNCAACATTCNNNNCGNNNWAAAATAAWAAWATNNRCNCGNNCCNNNNNNNNGGGCACNNNNNNNNNNNNNNNNNNNNNNNNNNTAGTRMCANNNNNCTTCCATATGGNNNNNARGGTTACCNNTTANNGGYGCNGNMTNNNNNNNNNGCAGAATNNNNNNNNNNNNNNNNGGCGANCCCGGAACGCGTTACTGTCNAGTNGNNNTAGNNNNCAKWGRNNNNNNNNNNNNCNNNNNNNNNNNNNNNNNCAGCTNNNNNNCGAANNNCTTGTCTCAANWNNNNNNNNNNNNGTNNNNNNNNGARGCNNNNNNNNNNNNNNNNNNNNNNNNNNNNNNNNNNNNNNTGNNNNNNNNNNYGWYGGMGACGANNNNNNNATAARCANNNNNNNNNNNNNNNNTGGCATTAANNNCRCCYRGGACTNNNNNNNNNNNNNNNNNNGGGACWTCNNNNGGGNNNNNNNNGTTNNNNCACCAATTNNNNNNNNCATTMKCNNNNNNNNNNNNGNNATAMTTCATGNTNATNGAATNRCTTNNNNNNNNNNNNNNNNNNNNNNNNNNNNNNNNNNNAAANNNNNNNNNNCCYNNNNNNNNNNNNNNNNNNNNNNNNNNNNNNNNNNNNNGGGTNNNNNNNTGTTGNNNNNKCAAANNNNNNAATAATAGNNNNNNNNNNNCAGNNNNNNNGAATNNCCATTANNNNNNNNNNNNNAKCRCNNNNNNNNNNNNNGNTTACWCTANNNNNNNNNNNNNNNNNNNNNNNNNARAGNNNNNTAATACANNNNNNNNNNNAATGTTNNACGYCANGTNNNNNNNNAGACNNNNATNAATTTNNNNNNNNNNNNNNNNNNNNNNNRAYAGTNNNNNNNNNNNNNNNNNNNNNNNNNNNNNNNNNNNNNNTATTNTNNNNNNNNNNNNNNNNNNNNNNNNNNNNNNNNNNNNNNNNTTCACCAATATCCMAWAGKNNNNNAAGAGTGRCGGATCCAGCANNNNNNNNNNNNNNNAATACNNNNNNNTGGYGTCACCGTCTTGATTCGNNNNNNNNCACNACGNTCACANNNNNNNNNNNNNNNNNNNNNNNNNNNNNNNCNNNNCGTNNNNNNNNNNNNNNNNNNNNNNNGGCCTACGAGGTCKNNNNNNAAAAGGNNNNNNNNNNNNNNNNNGGATCNNNNNNNNYTTNNNNNNNGAGNATGTTGNNNNNNNNNNNNNNNNNNNNACNNNNNNNNNNNNAGAAAATTTTANNNNNNNNNNNNNNNNNNNNNNNNNNNNNNTCTTCCANANAATNNNAGTAANNNNNNNNNNNGANTGGATANNNNNCTTNCTGAWATNNNNNNNGCTTGAGGRTCKGNWGYNNNNNNNNNNNNACAGNNNNNNNNNNNNNNNNNNNNKCATNNNNNNNNNNNNNGTTCTGCNNTCTCGRNNNNNNNNNNNNNNNNNNNNNNTYCCGNNNNGCACCCTGCNAGANNNNNNNNAGGTCTTTAAASGGGCNNNNNNNNNNNNNNNNNNNNNNNNNNNNNNNNNNNNNNNTACANNNNNNNNNCCAGGTNNTTCNNNNNNNNNNNGTTGGAAMAATNTTNNNNNNNNNNNNNNNNNNNNNNNAGYRCTGMTACAGGATCNNNNNNNNNNNCCNGTNNNNNNTAGNNNNNNNNNNNNNNNNNNNATAATCCCNNNNNNNNNNNGGGGGGTCANNNNTGNNNNNNNNNNNNNNNNNNNNNNNNNNNNNNNTCNNNNNNNAATANNNNNNNNNNNNNNNNNNNNNNNNNNNNNNNNNNNNNNNATAWYACNNNNNNNNNNNNNSGCCSAGGACCGTTCNNNNNNNNCAAGACNNNNGCCTANTMCATATNNNNNNCGGTNCTKGCTGCNNNNNNAGGNNNNNNNNNNNNNNNNNNNNNNNNGCTCGNTNNNNNNNNNNAAGMANNNNNNNNGNATGNANNNNNNNNNNNNNNNNNNNNNNGCCNNNNNNNNNNNNNNNNNGGGTCTNNNNNNNCCATTTTNNNNGCAGTGNNNNNNNNNNNNNNRATWATGNNNNNNCNGNNNNNNNNNNNNNNNNNNNNNNNNNNNNATNNNNNNNNNGGCYTGNNNNNNGTTAGTGCCGAACGCCGAGGNNNNNNNNNNNNNNNNNAAANGNTGNNNNNNNNTNNATNNNNNNNNNNNNNAGACAAAANAGATTNNNNNNNNNNARCGTASCNNNNNTTGCTTATNNTANNNNNNGCYAGCNNNNNNNNNNNNNNNNNNNNNGGGTGANNNNNNNNNNNNNNNATNNNGTATTAGNNNNNNNNNNNNNNNNNGTGATNNTTMNNNNNNNNNNNNNNNGCANNNNNNNNNNGCGNNCAGNNNNNNNNNNNNNNNATAAAGTACCCACTGATTTNNNNNNNCGCATGGCCCGNNNNNNNNNNCGTCAGYAGTAACTTTTCATGNNNNNNNNNNNNNNNNNNNNNNNNNNNNNNNNNNNNNATAAAATNNNNGATGNNNNNNNNNNNNNNNNNNNNNNNNNNTCAATACRGGCYNTATTCGGTYGYTNNNNNANNNNNNNNNNCCGGNGCNNNNNNNNNNNNNNNNATGAGNGATCTGGNNNNNNACCGCNNNNNNNNNNNNNNNNNNNNNNNNNNNNNNNNNNNNNNNNNNNNNCTAAGGNNNNNNNNNNNTCCTATMAATTGTNNNNNNNNNNNNNNNNNNNNTTNNNNNNNNNNNNNNNTTNNNNNNNNNNNTTGAATGTCNNNNNNNNNNNNNNNCGCGAKTCNNNNNNNNGGATANNNNNNNNNNNNNNNNNNNNNNNNTGNNNCTGGNNNNNNNNNNNNNNNNTGCAGCGGNTCGATCCCNGYNNNNCNNGNNNNNNNNNNNNNNNNNNNTNNNNNNNNNNNNNNNCTAAGKTAANNNNNNNCNNNNNNNNNNNNNNNNNNNNATTANNTCTTAACAATGGAAGCWNNNNNNNNNNNNNNNNNNNNNNNNNNNNNNNNNNNNNNNNNNNNCGTACCAANNNNNGGGTGNNNNNCATGCGCGANNNNNNNNNNCGACCGCGAGCCGTANAANNNNNNNNNNNNNNGGTTWYNNNNGCNNNNNNNNNNNNNATANNNNNNNNTATANNNNNNAGNACTNNNNNTNATATTNNNNNNNNNNNNNNNNNNNNNNNNNNNNNNNNNNNNNNNNNNNNNNNNNNNNNCNGNNNNNNNNNNNNNNNNNNNACNNNNNNCGATAGNNNNNNNNNNNNNNNNNTATTNGNNNNNNNNNTAATANNNNNNNNNNNNNNNNNNNNNNNNNNNNNNNNNNNNNNNGNNNNNNNNNNNNNNNNNNNNNGATGACTNNNNNNNNNNNAAANNNNNNNNNNNNNNNNNAANCNNNNNNNNNNNNNNNNNNNCATCCCANNNNNCGCCNAGCWTCNNNNNNNNNNNNNNNNNNNNNNNNTATRNNNNNNNNNNNNNNNNNNNNNTTGATGTNNNNNNNNNNNNNNNNNNNNNNNNNNNNNNNNNNNNGKCTCANNNNNNNGACGNNNCGNGANNNNCATTGTTGNCTTGGGNNNNNNNNNNNNNNNNNNTTGGGTGGKYTTNGACCGCGAGYGAGACKTGTTNNNNNNNNNNATANTCTAAGGAAACAACGTCNCGNNNNNNGCACANNNNNNNNNNNNNNTCTCCTGTAAGANNNNNNNNNNNNNNNNNNNNNNNNNNNNNNNNNNNNNNNNNNNNNNNNNNNNNNNNNNRGTCNNNNNNTTNNNNNNNNNNNNNNNNNNNNNNNNNNNNNNNNNNNNNNNNNNNNNNNNNNNNNNNNNNNNNNNNNNNNNNNNNNNNNNNNNCCGAMANNNNNNNNNNNNNNNNNNNNNNNNNNNNNNNNNNNNNNNNNNNNNNNNNNNNNNNNNNNNNNNNATATGACGTCAYCGTTGNCATCATCNNNNNNNNNNNNNNNNNNNAATTGACCGCGATNNNNNNNNNNNGGGCCCCCACACANGANAATAAATTNNCNGGCATTTNCCKNNNNNNNNNNNNNNNNNNNNNNNNCGCTCACGTTCYCGCTTACNNNNNNNNNNNNNNCCACTYGGCKGNNNNNNNNNNNNNNNNNNCTTTANNNNNNNNNNCTCGGTCATCTGGTCNNNNNNATNGGCNNNNNNTGAATAARCCNNCNNNNNNNNNNNNNNNNANNNNNNNNNCGCCGTNNGTAANNGTATTATAAYTCANNNNNCYGCGNNNNNNNNNNNNNNNNNATCTTTTANNNNNNNCACSCGGTTCTAGACNNNNNNNAGNAYAACAAATAACNGAATTTCACGACGGGNTCACCANGRCCANNNNNNGCGAATNTCANNNNNNNNNNNNCCTTGTGNNNNNNNNNNNNNNNNNNNNNNNNNNNNNNNNANGTTAGCNNNNNNNNNNNNNNNNNNNNNNTCACCNNNNNNNNNNNNNNNNNNNNNNCGTNNNNNNNNNNNNNNNNNNNNNNNNNNNNNNNNNNNNNNNNNCRAGMGWCGANNNNNNNNNNNNNNNNNNNNGCAAGTTCTTNNNNTTNAGCANTAAGGAGGATTNNNNNNNNNNNNNNNNCANNNNNNNNNNNNCNGACCNNNNNNNNNANNNNNNNNNNNNNNNNNNNNNCGTGAAAANTANNNNNNNNNGKCGAGACGAAGGGNNNNNNNNNNNNNNNNNNNNNNNNNNNNNSGAATANNNNNTGGCTAATANNNNNNCANNNNNNNNANTTCTNNNNNNNNNNNNNNNNNRAGMGNGNNNNNNNTACWTGANAAGRNNNNYACNNNNNNNNNNNNNNNNNNNNNNNGCNAAKGANNNNNNNNNNNNNNNNNNNNNNNACNNNNNNGGRCNNNNNNNNTTGTRWCNNNNNNNNNNNNNNNNNNNNNNNNNNNNNNNNNNNNNNNNNTCKNNNNNNCGNNNNNNNNNNNNNNNNNNNNNNNNNNNNNNNNNNNNNNNTAACNNNNNNNNNTAAGTANNNNNNNNNNNNNNNNNNAATANNNNNNNNCTATAATTTNNNNNNNNNNNNACTAGTTATCTNNNNNNNNNNNNNNNNNNNNNNNNNNACCKTNNNNNNNNNNNNCNKTNNNNNNNNNNNNNNNNNNNNNNNNNNNNNNNNNNNNNNNNATATAGGNNNNNNNNNNNNNGNAATGCNNNNNACCGGATYCTGAGGNNNNNNCANNNNNNCGCTASGCARNNNNNNNNNNNNNNNNNNNNNNNNRGGAAGCANNNNNNNNNNNNNNNNNNNNNTGGANCAAGYGNNNNNNNNNNNNNNNNNNCGGTACATGNNNNNNNNNNNNNNATCAANNNNNNNNNNNNNNNNTNNNNNNNNNNCAAAAATCCCCCTNNNNNNNNNNNNNNNNANAGGACTGANNNNNCMACTKTCNCNNNNNNNNNNNACGNANAANNNNNNNNNNNNNNNNNNNNNNNNNNNNNNNNNNNNNNNNNNNNNNNNNNNNNNNTCATMCCNNNNNNNNNNNNNNNNNNNNNNNAGTAGANNNACATCGACNNNNNNNNNNNNNNNNNNNNNNNNNNTCTAACTRNCNCCNNNNNNGCGCGAACCNNNNNNNNNNNNNNNNTCGGNNYTTCGANNNNNNNNNNNNNNNANNNNNNNNNNNNNNNNNNNNNGANNANCACASATNNNNNNNNNNNNNNNNNCAYGMNNNNNNNNNNNNNNTTTNYTNCCTNNNNNNNNNNNNNNNNMGGAGCNNNNNATTAGGNGAGSGCNNNNNNNNTNNNNNNNNNNNNNNNNNNNNNNACCYTTTAANNNNNNNNNNNNNNNNNGNNANNNNNNNNNGMGANNNNNNNNNGGTTCCTCGNNNNNNNNNNNNNNNNNNGGTMRKCCTNNNNNNNNNNNNNNNNNNNGNNNNNNNTGCAATTATTCGANNNNNNNNNNNNNNNNNTGCCAAGGNNNNTGNANNNNNNNNNNNNATGAGTRGYTTATTTGCGNNNNNNNNNNNNNNCATGAATCGNNNNNGGTGNNNNNNNNNNNNNNNNAGTATANTATCAAGGNNGNNTCNNNNNNNNNNNNNNNNNNNNNNCTNNNNNNNNNNNNNNNNNNNATAGKAWCTNNGCCNNNNNNNNGGTATNNNNNNNNNNNNNNNNTTTCTNCAGTATNTANNNNNNYTTNNNNNNNNNAGCTACNNNNNNNNATCKGCNCYAANNAGAAGNNNNNNNNNNAGACNNCACAGACCANNNNNNNNNNNNNNNNGNCNNNCNNNNNNNNNNNNNNNNGGCNNNNNNNNNNNNNNGAGTGKNNNNNNNNNNNNNNNNNNNNNNNNNNNNSRNNNNNNNNNNNAATTAGNNACTACYNNNNNTAANNNNNNYYYGGYATATNNNNNNNNNNNNNNNNNNNNNNNNATNNNNNNNNTTAAACTCCCGATNNNNNNNRCTACCTAGTCGATTAGAGTCGNNNNNNNNNANAGTCACGGATACCCNNNNNNNNNNNNNNNNNNNNNNNNNNNTTTCCNNNNNNNNGCTNNTTACCAYGGRAAYTNNNNNNGGCAGTGCCGRRGCGSCRATTACTNNNNNNNNNNNNNNNNNNNNNNNNNNNGGTTAGCCAGATNNNNNNATTCTATACCCTNCGGNTGATGCNNNGNNNNNNTTTGANNNNNNTGAAGCCACGNNNNNNNNNNNNACAGACCGCAGGNCACCCAAGWGGAGNNNNNNNNNNNNNNNNNNNNNNNNNNNNNNNAGAACTNNNGANNNNNNCTTNNRGTCTCCNNCTATMTCTGMRTNNNNNNNNNNNNNNNNCGCTTCAGGNRACNNNNNNNNNNNNNNYRWAYCNNNNNNNNNRANNNNNNNNNYWMNNNNNNNNNNNNNNNNNNNAGATAGGCGYAGCNNNNNNNNNNNNNNNNNNNNNNGGGGGTGNNNACCGTACGGCTTANNNNNNNNGGGGGSTGGTCCNNNNNNNNNNNNNNNNNNNNNNNNNNACAACNNNNNNNTCCCNNNNNNTMMACAAGTNNNNNNNNNNCCATCANNNNNNNNNNNNNGCANNNNNNNNNNAANGCGGNNNNNNNNNNNNNNNNNNNNNNNGTGCTNNNNNNNNNNNNNNNNNNNNNNNNNNNNNNCGACGCGNNNNNGCAAGTGTANNNNNNNNNNNNNNNNCGTGGGTTACTCASGTATNNNNNCATTTGNNNNNNNNNNNNNNNNNNNCTCAGNNNNNNNNNNNAGCCNGAAGNTGAGNACNCCTTCTGTGCGGGATAGTTTCACACAGANNNNNGACCANNNNNNNNNNNNNNNNNNNNNNNNCCCAKCCAWAKNNNNNNNNNNNNNNNNNNNNNNNNNTTTTANNNNNNNNNNNNTAACAGCGCNNNNNNNNNNNNNNNNNNNNNNNNNNNNNNNNNNNNNNNNNNNNNNNNGAATTANNNNNNNTRTGNNNNNNNNNTTNNNNNNNNNNGGATNNNNNNNNNNNNNNNCGCKRTTTTTTGRNNNNNNNNNNNNTATGGNNNNNNCAYGTNNNNNNNNNNNNNNNNNNNNNNNNNNNNNNNNAAGGGCNNNNNNNNNNNNNNNNNNNMCCTNNNNNNNNNNNNNNNNNNNNNNNNNNNNNNNNNNACAGGTTGNNNNGAGATNNNNNNNNNNNNNNNNNNNNNNNNNNNNNNNNNNNNNAAANNCCGTGTNNNNNNNNNNNNNNGCACAGNNNTCNATNNNNNNNCAAGGAASGNNNNNNNNNNNNNNNNNNTAGGNNATNNNNNNNATGGCGAACTAGTACARGGCAGTNNNNNNNNNACTTNGCNCANAWNNNNNNNNNNNNNNNNNNTTACGNNNCATGANNNNNNNNNNNNNNNNNNNNNNNNNNNNNNNNNNNNNNCCACATNNNNNNNNNNNNNNNNNNNNNNNNNNNNNNNNNNNNNNNNNNNNNNNNNNNNNNTCGACNNNNNNNNNNNNNNATTATCNNNNNNNNNNNNNNNNNNNNNNNNNGTTGGNNNNNNNNNGACANTAATTTACTGAGTNNNNNNNNNNNNNNNNNAGAACCATNNNNNNNNTANNNNNNNNNNNNNNNNNNCGTNNNNNNNNNNNNNNNNNNNNNNNNNNNACGTGGCCTNNNNNCCTCNNNNNNNNNNNNNNRCCTCTGANNNNNNNNNTGANNNNNNNNNNNNCGTTGTCATGNNNNNNNNNNCGCGATNACGTGTCACGCAGCGAGCCCCGNNNNNNNNNNNNNNNNNNNNAGNNGNNNNNNNNNAAAGANKACNNNNNNNNNNNGTNNNNNNNNNNNNNNNNNNNNNNNNGAGACCANNNNNNNNCGAACGNNNNCGAATCNNNNNNNNNNNNNNNNNNNSNNTTATCTNNNNNNNNNACKATTCTTNNCGCNNNNNNNNNNNTGACNTNNGGYCTRCAATCNNTGTCGACTAAACNNNNNNNNNNNNNNCGTMNNNNNNNNRCTCACANNNNNNNNNNNNNNNNNNNNNNCCNNNNNNNNNNNNNNNNNNNNNNNNNNNNNNNNTGYGTATCCCNNNNNNNNNNNNNNNNNNATGTWWAAKWTGGCNNNNNNNAANGNNNNNNNNGCGNTGTGTTNNNNNNNNNNNNNCGNNNNNNGNTTGTNNNNGATGANNNNNNAGCATNNNNTTGCNNNNNNNNNNNNNNNNNACTGGGGATGAACANNNNNNNNNNNNGCGCGTGNNNNNNNNNNNNNNNNNNNNNCATNNNNNNNNNNNNNNNNNNNNNNNNNNNNNNNNNNNNNNNNNNNNNNNNNGNATNCWNNNNNNNNNNNNNNNNNNNNNNNNNNNCGACTTTNNNNNNNNNNNNNNNNNNNNNNNNNNNNNNNNACTGCACTCNNNNNNNNTGATTTTCGCATGTCNNNNNNNNNNNGCCNNNNNNNNNNNNNNNNNNNNNNNNNNNNNNNNNNNNNNNNNNNNNNNNNNNGGAGANGAGTNNAAAACCNNNNNNNNNNNNNNNNNNNNNNNNNNNNNNNRTRCAGTGNNNNNNNNNNNNNNNNNNNNNNNNNNNNNNNNNNNNNGAGGGTCTGATACGGNTAGAGTYCNNNNNNNNNNNNNNNNNNNNNNMCCYYCGTTTATCANNCCTCGNTTTGCCGCGAAGTGCNNNNNGACYGATNNNNNNNNNNNNNNNNNNNNNNNNNNNNNNNNNNNNNNNNNNNNNNNNNNNNNNNNNNNNNNNNGACACCCAAGANNNNNNNNNGATGCRAGGGCCTYMTCGGCGCAGNNNNNRANAANNNNNNNNNNNNNNNCGTCACGAANNNNNNNNNNNNNNNNNNNNNNNNNNNNNNNNNNNNNNNNNNNNNNNNNNNNNNNNNNNGANNNNNCGTTCNNNNNNNNCNTCGGGCCGCATAGTACTAGGCGGNNNNNNNNNNNNTCNTANTGNANNNNNNNNNNNNNNNNNNCCGCAAGCATCATCCANTCNNNNNNNNNNNNNNNNNNNNNNNNNNNNGGCAATNNNNNNNNNNNNNNATGTTCAGNNNNNNNNNNNNCAGGMAAANNNNNNNNNNNNNNNACTCAGNCCAGTCGCNNNNNNNNNNNNNNNNNAWNNNNNCNYCTNCNTCYNACGNNNNNNNNCYNNNNNNNNNNNNNCCACGNNNNNNNNNNNNNNNNNNNNNNNNNNNACGAWRTCGNNNTTRTTCNNNNNNNNNNNNTACCNNNNNNNNNNNNNNNNNNNNNNNNNNNNNNNNNNNNNNNNNNNAGTCATNNNNNNNNNNCGAGCACACTTNNNNNNNNNGYCGCNTCNNNNNNNNNNNNNNAAANNNNNTCGAATTCSAYGGNNNNNNNNNNNNNNAGWNNNNNNNNNNNNNNCCTTTNNCTNYGTCNNNNCCCNNNNCGACGTTANNNNNNNNNNNNNNNNNNAACCYTATGACTTGGTNNNNNNCGCCCNCTNNNNNNNNNNNNNNNNNNNNNSCGGGNGCATNNNNNNNNNNNNNNNNNNNNNNNNNNNTCYMRNNNNNNNNNNNNNNNNNTGTAGCGCTTCCNNNNNNNNNNNNNNNNNNNNNNNNNNNNNGTGCAGTGGCGGTTAACYTTAACGCCNNNTAACTNNGGGTCTNNACANNNNNNNNNNNNNNNNNNNNNNNNNNNNNNNNNNNNCCACTTATGNNNNNNNNNNAAGNNNNNNNNNNNNNNNNTGCCCTTANNNNGGCRCGNNNNNNNNNNGCNGNNNNNNNNNNNNNNNNNNNNNNGGCGCGAGCCGAGNNNNNNNNNNNNNNNNNNNTMTNTGCTTTACGAAMAAACAACGGAACTTCTCATNNNNNNNNNNNNNNNNNNAGTCGTAACGWCNAARCYRNNNNNNNNNNNNNNNNNNNNNNNNNTCACMNNNNNNNNNNNNNNNNCACGTAGGMGTTANNGNNNNNNNNNNNNNNNNNNNNNNATGTTCAAGGMANNNCTGCGTTACAGNNCGGTAGTCGYTGCNCAAAGGATANNNNNNNNNNNNTCAGNNNCACTTNNNNNNCTGCTATNNNNNNNNNNNNCAATCAGTCTTGGATYNNNNNNNNNNNNNGGCCCNNNNNNGACAACTTCNNNNNNNNACTCGAAACNNNTTYGNRANNNNNNNNNNNNTACTGTTGATCCNNNNNNNNNNNNNTTCCCCNCNNNNNNNNNTCNNNNNNNNNNTANCGAAGNNNNNNNNNNNNNNNNNNNNNNNNNNNNNNNNNCTTAGCTNAGTNNNNNNNTCTGCNNNNNNNNNNNNNNNNNNNNNNNNNNATCACTTGGATCNNNNNNNNGNGNCCCNTCAATRWWTNNNNNNNNNAAGCTANNNNNCCNNNNNNNNNNNNNNNNNNNNNNNNNNNNNNNNNNNNNNNNTTTAMMNNNNNNNNNNNNNNNTTCTCAATACACNNNNNNNGNTNNNNNNNNNACTGNNNNNNNNNNACTAYGGTCGTNNNNNNNNKGTAWNRTCMCTTCACTTNNNNNNNNNNNNNNNNNNNNATAATACWCTCTNCAYYMNRKKKGGGGGGCGRAGTCAANNNNNNNNNNNNNNNNNACTGAATTCTNNNNNNNNNGATTGTANNNTCTWYRGCTNNGNNNNNNNNNNNNNNNNNNNNNNNNAGNNNNNCGCTCTTCTGNNNNNNNNNNNNNNCNNNNNNNNNNNNNNNNNNNNNNNTTGCRCTCCAGNNNNNNNNNNNNNGAGACTGGTGTCNNNNNNNNNNNNNNNNNNNCTCTNNNNNNNTACGGAATGAACGAACNNNNNNNNNGTWCTATAGANNGTACTCYYAGGTTTATNNNNNNNNNNNNNNNAACGGGATGAANNNNNNNNNNNNNNNNNNNNNNNNNNNNNNNNNNNNNGTTNNNNNNNNNNTGNNNNNNNNNNTNGNNNNNMNAWTNTTAGTGNNNNNNNNNNNNNNNNNNNNNNNNACKTTNAYTGCNNNNNNNNNNNNTTGTACTCGNNNNNNNNNNNNNNNCTYATGTAACNNNNNNNNNNNNNNNNNNNNNNNNNNNNNNNNNNNNNNNNNTCNGCNNCGTGTGACTGAWTNNNNNNNNNNNNNNGACAGGCCGTNTTCGCKCNNNNNNNANNNNNAAGNCGGANNNNNNNNGMAAGAGGNNNNNNNNNNTNCACGGNNCCANNNNNNNNGGCCGNNNAGGGTGTNNNNATNNNNNNNNNNNCACGGAAATGNNNNNNACAANNNNNNNCGNNGTANNNNNNNTTCATAAACAAAGCTTTAGCTNNNTCANNNNNNNNNNNNNNNNNNNNNNNNNNNNNNNANNNNNNNAAACCNNNNNNNNNNNNNNNNNNNNNNNACGATAGNNNNNNNNCCGANNNNNNNNNNNNNNNCCTGAGNNNNNNNNNNNGNNNNNNNNNNNNNNNNGNNNNAATNNGANNNNNNNNNNNNNNTAAGGTTTTNNNNNNNNCNTCNNNNNNNNNNNNGNNNNNNNNNNNNNNNNNNNNNNNNNNNNNNNNNNNNNNNNNNCNNNNNNNGCCGCANNNNNNNNNNNNNNNNNNNNNNNNNNNNNNNNNNNNNNNNNNNNNNNNNNNNNNNNNNNNNNATCGATGNNTTNNNNNNNNNNNNNNTAANTNGATAANNNNNNAGGACGTANNNNNNNNNNNNGANNNNCATTGTGCNNNNNNNGCNCNNNNNNNNNNNNNNNNNNNNGCATCCNNNNNNNNTATNCTCCANNNNNNNNNNNNNNNNNNNNNNNNNNNNNNGTCNNNNNNNNNNNNNNNNNNNNNNNNNNNNNNNNNNNNNNNNNNNNNNNNNNNNNNNNNCAAAATGTGCGNNNNNNNNNNNNNNNNNNNNNNNNNNNNNNNNNNNNNNNNNNNNCCGCGAGTCGGACNNNNNNNNNNNNTTNNNCGGCTTGGNNNNNNNNNCGMGACCTNAGTCGCNNNNNNNNNCYAGCNTGRTGAAACCGNNNNNNNNNGAGNNNNNNNNNNNNNNNAAGCNNNNNNNNNNNNNNNGGNRAGTTGCNNNNNNNNNNNNNKATAATCCANNNNGTGCTGGNNNNNNNNCCANNNNNNNNKAAYTAANNNNNNNNNNNNNNNNNNNNACGCTCNNACGCGGNNNNNNTGNNNNNNNNNNNNNNNNNNNNSWCCGKNNNNNNCGANGCNNNNNNNCCANGACCTANNNNNNAAGGTTGNWGNCNGSTGGNNNNNTTCAGNNNNNYCGTGNNNMCTTGNGATNNNNNNNNNNNNNCGSCCTNCCACAACRAAANNNNNNNCCCGNNNACACNNNNNNNNNNNNNNNNNNNNNNNNNNNNNNCGCTNTCTACNNNNNNNNNNNNNNGNCGNGCCACARCNNNNNATGTNNNNNNNNNNNNNNGTNACNNNNNNTNNNNNNNNNNNNNNNNNNNNNNNNNNNNAGNNNNNNNGTGCAGGCTGACNNNNNNNNNNNNNNNNNNNNNNNNNNNNANNTGCCNATAGAGAAGCGKCTGAWAGNNNNNNNNNNNAGACNACNNNNNNNNNNNNTCTATNNNGCNTKGTGCACNNNNNNNNNNGGAACNNCGTGGGATTTANNNGAAANNNNNATCTNGCNCGAACTACNNNNNGTTYTNANNNNNNNNNNNNNGGGNNNNNNNNNNNNNNTTATCTGGCCGNNNTCAAGNACCGNCAANANNNNNNNNNNNNNNNNNNNNNNNNNNNNNNNAGGAANNNNNNNNNNNNNNNNNNRCTTACNCGGTNNNNNNNNNNNNNNNNNNNNNNNNNNNNNNNNNNNNNNNNNNNNNNNNNNNNNNNNNNNNNNNNNNNNNNNNNNNNTTTGWNNNNNCTAAATGNCGCGGTANNNNNNNNNNNNNCTCNCGATCATTNNNNNNNNNNNNTCGGNNNNNNNTRTTCCNNNATCTTGTCAGGSTNTCNNTTGTGTAGNNNNNNNNNNNNNNNNNNNTCAAGAATGTCTTWTGTTGCTAANNNNNNNNNNNNNNNNNNNNNNNTCCACACGTGCNNNNNTNNNNNNNNNNNNNNNNNNACGNGGNNNNNNNNNNNNNNNNNNNNNNNGTCCNNNNNNNNNCMNNNNNNNNNNNNNNNNNNNTGCTGGNNNNNNNNNATCNNNNNNCARYCANNNNNGATCNNNNNNNNNNNNNNNNNNNNNNNNNNNNNNNNNNNNNNNNNNNNNNNNNNNNNNNNNCSGGTTNTNGCNNNNNNNNNNNNNNNGNTACCACNNNNNNNNNNNNNNNNNNNNNNNNNNNNNNNNAGGCNCATTTGNNNNNNNNNNNNAAAACAAGCCRNNNNNATGCTAGCTCATGTCCCNNNNNNNNTTAACTGCTAGCNTGACCGNNNNNNNNNNNNNNNNNNNNTNNNTNNCNNNNNNNNNNNNNNNNNNNNNNNNNNNNNNNNAGGGTNNNNAMAATGAGAGCTTGCAATCCTNCGAANNNNNNARKNNNNNCGGGCATANNNNNNAAGTGCTACGTGGAAGAGTRANNNNTGAANNNNNNNNNNNNNCNATCTCTACCCCCNNNNNNNNNNNNNNNNNNNNNNNNNNNNNNNNNNNNNNYNNNNNYGAGGGTTCNNCTACCGNANNNNNNNNNNNNNNNNNNNNNNNNNNNNNNNNNNNNNNNNNCACCGNNNNNNNNNNNNNNNNNNNNNNNNNNNNNNNNNNNCGMGANNNNNNNNNNNNNNNNNAAGSGYTTACTTARWGCRYGGTAGTCRSAYCCTTGGCTTGAACMACGACGCTCGNTTNNNNNNNNNGGCCTTGGTAGATTTAGTTTCCGCNNNNNNNNNATGTAANNNNNNNNNNNCTACAGCGATTGAKGTCCGGCAATGTAGATNNNNNNGAAATGAGTGTCTCCACGTARTGMCNNNNNNNNNNNNNNNNNNNNNNNCRCCCCGCNCTGCNNNNNNNAATCATGTAATNNNNNNAACCCTANNNNNNNNNNNNNNNNNNNNNNNNNNNNNNNNAGCTGTNNNNNNNNNNNNNNNATCCGACGCTGTTTNCNNNCGTNCATACATCCGRCNNNNNNNNNNNNTATCGTGTCTTTNNNNNNNNNNNKTMCNNNNNNNNNNGNCNNNNNACGANNGTAAGAMGCTACGTACRTTCTANNNNNNNNNNNNNNNNRCGTGATTACGTNNNNNNNNNNTGAAACTNNCTTTATNNGCGNNNNNNNNNNNNNNNTAWANNNNNNNNNNNNNNNNNNNNNNNNNNNNNNNCNNNNGAYACNNNNNNAATCGAGCNNNNNNNNNNNNNNNNNCGGATCNNNNNNNNNTCGCTNNNNNNNNNNNNNNNNNNNNNNNNNATTCGGNNNNNCGTNNNNNNNNNNNNNNNNNNNNNNGCTNNNNNNNNNNNNNNNNNNATCNNNNNNNNYNNNNNNNNNNNNNNNNNNNNNTCCTACCTGTACTTTTNNAAGANACCCCCTCATGNNNNNNNNNNNNNCCGTACNNNNNNKTTATGCTNNNNNNNNNNNNNNNCTGNTNNNNNNNCTWCRGANNNNNTCCNCCCCCCATTGCNNNNNNNNNNNNAGNNNNCAAGMGATAATNNGAANNNNNNNNNNNNNNNNNNNNNNNNNNNNNNNNNNNNNNNNNNNNNNNNCCCCAMCNNNNNNCGGCGTCNNNNNNNYGNNTGGANNNNNCGRNNNNNNNNNNNNNTCCACNNNNNNNNNNNNNNNNNNNNNNNNNNCGGGCACNNNNNNGASACGCGNNNNNNNNNNNGAATGAATTTNNNNNNNNNNNNNNNNNNNNNNNAATYTCKNTNNNNNNATAGTGAWNTGACCAGCTGNNNNNCGCGCTCATTGCCATCGCGTWNNNNNNNNNNNNNNMMNNNNNNNNNNNNNNNNNNNNNNNNNNNNNNNNMCTTNAGTCAAGCGCTNNNNNNATACGSRCAGNNNNNNNNNNNNATRTANNNNNNNNNNGKGGGKACAAGGANNGNNNNNNGTTTCTANGGAAAGCAGACTCTGCRTYCNAGAYTTTCTNNNNCTANNNNNNNNNNNAAAGAATNNNTCYTMYNNNNNTNGNNNNNNNNNTCCGACTNNNNNNNNNNNNNNNTCAGCATNNNNNNNNNNNNNNNNNNNNNNNNNTNNNNNNNNNNNNNCAAYNNNGCGCGCTTGNNNNNNNNNNNNNNNNNNNNNNNNNAAAACCAACNNNNNNNNNNNNTCTCKKNNNNNTYAGTCCTTCCGNNNNTGTGKTCYYNNNNATCATNNNNNNNNNNNNNNNNNNNNNNNNNNNNNNNNNNNNNNNNNNNNNNNNCNGAAAAANNNNNNNNNNNGGCACGANNNNNNNNNNAAGGANCTNNNNNNNNNNNNNNNNNNNNNNNNNNNNNNNCTTAAAANCTACGCNNNNNNNNNNNAAAAGRGAAATGAAANKNNNATTCGCCANAGNNNNNNANNYGGYNNNNNNNNNNNNNNNANAATGCTNNNNNNNNNWTGNNNNNNNNNNNNNNNNNNNATTTTNNTGGGCGTGGMATAATACNNNNNNNNNNTAGATMGGCCTNTWANNNNGCCCTGGTNAAGGGACNNNNNNNNNNNNNNNNNNNNNNNNNNNNNNNNNNNNNNNNNNNNNNNNNNNNNCATNNNNNNNNNNNNNNNNNNNNNNNNNNNNNNNNNNNNNNNGCGCTTANNNNNTCTGCGCCCTNNNNNNNNNNNNNNNNNNNNNGTGAAGGTGTGAGCYGCCGGGGGAAAGNNNNTGTNNNNNNNNNNNNTCGTGNNNNNCGTARCCTGWCNNNNNNNNNNNNGCCCNNNNNNNNNNNNNNNNNCATNNNNCCATTTTNNNNNAGTTCNNNNNNNNNNNNNNNNNNNNNNNNNNNNNNNNNNNNNNNNNGANNRCGTGCACCNNNNNNNNNTTCATGCTTAANNNMYTATNGTTGNNNNNNNNNNNNNNNNNNNNGCNTGGATCNNNNNCCTNNNNNNNNNNNNNNNNNNNNNNNNNNNNNCNNNNNNNNNNNNNNNNCATGATAGTGNNNNNNNNTCTTTATTAANNNNNNNNNNNNNNNNNAGATNNNNNNNNNNNNNNNNNNNNNNNNNNNNNNNNNNNNNNNNNNNNNNNNNGCNCCTYNNNNNNNNNNNNNNNNNNNNNNNNNNNNACTWCCNNNNNNNNNNNNNNNNTGTTGGTYTYRRSGTTYWGTGATATGGCCTCAGGNNNNNNNNACNNNCTCAWGYGCGNNNNNNNNNNNNNNNNNNNNNANNNNNNNNNNNNNNNNNNNNNNNNNNNNNNNNNNNNNNNNNNNNNNNNNNNNNNNNGANNNNNNNNNNNNNNNNNNNNNNAGNNNGACTGCACACCCTTAGTTTRWTCCGCAGTATTCTCTTGGANGNNNNNNNNAGCATTACNNNYTGTGCANNNNNNNNNNTTGAGNNNNNNNNNNNNNNCTNNNNNTACACTCGAGKGTTNNNNNNNNNNNNNNNNNNNNNNNTACAANNATNNNTACGGAMGGSACGGTGTNNNNNCACACCYTAMTRGTCGNNNNNGTCCNNACNGANNNNNNMGTGGACNNNGCCGNNNNNNNNNTGATTTNNNANNNNNNNTCGNNNNNNNNNNNNNNNNNNNNNCTAGTTNTCANNNTTKTCACTCGGCCTCNNNNNGTAAACTGTGNNNNNNGNCGNNNNNNNNNNNNNNNNACWAGAGNNNNNNNNNNNNNNNNNNNNNNNNNNNNNNATTCTTTAGCNNNNNNNNNNNNTTAANNNNNNNNNWTTCCTAGTCCNNNNNNNNNNNNNNNNNNNNCTGRNCNGTCTCTGGTNNNNTGGNNNNATCTNNYNTCCTTAAMNNCCGTTACGANNNNNNACGCCGGCCGCGCCANNNNNNNNNNTGTCNNNAAAGNNNNNNNNNNAGGAANTTANNNNNNNNNNNTCCTCCCCATACCCAGNNNNNNANNNNNNNNNNNNNNNNNNNNNNNNCYRANCGACCCNNNNNNNNNNNCAGYATNNNGTCNNNNNNNCAGGATNNNNNNNNNNCRTCGNNNNNNNNNNNNNNNNNNNNNNNNNNNNNNNNCTNGCAGTCTAGTNNNACNNNNNNNNNGCATNNNNNAGCTTGYGACGGYACTTNTAGNNNNNNNNNNNNNRARTRTNNNNNNNNNNNNNNNNNNNNNAGAAGATNNNNCAATACACCAAGCTTCCGTTGNNNNGANNNNNNNNNNNNNNNNNNNNNNNNCTCAWSANNNNNNNNNNNNNNNNNNNNTNNNNNNNNNNNNNNNNNAANAATATATNKCGCCTATATCTAAGGTGNNNNNNCGTGGGCCAAGGTNNNNNNNNTCCANNNNNNNNNNNNNNNNNNNNNNNRGCACCRTANNNNNANGCTRTNNNNNNNNNNNNNNNNATNNNNNNNNNNNNNNNNNNNNNTTGAGCRTCRTNNNNNNNNNNNNNNNNNNNNNNNNNNNNAAAANNNNNNNNNNNNNNNNNNNNNCAARGGNNCACCGRCANNNNNNNNTGCAAAGNCNAATAAGATCANNNNAANANCTNNNNNNNTAMMYTNNNNNNNCATAGAGACAAACGTACCAGANNNNNNNNNNNNNNNNNNNNNNNNNAWNNNNNNNNNNNAACGTCTNNNNNNNNANNNNNNNNCTTTAGAGACGNNNNNNNNNNNNNNNNNNNANGGGCACYNATTAGCGANCNNNNNNNNNNNGGAACNNNNNNNNNNNNNNNNNNNNTACTKTCNNNNNGANANNNNNNKCTACTCANTGCGCGGTANNNTCTCTAANNNNNNNNNNNNNNNNNNNNNNNTNNNNNNNNNNNNNNNNNNNNNNTTGGTNTTACAAGGGCTANNNNNNNNNNNNNNNNNNNNNNNNNNNATTAAGACRAAGNTATANTGNCANNNNNNNNNNNNNAGATCCANNNNNNNAATGGCANTTGACCATGCGCNNNNNGTTGGCAGCNATNCNNNNNNNNNNNCCATGNTTANNAGTNNGACGNNNNNCSNNNNNNNNNNNNNNGCTAACATGATCAGACTNGGTTTTTCATAGCCGCTTCTNNNNNNNNNNNNNNNNNNNNNNNNNNNNNNNNNNNNNNNNNNGCCYNNNNNNNNNNNNNNCGTTAGCNNNNGCTCNNNNNACAANNNNNNNNNNGACNACNATNNNGNACCAATNNNNNNNGTTGTAGNNNNNNNGGCAACTGATGCRGACANNNNNNNNNNNTGWWKTNNNNNNNNNNNNNNNNNNNNNNTCCNNNNNNNNNNNNNNTGGNNNNTCNNGGTACCKRTNNNNNNNNNNNNNNNNNNNNNNNNNNNNNNNNNNCTGTGGNNNNNCCTTTCGGCGCNNNNNNNNCCGGAGCCTGTGANNNNNCTAGANNNNNNNCCAACNNGGNNNNNNNNNNNTTCCCNNNNNNCANNNNNNNNNNNACTATGCCGGTTNNNNNNNNKNNNNNNAATTGNNNTNGSAAGTACATTNNNNNNNNNNNNNNNNNNNNNNNNCGGAGNNNGGGGGTGTATGACNNNNNNNNGGGNNNTACNGCTCNNNNNNANGYCAAAAANNGCGGTCAGTNNNNNNNNNNNNNNNNCCTATGGNCACNNNNNNNNNNNNNNNNCCAAGCATTNNNNNNNNNNTTCTCCYTCGGANNNNNNNNNNNNNNNNNNNNNNNNTCCTYNNGGRCTNGCCTCCNNNNNNNNNNNNNNGATANNNNNNNNNNNNNAGCCTNNNNNNNNNNNNNNNNNNNNNNNNTCGACAGACCGTTCTNNNNNNNNNNNNNNNNNNNNNNNNNNNMTAAACATGNNNNNNNNAGCCCNNNNNNNNNNAATTNTATTATTTCNNNNNNNNNNNNNNNNCASCAACTAACNNNNNNNNNNNNNGACATATCCTGACTGTCGTNNNNNNNNNNNNNNNNNNNNNNNNNNNNNNNNNNNNNGCCTCAKTYTGMCNNNNNNNGAWMAAGTAAGAGGTNNGTTAGTAAANGNNCGANNNNNNNNNNNNNNNACAGNNNNNNNNNNNNNNNNCAGAATTTCGGTCGTGCCGAGTTGANNNNNNNNTNGTGGCNNNNNNNNNNNNNNNNNANNTTGAGCNNTNNATTWNNNNNNNNAATTTGAANNNNNNNNNNNNNNNNNNNNNNNNNNNNCCCGCGCCCCTGAGTRTGNNNNNNNNNNNNNTSRTWGARNNNNNNCAGTTATACWWCTCNCTTYANNNNACTGCNNNNNNNNNNNNGRGTANNNNNNNAGATNCCGTTATTCGAAGATCGTAGAAATACANNCGCGAAYTTNNGGTTCNNNNNATATATNNNNNNNNNNNGNNNGCTGTATGYAGTNNNNNNNGCTATAGACCATGGGSNNNNNNNNNNNNNNNNNNNNNNNTNNNNNNNNGAAATTTNACGNNNNNNNNNNNNNNNNNNNNNNNNNNNNNNNNNNNNNNNNNNNGAAMATTAGCATTANNNNNNNNNNNNNNCTTTGCACANNNNNNNNNGAATTTNNNNNNNGKNGANNNNNNNCTYCNNNNNNNNNCGGGGCCAANNNNNGCCAGNNNNNNCGTCNNRNNNNNNNNTTGNNNNNCCCACNNNNNNNNNNNNNNNGGAGNNNNNTGCNNNMAAGTACGGCNCCAGGCTTAAGNNNNNNNNNNNNNNNNNNNNNNNNNNNNNNNCACANNNNNNNNNTCGAMNNNNNNCCNNNNNNNNNCCGAACNNNNNNNNNTAKYTTCGGTNNNNNNNNNNNNNNAGTATTAANNNNNNNNNNNNNNGNNNGNNNNNNNNNNNNNNNNNNNNNGATTNNNNNNNNNNAANNNNNNNNNNGCGGRTATAMYACANNNNNNNNNNNNNNNNNNNNNNNNNNNNNNNNNNNNNNNNNNNNNNNNNNNNNNNNNNNNNNNNNNNNNNNNNNTCNNNNNNNNNNNNNNNNNNNNNTCCCTNNNNNNNNNNNNNNNGAAGGNNNNNNNNNNNNNACTTAGCNNNNNNNNNNNNNNNNNAGGCANNNNNNNNNNNNNNNNNNNNNTGAAGNNNNCATGGANNNNNNNNNNNNNNNNNNNNNNNNNCGACAGGTGCNNNNNNNATATCGGGANGCTNNNNNNCGTACGAYACTAGYNNNNNNNNNNNNNNNTTGCYTNNNNNTCTNNNNNNNNNNNNNNNNNNAAGACGNTGGNNNNNNNCTTSNNNNNNNNNNNNNTAATACAGCTCGACNNNCCCNNNNNNNNNNNNNNNNNNNNNGTAAGGANNNNNNNNNNNNNNNNGACNMNNNNNNNCTTCNNNNNNNNNNNNNNNNNNGTCTCGTGACANNNNNNNNNNNANAGGCNCGCTTCGCACCNNNNACCCKTGTTTCTAAGGNNNNNTTAYTAGAACACAATNNNNNNNNNNNNGTWATAGNNNNNNNNNNNNNNNAGTANNNNNNNNNCGYGGRNCAGRCGCCWNNNNNACGGCNNNNNNNNNNNNNNNNNNNAGAGTGACTNNNNNNNNNNNNNNACACCTNGACTCATCGNNNNNNNTCGGCWTCNNNNNNNNNCACGGGNNNNNNNNNNNNNGCCGNTGCCTTCNNNNNNNNNNCGNNNNNNNNNNNNNNNNNNNNNNNNNNNNNNTNGTGACCCNNNNNNNNNNATACGGTGAGCANNNNNAATGNGCTNNNNNNNNNNNNNTGAMTGANNNNNNNNNNNNNNNNNNNGCNNNNNNTAAGANNNNNNNNNNNNNNNNNNNNNNNNNNNNNNNNAGCAGACNNNNNNNNNNTTCCCNNNNNNNNNNNNNNNNNNNNTGATCGNTTNNNNCNNNNNNNNNNNNNNNNNNNNNNNNNNNNNNNNNNNTCYTTGNNNNNNNNCTGTWCGCCNNNNNNNNNNNNNNNNNNNNNNNGNTATTTCNNNNNNNNNNNNNNNNNNNNNNGANNNNNCGTNNNMGTGAGCCNNNNNNNNNNNNNNNNNNNNNNNNNNNNNNNNNNNTGYNNNNNNNNNNNNNNNTTATCTNCGATGCATNNNNNNNNNNNNSTTGCANCATCTCTGCGTAGCAGCGCATGCGTNNNNNNNNNNNNNNNCCGTGCNNNNNNNNNNNNNNNNNNNNNGTGNNNNNNNNCGCTATATNSCCANNNTTAGCGNNNNNNNNNNNNNNNNNNNNNNGTNNNNNNNNNNNNNNNNNNGGTAANATTCCTCCGGANNNNNNNNNNNGTCCGGCTCCTGGGCCATGAGTNNNNNNNNNNNNNNNNNNNNNNNNNNCTTTGGCTAKYGTAGNTNNNNNNNNNNNNNANCAGGCTTGNNNNNNNNNNNNNNNNNNNNWCTSNNNNNNNNNNAGNNNNNNNNATAGAAGNNNNNNNNNNNNNNNNNNNNNNNNCAGGTTGTCTRNNNNNNNNATTCGAGTNNNNNNNNNNNNNNNNNNTTCCCGCAANNNNNNNNNNNNNNNNNNNNNNNNNNNNNNNNNNNNNNCGKANNNNNNNNNNNNNNCCAGGAGWAANNNNNNNNNNNNNNNNNNNNNNNNNNNNNNNNNNGCCCANNNTCGGNNNNNNNNNNNNNRNNNNNNNNNNNNATAACAGNNNNNNNNNNNNNNNNNNNNNNNNNNNNNNNNNNNGACTGGCCGATARCKTGNNNNNNNNNNNNNNNNNNNNNNNNNNNNNNNNAGNNNNNNNNAAGTATANNNNNNAAACNNNNNNACTACGNNNNNNCGGTGANNNNNNNNNNNNTTAAGNNNNNNNNNNNNNNNNNNTCGGTYTNNNNNNNNCCCACGAGCCCNNNNNNNNNNNNNNNNNTCYACGGTNNNNNNNNTACAANNNNNNNNNNNNNNNNNNNNGNGNNNNNNNNNNCAGTNNNTAYYCYYNNNNNNNNNAGGCTAGACGAAATTATCTTGGNNACATAAGAGNNNNNNNNNCCACMTTNNNNNNNNNNNNNNNNNNNNNNNNNNNKCTANNNNNNNCTGTCANNNNNNNNNNTNGTTTGCATGAACGANNNNNNNNNNNNNNNNNNNNNTGTNNNNNNNNNNNNNNNNNNNTACTGCGNNNNNNNNNTWGNNNNNNNNNNNNGTGAANNNNNNNNNNNNNNNNTGNNNNNNNCNNNGGGACAGGCTGNNNNNNNNNNNNNNNNNNNNCCGCGAAGTCCGATNNNNCAAGGGCGGNGCTCCNNNNNNNNNNNNNNNNNNNNNNNNNNNNNNNNCATAAGAATGTTNNNNNCTAAYRCAGTACTTNNNNNNNNNNNNNNNNNNNNNNNNNNNNNATNGGTTCACTTACACTGATTNNNTATGCNNNNNNNNNAGAACTCTGAGANNCWYGCYACAGAGGAAGATGNNNNTWRTAGCACATCCACANATNCGNCGAAATTACTNGANNNNNNNNNNNNNTGANNNGACCCNNNNNNNNNNNNNNNNNNNNNNNNNNNNNCATTCGGCGCTCNNNNNNNNNNNNNNNANTTCTTNNNNNNNNNNNNNNNNNCCCTGTCTTTNCACGNNNNNNNNNNNCCAGGTACTAANNNNNNNNNNNNNNNNNNNNNNNNNNNNCTTAAGTAGANNNNNNNNNNNNNTNTGCNGTNATTCTTATTGCTNTATGGANNNNNNTATCCGCNNNNNNNNNCCCGGGCTANNNNNNNNNTTTTAGNNNNNNTANNNNNNNNNNNNNSGTCCKWKGNNNNNTAGGNNNNTCYRCNNNNNMACSTACNNNNNNNNNNCGGTANNGGCCTTTGCAKTGTANNNNNNNTCTTGANNNNNNNAGGGTGYGAATTNNNNNNNNNNAAGATGGATTTTNNNNNNNNNNNNNNNNNTGWNWGCNNNNNNNNNNNNRCCATNNNNNMCGNNNNNNNNNNNNNNNNCGTNNNNNNNNNNNNNNNNNNNNNNNGCGACTCGATCTATGATNNNNNAGTGACGGTACGATCNNNNNNNNNNNNNNNNNCTCTTTGNNNNNTGNTGACNNNNNNNNNNNNNCCCTTCCANNNNNNAATNATNNNNNNNNNNNNNNNGGGGTCNCGAGNNNGAAAACTCCNNNNNNNNNNNRTYCAACGCCGNNNNNAGANNNCCACNNNNNNNNNNNCGNANNNACANNNNNNNNNNNNNNNNNNNNNCGCCNNNGTACTYCTTGCTGTGGCTGNNNNCAAGTCGAGTNNNNNNNNNNNNNNANNNNNNNNNMTAGNNGNNNNGTNGTCATCATGTGCGAANNNNNNNNNNNNNNNGCTAAGCATTAATTNATTANNNNNNNNNNNGGTTCCATGNNNNNNNNNNNNNNNNNNNNNNNNNNNNNACCNNNNNNNNNNCGTAACACATGNNNNNNNNNNNNNNNNNNAACCCGACTAANNGTCAATGCNCNNNNNNNNNTCTAAATTANNNNNNNNNNNNNNGCGNNNNNNNNNNNNCANTGCYGARAGCTCATGSTGCCATCANTAANNNNNNNNNNNTCATGANNNNNNNANTANRGNNNNNNCRGGYCGARCCCRCCGTGNNNNNNNNNNNNNNNNNTCTNNNNNGCCNCAGTTNNNNNNNNNGTGCNNNNNNNNNNNNNNNNNNNNNNNNNNNNNGCTCGTGNNNNNNNNNNNNNNNNNNTTCRYACACTCTTAGGNNNNNNNNNAGGCRGCTNNNNCGAGATCGNNNNAACRTTCNNNNNNNNNNNNNNNNNNNNNGCCGCTNCMNNNNGTTKGGTGGANNNNNNNNNNNNNNNNNNNNNNNNNNNNNAGGACANNNNNNNNNNNNNNNNNNNNNNNNNNNNNNNNNNNNNNNNNNNNNNNNNNNNNNNNNNNNNNNNNNNNNNNNNNNNNNNGYACANNNNNNNNNNNNNNNNNNNNGGATAGTYNNNNNANNNNNNNNNTGCTNTATAAAGNNNNNNNNNWTAAATATAARTTCGTWRNNTCTNNNNNNNNNNNNNNNNNNNNNNNNNNNNNNNNNNNNNCGTCWRCCAGGAGAGNGTACGGTGGNNNNNNNNNTGAAGTNNNNNCATTAYANNNNNNNNNNNNNNNNNNNNNNNNNANNNNNNNNTTGNAAGGTNATCNANGCGMANNNNNNNNNNNNGACTNGACGNNAANCGNNNNNNNNNNNNNNNTCAAANNNNNNNNNNNNNNNNNNNNACCGTCCAACNNNNAYTCNNNNNNNNNNNSNCGCAGCACCGAAAANNNNNNNNNNNNNNNNNNNNNNNNNNNNNGNNNNNNNNNNNGGAAGTAGGRTNNNNNNNNNTTNTCANGNNNNNNNNNNNTNANNNNNNNNNNNNNNNNGTNNNNTNNNNNNNNNNNNNNNNNNNNNNNCTTCANGAWANNCTAGCGANCNNNNNNNNNNNNNNNNTATCNNNNNNNNNNNNNNNNNNNNNNNNNNNNNNNNNNNNNNNNNNNNNNNNNNNNNNNNNNNNNNNNNNNNNNNNNNNNNNNNTACAAATATNAACCCNNNNNNNNNNNNNNNNNNNNNNNNNNNNNNNNNNNNTCCNNNNGATGCTATCATANNNNNNNNNNNNNNNNNNNNNNNNNNNNGYGANNNNNNNNNNNNNNNNNAGTCNNNNNNNNNNNNNNNNNNNNNNNNNNNNNNNNNNNNNNNNNNNNNNNNNNAAGCYTAGTCAACNTGNATNNNNNNNNNNNNNGTGANNNNNNNNNNNNNNACAAAAAGGCCANCACNAGCGACAWNNNNNNTATTGATGGTNNNNNNNNNNNNNNNNNNGGCGGCGCANNNNNNCGTTCCAGTCMWTTCCGCNNNNNNNNNNNNNNNNNNNNNNNNNNNNNNNNATTNNNNNNNACAAWANNNNNNNNNNNNNNNNAWCYWNNNNNNNNNCACNNNNNNNNGNNGTCATAACNTATAGNNNNNNNNNGATAATATAAAAANNNNNNNNNNCTGGGAGGNNNNNNNNNCACNNNNNNNNNNNNNNNNNNNNNNNNNNNACGAGATNGCCAATAAAGACNNNNNGCANNNNNNNNNNNTAATTNCCANNNNGGAGGNACNCNNNNNNTTTAGMATNNNNNNNNNNNNCAACGNNNNNNNCGWGYCRCACAGGGCGNNNNNNNNNNNNNNMCGAGNNNNNNCYAACNNNTNACANNNNNNNNNNTTNYNNNNNNNNGCCAAATACCGACGGNNNNNNNNNNNNNNNNNNNNNNGCGNTGAGACGTCCGCNNTCGANNNNATAACTNRNNNNNNNNNNNNNNNNNNNNNNNNAATTCNGAGNNNNNNNNNNNNNNAGCANNNNNNNGCTGNATAANNNNNNNNNNNNNNNNNCCTNGAANNNNAGCAAANNNNNCGNGNNNNGTATAAGGGNNNNNNNNNNTCYGAANNCAACCCTNNNCCTAANNACGCTCCGACCGCTCTNNNNNNNNCRNYATGNNNNNNNNNNNTACTNNNNNNNNNNNGCYNTNNNNNCCCNNNNNNNNNNNTCGNNNNNATCNNNNNNNNNNNNNNNNNNNNNNNNNNNTGGTTGNNNNNNAGAGNNNNCCCTGATGNGANNNNNNNNNNNNNAAANNNRANNCGTACATCGTNNNNCTGKTTGACGTNNAGTGATGNNNNNNNNNNNNNNNNNNNNNNNNNNNTTCNNNNNNNNNNNNNNACNNNGCTTNNNNNNNNNNNNNNNNNNNNNNNGYGACAGNNNNGAGCGCGGAACGGTGNNNNNNNNNNNNNTCTNTCNNNNNNNNNNNNNNNNNNNNNNNNCCGCAGGACATTTNNNNAGYTNNGYYANNNNNNNNNNNNNCCCATNNGNNNNNAGCNGTGTNNNNAAACTKNNTTTCNNNNNNNNNNNNNNNNNNNNNNNNNNNNNNCGNATCCNNNNNNNTAAGGTTTNNNNNNNNNNNNNNNCGTARGCAWSGAGTATNNNNTAATNNNNNNNNNNNNNNNNNNNNNNNNNNNNNNTATGAWRAANNNNNNGTCCCTNATCTCKCGNNNNNNNNNNNNNNNNAACCCTNTNNNNNNNNATAAAANTGTTANNNNNNNNNNNNNNNNNNNNNNNNNNNNNNNNNNNNNNNNGATYTNNNNNNNNNNNNNNNNNNNNNNNNNNNNNNNNNNCNNAAGGGTNNNNNNNGCACGTNAGGTACTGNAANNNNNNNNNTACGNNNNCGAACGTNNNNNGGNCWNNNNNNNNNNGNTTAACAAGCAAGANCNNNNNNNNNNNNNNNNACGACGGGGTYAGNNNNTGCGNNNNNNNNNNNNTCACATCTCTCGNACRYYNNNNTCTASNNNNTGTCTATCCCNGNNNNNNNNNNNNNNNNNNTGGCCACCTCACNNNAGTNNCTTNNNNNNNNTANANNNNNNNNNNNNNNNNNTYGNNNNNNNRTNNNNNNNNNNCGYTCTCTCNNNNNGANNNNNAAGAACAGCNNGCYNNNNTTTTGCCTTCGNNNNNNNNNNNCCGCTTACGACRCGTNNNNAGTCCGCANNNNNNNNNAGGGTCGAYAGACMGGNNNNNNNNASGMWYATNNNNNCACGAGGNNNNNNNNNNNNNNNNNNNNNNNNNNNAAGGGASTTTNNNNNNNNNNNNANNNNNNNNNCNNNGCCAAAGGGAAAGGANNNNNNNNNATTCGAATTTCTANNNNNNNNNNNNNNNNNNNNNNNNNNNCTTTTAAGTNTTTCCAATCTCTNNNNNNNNNNNNNNNNNNNTNNNNNNNNNGGGCTAWCCCWRWAWAACATGGTCCANNNNNNTTACGAGNNGACCTNNNCATTACACTGTCATTACYTTTGGGTTGAANNNNNGNGNNNNNNNNNNNNNNNNMGNNNNNNNNNNNNNNNNYACNNNAGTCTGATCNNNNNNNCGCCCAGNNNNNNNGCATAYCCANNNNNTNNNNNAAAAGRAGCNNNNCTTGYKNNNNNCTTNNNNNNNNNNNNNNNNNNNNNNNNNNNNNNNNNNNNNNNNCTACANNNNNNNNNNNNNNNNNNNNNNYCRGCNCCGCGGNAARAAANNNNATCCGNAACTAGNNNNNNNNNNNNNNNNNWCACCTTCCCAGNNNNATAACTNNNNNNNNNNNNNNNNCATMGCGTGATTACTGANNNNNNCCCTCTAAACCTCTMYNATGGNNNNNNNNCCTGCGCCANNNNNNNNNNTCCATANNNNNNNNNNNNNNNNNNNNARAACTCNNNNNNAAATAGCATAGCAAGNCAGNNNNNNNNNNNNNNNNNNNNNNNNNNNNNNNGTTGCNNNNGCGGGAGGCATGTNNNNNNNNNNNNNNNGAAATTCATCCNCNNNNNTAYWMTNNNNNNNNNNCCCNNNNTCGGGRNNNNAATTCANNNNNNNNNNNNNNNNNGAGRNNNNNNNNNNNAGAAAAASCNNNNNTRCARGGGTANNNNNNNNNNNNNNNNNNNNNNNNNNGAANNNNNNNCATTCATNNNNNNCGTANNNNNNNNNNNNNNTCCCTTATGATNNNNNTACTTAATTACTNNNNNNNNNNNNNNNNNNNNNNNNNNCTCNNNAACNNTNNTGAGGNNNNNTGNNGGACCCNCGTAGCTNNNNNNNNNNNNNNCACAGTGCGTNNNNNNNNCAACATTCAKTTNNNNNNNNNNNNNNACACTCATTKGTGNNNNNNNNNNCAATRSGNNNNNNAATTTCTCCNNNNNNNNNGACGCRCGACACTNRAACTCARRANNNNNNNNNNNNNNNNNNNNNNNNNNNNNNTTTGAACCCGCCTNNNNNNNNNNNNNNNNNNNNNGGAGAGNNNNNNGCTNNNNKTSTTNNNNNTTSTTCTAGGACGAATCNNNCNTGARNNNNNNNNNNNNNNNNAACATNNANTCTNNNNNNNGCGCYNNNNNNCGAACGNNNNNNNNNNNNNNNNCTAGCTGCATTNNNACACNNNNNNCCANNNNNNNNNNNNNNNNNNNNAWNNNNNNCTYRAAAGACGNNNNNNACNNATAAGANNNNNNNNNNNNNNNNNACCGCCNNTTNNNNNNNNNNNNNNNNNNNNNCTTNNNNNNNNNNNNNNNNNNAGTTGTCTCGAGGGCGCCTGTATNNNNNNNNCGAAGGGATGAATNNATTGTTNNNNNNNNNAATNAACACANNNNNNNNNNNNNNNNTTGNNNNNNNAACTGNNNNNNNNCGCYNNNNNNNNNNNNNNNTGATGCNGCCANNNNNTACGCTANNNNNNNNNNNNNNNNNNNNNGGCTGAGNGTAGCGCCNNNNTYGACNNNNNNNNNNNNNNNNNNNNNNNCYCKAATNNNNNNNNNNNNNNNNNNNNNNNNNNNNNGCNCCTNNNNNNNNNNNNNNNNNNNNNNNNNNNNNNNNNCNTTMNNNNNNNNNNNTATCAGNNNNNNNNNNNNNTRAGCTNNNNNNNNNNNNNNNNNNCGGCCTCATAACCTGTGACGGGTNGCGNNNNNNNNGGTGNNNNTTGACGNNNNNNNNNAGCACTGNNNNGCGTCGTGYNNNNNTTTCACNNNNNNNNNNCNTGCCTNNNNNNNNTTNNNNNNNNNNNNNNNNNNNNNNNNNNNNNNNNNNNNNNNNNNNNNNNNNNNNNNNNNNNNNNNNCCATTCGANNACANNNNNNNNNNNCTNRNNNNNNNNNNNNNNNCNNNNNNNNNNNNNNNNNNNNNNNNNNNNNNNNNNNNNNNNNNNNNNNNNNNNNNNNNNNCCANNNNNNNNNNNNNNNNNNNNNNNNNNGCGTGGATGAACNNNNTATGCGRNNNACCANNNNNNNNNNNNNNNNNNNNNNNNNNNNTGGTTNTGCGGATCKYNNNNNNNNNNNNNTAGACTCCNNNNNNCGNNNNNKGGGTTRSANNNNNNNNNNNNNNNNNNCTCTNNNNNNNNNNANTCCTANNNNNNNNNNNNTTATAGNNNNNNNNNNNGATCGAAANNNNCCNNNNNNNNNNNNNNNCACTTGTGNNNNNNNNNTCNAYATAKTTGANNNNNNNNNNNCGATCGCCNNNNNNNNNNNNNNNNNNNAGCCNNNNNNNNNNNNNNNNNNNNNNNNNCACCCGACCNNNNNNNNNNNGGCNNNNNNAACGGNNNNNNAGGCACNNNCAGCCCAGTANNNANTTTTNAGAATNNNAGTGGATANNNNNNNNNNNNTNAANNACTTWCCAGCGCGCTNNNNNNNNNNNNNNNNNNNNNCGCTAACTATTCCCNNNNNNNNNNNNNNNNNNNNNNNCCTTGCTGAGNAGATCCCTASGTGGGTTTACATNNNNNNNCGTNNNNNNNNNNNNNNNNNNNNNNNNNNNNNNNNNNNNNNNNNNNNNNNACCANTTATNNGATGGACANRTTAATTNACNNNNNNNNTTNNNNNNNNNNNNNNNNNNNNNNYCGTANNNNNTCNTTGNNNNNNNNNNNNNNNNNNNNNNNNNNNCGTTNNNNNNNNNNNNNNNNGTTGKGGNCTNNNNNNNNNNNNNNNNNNNNNNNNTNMTCYTNTNNTTAATCCACAACGNNNNNNNAAAACTNNNNNNNNNNNNNAACGTATNNNTTTATCATTTAACGTGTANGGNCNNNNNAGKACGGGCATAGNNNNNNNNNNNNNNCAAGTGAGACGCTAAGANNNNNNNNNNNNNNGCGCCNGGAAWCYNCCTACTYANTACGTGCNNNNNNNNNNNNNNNNNNNNNNAAGACTAAGGATTNTNNNNNNNNNNNNNNNNNNNNNNGGCGTCNNNNNNNNTTTAGTAACTGTNTNNNNNNAAAGTATNNNNNNNCGGANNNNNNNNATANNNNNNNNNNNNNNNATAGNNCNNNNNNNNNNTNGTGCCNNNNNNNNNNNTGGAACCNNNNNNNNNNNNNNNNNNNATANNNNNNNNNNNGCNNNNNNNNNNNNNNNNNNNNNNNNNNNNAGGCNNNNNNNNNNNNNANNNNNTGNNNNNNNRCCGCAATCCTAANCNNGNNNNNNNNNNNNNNNNNNNNNNNNNNNTACACCTNNNNNNNNNNNNNAGGACTCNNAAGTGAATTATAGYGSNNNNNGCGNNNACCNNNATNATNNNNNNNNNNNNTACACCGGCTTGNNNNNNNNNNNNNNNNNNGGATMCGACGCNNNNCCCTCCNNNNCCTGCANNNNNNNNNNNNNNNNNNNNNNNGCCCACACAGGCCTACTAAGNNNNNNNNNNNNNNNNNNNNNNNNNNGAYYCRNNNNNNNNNNNNNNNNNNNNNNNNNNNNNNNNNNNSTCAGRCGCTNNNNNNNNNNNNNNNNNNNNNNNNNNNNNNNCGYGCWACTACACGGTTGNNNNNNNNNNNNNNNNNNNNNNNNNNNGGANTCGGTTNNNNNNNNNNNNNNNGCCCKKGCGANCNNTANNNNNNNNNNGTGTGTANGNNNNNNNNNNNNNNNNACTCTGKCNNNNNNNNNNNNNNNNNNNNTNTTACNNNNNNNNNNNNNNNNGCTCANNNNNNNGCCGCGCACTGGCNNNNNNNNNNNNNGCTACACGCTAANNNNCCANTNNANNNNNNNNNNNNNNNNNNNNNNNNGCGGCATWNNNNNNNNTTMCGMCAGTTCCAGGTTTNNNNNNNNNCMRCTGTCAGACANNNNNNNNNNNNNNNNNNNNNNNNTCTCGCTAGTAAANNNNNNNNNNGCNNNNNNNNNNNNNNNNNNNAATAACGGGNNNNNNNNNNNNNNNNNNNNNNNNNNNNNNNNNNNNNNNNNNNNNNNNNNNNNNNNNNNNNCGCCGNNGTCCCNNCAGANNNNNNNNNNNNNNNNNNNNNNNNCNGNNNNNNNNNNNAANGAAATCCCNNNNNNNNNGCGCRTCACCTTGTCGAGCNNNNNNNNNNNNNNNATNNNNNNNNNNNNNNNNNNNNNNNNNNNNNNNNNNNNNNNNNAGAAGGTTTCNTGNNNNNNNNCCWTTNNNNNNNNNNNNNNNNNNNARCKKNNNNNNNNNNNNNNNNNATANNNNNNNNNNNCYGGGATATTGCTCCCAGNNNNNNNNNNTRNGAAGAYGAAGGNNNNNNTANNNGCTACNCANNNNNNNNNNNNNNNNNNNNNNNNACAGGCTACTANNNNNNNNNNNNNNNNNAGCNTCTCSATATNNNNNNNNNNNNNNNNNNGTTCAGNNNNNNNNNNTNTCCAGNNNNNNNNNNNNNNNAACCCNNNNNNNNNNNNNNNNACYRGACYNNNNNGAGTAGCTCATTCTCCGNNNNNNAATGAANNNNNNNNNNNNNTCCTGCCNNNNNNNNNNNNNNGMTTTGGANNNNNNNNNNNNCCAANATTCRTTTNNNNNNNNCGCAGAANNNNNNNNNNNNNNNNNNNNCCACTNNNNNNNNNNNNNNNNNNNNGGGGTTCGCCTAANNNNNNNNNNNNNANTCTTCAGCYCAAGTGCAGCANNNNNNNNNNNNNNNNNNNNNNNATTGCANMCMNNNNNNNNNNNNNNNNNNNYWGNNNCGAGNRNTTTNNNNNNTAATACGNNNNNNNNNNNNNNNNNNNNNNNNNNNNNNNNNNTCACACCYGCNNNNNNNTGGGNNNNGGCCCNNNNCNNNTTTGAGCGNNNNCCGAGAAGGGTNNNNNNNTTNNNNNNNNNNNNNNNNNCAASCNNNNNNATCCCGGCNNNRRSAAAAGGNANNNNNNNNNNNNNCTNTNTCNNNGCTCTATGGCCNNNNNNNNNNNNNNNNNNNNNNCCGGAWGGACTTTNNNGGATTGNNNNNNACNNNCCCGNNNNNNNNNNNNNNNNCRACTCATGTTGRATNAANNNNNNNNGGCWKRCGANNNNNNNNNNNNNNNNNNNNTGGGGTAGCGNAAGCTACGNNAGCCGTAANNNNNNNNNNNNNNNNNNNNATACCGNNNNNNNNNCGCGGAGCACGNNNNNNCRTGCYNNNNNNNNNNNNNNNNAAACANNNNNNNCNNNNNNNNNNNNNNNNNNNNNNTTYATGNNNNNNNNNNTTYCGTNNNNNNNNATACAGAANATRCGNNNNNNNGTCANNNNNNNNNNNNNNNYTGNNNNNNNNNNNNNNNNNNNACNNNNNNNGTRYCCTCCNNNNCCGTGNNNNNNNNNNNNNCTGGCTANACMCGTCNNNNNNNNNNNNNNNNNNNNNNNNNNNNNNNNNTGGTCCCNNNNNNNNNNNNNNNCGNNNNNNNNNNNNNNNNWGRGAGAAMANNNNNGCACGGACTNNNNNNNNNNNNNNCGACCAACGTGAGGTAGWACNNNNNNNNNCNCNGGAGNNNNNNNNNNNNNNNNNNNNNNNNNNNNNNNNNNNNNNNNNNNNNNNNNNGGNNGRCTYAGTYGNNNNNNNNNNNNNNNNNNNNTTCGTNNNNNNNNNNNNNNNNNNNNNNNNNNNNNACGCGANNNNNNNGAAGGATATANNAAYRCKNNNNNGGNNNNNNNNNNNNNNNNNNNNNNGTCATCGCGNNAGTAAGCTNTTMAAWAANNNNNNNNNNNCCNNNNNGNNNNNNNNNNNNNNNNNNNNNNNNNNNNNNNNNCCANTNNNNNNNGGCCANNNNNNNNTTGGAAGCNNNNNNNNCGANNNNNNNNNNNACGGATATTCTCCAGNNNNNNNTCTNNNNRRAYAATWNNNNNNNNNNNNNTCGANNCNNNNNNACCGGAGGANNNNNNNNNNNNNNTGAATGNNAGCNNNNCCGAGCCCCYNNNNNNNNNNNNNNNNNNNNNNNNNNNNNNGCSAGGACNNNNNNNNNNNNNNNRNNNNNNCGNCNNTGGTTGACCTTTCCCGNNNNNNNNNNNTGGANNNNNNNNNNNNNNTCGATCCTACTNNNNNNNNNNNNNNNNKRTGTGCTAAGCCTGGNNNNNCCRAAAANNATNNNNNNNGCATTTGGMGNRCGCCCCATCATCANNNNNNNNNNNAGCGKGCNYNNNNNNCAATSCGCTAGNNNNNGGNNNNNNNNNNNNNNNNNNTGNNNNNNNNNAAATGTCCAGCTNNNNNNNNNNNNNNNNNNNNNNNNNNCAANNTNNNNWACMGYNNNNGTCGACATTAATTTTNNNNNNNNNNNNNNNNNNNNNNNNNNNNNNNNNNNNNNCCGNGAANNNNNNNNNNNNTCCACTGTNNNNNNNNNNNNNNNNNNNNNNNNNNTTAATCAANNNNNNNNNNNNTCCNNNNNNNTNGGTCNNNNNNNNCTWGNTCYCCCNNNNNNNNCWGYRNNNNNNNNNNNNNCTCCCYGCCGACCNNNNNNNNNNNNNNNNNNAGTGAANGGTNNNNNNANTTGTCGCNNNNNNNNNNCTCTANNNNNAGTTTTTAGGNGATCCTGATTGCNNNNNNNNNNGAGNNNNNNNNAGGCNNNNNNNNNNNNNNNNNNNNNNNNNNNNNNNNNNNNNNNNNNNNNNNNNNNNNNNTTATCTGNNCNNNNNNNNNNNNATAGANNNTGGTANNACCYGCTGATGCTTTACGNNNNNNNNNNNNNNNYTCAYNNNTNNNNNNNNNNNNATGACCCCCTGCGGGGARWGNNNNNNNNNNNNNNNNNCATTCCNTTCNNNNNNNNNNNNATTNATGGTNNNNNNNNNNNNNNNNNNNNCAGAANNNNNNNTACRNNNNNNNNNNNNNATGACGAANNNNNNNNNNNNNNNNNNNNNNNNCGKTTCKACATAGGGCAGGATAGGGCANNGNNNNNNNNNCGTGGACGNNNNNNNNNGAWACAANNNNNNNNNNNNNNNNNNNNGWNNNNNNNNNNNNNNNNNNNNNNNNNNNNCGTGCNNNNNNGGTCGGNNNNNNNNNNNNNNNNNNNNNCGGCGACGTTGNNNNNNGGNGCANNNNNNNNAAACGCTTANNNNNNNCGCATTNNGAGCGCTACANNNNNNNNNATGTTCTCTGTNTNNNNNNNNNTANNNNNNGTGTNNNNNNNNNNNNNNNNNNNNNNNNNNNNNNNNNNAAWRYNNNNNNNNNNNNTTRNGNACAGNNNNNNNNGGYATGAGGTGNNNNNNNNNNNNNNNNNNNNNNNNNNNNTARNNNTNNNNNNNNNNNNNNNNNNNNNNNNNNAGGCGNNNNNGTTTTTCATACNNNNNNNNNNNNNNNNNNNNTCACCNNNNNNNNNNNNNNNNNNGCTCNNNNNNNNNYSTKNNNNNNNNNNNNNNNNNNNNNNNNNNNNNNNNNNWTNCGTGTGGCGAATAACANNNNNNNNNNNNNNNNNNNNNAGTNNNNNNNNNNNNNNNNNNNNNNNNNNNNNNNNNNGAAGGNGAACTTNNNNNNANCTTAAATATNAAAAAGGTGAGCCCAGAKYMCTCACCGTTNNCATGNNNNNNNNNNNNNNNNACTNNNNNNNNNNNNNNNNNNNNNNNTATGCTGTNNNNNNNNARAANNNNNNNNNNNNNNNNNNNNGTGTACYGTNNNNNNNNNNNNNNNNNNNNNNNNNNNNNNNNGATANNNNNNNNNNNNNNNNNNNNNTGACACGNNNNNNNNNNNNNNNNGTAGTCATTNNNNNNNNNNNNNNTTGCTTTKNNNNNNNNNNNNNNNNNNNNNNNNNNNNNNNNNNNNNNNNNNNNNNNNNNNNNNNNGAAAGGGNCCCRGGAATTGATAAATNNNNNNNNNNNNNNNNNNNNNAANNNNNNNNNNNNNNNNNNNNNNNNNNNNNNNNCCYTTCNNNNNNNNNNNNNNNNNNNNNGACNNNNNNNNNNNNNNNNNNNNNNNNNNNNNNNNNNNNNNTATGTGNNNNNAATTACWNNNNNNCGTGTNNNNNNNNNNNNNNNNNNNNNNNAGNTCCGGCNNNAGTTTAGCACACAAAANNNNNNNNNNNAGTGCNNNNNNNNNNNNNNNNNNNNNNNNNNNNNNNNNNNNNNNNNCTNNNNNNNNNNNNNNNNNNNNNNNNNNNNNCCACNNNNNNNNNNNATNNNNNNNNNRTNNNNNNNNNCGTCGNNNNNNNNNNNNNNNNNNNNAGARACCAAGANCGGNNNNNNNNNNNNNNNNNNNNNNNNNNNNNNNNNNNNNNNNNNNNNNNNNNNNNNNAACCTNNNNNNNNNNNNNNNNNNNNNNNNGNATNNNNNNNNNRSTTNNNNNNNNNNNNNNCTTGRAGTAGANNNNNNNNNNNNNNNNNNNNNNNNNNNNNNNNNYCRCNNNNNNGGACCTCGAAGGGAGNNNGTMCRNNNNNTSCANNNNNNNNNNNNNNNNNNNNNNNNNNNNNNNNNNNNNNNNNNCNNNNNNNNNNNNNCTTCTACATGATGCTTTNNNNNNNNNNNNNNNNNNNNNNNNNNNNNNNNNNNNNNNNNNNNGNCACTCNNNNCTTCCGACTCATAAAACGANNNNNNNNNNNNNNNNNNNNCATNNNNGGANNNNNNNNRTRACTCCATCCTAAAGAGTTGNNNNNNTGGATTNNNNNNNNNNNNNNNNNNNNNNNNNNNNNNNNNNNATNNNNNNGNNNNNGNACGTTNNNNNNTGKTCMTACTASCATAGGAGTTCANNNNNNNNNNNNNNNNNNNNNNNNNNNNNNNNNNNNNNNNNNNNNNNNNNNNNNNNNNNNNNNNKAGAGTGTATGNNNNNNNNNNNNNCGCAATAGGCACNNNNNNNNNNNNNNAATAMGGACRNNNNNNNGGATYTCAMRNNAAAGGCCGNNNNNNNNNNNNNCCANNNNNNNNNCGCGAKCGTTCTCCCCCACGATTRAMACCCTAAGGNNNNTATAATTCMCNNNNACATCGACTWNNNNGGTGTATGTTTGGGATGTATTAGGTATCCAAAGNNNNNGTTGTNANNNNNNNNNNAGGGGYNNNNNNNNNNNNNNNNNNNNNNNNNNYACNARGCNNNNNNNNNCAAAAAGTGTTCCCNNNNNTACGCGNNNNNNACGTTANNNNNNNNNNNNCGCTCCCCCATNNNNNNNNNNTGNAANNNNCTGGGTTTCTNNNNNNNNNTNGCANNNNNNNNNNNNNNNNNNNNNACTCCGGGAGTCTNNNNNNNNNNNNANTTGTNNNGATAGCNNNNRTGNNAANNNNNNNNNNNNNNNNNNNCTCTNYCGANNNNATTATTNGNANNNNNNNNNNNNNNNNNNNNNNNNNTGATGGGYGWWAWARCCGCMCTNNNNNNNNCCCGGTTGNNNNNGATAGWSGTCACNCNTNNNWATNTNNNNNNNNATNNNNNNNNNNNNNNNNNNATNNNNNNNNNNNNNANNNNNNNNNNNNNNNNNNNNNGGAAACTCTCGNNNNNNNNNNNNNNNNNNAAGNNTGNNNNNGGATGCAGCGTGTGGTTCCYGGACNNNNNNNNNNNNNNNNNNNNNNNNNNNGCTNNNNNNNNNNNNNNNNNNNNNNNNNNNNNNNNNNNNNNNNNNNNGCCATGCCAGNNNNNNNNNNCTCCTGCAGCTNNNNNNNNNNNNNNNNNNNNNNTTCTAGTTMTRRGNNCAGGGNATTTNNNNNNACAGGGNNNNTACGTGCCAACTRCCAGNNNNNNNNTCGANNNTYTCAASTTNNNNNAATGKACGCTTTGCAGGTTAGNTTCATTTCCTTACAAAGTTAAACYGAGAARGNNNACCTAWYCTYGTNNNNNNNNNNCSTAGMGTTCNNNNNNNNNNNNNNNNNNNNNNNNNNNNNTGGTTGCTTACTGGNNNNNNTNNNNNNNNNNNNNNNNNNRCAANNNNNNNNNCRGGATCTCNNNNNNNNNNNGNGGCTAANANGAACTTCNATCATANNNNNNNNNNNNNTAAAANNNNNNNNNNNNNNNNNNNTGGNNNNNNNNNNNAGATTATATTACCNCCGTNNNNNNNNNNNNNNNNTTGATCACGAANTTGYRANNNNNNNNNNNNCCNTCYCCGACATGCACCYNNNNGTNGCTATCNKAWAATNNNNACNNNNNNNNGTYGGNNNNNNNNNNNGGCAACTNNNNNNNNTGCCGNNNNNNNNNNNNNNNNNNNNNAGATTTTNNNNNAGAGCCNNNNNTAAGGTGCGCACTGTNNNNNCCGCGANNNNNAATTTNNNNACTTNTCCTATNNNNNAGTATGACNNNNYGKACGSGAGWRCGCTNATTNNNNNNNNNNNNNNNNNTCTCANNNNNNNNNNNNNNNNMTACATANNNNNTNNNNAANNNNNNNNNNNNNNTTACAGCGAGCCGTGYGCCCGCGCACCGTMCTGGANNNNNNNNNNNNNNNNNNNNNNNNNNNNNNNNTGTATGNNNNNNNNNNNNNNNNCAAGTTCCCANGCCANNNNNNNNNNNNNNNNNNNNNNTTTAACTAGTANNNNNNNNNNNNNNTNNAGTNGAAGGTTAGTCTATAATACNNNNNNNAGCNNNNNNNNNYTAAGACNNNNNNCCTTNAANNNNNNNAGCTGAGTMYTTATATGCCMCCGNNNNTTGNNTCCNNNNNTATAGAGATAMAACTGATACGTAAANNNNNNNNNNNNNNNNNNNNNNNNNNNNNNNNNNNNNNNNNNAATCCCKTNNNNTTNNNNNNYCRMANNNNNNNNNNNNNTAGGCNANNNNNNNNTTCGCTCNYAGGTTNNNNCWCNNNNNNNNNNNNNNNNNNNNNNNNNNNNNNNTAAACNNNNNNNNNNNNNGCAAANNNNNNNNNNNNNTGCAYCNNNNNNNNNNNNNNNNNNNNNNNNNNNNCTAANNNNNNNNNNNNNNNCCCAAGNNNNNNNNNNNNNYGTGAANNNNNTANTGTCGTTTTCTCNNNNNNNNNNNNNNNNNNNNNNKCNACATYYTMYGNNRGCACCNNNTGCCTGNNNNNNNNNAGAAATCGGCTTWNNNNNNNNNNNNNNNNNNNNNNNNNNNNCGTACTNNNCCCATTGTCNCRYWGGGNNNNNNNNNNNNNNNNNNNNCTAGTACAACATCTMGTYCCNNNNNNNNNNNNNNNNNNNNNNNNNNNNNNNNNNAAGTNNNNNNNNNNNNNNNNNNNNNCCGCCGGNNNNNNNNNNNNAGCTCTGTNNNNNNNNNNNNNNNNNNCTGTCNNNNNNNNNNNNCGACGNTNNNNNNNNNNNNNNNNNACAGGANNNNNCCGTNNACGGGAYACGTCACCACTNNNNNNNNNNNNCTNCYGSCTTTGCCANNNNNNNNNACNNNNNNNNNNNTNGCCNTGNANNNNNNNNNNAGAGNNNNNCGAGGCGNNNNNNNNNNNNNNTCATGTNNNNNNNNNNNTTGGNNNNNNNNNNNNNNNNNNNGAAGCAGRRTAWGACCYNNNNNNNGCTTTTGACNNNNNNNNNNNNNNNTTKCCCTGGTNNNNNNNNNNNNNNNNNTACCGTTCCGTCACTCATNNNNNNNNNNNNNNGTCTCGTTNNNNNNNNNNCAGTTTCCNNNNNNNGCGGTCACGAGNNNNNNNNNGGCNNNNNNNNNNNNNNNNNNGGTNNNNNNNGTGACNNNNNNNNNNNNNNNNNNNNGTGNNNNNNNNNNNNNNNNNNNNNNNNNNCGCCCNNNNNNNNNNNNNNNNNNNNTTAGATGNYNNNNNNNNNNNMANNANTAWAGTTTCTGTTATTTGCGAGTANTNCAGCTTACGTCANNNNNNNNNNNNNNNNNNNNNNNNNNNNNNNNNNNNNNNNNNNNNNNNNNNNNNNNNNNNGCATTNNGCTAANNNNNNNNNNNNNNNNNNNNNNNCNNNNNNNNNNNNNNNNNNNNNTYCAGCNNNNNNNNATTGATTAACTTANNNNNNNNNNNNNNNNNNNNNNNNNAACTNANNNNNNNNNNNNNNNNNCNGTTTTNAGTCGAAACCTGAGGCTTAGAGCNNNNGCACTACAACNATTCGCCTGNNNNNNNNNNNNNNNNNNNNNNATARTGGAAGNNNNNNNNNNNNNNNNTTGGCTGGGNNNNNNNGNNCGACMTNAATCWWCNGNNNNNNTAGNNNNNNNNNNNNNNNNNNNNNNNNNNNNNTAAAYTRNNTNNNNNNNNNNNNNNCGTAGGGTTANNNNNNCTCCYGGCCCTGTGYCNNNNANNNNNNNNACACCATGTATTCTCGGNCTCCGGTNGNRNWACANGGTNTTTCNNNNNNNNNNNNNNNNNNNNNNNTNGGANNNNNNAWGCCNNNNNNNGCCACAAAGGCGACYNNNNNNNNGGCTTGGANNNNNNNNTCTTAAGNNNNRCACCGAGGGTATATTCAATGNNNNNGGGAAAANNNNNNNNNNNCCAGTGCCTCACCCNNNNCCYCNNNNNGTTNNNNNNNAGGGACNNNNNNNNNNNNNNNNAGCCAACCCTNCGATGTGGANNNNNNNNNNNNACGYNNNKGTNNNNNNNNNNCCTNNNNNNNACAACNCGANNNNNCGCCRGNNNNAGCCAGAAAAACTTATTCANNNNNAANNNNNNTNNNCCATCNNNTACNNNNNNNNNNNNNNNNNNNNNNNGCAACCTACTNNCGTTCCTNNNNNNNNNNNNNNNNNNTGGAGGANNNAGCCCGATAAGANNNNNNNNNNNNNNNNNNNNNNNNNNNNNNNNNNNNNNRTKGNNGACNGAGAGNNNNNNNNNNNNNNNNTTGAGCATACAAANSAACTNNNNNNNNNAGTCATNNNNNNNNNTACAATAGTCGTTCCNNNNNNNNNNNNNNNNNNNNTGACAAGGCTNNNNNNNNNNNNNNNNNNNNNNGGGAGYCNNNNNNNNNNNNNGYCNNNNNNNGAGGNTCGTNNNGYCANNNNNNNNTTGCANNNNNNNNNNATTAAGGCGAGNNNNNNNNNAAAAGGGTNNNNNATTAGTCGANNNNNNNTGTTGAGATANANGCNNNCWNNCATGNNNNNNNNNNNNNNNNNNNNNNNNNNNNNNNNNNNNNNNNNNNNNNNGCRCAAAGGGTGCTNNNATGTGGGCAGNNNNNCKSGMNNNNNNNNNNNNACMCCNNNNNNNNNNNNNNNNNNNNNNNCTGANNCTNCYGGYNNNNCTAAGTNNNNNNNNNNNNNNNNNNNNNNNNNNNNNATGAGCNNNNNNNTGTGTKNNNNNNNNNNNNNNNNGTRGTGYKMNTCNCTGCACTANNNNNNNNNNNNNNNNNCCATACNNNNNNNNNNNNNNNNNNNNNNNNNNNNNNNNTAATTTTGTGGNNNNNNNNNNNNNNNNTGTCAGNNNNNNNNNNACTRCNNNNNNNNNNNNGCTTTCCTTGTCANNNNNNNNNNNNNNNNNNNNNNNNNNNNNNNNNNCTNNNNNNNNNNCTGCNGGCCNNNNNNNNNNNNNNNNNNNNNNNNNNNNCAATNNNNNNNNNNNNNNNNNNNNNNNNNNNNNGTANCAANNGCTNNNNNNNNNNNGNCGCCGCTACGNNNNNNNNNNNNNNCCTAAGTACGNNNNNNNNNNNNNNNNNNNNNNNNNNNNNNACTCGTNNNNNACTCTCAMRGTAAANNNNNTCTNNNNNNNNNNNNNNNNNNNNNNNNNNNNNNNNNNNNNNNTAGAGTGGNNNNNNNNNNNNNNCAGNNNGGAGANNNNNNNNNNNNNNNNCAAATTATYRTCGTGSNNNNNNNNTGNATCCAAAAGNGSCGCGTANTCTAGCANNNWAANTGNNNNNNNNTTTKGTAWCGGGNNNNNNNNNNNNGAMCNNNNNNNNNNNNNCTAARAYTNNTAACATCACATTMNNNNNNNNNNNNNCGCCTNNNNNNNNNNNNNNNNNNNNCTACGGNNNAGAATCNNNNNNCGCATACRWKAGNNNNNAGTNNNNNNNNNNNNNNNCGTCNNNNNNNNNNNNNNNNNNNNNNNNNNNNNNNNNNATGCGGGGTGGGWSACNNNNNACAAAGTNNNNNNNNNNNNNNNNNNNAARTYTNAANNNTTGGTGTCTAGGGTATCRYNNNNNNNNNNNNNNNNNNNNNNNNNNNNNNNNNNNNNNNNNRTAGGTTTNNNNNNTAATTATGGNNNNNNNNCAGNNNNTATAACACGGGTGCACGGTGCTTCNGCANNNNNNNNNNNNNNNNNNNNNNNTANNNNNNNNNNNNNGTCCARARNACCAGGGTGWCNTGATNNNNNNNNNNNNCGGGNNNNNNNAGCCTACNNNNNNNNNNNNNNNNNCACGGNNNAATTTTACNNNNNNNNGANTAGTTNCGTNNNNNNNNAATACNNNNNNCTAGGTTANNNNNNNNNNNNNNNNNNNNWNNNNNNNNNNNATNNNNNNNNNNNNNNNNNNNNNNNNNNNNNNNNNNNNNNNNNNNNNNNNNNNNNNNNNNNNNNNCCCAGTCTNNNNNNNNNNNNNNGNNNNNNNNNNNNNNNNNCCNNCACACNNNNNNNNNNNNNCAGAGGGTGAANNNNNNNNNNNNNACAACACTANNNNNNNNNNNNNNNNNNNNNNNTTTGGNAATNNNNNNNNNNNNNNNNNNNNNNNNNNNTTTGCGCCATATGCTCGTGACGTCACGGACACCGMTTYAGCAGCACNNNNNNNNNNNNGTCGTTCGTNNNNNNNNNGTNNNNNNNNTCNNNNNTTGATCNNNNNNNNNNNNNNNNNCGCNTCAGCAGGKCTNGACTCGTAGCNNNNNNNNNNNNNTANTCCGTCCACRGTNNNNNNNNNNNTTTNNNTCGWNNNNNNNNNNNNNNNNNNNNNNNNNCSGTTCAAGCCGTAAAAGGANNNNNNNNTGGCGTACGGNTTTAAATTCACNNNNNNNNNNNNANNGCGCGNNNNNNMACGRGWAMCGCNTGACCNCNNNNGNCNNNNNNNNNNNNNNNNNNNNNNNNNAGTCGTNAATANNNNNNNNAACGCGTGTTGNNRTGATGYYTYNNNNNNNNNNNNNNNNNNNNNNNNNNNGGAYNCNNNNTCTATGNNNNNNNNNNNNNNNNNNNNNNNNNCGCTANTGNNNNNNNNNNNNNNNNNNNNNNNNNNNNNNANGNACCTNNNNNNNNNNNNNNNNNNNNTTTTGTCAGNNNNNCTATTCGTTCNNATGCCNNNNNNCCGCAWTTAGCTAGTTGCTAAATAAACCTKNRCCAMYYNNNNNNGCAANCCCTNNNNNNNNTNNNNNNNCTGANATAGCNNNNNNNNNNNNNNNNNGCACCGNAAATAGACANNNNYATCGGCCCNNGACGRTAAGTTNNNNNNNNGGCGCRTNNGCANNNNNNYCARTNNNNNGTNGGCGNTYCGTNNNNNNNNNNAGNNNGAAGATNNNNNNNNNNCCTCNNNNNNNNNNNNNNNAAGTCAACNTYCTCTTTGTRYGNNNNNNNNNNNNNNNNNNNNNNNNNNNNNNNNNNNNNNNNNNNNNNNNNNNNNNNNNNNNNNNNNNNGCAAAGCNNNNNNNNNNNNNNNNNNNNNNNNNNNNNNNNNNNNNNNTMGCNCCNNNGATCAGGNNNNNNNNTGACNNNNNNNTYACYNNNNNNNNNNNNNNNCCTGTWTGTTYNNNCRCATAATCTAGGANNNNNTNNNNNNNNNNNNNNNNNNNNNNNNNANANNNNNNNNNNNNNNNNNNNNNNNNNNNNNNNNNNNNNNNNNNNNNNNTNNNNNNNNNNNNNNNNNTTTTNNNNNNNNNNNNNNNNNCNNNNNNNNNNNNNNNNNNACNNNNNNNNNAAGWATNNNNNNNNNNNNNNNNNNNNNNNNNNGCAANNNNNANNNNNNNNNNNNANNCRCNNNNNTANNNNNNNNNNTTNNNNNNNNNNNNNNNACACAMGGGWCCTCYTTGAATGNNNNNNNNNNNNNNNNNNNNNNNNNNTNTNATNTAGCANNNNNNNNNNNNNNNNNNNNNNNNNNNNNCGNNNNNNNNNNNNNNNNNNNNNNNNNNNNNNAGAGGYTNNNGGCCTTRANNNNNNNNNTGGCNNNNNNNNNNNNNNNNNNNNNNNNNNNNNNNNNNNNGGAGAGNNNNNNNNNNGCNAGNNNNNNNNNNNNNNNNNCTTTTTTCATGGNNNNNNNNNNNTAGTNCGNNNNGANACNNNNNNNNNNNTCCNNNNNNNNNNNNNNNNNNNNNNNNNNNNNNNNNNNNNNNNNNNNNNNNNNNNNNNNNNNNNNNNTAACATACCGGCGCCNNNNNNNNNNNNNNAACTACTCNACGCNCGGNNCTTNNNNNNMTTGGANNNNNNNNNTGNNNNNNNNNNNNNNGANNNNCTANNNNNNNNNGTTAGYGTCCGRTATATANATTGNNNNNNNNACNTANNNNNNNNNNNNCAATCNNNNNNNNTAGAGRAATTGCNNNNNNNNNNNNNNNNNNNNNNNNAAAATGTCNNNNNNNAAACNNNNNNNNNNNNNNGGNNNNNNNAGNNGGTTTTNGNNCCGGCRAAMNNNNNNGGCAGCAATTCTNNNNNCANAGCACANNNNNNNNNNNNNNNNGNNNNNGSAAANNNCAGCATAGNNNNNNNYTAACANNNNNNNNNTGTNNNNAACCACNNNNNNNNNNNNNNNNNNNNNNTNNCAAACATTGTANNNNNNNNNNNNNGTGNNNNNNNNCNNNNNNNNNNNCCAAACANNNTATNNNNNAGACNNNNNNNNNNNNNNNNNNAAGTAAAATANNNNNNTGGCNNNNNNNNNNNNNNNNNNNNNNNNNNNNNNNNNNAACAAAANCTNNNNNNCACTGTMNNNNNNCTAGGCGCAACCGGMNNNNNNNNNNNCGCANNNNNNNNCCANNNNNNNNNNNNNNNNNNNNNNNNGACGCGGNTGATCTTATTNNNNNAATATYCATTTTNNNNNNNNNNNNNNNNNNNNNNNNNTGCCACGAGAAGCANNNNNNNNNNNNNNNNNNNTYCTNNNNNNNNNNNNNACGNNNTNNNNNNNNNNNNNNNNNNNNTCRANNNNNNNNNNCGNNNNAGACAAGTGTAGNNNNNNNNNNNNNNNNNNNNNNNNNNNNNNNNNNNNNNNATGNNNNNNNNNNNNNNNNNNNNNNNNNNNNNGRGATTCTGGTTGNACCAGNNNNNNNNNNNGANNNNNNNNNNNNNNNNNNNNNNNNNNNNNNNNNNNNNNNNNNNNNNNNNNYCGAAANNNCAGCNNNNNNGAGTAGCAACNNNNNTGGCMNNNNNNNNNNNNNNNNNATTCCACTAGTTTCTGTGGGCCKNTACGNNNNNNNNNNNNNNNNNNNNCNCTGNNNNNNNNNCNNNNGKGGAGTATCCANNNNGTGGNNNNNNNNNNNNNNNNNNNNNNNNNNNCANNNNNNNNNNNNNNNNNNNNNNNNNNNNNNNNNNNNNNNNNCTATTCAGCNNCTCAATCTNNNNAAMCRGRAGATGACTCGCRCTCRTTCAYNNNNNNCNATATACNNNNNNNGANNNNNNNNNNNNNNNNNNNNNNNNNNNNNNNNNNNNNNNNNNAATTNNNNNNNNGGTCGAAATAATTACGTNNNNNCACGTCCGNGNCTGTGAAGNNNNNNNNNNNANCGTNNGTGNNNNNNNNNNNGTTNNNNNNNNNNNNNNNNNNNNNNGATTACTATNNNNNNNNNNNNNNNNNNNNNNNNAGANNNNNNGTTTGAGTNNNNNNNNNNNNNNNTTAAACCNNCTANTTATAGANAACNNNNNNNNNNNNNNNNNNNNNNNNNAACTTNNNNNNNNNNNNNNNNTNANTNNNNNNNNNNNNNNNNNNNACATCGNNNNNNNNNNNNNNNNNNNGTGTNNNNNNNNNNNNNCANNNNNNNNNNNNNNNATTTACTAAAGTNNNNNNNNNNNNNNNNNNNCTANATGGNCGTCGGAGTTAGTGTTANANNCATGWANGNTCWAGACCRNNNNACNNNNNNNNNNNTGGGNNNACATAGACCNNNNNNNAYCRATAGRGAKANNNNNNNNNNNNNNNCAGGGNNNNNNNNNNNNNTASATCGCCNNNNNAACCCACGAAGCATAANNNNNNNATTNCCNNNNNNNNNNNNNNCGCGGGTANNNNNNNNNNNNNNGAGYATAGNNNNNNNNNNNNNNNNCACATYGAGNNNNTRTAAACGCWAAGTTYGACGCCCNNNNNNNNANNNNNNNNNNNNNNNNNNNNGNTACSCGGTGATNNNNNNNTAGNNNNNNNNNCCRRGNNNNGCCTTNNNNNNNNNNNNCAGAARTAACAGTTCGANNNNNNNNNNNNATGCTANNNNNNNNNNNNNNNNNNNNNNGACGRAANNNNNNNNNNNNNNNNNNCNNNMWGNNNNNNNNNNNNNNNTGGSTTTNNCCGCGRNNNNNCTANNNNNNNNNCACNNNNNGGCGCTAGGATCTACTGCTTGCTNNNNNNNNNNNNNNNNNNNNNNNNNNNNNNNNNNNNNNNNNCYCRGGNNGNNNNNCTCNNNNNNNNNNNNGMKTSCGAMNNNNNGCGCGNNNNNNGCNNNNNNNNNNNNNNTTCNGATANNNNNNNNNNNNNACNGTNACTTCCCCGTCCTCANNNNNNNNNNNNNNNNNNNGGCNAANNNNNNNNNNNNNNNNNNNNNNNNCGACTCAGTAATTAGNNNNNNNCACGGCANNNNCGCATNNNNNNAACNNNNNNNNNNNACGNTNAGANNNNNNNNNNNNNNNNNNNNNNNNNNNNTTARGAANTTGCGTYGCTAGRCNNNNNNNNTAACTRNNNNNNNNNNNNNNNNNNNNNNNNTAAACNNNNNNNNNNNNNNNNNNNNNNNNNNNTTGCCTCTNTTATTGTCATGCNNNNNNNNNNNGCGCTTGNNNNNNNNNNNNNNNNNNNNNNNNNNNNNNNNNNNNNNNCACGTATTTTCTCCAAATNNNNNNNCGATNNNNNNNTTACANNNNNNNATGANNNNNNNNNNNNNNNNNNNNNNNNNNNNNNNNATGRNNNTCAGNAGTYNNNNNNNNNNNNNNNNNNNNNNNNNNNNNNNNNNNNNNNNNNNNNNNNGCGCRANAGNNNNNWGTAAAGCAGNNNNNNNNAAGACACACANNNNNAAAYANANNNNNNNACCCTGGAANACCTNNNNNNCNCNYNNNNNNNNNACGCGNNNNNNNNNNNNNNNNNNNNNNNNCGAGAAGATCAGGAAWTTNNNNNNNNNNNNNCCGCAAACNCNNNNNNNNNNNNNNNNNNNNNNNNNNNNNNNNNNNNNMAGAACCYACAAAAGWCNNNNNNNNNNNNNNNNNNNNNNNNNTTNNNNNNNNNNGGCATCNNNNNNNNNNNNNNNNNNNNNNNNNNNNNNNNNGTCCTTGNNNNNNNNNNNNNNNNNNNNTAANNNNNNNNNNTCATGGCTTACATTATTNAGATAGGAGYCTTTNNNNNGSNNNNGCCNNNNNNNNNNNNNNAAATANNNNNNNNTGTACNNGANNRCNNNWRGGTNNNNNNNNNNNNNCNTNNNNNNNNNNNNNNNNNNNNNNNNNNNNNNNNNNNNNNTAGCTNNNNNNNNNNNNNNNNNNNNAAGNCCTGNNNNNNNNTNNNNNNNNNNNNNNNNNNNTCAGTNNGTNNNNNNNNNNNNNCCCTTGCNNNNNNNNNNCTAGAATAAGAATGAGGNNNNTTGNNNNTATYNNNNNNNNNNCTCNNANTCCGTTNNNGATTRTACTCGNNAGTNNNNNTACGGNNTGAAACGCTTGAGCCCGGGTTCCACAKNNNNNNNNNNNNNNNNNNTCTNNAAANNNNNNNNNNNACACCCNNNNNNNNNNNNNNNNNNNNNNNCTAGTGAAACNNNNNNNNNNNNNNNNNNRNNNNNNCTTCNNNNNNNNNNNNNNNNNNNNNNTGTACGNNNNNNATNNNNNNNNNNAAAGNNNNNNNCRMTGTCAGTCGTACNNNNNNNNNNNNNNNNNNNNNNNNNNNNNNNNNNKRATCNCATGGTCGTCTCGRKYTTAGGCNNNACGNTGCTNAGANTGNNNNNNNNNNNNNNNCGTGNNNNNNNNNNCNNGNNNNNNNNNNNNNGCTWTCNNNKMCTGNGGNTGNNNNNNNNNNNNNNNNNNGNNNNCTCTTNNNNNNNNNACCYAWKNNNNCCCGCTAGTGANNNNNNNNNNNNNNNNNNNNNTTCCNNNNNCATYAKCTGGNNGNNNNNNNNNNNNNNNNNNNNNNNNNNNNNNNNNNNNNNNNNNAGTGTTAAAATTNNNNNNNNNNNNNNNNNNNNNNNNNNNNNNNNNNNNNAGTCNNNNNNNNNNNNNNNNNNNNNNNNNNNNNNNNNNNNNNNNNNNNNNNNNTNCACGGNNNNNNNNNNNNNNNNNATCGNCATATNNNGACANNNNNNNNNNNNCATCTTGNNNNNNNNNNNNNNNNNNNNNNNNNNCTGNNNNNATCTGGGGGNNNNNNNNNNNNNNNNNNNNNNNNNNNNNNNNNNNNNNNNNNNNNNNNNNNATACNNNNNNNNNNNNNNNNNTGRWTGTTAWMACANNNNNNNNNNNNNNNCAGNNNNNNNNGNNNNGTTTGACGATACTNNNNNNNNNNNNNCTGCGGNNNNNNNNNNNNNNNNNNNNNNNAACCNNNNNNNNNNNNNNNGGCGNNNNNNNNNNNNNNNNNGNNNNNNTNGTGTCGGATAANNNNNNNNNNNNNNTTAGANNNNNNNNNGTCAGCNNNNNNNNNTTGCCTTNNNYTTCNNNNNACTCCGACTCGGGCAGAGGGATCGAGCGCGCCTNNNNNNNNNYGCNNNNNNNTRNGNGGCGGNNGGTNNNCAGNAGACCCATAAGATCCACGCTTAACCCGTGGCTTGAGGGNNNNNNNNNGGANGCTTAANNNNNNNNNNNNNGACNNNNNNNNNNNNNNNNNNNNNNNNNCGNNNAATAANCGCATCACACAATTCMACNNNNNNNNNNNCYATGNNNNCAWTRNNNNNTATKGATGGATATTYANNNCNTCGATTAANNNNTNNNNNNTTYTNNNNNNNNNNNNNNNNNNNNNNNNNNNNNNNNNNNNNNNNNNATTTACNTGANNNNNNNNNNNNNNNNNNNNGNGTAGCNGNNTGATTCAATCTCTNNNNNNNNNNNNNNNNNNNNNNNGSGNGNNNNNNNNNNNNNNNNNNNNNNNNNNNNNNNNNCNANCTCACCCACNNNNNNTCRCCTNNNNNNNNCACGTNCTGATAAANNNNNNNNNNNNCCGGGTGNNNNNATCNNNNNGAGTNCATNNNNNNNNNNNNNNNMCGCCATNNNNNNNNNNNNNNNNTANNNNGNGGGNNNNNNNNNNNNNNNNAGATCCACTNNNTGTCCCNNNNNNGNCNNNTGGNNNNNNGNNNNNNNNNNNNNNNNNNNNNNNNNNNNNNNNNNNNNNNNNWRATCATGACCNNNNNNNTNNNNNNNNNNNNNANAGAAAAANNCGANNGATCNTNNNAACGCCGNNNNNNNNNNNNNNNNYMTNNNNNNNNNNNNNCTNCTAATCTNTCNNACAAAACCGTTNNNNNNNNNNNNNGRATWWRCGGCATTACGCGCCCATCGACRTGRTNNNNNNNNNNNNNNNNNGNCNNNNSMANNNNNNNNNNCCTNNNNNNNNNNNCATGCTGGANNNNTCTNNNNNCNNNNNNNNGAAYNNNNNGATGANNNNNNNNNNNNNNNNNNNNNTGARNNNNNNNNNNNNNNNNNNNNNNNGGNNNNNNNNCACAGNNNNNNNNNGTTGGNNNNNNNATCTACNNNNNNNNKCAGCATNTGAANNNNNAGNNNNNNNNNNNNNNTATNNNNNNNNNNNNNNNNNNNNNNNNNNNNNNNNNNNNNNNTGGNNWACMCCACTCNNNNNNNNNNCNANTANNNCTCACTGCGANGCAGNNNNNNNAGCCNNNNNNNNNNNNNNNNGANNNNNNNNNNNNNNNNNNNNATCCCAGNNNTNGGGNNNNNNTCTTGGGGTTAGGNNNNNNNNNNGGATACATGATGGAACGTCCGNNNNNNNNNNNNNNNNNNNANNNNNNNNNNNNNNNNNNATGTTGGTTTGTARCAAAGGTTTGNNNNNNNNNCTGTTTGNNNNNNNNNNNNNNNNNNNNNNNNNNNNNKTCANNNNNNATCGCANNNNNMATNCNNNNNNNNAGANNNNNNNNNNNNNNNNNNATTGCTGNNNNNAGTCNNCACRAGNNNNNNNNNNNNNNNACAAGGTATCAAAAGNNNNNNNNNNNNNACGAAGCNNNNNNNNNNNNNNNNNNNNNNNGAACTCATGNNNNNNGCATGGTGNNNNNNNNNTGGAANAAACGNNNNNNNNNNNNNCCCCGTGKAGANNNNNTGTTGGGNNNNNNNNNNNNCTGAGNTTCAGGAACTNNNNNNGNAANNNNNNNNNNNNNNNNNNAAAAGCANGGCNNNNNNNNNNTNNNNNNNNNNNNNNNNNNNNNNNNNNNNNNNNNNNNNNNNNNNNCTTTCTTATTAGGATTCAGCGCGGACCNGNNNNNNNNNNNGACTTTAAANNNNNNNNNNNNNNNNNNNNNNNNNNNGACACNNNNNNNNNNNNNNNNNNNNNNNNNNNWCASANNNNNNNNNNNNNNNNNNNNNNNNNNNNNNNAGTGCAACNNAATTAGTAACCNNNNNNAAACNNNNNTNGAATAATANNNNNNNNNTCATGTGNNNNNNNNNNNNNNNNNNACATAACTGAYACATGTNNNNNNNNNNNNNNNNNNNNNNNNNNNNNNNNNNNNNNNNATNNAGANNNNNNNNNNNNNNNNNNNNNNNNNNNNNNNNNNNNNNNNNNNNNNNNNNNNNNNNNNNNNNNNNNNNNNNAGACTGCAAGGGNNNNNNNNNNTCACCCRCGNNNNTGAAWWCCCGGGYCYAGNNNNNNNNAGACNNNATNGNNNNNNNNNNNNNNNNNNNNNGTANNNNNNNNNNNNNNNNNNNNNNNNNNTANNNNNYTGGCCCTTTNTTNNNNRGYNNNNNNNNNNNNNNNATAGGNNNNNNNNNTNAGCTNNNNNNNNNNNNNNNNNNNNNCGSNCNNCNNNNNNNNNNNNNCCTGACACGANNNNNNNNAGTGWAGCNNNNNNNNNNNNNNNNNNNNGATRTGNNNNNNNNNNNNNCCCTTACNATTATGCCNNNNNNNNNNNNNTCNCNAAMAAANNNNNNNNNNNNNNNNNNNGTGTGAATATGANNNNNNGGCAGTGAGCNNNNNNNNNNNNNNNNNNNNNNNNNNGTCNNNNNGTGTSATATACTTTNNNNNNNNNNNNNNNNNNNNNNCCACTGTCCGWACTGGTGGCANNNNNNNNNTNATTANNNAAGANNNNNNNTTYGNAMARGGATCTGNNNNNNCAATCNNCNNNNNNNNNNATGTGCNNTNNNNNNNNNNNNNNNTCGGTANNNNNNNNNNNGATNNNNNNNNNNNGTAANNNNNNNNNNNCCTKAGCNNNNNNNCTTTANNNNNNCYSTWTGNNNNGGKTATTNNNNNNNNNNNNNNNNNCATCTTCTCNNNNNNNNNNNNAGCGRATATNCNNGACTGATATTGTGCTNNNNNNNNNNNNNNNTNNNNNNNNACCGTNNNNNNCATGGTGGNNNNNNNNNNNNNNNNNNNNNNGGAGCTGNNNNGGTTNNNNNNNNNNNNNNNNNNNNNNNNNNNNNNNNNTAANNNNNNNNNNNNNNNNNNNNNNNNCGNNNNNNNNNTTAACATTAATCRGCNNNAGANNNNNNNNNNNNNNNNNNNNMAWATANNNNNNNNNNNNNNKACGNNNNNNNNNNNNATGCACTNCTTANNNNNNNNNNNNNNNNNNNNNNNNNNNNNNNNNNNNNGAANCTTCCACGGNNNTGGNCANTAGTTNNNNNNNNNNNNNNNNNCGCGGANNNNNNNNNNTCCCGNNNNNNNNNNNNNNNNNNNNNYTGAGAWTNNNNNNNNNNNNNNNNNNNNNNNNNGCNNNNNNNRGCAGNNCCGGTAAACNNNNGWCRTAMAGAACTAACGNNNNNNNNNNNNNNNNNNNCAGCNWNNNNNNNNNNNNNNNTCNAAAGCGTCTTCGNNRNNNNNNNNNCACGGTGACGGCGGTCNNNNNNNNNNNNNGTTGATCCGTNNNNNNNNNTCGGNNNNNNNNNNNNNNNNNNNNNNNNNNNNANGTNNNNNNAAACCCGGNNNNNNNAAAAACCNCGGKGTTANNNNNNNNNACATGCNNNNNNNNNNTAWGTCNCRWAAGCARWTCGNNNNNNNNNNNNNNNNNNNNNNNNNNGRCCTGCTACTGACNNNNNNNNNNNNNNNNNNNNNNNNNNNGKTGCAGNNNNNNGGRTTYNNNNTTTCAGAAANNNNNNNNNNNGGTTGCCACCNNNNNNNNNNNNNNNGNNNNNNNNNNNAATNNNNNNNNNGGGGYGTTGYCSANATGGNNNNGTANNNNNNNNNNNNCCTGTNNNNNNNNNNNNNNNNNNNNNNNNNNNNNNNNNNNNNNNNNNNNNNNNNNNNNNNNCAGAATCCCAANNNNNNAGGNCTGNRNNNNNNACWTGNNNNNNCRNNNNNNNNNNNNNNNWNNNNNNNNNNNNNATAACAACACANNNNNNNNNNNNNNNNNNNNNNNNNNNNNNNNNGTSCNNNNNNNNNNNNNNNCGGCTCTNGACTCNNNNNNTNTNATAGCGTTTAAGNNNNNNNNNNNNCTATARTTGNNNNNNNGGTNNNNNNGCATGNNATANAATAGACCCTGATCGNNNANACNGCTCTATCNNNNNNNNNNNNNNYNGNNNNNNNNNNNNNNNNNNNNNNNNNNNNNNNNNNNNNNRANNNANNNNNNNNNNNNNNANANNNTTTCANNNNNAACCANNNNNNNNNNNNNNNNNNNNNNNNNNGATYNNNNNNNNRATGTTNNNNCTCNNNNAGCATACGGCTTWCCTNTCTACAAAGGYNNNNNTGTATTKNNNNNNNNNNNNNNNNCNNNNNNNNNNNNNNNNNNNNNNNNNNNNNNNNNNGATTANNNTGGATATCAGARCAAAGACGTCGGCCANNNNNNNNNNNNNNNNNNNNRNNNNNNNNNNNNNCGCATGNNNNNNNNNNNNNNNNNNNNNNNCGAGGGGTCGTTCATSKRNTGAYGYGATCKGATNNNNNNGATNNNNNNNNNNNNNNTNNNNNNNNNNNNNNNNNNNNNNNNNAAGCTCCAAACGTGNNNNNNNNNNNNNACCNNNNNNNNTYCTNNNNNNNNNCACACCNNNNNNNNNNNNNNATTATGGNNNNYGMRYNNNNNNNAACCNNNNWGGGNNNNNNNNNNNNNNNNNNNNNCNNGNATNNNNNNNNNNNNNNNNNNNNNNCYCYTNNNNNNNNNNNNNNNNNNNTACNNNNNNNGACSRCGTCANNNNNNNNNNNNNNNNNNNNNNNNNNNNNTTTAACNNNNNNNNNNNNNNNNNNNNNNNNNGANTNNAGNTTNNNNNNNNNCTAACCCCTGCMGWMAGYNNNNNNNNNNNCTATANNNNNNNNNNNNNNNNNNNNCCGGACNNNNNNGATTNNNNNNNNNNNCTCCCTNNNNNNNNNNNNNNNNNNNNNNNNNNNNNNNNNWCTTGCCAGGGTTNNACAGNNNNNATCTGATCCGCTGAGTGAANNNNNNNNNNNNNNNGNNTTCYNTACGAGCGTAGRNNNNNNNNNNNCAATTGTRARGAGCGAATCTAATGCTNNNNNNNNNNNNNGGAGCGNNNNNNNTCCNNNNNNNNNNNNNNNNNNNNNNNNNNNNNNNNNAAAANNNNNNNNAAANNNNNNNNNNNNNNNNTACANNNNNGRGTCACTNATGACAGTTCACNNNNNNNCCGANNNNNNNNNNNNNNNNNTATTAGCNNNNNNNNNNNNNNNNNCCCGTMTGGNNNNNNNNNNNNNNNNNGSMMTCNNNNGCGCNNNNNNNNNNNNNNNNGNNNNNNNNNNNNNNNNNNNNNNGANNNNNNGCATGCGNNNNNNNNNNNNNNNNNNNNNNNNNNNNNNNNNNNNNNNNNNNNNNNNNGGGCGTTTGAGTNNNNNNNNNNAAAANNNNNCRCAAGCNNNNNNNNNNNNNNGTTGCGYKAGNNNNGTACTRTNNNNNNNCGTTTTANNNNNNNNNNNNNNNGTGCGCAGAAATGCGNGCTTGMANNNNNNGCCGTTCGGNNNNNNNNNNNNNNNNNNNTANNNNNNNAACCGTNNNNNNNNNNNNNACTTGCGAANCGGTATGAGCTNNNNNNNNNNNNGRTANNNNNNNTGYAGCNNNNNNNNNNNNNNNNNNNNNNNNNNNNTANNNNNNNNNNNNNNNNGNNNNCCCCGGNAANTTCTGATTANNNNNNNNNNNNNNNNTTGACNNNNNNNTGCCANNNNNNNNNCRTCTANNNNTCGNNNNNNNNNCCTATANNNNNCCCCGNNNNNTATTNACMCATAAANNNNNCTNNTNNNNNCANNNNACATYTCAGCGTKCNNNNNNNNNNNNNTGNNNNGTATCCCAACANNNNNANNNNNNNNCGCTATANNNNNNNGCNNNNATGGAGCGCGACCRTTCNNNNNNNNNNNNNNNNNNNNNNNNNNNNNNNNNNNNNNNNNNNNNNNNNNNNNNNNNNNNNNNNNNNNNNNNNNNNNNNNMCYTCTCNNNNNNNNNNNNNNNNNNNNTATATANNATNNNNNNNAGTAACNNNNNNNNNNNNNNNNNNNNNNNNNNNNNNNNNNNTCCNNCATACTGANNNNNNNNNNNNNNNNNNNNNNNNNNNNNCCYGCGCYTCGGCGNNNNNNNNNACATCCACCTTCGTNNNNNNNNNNNCTTGGTGCAGGAAACCNNNNNNNNNNNNNNNNNNNNNNNNNNNNCGCNNNNNTGCTCAGGTRANNNNNNNNNNNNNNGGCGTCATGAGNNNNNNNNNNNNNNCNNNNNNNNNNNNNNNTCMNNNNNTGAGAAGTCACACNNNNNNNNNNNNNNNNACNNNCCTGGNNNNNNNNNAAYTGNNNNNNNNNGCTGCANTGAANTTGTNNNNNNNNNNNNATTNNNNNNNCNGNACTCGAGRANNNGGGNNNNNNGYGAGAGNNNNNGTTTTNNNNNNNNNNNNTNNNNNNNNNNNNNNNNNNNNNNNNGAANCACGCGANNNNNNNNNNNNNNNNNNNNNNNNNGCCTTTNNNNNNNNNNNNNNNNNNNNNNNNNTGANANNNNNNNNNNNNNNNNCANNNNNNNNNNNNNNNNNNNNNNNNNNNNNNNNNNNNNNNNNTTNCTGCTNNNNNNCCCNCNNNNNNNNNNNNNNNNNNTAATATGGNNNNNNNNNNNNNNNGAYNATGGGCGATNNNNNNNSGCYACNNNNNNNNNNNNNNNNNNNNNNNNNNNNNNNNNNNNNNNCAGCANNNNNNNNNNNNNNNNNNNNGGTACGCACCAACCNNNNNNNNNNNNNNNNGGACANNNNNNNNNNNNNNNNNNNNNGAGTTAAAAANNNNNAGGNCNTGCACGTGNGATAGCCNNNNNNNNNNNNNNNNNNNNGTGNNNNNNNNNNAAGTTGTNNNNNNNNNNNNNCNYNNNNNNNNNNNNNNNNNNNNNNNNGGCTAGTANNNNNNNNNNNNTCTTGCCTANNNNRGAATGTCCTACGGNNNNNNNNNNNNNNNNNNNNNNNGCGCTNNNNNNNNNNNNNNNNNNNNNNNNNNNNTNNNNNNNNAGNNTGCGNNNNNNNACACGTCTANNNNNNNNNNNNNNNNNNNNNNNNNNNNNNNNNNNNNNNAACGAANNNNNTTNNNNNNNNNNNNNCGAGATTGGGTNNNNNNNNNNMTGGGKTTGCANNNNNNNNNNNNNNATGTTATCCTCCNNNNNNNNNNNNNGGCNNNAWNNNNNNNNNNNNNNNNNNNAAAATANNNNNNNNNNNNNNNNNNNNNNNNTCCTGCTNTNNNNNNACCNATATCATGCTAANNNNNNNNNNNNATGCNNATAAAGTCTCTTGWCTAGTGGCTGAGWNNNNNACCGTGAAAGATANNNNNCCRNNGNNNNNNNNNNNNNNNNNNNNNNNNNNNNNNGCTGTAANAGRCNCNNNCCTTGNNNNNNAGANNNNNGCYGNNNNNNNNNNNNKRGTCCTGGNNNNNNNNNNNNNNNNNNNNATGNNNNNNNGGGGCNNNNNNNNNNNNNKCGCCAGGNNNNNNNNNNNNNNGATTGCNNNNNNNNNNNNNNNNNNNNNNNNNNNNNNNNSAGCCNNNNNNNNNNNNNNNNNNNNNNNNNNNNNNNNNNNNCNNNNNANNCNGWAMMNNNNNNNNNKGCCMNNNNNNNNTCANNNNNNNNNNNNACTAANGNNNNNNTATAGRNNNNNNNNNNNNNNNNNNNNNNGCGNNNNNNNNGYGNNNTNTATTNNNNNNNNNNNNNNNNGAGGGANNNNNNNNNNNNNNNNNNNNNNNNANNNNNNNNNKSCNNNNNNNNNNNNNNNNNNNNNNNNNNNNACCGAGNNNNNNNNNNNNCTAACTTTTNNNNNNTGNNNNNNNNNNNGCGTTGGNAGNNNNNNNNNNTGAAACANNNNNNNNNNNNNNNNNNTGACTAANNAGNNNNNNNNNNNNNNNNNNNNNAGGNNNNNNNNNNNNNNNTTCGGNNNNNNNNNNNNNNTAGYTYAKWNNNNGCAATTCTGNNACTGGCGCAAAGAAGTATNNNNNNNNNNNNNANAGCTNNNNNNNNNNNCGCTTWANNNNNNNNNNNNNNNNNNNNNNNNNNNNNNATTGTGTGGGCGGTNNNNNNNNNNNNNNNNNNNNNACGNAGTGAGARACATNNNNNNNNNNNGNNNNNNCGGATATTNNNNNNNNNNNNNNNNNNNNNNNNNTCTAGCNNNNNNNNNNNNNNNNNNNNNNNNNNNNCGCANNNNNNNNNNNNNNNNNNNNNWTATNNNNNNNGCTANNNNNNNNNNNNNNNNNAANNNNNNCTACANNNNNNNCAKGNNNNNNNNNNNNNNGGACAAAAGNNNNNTCGTNNTTTTNNNTGNNNCATACANNNNNNTTATCNTGTTAAAANNNGANGAGCTTACTAACTATTTCNNNNKNNNNNNNNTCCCMGTCTCAKTGGRACGTCGTTNNNNNNCCGRACTNNNNNNNNNNCNCCNTANNNNNNNNNNNNNNNNNNNNTCCTACNNNNNNNNNNNNNCATCATTGTGANCNNNNNNNNNGCTATCGGTGGTTAGNNNNNNNNNNNNNNNNANNNNNGCCAGGCNNNNNNNNNNACRATCNNNNNNNNNNNNNNNNNNNNNTATTNCCGTANNNAAACTNNNNNNNCTTGGNNNNATCTNCAGNNTCNAGNNNNNNNNNNNNNNCNNNNNNNNGTNTCNNNNNNNNNNCTCTCTNNNNNNNNNNNNNNNNNNNNNNNNNNNNNNNNNNNNNNNNNNNNNNNNNNNNNNNNNNNNNNNNGTTNNNNCCTWTCTGNNNNAGTGNCATTAAATTNCATNNNNCGNNNNNNNNNNNNNNNNNNNNNNNNNNNNNNNCCTCTCCTAANTTTTNNNNNNNNNNNNNGGTANNNNNNNNNNNNNNTGGTTNNTNNNNNNNNNNNRTTGNNNNNNNNNNNNNNNNNNNNNNNNNGNNNNNNNNNNNNCCTGGACGGANNNGNNNNNNNNNNNANNNNNNNNNNNNNNNNNNNNNNNNNNNNNNNNTCNATGCAGGNNNNACANNNNNNNNNNNNNNNNNNNNNNNNNNNNNNNNNNNNNNNNNNNNNNNNNNNNNNNNNNNNNNNNNNNNNNNNNNNNNNNNTCNNNNNNNNNAGGNNNNNNNTCGGAGACYWNNNNNNNNNAATGATTGTTCYGGGTNNNNNNNNNTTGCTTNATCWYTCATGCAGGGGNWKATWGGYNNNNNNNNNNNNNNNCAGCNNNNTGGACAAAACAAANTTCYCCGTCTNACATGTNNNNNNNNNNNNNNGTGTNNNNNGACCNNNNNNNNNNNNNNNNNNNNNNNNNNCANNNNNNCTCAAACATACNNNNNNNNNNNNNGCTTANNNNNGGGTGCGGCTTANNNNNNNNNNCCCAATTANNNNNNNNGAGNNNNNNNNNNNNNNNNCGTTNNNNNNNNNNNNNNNNNNNNNTGATCANNNNNNNNNNNNNNNNNNNNNNNNNNNNNNNNNNNNNNNNNNNNNNNARCGCTGNAAANNNWANNNTCNNNNNNNNNNNNNNNNNNNNNNNNACNNNNNNNNNNNNNNNNNNNNNNNNNNNNNNNNNNNNNNNNNNCTTCGTTNNNNNNNNNNNNNNNNNNNNAGNTATACACGCCNNNNNNNNGCMGTNNNNNAGCNNNNNNNNNNNNNGAGRNNNNNNNNNNTGAGGGGANNNGTTGGTCCGCAANNNNNGWACATCNNNNNNNCAACCNNNNNNNNNNNNNNNNNNNNNNNNNNNNNNTNGGAGACATCGNNNNNNNNNCTACCCNNNNNNNGYTAATGGGGCANNNNNNNNNNNNNNNNNNNNNNNNNNNNNNNNNCGATCNNNNNNNGGCGAACTNNNKACAGMTNGAATTGTGNNNNNNNNNNNNATCAGCTANNNNNNNNNNNNNNNNNNNNNCTCATAAMAMNTCGAANAAGCNNNNNNNNNNNNNNNNNNNNNNNNGNNNNAGCCGAGNNNNNNNNNNNNNNNNNNNNNNNNNNNNNACGGNNNNNNNNNNNNNCCCCGGCGGAAANNSACGGTGNNNNNNNNNNNNNNNNNNNCAYCTAGGNNNNNNNNNNNNNGGCTATTGNNNNNYACAACNNTCTCNTNNNNNNNCGNNNNNNNTCCCGGATTCTCAACGNNNNCACCATGACNNNAACAGTGTNNNCATTTATAACNNNNNNNNNNNCNCNNCGGAGAATATCTTCGACTGACNNNNNNNNNNNNNNNAGNNNNNNAACTATRRGGACANAACTTNNNNNNNNNNNNNNGCTMGCANNNNNNNNNNNNNNNNNNNNTGANNNNNNNNNNNNNNNNNNNNNNNNNGAACCACNNTCNNNNNNTMTGCCGCCAAACCNCNNTANNNNNNNNNNNNNNNNNNNNNNGTTAGACACNNNNNNNNTTTKCNNNNNNNNNNNNNAWNGGGTGTGYTNNNNNNNNNNNNNNNNNNNTGCNNNNNNNNNNNNNNNNNNACAGCTGCAGNNNGAGNGCCTNCCCAGNNNNNNNNNNNNNNNNNNNNNNAGTTGNNNNNGCGTTCNNNNNNNNNNNNNNNNNNNNNNNNNNNNNCGGCCTGCATAYGCTGAGTAGAGNNNNNNNNNCCGANNNNNNNNNNNNNNNNNNNNNNNNNNNNNNNNNANNNNNNNNCGTAGTAGCAAACCCTTCTCGNTANNNNNNNNNNNNYTGKCWCATACGANNNNNNNNNNRNRGAGNNNNNNNNNNNNNNNNNCMRTYGSGNNNNNNNNAGACCGAATNCTCNNNNNNNCCGNTNNNNNNNNNNNNNNNNNNTTGNNNNNNNNNNNNNNCACGNNNNNNNNNNNNNNNNNNNNNNNNNNNNNNNNANAGGANNNNNNNNNNNNNNNNNNNNTCGCNNNNNNNNYCTANATTANNNNNCATTATCNNNNNNNNNAGTGNNNNNNNTAGACTTCTGTYNNNTCGNTTTGAATNCTAGTTGNNNCTCNNNNNNNNNNNANNNNNNNNNNNACAACNNNNNNNNNNNNNNNNNNNNNNNNNNNNNNNNNNNNNNNWNCCCGGACTNANNNNNNNNNNNNNNNNNTNNGNTCTNAGCCTTGNNNNNACCANNNNATTNNNNNNNNNNNNNNNCTCNAACYTCRGNNNNNNNNNCAGCGGTANNNNNNNNGAGCACTCGTGCGTTGANNCYCGWSCGNNNNNNGTCNNNCCCCATTNNNNNNNNNNTMTTRAGCCCAGCGGGCCCNGTCNNNNNNNNNTTACGCCCGYCTGGCNNNNNNNNNNNNNNNNNNNNNNNNGAGCACCGCGTATAAGCAGCGTCNTTWTNNNNNNNNNNNNNNNNGTAGAAAGCGTCCTCANNNNNNNNNNNNNNNNNNNNNNNNNNNNNNNTTCGTACNNNNNNNNNNNNNNNNNNCGTTCANNCRRCKNNNNNNNNNNNNNNNNNNTCGAACNNCTCGNNNNNNNNNNNNNNNNNNNNNNNCGATGAGCGWTGAATANNNNNNNNNNNCTCNNNNNTCTTTCNNNNNNNNNNNNAGCNCGGCGAGNNNNNNNNNNNNYYAMGACNCACGCNNNNNNNNCYGTKGATCNNNAGTTGTNNCGAGCCTTCANAGNNNNNNNNNNNNNNNNNNNNNNNNNNNNNNNNNNNNNTGGGGGNYANTNNNNNNNNNNNNNNNNNNNNNNNNNNNNNNNNGGNTGNNNNNTCCANANCTAANNNNNNNNNNNNNNNNGACNNNNCCAGAGAGNNNNGGATTAANNNNNNNNNNNNNNAAATTNNNNNNNNNNTTGATCRAGAGNNNNNTCNAGAGGCCTTGTTNCTNNNNNNNAGNNNNNNNNNNNNNNNNNNNNNNNNNNNNNNNNNGRTAANNNNNNNCACNNNNNNNNNNNNNNNNNAAATCCTANNNNNCAAACCANNNNNNNNTNACNNNNNNYCANGNNNNNNNNNNNAWCNNNNNNNNNNNNCCTCANNNNNNNNNNNNNNNNNNNNNNNGCAANTGGCCCACTGGGACNACTCTNNNNNNNNNNNNNNNNNNNNNTAACGACCCNNNCTNNNNNNNAATCGCTTCGATTANNNNNNNNNNNATNNACACCTAAAANNNNNNATCTCNNNNNNNNNNNNNNNNNNNNNCAGRTGGGANNNNNNNNNNNNNNNNNNNNNNNNNNNNNNNNTCNNNNNNNNNNNNMATGTTNNNNNNNNTGGAANNNNNNNNNNNNNNNNAAACGCRGCCTGTNNNAGGCCNKGNCNTTCTCCACNNNNNNNNNNNNNNNNNNNNNNNNGWATTCAGNNNNNNGATAARTTNNNNNNNNNNNNNNNNNNNNNNNNNNTANAACNNNNNNNNNNNNNNTGNMANNNNNNNTAGAAGGGCCAGNNTCGTTGATAANCGTAGAGNNNNCGGCACGTNNNNNNNNNNNNNNNNNNNNNNNNNNGCKTMNNNNNNNACCGAATNNNACGTTATANNNNNNNNNNNCACAWCAANNNNGGGSGATCGTCTCTCKNAAGACNNNNNNNNNNNNNNNNNNNNNNNNCACTTGTAGGTGCGGTTNNNNMNNTANNNNNNNNAAGNTNNATTNTGNNNNNNNNTGTGCGATGCGANGNGNNCGAATCCAGGACNNNNNTTATGGAGGAKNNNNNNNNNNNAAANNNAAGATTCTGNNNNNNNNNNNNNNNNNNNGATACCAAACATCTGTATTGTNNNNNNNNNNNNNNNNNNNNNNNNNNGTMAAGCTNNCTNNNNNNNNNNNNNNCNNNNNNNTTACANNNNNNNNNNNNNNNNNNNNNNNNNNNNNNACACTTNNNNNNNNNNNNNNNNNNNNNNNNNNNNNNNNNNNNNCNNNNNNNNNTAGNCNTNNNNNNNNNNNNNNNNNNNNNNNNNNNNNNNAAGNNNNNAGCGAGTGNTGGCCACARNNNNNNNNNNNNNNNNKTCNNNNNNGCNTAGNNTAGAATGGACRCGAGTNNNNNNNNNNNNNNNNNNNNNNNTTAGANNNNNNNNNNNNNNNNNNNNNNNNNNNNNTCCATCGCCNNNNNNNNNANNNNNNGNCTTNNNNNNNNNNNNNNNNNNNNNNNNGNNNNNNNNNYCCCANCAGCAACANNNNNNNNNNNNNNNNNNNNNNNNNNNNNNNNNNNGACNAANNNGGMNNNNNTNTCNNNNNNGGAGACGANYANNNTYKANNNNNNNNNNNNNNNNNNNNNNNNNNNNNNNNNNNAANTCGANNNNNNNNNNNNAGAGACACNGTTCGNNNNNNNNNYYWMTTNNNNNNNNNNNNNNNNNNNCCTTTNNNNNNNNNNNNNACGTTCGCGCMAGWACNNNNNTAMAAATNNNNNNNGTNNCGGCGGKTNNNNNNNNNNNNNGAAGACCNNNCATACATNGAATNNCNNNNNNNNNNNNNATACAACGTACATTTATACCCCNNNNAGNNNCYNNNNNNNNTATCTYTRNNNNNNNNNNNGTGTTGANNNNTCTACNNNNNNNNNNNNNNNCNNNNNNNGTGTNNAANNNNNGGCTANNNNNNNNNNGACNNNNNNNNNNNNNNNNNNNNNNNNNNNNNNNNNNNNNGANNNNNNNNNNNNNNNNNNNNNNNNNNNNNNNNNNNNNNNNNNNNNNNNNNNNNNCGGYGGSGGNNNNTANNCCGTAGGNNNNNNGNNNNNNNNNTGCCGTGTCGCAGCGTGCACTNAGGGNAAAANNNTTAGCGGGGNNNNNNNNNNNNNNNNNNNNNNNNNNNCGCACTNNNNNNNNNNNNNNNNNNNNNNNNNNNNNNNAACTGNNNNNNNNNNNCGCNNNNNNNNNNNNNNNNNNTACTTAAACATTGNNNNNNNNNNNNNNNNNNNNNNNNNNNCCTCGCNNNNNNNNNNNNNNNNNNNAYGCANRGKCAAYYTGTCNNNNNNNNNNNNNNNNNNNNNNNNNKCGGATGANNNNNNNNNNNNAGAANNNNNNNNNNNNNGCAKWGCGCANNNNNNNNNTTACGNNNNNNGNMNNNNNGGAGTCNNNTCNTACGGCGCGAACNNNNNNNNNCTTAAGNNNNNNNNNNNNNNNNGAGNNNNNNNNNTCGCCANNNNNNNGACTCGTARGGTTNNNCANNNNNNNTGTATTCCAATCNNNNNNNNNNNNNNNNNNNNNNNNNNNNNTGTANNNNNNNNNNNNNNNNMNNNNNNNNNNNNNNNNNNNNNNNNNCGCTGAKMNNMGCRATCACNNNNNNNNNNNNNNNNNGAAGCATGNAAATGATTGNGCTNNNNNNNNTTCCNCNNAACCCACGTGNCAGNNNNNNNNTGTAANAGGAAGTCTGGTYACCGTANNNNNNNNGTTATGNNNNNNNNNNNNNNNNNNNNNNNNNNNNNNNNNNTACGAGNNCTCCGNNNGTANCGGNNNNNNATNNNNNNNNNNNNAYGTGRAACTATAGNNNNNNNNNNNNNNNNNNATTGTATNNNNNNNNCTTYNNNNCCCANNNNNNGCCTAWACGNACTCANNNNNNNNNNNNNNAGNCCGGNNNGAAANCNNNNNNNNNNNNNNNNNNNNTTCCNGNCNNNNNNNNNNNNNNCNNCCNNNNNNNNNNNNNNTGTTCTTCGTGRNNNNNANNNNNNNNNNNNNNNNNAATAATNNNNNNNNNNNNNNNNNNNNCAGGGGTTATNNNNNTNNNNNNNNNNNNNNNNNNNNNNNCNNAGGCTNNNNNNNNNNNNNNNNGCCCTCTAAACNNNNNNNNNNNNAAAGGNNNNNNNNNNNNNNNNNNNNNNNNNNNNNNNNNNNCGCGTGGGCGTGCCTCACCMGATATCANNNNNNNNNNNNNNNNNNNNNTNTANNNNNNNCACYANNNNNNNNNNNNNNACTACTCGNTNNNNNNNNTGGTCAGGANNNNNNNNNGCTTWNNNNNNNNNACNNNNNNNNNNNNCNNNNNNNNNNNNNNNACGAANNNNNNNNNNNGTGNNNNNNNGGYCACNNNNNNNNGGCTTCGGGANNNNNNNNNNNNNNNNNNNNNNNNNNNNNNNTATGTGTCTNNNNNNNNNNNNNNNNNNNNNNGATATTGCANNNNNNNNNNNNNNNNWTAAACNNNNNNNNNNNNNNGNCTACGATCNCNNNNNNNNNNNNNNNNNNNNNNNNNNNNNNNNNNNNNNNNNNNNNNNGAAMACGCNNNNNNNNNNNNNNNNNNNNNAGCACCGNTWCNGCGTCANNNNNNNNNGACGGTCANNNNNNNNNNNNNNNNNNNNNNNNNNGCGATTACCCTTNNNNNNNNNNNGAATAACNNNNNNNNNNGCNNNNNNNNNNNNNNNNTCACGANNNNNNNNNNNNNNNNNNNNNNNNNNNNNNNKMTGACCCANNNNNNNNNNNNNNNNNNNGGCNNNNNNNNNNNNNNTCCACCTYKWNNNGATGNNAAAAGCNNNNNCCGNNNNNNNTCCAGGANNNNNGGNCRWMNNNNNNNNNNNNNNNNNACCGNNTGATTACNNNNTNANNNCAGTCCANNNNNNNNNNNNNNNAGTCNANNNNNNNNNTAGGCATAGTGTGCGTNNNNNNNNNNCGANNNNNNNNNNNNTTTMNTNTANGGCGRSACGTGCANNNNNNNNNNNNNNNNNNNNNNNNNNNNNNAATNNNNNNNNNNNNNNGTGGRNNNNNATANNNNNNNNNNNNNNNNNNNNNNNNNNNNNNNNNNNNNTCGGACCTGCNNNNNNCCATYGNCNNNNNNNNNNNNNNNNTNNNAGAAGYNNNNNNNNTTCACGCTCWNNNNNNNNNNNNNTAAGTCATCANNNNNNNTNNTTGANNNNGNGNNNNNNNNNNNNNNNNNNANNNNTCAGCTTNNNNRTTCTGTTACYNNNNNNNNNGTNGGANNNNNNNNNNNNNNNNNNNTTNGNNGGAGAACNNNNNNNNNNNNNNNNNNNNNNNCCCGCGGGGTCNNNNNNNNNNNNNCNAGGGCGTTNNNNNNNNNNNNNNNGTTTNNTCNNNNNGATCGGGTATCTANNNNNNANAACTGGACNNNNNNNNNNNNNTCGCCCTTNGNNGGCAAAAMGTAGTMNNNNNNNNNNNTGNNNNNNNNNNNNNNNNNNNNAGTTNNNNNNNNNNNGAGNNNNNNNNTTCACGTATCCNNNNNNNNNNNNNNNNNNNNNNNNNNNNNNNNNTYAAGGGCNNNNNNCNNNNNNNNNNTNAGNNNNNNCNGNNNNYMYTTCAGCTNNNNCNCNNKGCNNNNNNNNNNNNNNNCGTNNNNNNNNNNNNNCACACCGTCACAGNNNNNNCNACCNNNAAATNNNNNNNNNNNNNNNNNNNNNNNNGGATGTCKGYRAGGWYAAANNNNNNNAYGGAGKATGCCCRNNNNNNCTCARCACTCCTCCAATTGGGNNNNNNNNNNNNNNNNNCAGGCNNNNNNNNNNNNNANATTCNNNNNNNNNNNNNNNNCTTRCACNNNNNNNNNNYAAAGACGCGNNNNNNNNNNNNNNNNNNNNNNNNNNNNNNNNNNNNNNNNNNNNNNNTAGCTNNNNNNNNNNNNNNNNAYGCNNNNNNNNNNNNNNNNNNGARGTGTTTRTCTGTCTCATNATYNNNNNNNNNNNNNNNNNNNNNNNNNNNNNNNNNNNNANNNNNNNNNNNNNNNATTCTGTGCTAANNNYRNNNNNNNNNNNTNANNNNNATCNNNNKACANNCACTTTTTCNNNNNNNNNNNNNNNNNNNNNNTTNNNNNNNNNNNNNTAAACCGNNNNNNNNNNNNNNNGTANNNNNNNNNNNNNNNNNNNNNNNNNNNNNNNCATANNNNNNNNNNNNATTGCCANNNNNNNNNNTNTCTCACAAAGAGNACGNNNNNNNNNNNNAGGGTTGAGCTNNNNNNGNTNNNNNNNNNNNNNNNNNNTGWNTNNNNTGNNNNNNNNNTATAANCACGANNNNNNNNGCAANWCCNCNNNCNNAACGTAATATCTTTGTACGYNACACNNNNNNNNNYATAYARGTKCNNNNNNNNNNNNNNNNNNNNNNNNNNNNTCCGATNNCAGCCGGCNNNNNNNCAACTTNNNNNNNNNNNNNNNNNGYAACGTTAAANNNNNNNNNNNCTTNNNNNNNNKTANNNNNAGNNNNNNATATGNGYAGCTGGYGAATCGGCGCATAGCGTGNNNNNNNCTGNGACCCAGNNNNNCCAGCGGANANNNNNNCTCMATTCCTYGWCRTNNNNNNNNNNNNNNNNNNNNNNNNNNNNNGATNNNNNNNNNNNNNNNNNNNNNNNNNNNNNNNNNNTTTMCTAGTNNNNNNNNNNNNNNNNNCCCCCACTCCNNNNNNNNCTTMCYATYNNNNNNNNNNNNNNNNNNNNNNNNNNNNNNNNNNNNGTTANNNNNNNNCAWANNNNNNNNNNNNNNNNNNNNNNNGTTNNNNNNNNNNNNNNNNNNNANNNNNNNARANANNNTAACANNNNNNNNNNNNNNNNNNNNNNNNNNNNNNNCNNNNNNNNNNNNTGTNNNNNNNNNNNNNNNNNNNNNNAACTNNNNNNCCGTTGGCACTCGNNNNNNNNTRGNNNNNNNNNNNCNCTTNNNNNNCAATTTGGGCCNCKCTTANNNNNNNNNNNNNNNNNNNNNNNNNNNNNNNNNNNNNNNNNCTCTAAAAGANNNNNNNNNNNNNNNNNNCNTRANNTGNNTGGGNNNNNNNNNNNNNNNCTANNNNNNNNNNNNNNNNNNNNNNNNNNNNNNNNNNNNNNAGCCNNNNNNNNNNNNNNNNNNNNNNNNNNNTGAACNNNNNNNNNNNNTTCTTACGNNNNNNNNNNNNCNNGGRNNNNNNNNNNNNNNNNNNNNNNNNNNNNNNCACGTACGCGNNNNNNNNNNACNNNNNNNNNNNNNNNNNNNNNNNNNNNNNNRGCNAGCNNNNTACAAGKWNNNACANNCACAANNGANANNNNNNNNNNNNNKTTCNNNNTNNNNNNNNNNNNNNNNNNTKGAGAAGACCGCANNNNNNNNNNNNNGGTAGNCNNNNNNNNNNNNNNNNNNNNNNNNNNNNNNNACAGGGCNNNNNNNNNNNNNGTNCNNNNNNNNNNAANGTCNNNNNNNNNNNNNNNNNNNNNNNNNNNNNNNTAGANNCGGACNNNNNNNNNNNNNAGGACCTNNNNNNNNNGNNNNCGAAGTNNNNNNNNNNNNNNNNNNNNNNNCACGCTNNNNNNNNNNNNNNNNNNNNNNNNNNNNNNNNNNNNNNNNNNGGAAATAAGANNNNNNNNNNNNNNNNNNNNCGNNNNNNNNGGAAACGSRWNNNNNNNNNNNNNNNNNNNNNNNNNCGCTCTCRTTTANGATGTANNNNNNNNNNNNNNNNNNTTCCGGNNNNNNNNNNNNNNNNNNNACNNCNNNNNNNNNNNNNNNNNNNNNNAAGNNNNNNNNNNNNNTTCCCCCNNNNNNNNNNCCGTTNNNNNACNNNNNNNNNNNNNNNNNNNNNNNNNNNNNNCANATNNNNNNNNNNNNNNNNNNNNNNNNNNNNNNNNNNNNNNNNNNNNNNAAGGCNNCTTTCNNNNNNNNNNNNTGTTGTNNNNNNAAAGNNNNNNNNNNNNNNNNNNNNNYTGAARTGTNNNNNNNNNNNNNNNNNNNNNTTKSYCNNNNNNNNNNNNNNNNNNNNNNNNNNNNNNNNNNNNNNNAWAGANNNNNNNNNNNNNAGAACGCNNNNNNNNNNNNNNNNNNNNNNNNNNNNATTGTNNNTCCATNTGTGNNNNNAGTNNNNNNNNNNNCNNNNNNNNNNNNNNNNNNNNNNNNNNNNNNNNNNNNCACAGGNCAACCTGAGGGCACCAATNNNNNNNNAGGCTGCNNNNNNNNNNNATCGTCGGGGGCTTTAGNNNNNNNNNNNNNNNNNNNTCGCCGTGTAAWAMGGYTTRNNNNNNNAYTAGNNTNGTCTGGGAACCNNNNANNNNNNNNNNNNNNNNNNNNNNNNNNNNNNNNNNNNNNNNNNNNNNNTGNNNNNNNNNNNNNNNNNCYGTCGCNWCAATGGCTNNNNTNNNNNNNNNNNNNNNNNNNCTAAMNNNNNNNCCYCCNNNNNNNNNNNNNNNNNNNNNNTACCGACCNNNNNNNNNNNNNNNNNNNNNNNNNNNNNNNNNNNNNNNNNNNNNNNNNNNNNNNNNNNNNNNNNNNNNNCACGTCGGNTMCNNNNNNNNNNNNNNNNNNNNNNNNNNANCAGAGNGNNNNNCCGNNGGGGATGTGNNNNNNAAGNNNNNNNNNNNNNNNNNNNNNNNNNNNAAGATNNNNNNNNNNNNNNNNNNNNNNNCAATGGATACACACCANNNTGCGTATMTGANNNNNNNNNNNNNATTTGGCACNNNNNNNNNNNNNNNNNNNNNWATRGANNNNGGGGGGSCYNNNNNNNNNNNNNNNNNNNNNNNNNNNNNNNCGNNNNNNNNNNNNATACCCACGCTKRGTNNNNNNNNNNTATAACATCTGTWYNNNNNNNNNATGNNNNNNCATGTNNNNNTGGNNNNNNNNNNNNNNNNNNNNNNNCGGGCGNAGNNNNNNNNNNNNNNNNNNNNNNNNNNARTACTGCCGTGGGNNNNNNNTTTCGTGATCGCTNNNNNNNNRANNNNNNNNNGTNNNNNNNNNNTTTAGNNAGCAWAAAKANNNNNNNNATCAGGCGCSCCCNNNNNNATTTGAACGCMTGYMKNNNNNNNNNNNNNNNNNNNNNNNNNNNATAATTCTTTCAKNNNNNNNNGCGATTTYANNNNTTTGCATGGCTTNNNNNNNNNNNNGCTGGNNNNNNGGATTTANNNNNNNNNNNNNTCCTNGNNNNNNNNNNNNGYNNNNNNNNNNNNNNNNCCGCATNCNGCMTNCWCTTNNNNNNNNRNNNNNNNNNNNNNNNNNNNNNNNNNNNNNNNNNNCTATCTNNNNNNNNNNNNNNNNNNAACATAAAANNNNNNNNNNAGCTANGGCNNNNNNNNNNNNNNNNNNNNNNNNNNNNNNNNNNNNAATANNNNNNNNNNTACCTNNNNNNNGCRTARWAYAACTGTGGCNNNTANAACCGNNNNNNNNNNNNGSYTSWGTTTATCNNNNNNNNNNNNNNNNNNNNNNGCTCGNNNNNYWTTGTGCGTNTCGYGTCTTACWTSACTTANTTNNNNNNNNNCTGGYNNTCTNNNNNNNNNNNNNNNNNNNNNNNNNNNNNNNNNNNNNNNNNNNNNNNNNNNGCCARYGGCCACANNNNNNNNNGNGNNNNNNNNNTCCYTCGYCAGNNNNNNNNNNNNNNNNTRACCTTGNNNNNNNNNTGCGTGCCNCTGCTNNNNNNNNATTNNNNAGTCRATNNNNNNNTTACGAKNNNNATGNNNNNNNNNNMACGTTAGNNNATTRTNNNNNNNNNNNNNNNNNNNNNNNNNNNNNNNNNNNNNNNNNNNNNNNNNNNAGTCTGNNNNNNNNNCATCTRNNNNNNNNNNNNNNNNNNNNNNNNNNNNNNNNNNNNNNNTNNNNNNNNNNAGAGCCGCATANNNNNNTGANNNNNNNNNCTTTCNNNNNGTCATANNNNNNNNNNTGTWTCYGAGCGTMGTCCANNNNNNNNNNNNNNNNNNNNNNNNNTSTGCNNNNNNGCNNNNNNNNNNNNNNNNTNNNGCCNNGCANNNTTTGCANNNNNNNCCATTNNNNNNNNNNNGACTCTGGGCGANNNNNARAGCAAAGGTGAYKCGNNNNNNNNNNNNNNNNNNNNNNNNNANNNNNNNNNNCCCNNNNNNNNNNNNNNGTATYYCANNNNNNNNNCCTTCTKTTTCCANNNNNNACGTACCGNNNNNNNNNNNNNNNNNTWNNNNGTAGTCGCCTAATTGATACCCACTTNNCNGCNNTNANMCGGGGNAAGCACGCAACGGTCTNCNCNNNNNNNNAYMCTGNNNNNNNGTTAYCTAAGGCCANNNNNNNNNNNNTATSNNNNNNNNNNNNNNNNNNNCGANNNNNNNNNNNNNNCCNNNNNNNNNNNNNNNNNNNNNNNNNNNNTACGTGCNNNNNNNNNACGAANNNNNNNNNAWGTCATANNNNNNNNNNNNNNNNNNNNNAANNNNNNNNKCNNNNNNNNNNNNNAACTCKTGCTTGANTCYNNNNNNNNNNNNNNNNNNNNNNNNNNNNNNNGTCGNCAGCNNNNNNNTCRCNNNNNNNNNTACATNNNNNNNNNNNNNNCCATTNNNNNNNNCTTNNNNNNNNNNNGCTGTCGTNNNNCCAANNNNNTTWANNNNNNNTCCATNNNNNNNNNNNNNNNNNTNGCNAGCANNNNNNNNNYCCNNNNNNNGNTTNNNNNNNNNNNNNNNNNNNNNNNNNTAATGAATTWTATGANNNNNNNNNNNNNNNGTTKNNNNNNNNAACGACTNNNNGAGGGCNNNGCTGTGGAANNNNNNNNNNNNNNNNNNNNNNNNNNNNNNNNNNNNNNATGTCWGTNNNNAACTYTTTANNNNNNNNNNNNNNNCGNNNNNCGTNNTCGNAGNCTTCCANNNNNNNNNNNNNNNNNNNNNNNNNNKNNNNNNNNNNNNNNNNNNNNNNNNNNNNNNNNNTCGNNNNNNNNNNNNRGCNNNNNNNNNNNNNNNNNNNNNGGNNNCNNNNNNNNNAATTTTGCGCTACCTTCTTTCTNNNNNNNNNNNNNNNNNNNNNNNTTNNNNNNNNNNNNAATTCCCAANNNCGCNNNNNTTCAATTKGGSCNNNNNACATNNNGTCNNNNNNNNNNNNNNNNNAGTTAGGCNNNNNNNNNAGGTTGATTYTRGAGYACTGGNGAGGCGAAANNNNNNNNNNCATCTTCCCANNNNNNNNYACNNNNNNNNNMAAGCAAGGACANNNNNNNNNNNNNNNNNCGNGYTGNCNNNNNNNNNNNNNNGAGAAANNNNNNNNNNNNNNNNNNNNNNNNNNNNNNNNNNNNNNNNNNNNNNNNNNNNNTTCCNNNGTGCGATGCATGGANNNNNNNNNNNNNNNNATTTNNNNNNNNNNNNNNNNNNNNNNYAATRCCATTATTGGTNNNNNNNNNNNNNACAATGGNNNNNNNNNNNNNNNNNNNAGTAGNNNNCGTCTSRGGCGAGGGTTCTTGAGCNNNNNNNNNNNNNNNNNAGATTRNNNNNCKCCGGTTAYTCNNNNNNNNNNNNNNTTCAACTCCGGGNNNNNGTGCATCTATTTCNNNCAYMCNNNNNNNNNGTANNNNCNNNNNATGNAGCGANNNNNNNNNGWNNTNAGTGNNNNNNNNNNNNNNNNNNANNNNNGATANNNTTTATCCATGNNNNTTACCCNNNNNNNNNNNTCGTGGANNNNNNNNNNNNNNNNNNNCTATAGMGYCNNNNGCCNNNNNNNGCGTTNCTGAATAAACCCANNNNGGCNNNNNNNNNNNNNNNNNNNNNNNNNNNNNNNNNGAWCCTSGCYTNNNNTGGNNNNNNNNNNGTAGACTNNNNNNNNNNNACGNNNNNNRYACGGAGACNNNNNNNNNNNNNNGCGTGCNNNNNNNNNNNNNNNNNNNRAGTNNNNNNNNNNRGCNNNAGCTTNGCACANNNNNNNNNNNNNNNNNNNNNNNNNNNGGAGNNCCNRTNACTCCNGNNNNNNNNNNNNNNNNGTGNNNNNNNNNNNNNNCNNNNNNNNNNCNNNNNNNNNNNNNNNNNNNNNNNNNNNNNNNNNNNNNNNNNNRTCYTTNNNNNNNNNNNNNNNNNNNNNNNNNNNNNNSCNNNNNNNNNNNNNNNNNNTATTGACNNNNCGTAGNNNNNNNNRCGCTCWCANTGNNNNNNNNNNNNNNNNNNNNNNNNNNNNNNNNNNNNNGACAANANNNNNNNNNNNNNNNNNNNNNNNNTANNNNCANNNNNNNNNNNACGCNNNNNNNNNNNNNNNNNNNNNNNTAAYAGAYGNNNNNNNNNNNNTNNNNNTAGNNNNCNGCKGTYCNNNNNNMRAWGCCACATYCNNNNNNNNNNNNNNNNNGACTCGNNNNNNNNNNNNNNNNNNCCNNNNNNNCAGAATACCATNGCTNNNNNTGTTGNNNNNNNNNNNNNNAATTACGTNNNNNNNNNATTTATTNNNNCCGGYANNNNNNNNNNNNNNNNNNNNNNCAAGRNNNNNNNNNNNNNNCTRANNNTTTTTTANNNNNACTAGCACTNNNNNAGANSNTGAGCTGCGTNNNNNNNGCGNNACGCNNNNNNNNACTAGGNNNNNNNNNNCYGACCANNNNNNNNNNNNGAGNSCCCYNNNNNNNNNNNNNNNNNNNNNNNNCTNNNNNNNNNGTTKRMMTNNNNNANGNNNNNNNNNNNNNAAGCAGNNNNNNNNNNNNNGMTTTNGTNNNNNNCTTTATTGGATTANNNNNRAGGGCANNNNNNNNNNNNNNNNNNNNNTCTAKCRTAATGGGNCNGNNNAAACYGTNNNNNNNNNNNNNNCNCCGNNNNNNNNNNNNNNTGTCCAGNNNNNNGCTYCGCNNNNATCAYTGTNNNNNNNNNNNNNNNNNNNNNNNNNNNCCANNNNNNNCTGCGNNNNNGATNNNNNNNNNAANNAATNNNNNNNNNNNNNNNNNNNNNNNNNYGAAATGGCGGGGTNNNNGCGTTNNNNNNNYTGGCNNNNNNTNTCTGAGGNNNNANNNNNNNNNNAWGATGCGGAAWGCANAYGAGANCSAAGAGCGTGACCTTCCACTTTANNNNNNNNNNNNNNNNNNTCRRWNNNNNNNNNNNNNNNNNNNNNNNNNNNTCGCACCCNNNNGGTCCACGNNNNNNNNNNNNNNNNNNNNGAGACTCCCNNNTTTCTNNNNNNNNNNNNNNNNNNNNNNNNNNNNNNNNNNNNNNNNNNNNNNNNNNNNNNNNNNNNNNNNNNNNNNNNNNNNNNNNNTGTNNNNNGCCGCTTATTTATTNNNNNATGGNNNNNNNNNNNNNNNNNNNNNNNNNNNNNNNNNNNNNNNNNGRGTTNNNNNNNTATTNNNNNNNNNNNNNNCTGAATNNNNNTTARTNNNNNNGTTTCATATCCTYNTRNNATCAGCNNNNNNNNTTNNNATTCNNNNNNNNNNNNNNNNNNNNNNNNNMTAANGATNNNNNNNNNNNNNNNNNNNNNNNNNNNACTNNNNNNNNNTTNNNNNNNNNNNNNNNTTATNNNNNNNNANCTCNNNNNNNNNNNNNNNNNNNNNNNNNNTTGGCGTTTGGAAAANNNNNNNTNNWNNNNNNNNNNNNNNNNNNNGCGTGTNNNNNNNNNNTGTTRTNAGTCNNNNNNNNNNNNNNNNNNTGGGTCCCTCAGGGCCGNNNNNNNNNNANNNNNACGNNNNNNNNNNNNGGANNNNNNNNCNANNRRRTTANNNNNNCYCTAGTNNNNNNNNNNNNNNNNNNNNNNNANNNNNNNNNNNNNNNNTTGANNNNNNNNNNATKTGCANNNNNNNNNNNNNAGTGATAGNNNNNNNCATCNNNNNNNNCTCNNNNNNNNTGACTNNNNNNNANACGCCTTTGAARGCCTNANNNNNNNNNNNAAGATATATNNNNNNNNNNNNNNNNNNNNNAGGNNNNNNNNCTAYGTANSTNNNNCGMNNNNTATNNNNNNNNNNGCMCGGNNNNNNNNNNNNNNNNNNNNNNNNNNNNNNNNNNNNNNNNNNNNNNNNGCGCNNNNNNNNTATGTCTNNNNNNNNNNNNNNNAGCATNNCNNNNNNNNNNNNNTNTTTNNNCTTAGCACACTTGGAGTTCTCATGCTTCGCTCCCGGTACNNNNNNNNNNNNNNNNNNNGTTGTTCCCGTRKAGCACNTGTTCTNNGNNNNNNNNNNNNNNNNNNNCCGNANNNNNNNNNNNNCRATTCCNNNNNNNNNNNNNNNNNNNNNNNNNNNNNNNNNNNARGAGNACGANNNNNNNNTGNNNNNNNNNNNNNCCTTGGGGNNNNNNNNNNGANAGACGTACAACACAGTMGYGTCACNNNNNNNNNNMAGNNNATNNNNCANNNNNNNNNNNNNNNNNNNNNTGNNNNNNNNNNNNNNNNNNNNNNGAAGCNNNNNNNNNNNNNNNNNNNNNNNNNGCTGNNNNNNNNNNNNNNGGAWGGNNNNNNNNCTAAANNNNNNNNNGCNNNNNNNNNNNTGNCACCTYAAAAYTANNNTNNTNATNTCCNNATGGNNNNNNNNNNGTAGTNNNNNNNNNNNNNNNNNNNNNNCGAAGANGNNNNNNNNNNNNNNNNNNNCATACGCANNNNNNNNNNTNNTGTGNNNNGAATANNNNNNTGCCATGTGATAAGCGTAATATNNNNNNNACANTAAGTCTNNNNNNNNNNNNNNNNNNNNNNNNNNNNNNNACACGTATGTGAATNNNTNNNNNGGNNNNNNNNGAGGGTNNNNNNNNNNNNNNNNNNNNNNNNNNNNNNNNNNNGTYNNNNNNNNNNAGTTNNNGACCGTGCCNNNNNNNNNNNNTYCGACCRGANNNNCRGACTGGANNNNCCGTYGWGCNNNNNNNNNNNNNKATAAGGANNNNNCGGGTGCTTCTGTACNNNNNNNNNNNNNNNNNNNNNNNNNNNNNCAAGTCAGGRAACNNNNNNNNNNNNGGATAATACCTCTNNAGMNNNNNNNNNNNNYTACGGNNNNNNNNNNNNNNNNGCCTGCTTNNNNNRGGCANNNNNGTTANNNYRKGNNNNNNNNNNNNNCNNTCATTANNNNNNNNNNNNNNNNNNNNNNNNNNNNNNGCAACATTGNNNNNNNNNNNNNGCYNNNNNNNNNNNNNNNGTNYKCCGGGNNNNNNNNCGSNGTCTTCGTNNNNNNNNNNNNNNNNNNNTATGACTAGNNNNNNNNNNNNRTTACACGNNNNNNNNNNWGWAYCATACTTTNCNACACTAAAATNNNNNGAANNNNNNNNNNTCAATANNNNNNNNNNNNNNNNNNNNNNNNNNNNNNNNNNNNNNNNNNNNNNNNNNNCCGCCGGTCTTACNAGCNNCNAACAACCCTNNNNNNNNNNNNNNNNNNNNNNNNNNNNNNNNNNNNNNNNNNNNGCGNNNNCAAAGGCTNNNNNNNNNNNNNNNNNNNNNNNNNNNNNNNCCCCYCATTNNNATNNNNNNNNNNNNTNNNNNNNNNNNNNNNNNNNGTCYGGGGCCAANNNNNNNNNNNNNNNNNNNNNNNNNNNNNNNACGTAGCTTGCNNNNNNNTNNNNNNNNNNCCCTGGWTAGCNNNNNNNNNNNNWTCAAAAGACNNNNNNNNNNCATCNNNNNNNNNNTTNCWNNNNNNNNNNNNNNNNNNNNNNNNNNNNNNNNNNANNNNNNNNNTGCTAGGNNNNNCGNNNNNNNNNNNNNNNNNNNNNNNNNNNNNNNNNNTTGNNNNNTGAACGAATGNNNNNNNNNNNNNNNNNNNNGGAGGANNNNNNNNRTTCTGATTGTAATAGCCGTAGTTNNNNNNAATCGNNNNNNNNNNNNNNNGAGCCGANNCTNCAGCGNNNNNNNNNNNNNNNNNAGSCAGNNNNNNNNNNNNNNNTTNNNNNNNNNNNNNNNNNNNNNTNNNNNNNNNNNNNNNNNNNNNNNNNNNANNNNNNNNNNNNNNNNNNNNNNKACGNNCGCNNNNNNNATARGTNNNNNNNNNNNNNNNCYATNCGTGTCNNNNNNNNNNANCNNKTNNNNNNNNNNNNNATATCTCNNNNNNNNNNNNNNNNNNNNNNNNNNNNNNNNNNNAGTNNNNTCCCNGCRNNTTCATTCNGGCGGATGAGGTATGTGATNNNGAACTGTGATAGNNNNNNNNNNNNNNNNNNNNNNNNNNNNNNNNNNNNNNNNNNNNNNNNNNNNNNNNNNNNNNNNNNNNTGAGTNNNNNNNNNNNNNNNNNCCTAYCCGNNNNNNNNNNNNNNNNNNNNNNNNNRNNNNNNNNNNNCTAYCAANNNNARMTCANNTGTTAATWTGTTACTNNNNNNNNNNNNNNNNNNNAARTATGGCACYCCACTACCTNGANNNNNNNNNNNNNNNNNGGTCACGNNCGCGCTTTCANNNNNGGAANNNNNNNNNTCCTGGCCGTAANNNNNNNNNNNATAATACNNNNNTGNCGTCGARYWACGCGCAACCGAACGGMNNNNAATAGYGGACTNNNNNNNGCACCAGNNNNNNNNNNNNCGTCNNNNNNNNNNNNNNNNNNNNNNNNNNNNNNNNNNNNNNNCACNANNNATGAGCTACNATGTTGGCATTAGACAANNNNCTTCANNNNNNACTGNNNNNNNNNAGCCTCNATNGNNNNNNNNNNNNNNNNNNNNNNNNNNNNNNNNNNNNNNNNNGTTCTTAGAAYMCCCGNNNNNNNNNNNNNNNGTAGTGACACNNNNNRNNNNNNNNTCTAGGAYGNAAATNNNNATACCGCCTCTTAGCGNNNNGGTAGGGNNNNNNNNNNNNNNNCGCAGCNNNNNNNNNNNNNNNNNNNNNNNNNNNNNNGCNNNNNNNNNNAGTNNNNNNNNNNNNNTACGAACTGCGGACNCCTANNNNNNNNNNNGTTNNNCNMANNNNNNNNNNNNNNNNNNNCCNNNNNNNNGAGGNTGAGCACGTNWWNTGNATNNNCCRTACAAAAGNNNNNNNGTKGCCCCGGTCTNNNNNNNNNNCTNNNNNNNNNNNNNNNNNNNGTGACCTCCGGGTGNNNNNNNNNNNNNNNNNANNNNNNNNNNAGNNNNNNNNNNNCCTCANNNNNNNNANNNNNNNNNAGTAGCANNNNNNTTNNNNNNNGTNGGCTATNCGGCAAGWTANNNNNNGGNNNNNNNNNNNNNNNNTWCCMAYNNNNNNNNNNNGARYAGGCNNNNNNNNNNNNNNNNNGAANNNNNNNNNNNNNNNNCCACTCGCNNNNNNGGTCGNNNNNNTACTNNNNNNNNNWSATGNNNNNNGNACTNNNNNNNNNNNNNNNNNNNNNAACAGNNNNNNNNNATCACAGNNNNNNNNNNNNNNNNNNNNNNNGGNTATGGNNNNNNNNNNNNTATTGKRNNNNNTGYTCNNNNNNNNNRGTCCCTCNNNNNTTGNNNNNNNNNNNNNNNNNNNNNNNNCATTNNNNNNNNNNNNNNNNNNTYRGCATACNNNNNNNNNNNNNTNGTGCCAANNNNNNNNCCTTTTTTNNTGTCAWTATNNNNNNMNNNNNNKCCCGTTNNNNNNNNNNNNNNCAGGNNNNNNCTNNNNTNACMTCAGATGCNNNNCATCNNNNNNNNNNNTATANNNNNNNNNNNNNNNNNNNNNNNNNNNNNNNNNTNNNNNNNNNNNNNNNNNNNNNNNNCNNNNNNNNNGTGTGGNCNNNNNNNNTGCCNNNNNNNNNNNNNNNNNNNNNNNTNNNNNNNNNNNNNNNNCTCAAAATATTANNNNNNTTTGGCYGGAGCTCNGCTTGTNCGGGTGCTNNNNNNNNNNGCKCANNNNNGTGNNNNNNNNNNNNNNNNNNNNNNNNNNNNNNNNNNNNNCGMNNNNNNNNNNNNNNNNNNNNNNNNNNNNAGNTANGTNNNNNNNNNNNATTAAGNCAAGGGCCAGTNMANNNNNNNNGGCNNNNNNNGAGGTNARRATGKNNNNNNNNNTGCNNCAAAACNANCTNCTNANACGNNNNNNNNNNNNNNTTCTGGGGNNGGCTTNNNNNNNNNNNNNACGAACNNNNGCAAANNNNNNNNNTTTTGTGGCCTAAACTNNNNNNNNNGCAGNNNNNNNNNSANNNNNNNNNGTAANNCSCMAGANNNNAAATYTYGGCGYTNGANNGGNNNNNCTATCTTGAGAGNNANNNNNGTCAAATAAKATNNGGGNAANAGACNNNNNNNNAATATCTTNNNNNNATTGNNNNNNNNNNNNTNTANNGNACCCCGACANNNNNNNNNNNCCAANNNNNNNNNNNNNNNNGATAAGNNNNATGATNNNNNNNNNNNGTCTTTANNNNNTGGANNNNNNNNNNNNNNNNCAATANNGGWAWGNNNNNNNNNNACAAAANNNNNNRCMNNNNNNNNNNNNNNNNNNNNNNNNNAGAACTNATNNNNNNNNNNNNNNNNNNNNNNNACNNNNNNNNNNNNNNNNNNNAGTATRASCAATAAGNNNNNNNNNNNNCTCTNNNGCACANTCTCGCNGNNNNNNNNNNNNNNNNNNNNNNCTTNTCTTGAGTYGATGTGTTTTANNNNNNTYTAATAGNNNNNNNNNNNNNNNNNNNNNNNNNNNNNNNNNNNNGCTTGNYNCTTRNNNTANNNNTTGTACAACTGNNNNNNNNNNNNNNNNCCMGTNNTNNNNNNNNNNNNNNNNNNNNNNNNNNGCNNTNNATTGTACTGCTCGTTANNNNNNNNCNMANNNNNNNNATCNNNNNCCANNNNNNNNNNNNNNNNNNNNNNNNNNNNNNNNNNNNNGTGNTGNNNNNANTTCAANNNNNNNNNNNNNNNTTTAGCCATACNNNNNNNNNNNNNNNNNNAGGCCGNGGCGCNNNCACATAACAAANNNNNNNAGTGNNNNNATAGAMNNNNNNNNCCGRTGCNNNNNANNNNNNNASGNNNNNNNNNNNNNNNNNNNCCNAANNNNNNNNNNNGTTTAGGACCNNNNNNNNNNNNNNNNNNNNNNNNNNMNGCGANNNNNNACGNNNNNCTCNNNNNGGGNNNNNNTTTTGGNNNNNNNNNNCGCTCWNNNNNNNNNNNNNNNNNNNNNCGCTGGGANTGGTCNTTCNNNNNNNNNNNNTTGTACTCNNNNNNNNNNNNNNNNNNNNNNNNNNNNNNNCGTGCTNNNNNNNNMAYWGATRANNNNNNNNNNNNNNNNNNNNNCGKGTATTNNNNNTTAAATNNNNAGGNCATNNNNNNNNNNNNNNNNNNNNCCCTCTTGCTYNNNCGNNNNNNNNNNNNWNAANGNNNNCAGATGGGNNNNNACGAGGGTTGAGCTNGTNNNNNNNNNNNNNNNNAGTNNNNNNNNNNNNNNNNNNNNNNNNNNCACGNNNNNGGTCTCNNNNNNNNNNNNNNNATAGCTGATAGAANACCGTARCGGACNNNTTYATGTNNNNNGCTANAANCCNNNNNNNNNNNNNNNNNNNNNNNNNNNNNNNNNTTANNNNTCNTCTNNNNNNCAATTCTTNNNNNNNNNNNACATGTATTCTGCTNNNNNNNTGNGCGNNNNNNNGATCCCTGTNNANNNNNACGCARGGAGNNNNNNNNNNNNNNCCGGNNNNNNNNNNGCCANNTCGAGTNNNNNNNNNNNCGACCCCGANNNNNNNNNAGTGTTANNNNNNTNNNNNTCCCTTCGYTANNNNNGYMTAACNNNNNNNNNNNNNNNNNNNNNNNNNNNNTWSGGWGNNNNNNNNNCCNGNNCACTGTTNCCNNGNNNNATGTCGTGGGCCSCTTGGGYKGGWMTGTCNNNNCTATGNNNNNNNNNNNNNNNCTACCATGTTGGATAAANNNNNNNNNNGCATGAGTTYTWATMACKNGNNNNNNNNACTNNNNNNCTTNNNNNNNNNNNNNNNNNGTAATTGTGTTANNNNNNNNNNNNNTACCTNNNNNNNNNNNNNNNNNNNNNGMAAAAAAAGTTGCGRCGYCCATCTGCTNNNNNNNNNNNNNNNNNRGATTCGTNNNNNNNNNNNNNNNNGACTGCGTRKYNNNNNNTGTNNNNNAAGYYCGCNACNNNNNNNNNNNNNNNNNNNNNNNGTGAGCGCTRGCGGTNNNNNNNACGTCCCNRNANNNNNNNNNNNNNNNNNNNNNNNCCCTCCNNNNNNNNNNNNNNNNNNNNNNYACYTNNNNNNNNNNNNNNNNNNNNNNNNNNNNGCGGCGGGTTNNNNNGCTNNNACTGTNNNNNNNAGCAGACGATTATNNNNNNNNNNNNNNNNNNNNNNNNNNNNNNNNNNGGAGGTGNNNNNNNNNNNNNNNNATCYKMYNNNNNNNACGATAANNNNNNNNNNNNNNNNAGGGGNCCCCGTTNNNNNNNNNNNNNNNNNNNNNNNNNNNNAGGGTGNNNNNNNNNNNNAGNRGTATTAMCCNCRAYNNNNNNNNNCGCGNNNNNNNNNNNNNNNNWGAAAATANNNNNNNNNNNNAGATACATNNNCATAGTGTTGNNNNNNNNNNNNNACGACTATAATNNNNNNTTANGGGNNNNNNNTACGAGCGTGCGCGTACCCTGACNNNNNNANNNNNNNNYTTACNNNNNNNNNNNNNNNNNNNNNNNNNNNNNNACAATNNNNNNAGCAGTTNNNNNAGNNNNNNNNNGGAYCTNNNNNNNNNNNNCGCCGCNNCCATNNNNNNNNNNNNNNNNNNNNNNNNNACAAGCGGACCTSCNNNTNCCNCCAGGACGCNNNNNNNTGNNCNTNNNNNNNNNNNNNNNNNNNNNNNNNCMATNNNNNNNNNNNNNGANATNNNNNNNNNNNNYGTTRCCCNNNNNNNNNNNNGGGANAYTACCCTAATANNNNNNNNNNNNNNNNTACTAATGNNNNNNNNNNNAATTTGNNNGTAAATACCCTAGAANNNNNNNNNRGYNNNNNNNNGTTGTTNNNNNNNNNNNCTCACCAGCTRAACTANAAATNNNNNNNNNNNNNNTGANNNNNNNNNNNCACCCGTNNNNNNNNNCGTTRRGNNTGTNTCWTTNANNNNNCTCATCTACCYNNNCCCTGNNNNNNNNNNCCACCNNNNNNNNACCAGTNNNNNNNNNNNNNNNNNTNNANNNNTTGTAGAGNNNNNNNNNNNNNNNAACNNNNNNNNNNNNNNTAGCCCNNNNNNNNNNNNNNTGTGCTAGAAAGGANTTYCATTANNNNNNNNNNNNNNNNNNNNNNNNNNNNNNNNNNNNNNNNNNNNNNNNNNNNNNNNATCGNNNNTTANNNNNNNGCACGCNNCNNCNNNNNNTCTTGTGTNATGNNNNNNNNNNNNNNNNNNNNNNNNNNNNNNNNNNNNCAACGAGTTTNNNNNNNNNNNNNNNNNNNNNNNNNNNNNNNNNNNNNSNNTNAAANTTCATTTGTAAAAGGNNNNNNNNTCCANNNNNNNNNNNACCTANNNARRCCCGCNNGMTCCCANRAKCTARCCCCGTGCGNNNNNNNNNCMGCTGTCGTCGTGGNNNNNNNNNNNCACMANNNNNNNNNNNNNNNNNNNNNNNCCTTAGNNNNNNNNNNNNNGATTGATTCAGTTNNNNNNNNNNNNNNNNNNNNNNNNNNNCAAATTCNTGNNNNNNNNNNNNNNNNNAGGNNNNNNNNNNNNNNNNNNNNNNNNNNNCTGKATACGGTGGNGNMMNNNYCNNNNNNNNNNNNNNNNAACCCNNNNNNNNNNNCCTCGNNNNTRNNNNNNNNNNNNNNNNNNNNNNNNNNNNATGCGYGNNNNACTCCTATGNNNNNNNNNNTGGTAGGCACTACACNNNNNNGTANNNNNNCCGATCAGNNNNNNNNNNNNNNNNNNNNNNNNNNNNAGRMANNNNNNNNNNNNNNNNNNNNCRARTNGNGNNNNNNNNNNNATAANNCGAAATGCCATGYTCTTNNNNNNNNNNNNNNNNNNNCCGCATMCTGTTGCAACCNNNNNNNNNNNNNNNNNNNNNAGCNNNCCTANNNNNGNNNNNNNNNNNCTCANNNNNNNNNNNNNNNNNNNNNNNNNNNNNNNNNNNNNNNNNNNNNTNNNNNNNNNNNTTTTWTCGAGYYNNNNNNNNNNTGACTNNNNNNNNNNNNNNNNNNNNNNNNNNNCCGTNNNNNNNNNNNNNNNNNNNNNNNNNNNNNNNNNNNNTCATCGNNNNNNNNNNGATAATAANNGAATGNNNNNNNNNNNNNNNNNAGTAAGCNNNTATNNNNNNCGCAGGAGGTRCRRATACCGTTTNNNNNNAGNNGGCTATCTACGNNTTGGACATTGCCRGTNNNNNNNNNNNNNGNYNNNNNNNNNNNNNNNNNNNNNACCCCNNNNNNNNNNNNNNNNNNNNNNNNNNNTCTCTNNNNNNNNNNNNNNNNNTTAACCNNNNNNNNNNNNNARACNNNNNNNNNNNNNNNNNNNNNNNNNNNNNNNNNNNNNNNNNNTTRYGGGNNATGGATWCCTCGTNCRCGCNNNNARAARWTCYSRNNNNNNCATNNNNAAAYAYNNNNNNTGGGYNNNCGGGCNNNNNTTTGCRGNNNNNNNNNNNNNNNYMAGGCNACTCGTGTCNTAGNCCNNNNNNNNNNNNNNNNNNNNNNNNNNNNNNNNTGTGGCCGCCTNNNNNNNNNNNNNNNCGGTNTACNNNNNNCGAAGCNNNNNNNNNNNKAGNNNNNCGANNNNNNNNNNNNNNNNNNNNNNNNMNNNNNNTTGAANNNNTATCGTGANNNNNNAWCYTNNNNNNNNATNNNNNNNNNNNNNAANNNNNNNNNNCNKANNACCGGNTGGCCTGANNNNNNNNNNNNNNNNNNNNGMTGCAAANNNNNNNNNNCTTATGACCACCTACTCAGCTCGGCCTAGCTNNNNNNNNNNNTATAAAAACGGCCGTYATAGCNNNNNNNNNATGAAAACNNNNNNNNNNNNNNNNNNACGNNNNNNNNNNNNNSTGGAGGNCNGNNNNNNNNNNNNRNNNNNATNNNNNNNNNNNTNTCGGNNNNNNNNNNNNNNNNNNNNNNNNNNNNNNNNNNNNNNNNNNNNNNNNNAGCCGTNNNCAATNNNNNNNNNNNNNNNNNNNNNNNNNCAKNNNNNNNNNNKMGGCATGANNNNNNNNNNNNNNNNNNNNNNNNNGNNNTNNNNNNNNNNNNNNNNNNNNNNNNNNNNNNNNNNNNNNNNNNNNNNNNNNNNNNNNNNAATTGAANNNNNNNNNNNNNNNTKATTGTGCNGACGGNTTGNNNNGACANNNNNNNAGCYANNNNNGCACNNCGNACYATAAGCCNNNNNNNNNNNNNNNNNNNNNNNNNNNNNNNNNACTTCGAGNNNNNNNNNNNNNNNNNNNNNNNNNNACGCNNNNCTAGTCNNNNNNNNNNNGNACAACCTTCATRNNNNNNNNNNNNNNGGAATCGCGNNNNNNNNNNACGCGANATNNNNNNNNNNNNNNNNNNTCAARYKGCTGTCNNNNNNNNNNNNNNNNNNNAAGACCTATNTAGNNNNNNNNYNNNNNNNNNNCCTCAGCSCYGCGNNNNGCNGACAATCCGTTCGCTANANNNNNAGNNNNNNAGYCNNCATCGATNGAGAARTNNNNNNNNNNNNNNNNNNNNNNNNNNNNNNNNNNNNNNNNNNNNNNNNTCAWCYTCYCNCGNGNGANNNWGMNNNNCGAGNRNNNNNNNNNNNNNNNTGTGAGAATTGACATNNNNNNNNNNNNNNNNNNNNNNNNNNNNGGGACGTNNNNNNNNNNNNNNNNNNNNCGAGACTNNNNNNNNNNNNNNNNNNNNNNNNNNNNNNNTATCTTGNNANRRCGKANNNNNNNNACGACCNTANNGCTTNNGNNNNNNNNGGGTCTNNNNNNNNNNNNNNNNNNNNNNNNNNNNNNNNNNNNNNNNNNNNAANTCTTACNNGNGGNNTCGTTCCNNNNNNGCATTCGTWNNGNNNNNNNNNNNNNNNNNNNNNGGNGTTNNCGAGANTATNNAGCGTNNNNNNNNNGATNNNNNNNNNNNNNNNNNNNNNNNNNNNNNNNNNNAARNNNNNNNNNCANAGCGNNNNNNNTGTAKTGNCNTCTNANNNNNCAACNNNNNCCTGCCATNACTKTTTTGCTTNCCCTNTTNNNNNNNNNNNNGCNNNNGCTNNNNCCATGNNNNNNNNNNNNNNNNNNATGCGCGAGATAAANNNNNNNNNNNNNNNNNGYNNNNNNWCCCGGRGGGNTMTCTCAGTAGCGGCGCTTNNNNNNTAAANNNNNNNNNNNNNNNNNNNNNNNNNNNNNNNNNNNNCTSGTNTNNNNNNNNNNNTTCTNCNATCATNGCTTGCNACGTGAAANNNNNNNNNNNMYNGCATGGTNNNNCAGATNNNNNNGRTGAATGCCTACYCGTTNNNNNNNNNNNCTCTGTCANGNCCNNNNNNNNNNNGANTGTACTCTGGAGAAAGCACNNNNNNNNNNNNNNNNACGGTTSNNNNNNNNNAGGACANNNNNNNNNNNNNNNNNNGTANNNCTANNNNNNNNNNNNNNNNNNNNNNNNNNNNNNNNTCTTTCNNGGAATCNNNNNAMGCNNNNNNNNNNNNNCRGGTAAAGGCNNNNNNNNNTGTAANNNNNATNNNNNNNNNNNNNNNNNNNNNNNNNNNAATTTATTTNNNNNNNNNNNRGTNNNNNNNNNNNNNNNNNNNNNNNNNNNNNNNNNGTTCCNNNNNNNNNAGCAAATAGACSGNNNNNNNNNNNNCTTTGNNGAAANTCTNNNNNNNCSTSCYCCATTTGNNNACTGTGGNNNNNNNNNNNNNNNNNNNNNNNCCATGTNKYGTRCNNNNGMCCTCAGAGCGNNNNNNNNNNNNNNNNNNNNNNNNNNNNNCATAGNNNNNNNNNNACNNNNNNNTRKNNNNNNNGATAGANNNNNNNNNNATTAANNNNNNNNCAAATGANNTNGGCACGGGGNGCTATTTTACCCNNNNNRACCCGTGGATNGGTGTAKNNNNNNNNNNNNNNTCCATNNCGTKAGTNNNNNNNNNNNNNNTGNGCTGATGNNNNNNNNNNNNNNNNNNNNNNNNNNNNNNNNNNNNNNNNNNTAATMCGTTCCNNNNNNNNNNNNNNNNNNNNNNNNNNNNNNNNNNNNNNNNTCCAAGATTCTATCANNNNNNANNNNNNNNNNNNNNNNNCAAYATGRNCAACGGTNATYATACNNNNNNAATNNNNNANNNGGGCANNNNNNNNNCYGCRAANNNNNNNNNNNNNNNNNNNNNNNNNGNNNNNNNNNNNNNNNNACCTCCTNNNNNNNNNNNNNNNACGTAGANNNNNNNNNNNNNNNTCNNGAAACCGANTTTTNNNNNNNNNNNGANNNNNNNNNNNNNNNNNGTAGAAWNNCKGANNNNRNTCGTGNNNNTGCAATGGCAACCTNNNNNNNNNNNNNNNNNNNNNNNNNCRNNNACGCGTAGCANNNNATAYNNNNNNNNNNNNNNNNNNNCGAMANNNNNNNNNACGGCAGCTANNNNNNNNNNNNNNNNNNNNNGGGNNNNNNNNAATAGACACANNNNNNNNNNNNNNNNNAACTTSCAGTTTRAAAWMAGGACGCTTCATNNNNNNNNNNNNNNNNNNNNNNNNNNNNNNNNNNNNNNKAGSCAAATTCANNNNNNNNNMNNNNNNNNNNNNNNNNNNNNNNNNNNNNNNNNNNNNNCCGTNNNNTAGCGACTNNNNNNNNNNNNNNNNACCCTNTNCGTCYNAGCGAAGNNNNNNNNGGCTAGCGNNNNNTGGGACNNNNNNNNNNNNNNNNNNNNNNNNNNNNNNNNGCCTCCCNNNNNNNNNNNNNNNNNNNNNNNNNNNNNNNNNATGCNNNNNNNACNNGNNNNNNNNNNNNNGTGGACCCTGTNNCCAGCCATNNNNNNNNGTTTGANNNNNNTNNNNNNCGANNNNNNNNNNNCACTTTCGAGTAGNNNNNNNNNNNNNNNNNNNNCCTNNNNNNNNNNNCTGNTCTACGTNNNNNNNNGNNNMNNNATGTAGARCGWAWGAGGNNNNNNNNTANMAGCCNNNNNNNNNNNCRCTCCGCTGGNNNNGACGGSGACNNNNNNNNTTTNNNNNNNNNNNNGATTAGAAACTANNNNNNTMMTGNNNNNNNNNNNNNNNNNNCGYRYGNRGNNNNNCACTGNNNNNNNNCCNNNNNNNNNNNNNNNNNNNNTTGTNAYCNNNNCATNNNNNNNNATCAGTACGATNNNNNNNNNNNNNNNNNNNNAAANTCCGYAAGTNACTGYAGTCTNNNNNNNNNNNNNCAGATTAGTCCCGNCTNNNGANNNNNTNNNNNNNNNNNNNNNNNNNNNNGCCGGGCANNNGACATGTGTMTTTNNTTGCGATAGGCNNNNNNNAAAWATTATGAAACGTTNNNNNNNNNNNNNNNNNNNNNNNNNNNNCGTGCGNNNNNNNNNNNNNNNNNNNNTANGAGNGATGTNCCATASGCGCNNNNNNNNNNNNNNNNNNNNNGGTANNNNNNNNNNNNNNNNNNNNNNNNNTAGCNNNNNNNNNNNNNNNNNNNNNNNNNNNNNNNNNNNNNNNNNNNNNNNNNNNNNNNNNNNNNNNNNNNNNCCATTTTRNNNTCGNNNNNCNTAGACTGGATGTATCCAANNNNNNNNNNNNNNNNNNNNNNNNNNNNNNNNNNNNCGAACGACANNNCWTYNATCNNGNGCGGNNNNNNNNNNNNNNCAYKKYNNNNNNNNNNNNNNNNNNNNNNNNNNNNNNAGGANNNNNNNNNNAGACATCTGAGRGCTNNNNNNNNNNNNNCTGGCGGCTRTGCCATWAANATNATGTATAGAGGTNNNNNNNNNNNNKCCCANGTCACCTTNNNNNNNNAYMATKCNNNNNNNNNNNNNNNNNNNNNNNNNGCGGATGCCTNNNNAGAAAGAGACANGAATCATNNNNNNNNNNNNNNNNNNNNTANNNNNAGATNCYGNNNNNNNNNNNNNNNNNNNNNNNNNNNNNCSNNNNNNNNNNNNNNNNNNNNNNNNNNCGANNCTNNNNNNNNCCNCTNNNNAGAATCGCGCTTNNNNNNNNNNNNNNNNNNNNNNNCGCATCTTGTGTCCTNNNNNCTCGNNNNNNGNGTNATCYKSCRAGATAGCTCGNNANNNNNNNGTTNNNNNNNNNNYCGCKACNNNNNNNNNNNNNNNNNNNTTTNNNNNNTGNCNNNNNNNNNNCCGRKNNNNNNTTGGAANNNNNNNNNNNNCACTGANNNNNNNNNNNNNNNNNNNATNNNNNNNNNNNNNNNCNNNNNNNNNNNNNNNNCAGTTCNAGCAACAGCGGGGCGNNNNNNNNNCACGANNAGGATNNNMYRKNNNNNNNNNNNNTAAMCCGCNNNNNNNNCGNTAATCTCTATNNNNNNNNNNNNNNNNTTGACCNNNGTGATTCNNTTGTGNNNNNTAATCTTACANNNNCACTKTWTYTNCCNNNNGTACTCTGGANNNNNNNNNNNNNNNNNGTGTNNNNNCGTNNNNNNATGAGGAGCGNNNNNNNNNNNNNNNATGCTTATAAAGAATNNNTGGGTCCGATTACTNCGNNNNNNNNATCAANNNNNNNNNNNNNCTCCNNNNNNNNNNGGGAACCNNNNTTCRMTCANNNNTWANTGGCTCGAGMTGYCGMSNACCGTCNNNNNTANNNCCCGTCTNNNNNNNNNNNNNNNNCWTNCCTCGTAWGTATCNNNNAGANNACAAATNNNNNNNNNNTTCNNNNTNNNNNNNGTYAATTCGGTTTGTTNNNNNNNNNNNNNGTTGNNNNNNNNNANTTTTNNNNATNNNNNNNACGGAGGTTGNNNNTWTTNNNCTCANTCNNNNNNNNNNNNNNNNNNNNNNGCAGCTNGTTTCCGTCCGGNNTACTGCNNNNTACCAATGCNTANRCCGCNNNNNNNNGCCCGACNNNNNNNGCANNNNNNNNNNGCCCAAAMNNNNNNNNNNTTTGTCCTTCACGNNNNNNNCCCNNNNNNATTCRGGTNNNNNNNNCGCTCANNNNNNNNNNNNNNNNNNNNNNCCCTACNNGATTNNCTGATGATACGTGTCYTGAGCCATNNNNNNNNAGKTATGGCNTACNNGGGMNNNNNNNNNNNAGTSNTGAGGTNNNNNATCGNNNNNNNNNNCTACCNNNNNNNNNNNNNAAAGNTNNNNNNNNNNNNNNNNNNNNNNGATGGGANNNNNNNNNNNNNNNNNNCATNAGANNNCATGTWCNNNNNNNNNNNAATASNNNNCCGACNNNNNNNNAGGGNNNNNNNACYGGAGGGCCGCACTGCAGACARNNNNNNTGTAGNNNNNNNNNNGNATACCGCCCGCCATCANTCTGATNNNNNNNNNNNNNNGGCGTCCTNNNNNNNNNNNNNNNAACGACNNNNNNNNNNNNNNNNNNNNNNNNNNNNNNNAMAANNNNNNNNNNNCAATNNNNARSCNNNAGAACATKNNNNNNNNCCNNNNNNNNNNNNNNNNNACGCGGTNNNNNNNNNNNNNNNNCNNNNNNNNNNNNNATANNTATCCGTNNNNNNNNNNNNNNNNNTCNNNNNNNNNNNNNNNNNNGCCTNNNNNNNNNNNNNNAGTCAAGCYCTCNNNNNNNNNNNNNNNNTCGGCTANACTCNNNNNNNNNNNNNNNNNNNGCTCCGCTCANNNNNNGCMWCMCMKRGAARGNNNNNNNNNNNNNNNNNNNNNNNNNNNNNNNNNNNNNNNNNNNNNGAGGCNNNNNNCAGCACGGNNNNNNNNNNNNNNNCKTANNNNNNCCAAACNTTNTTTACANNNNNNNNNNNNNNNRNATCTGNNNNNNNNNCTTAGAGATNNNNNNNNNNNNTCTGNNNNNNNCAACCANNNNNNNNNNNNNNNCANNNNNNNTCTNCANTANNNNTCCTGNNNNNNNNNNNNNATAGTATANNNNNNNNNNNNNNNNNNTCGTTTTTGTTTNNNTCTAGNNNNNNNNNNNNNNNMANCNAANNNNNNNNNNNNNNNNNNNNNNNNNNNNNNNNNTCTNGTTGNNNNNNNNNNTTANNNNNNNNNNNNNNNNNNNNNNNNNCTNNNNNNNNNNNNNNNNNNNNNNNNNNNNNNNNNNNAAACNNTTNNNNNNNNNNNNNNNNNNNNNNNTCTCGANNNNGAACNNNNNNNNNNNACNCANNNNNNNNNNNAMTKWNNNNNNNNNNNNNNTCNANNNNNNCCATTGGGNNAYCACATTGCTCANNNNNNNTATGAATCGTCGTCACCNNNNNNTATTTTNNNNNNNNNNNNNNNNACAATCCTTGTCCCCNTCGNGNNNNNTGGCGCAGNNNGRCAGCCCANNNNNNNGGNNNNGTCKCTAKCCCRNNNTGGNNNNNNNNNNNNNNNNNNNNNNNANNNNNNNNNAAANCGTRYNNNNGGTCGAAAAGTGTTGAGAGNNNNNNNNNNNNNNNNNNNNNNNNNNCTNNNNNNNNNNNNNANNNNNNNNNNNNNNTTTTGNNNNNNNNNNNNNNNNNNTTGCGYTAYCNNNNNNNTTACTCNNNNNNNNNNNNNNNNNNCCKCNNNNNNAACCGNNNNNNNNNTATGTTCTNNNNCTNNNNNNNNNNNAGCAANNNNNNNNNGNNNNNNTACAACTGCTCNNNNNNNNNGCTNTTTATRGAGCCCACNNCNNCGGTNNNNNNNNNNRNNNNNNNNNNNNKRCCRTCCAGNNNNNNNNNNNNNNNYKNNNNNNNNNNTCGCAGCTCGNNNACTGATCCTCTTNNNNNRCCGNMGNATKGSGYANNNNNNNNNNNGNNNNNNNNNNNNNNNNNTCCANNNNNNNNNNNNNNNNNYANNNNATGGTYGNNNNNNNNNNNNNNNNNNNNCGGAGAAGANNNNNNNNNNNNNNNNNNNNNNTAGCTTRGGNNNNNTACGNNNNGACAGTNNNCTCGTNNNNNNNNNNNNAAAAAGGGCCNTGAGTKGCCTGATTTGTNTTNNNNNNNNNNNNNNGCKGNNNNNNNNNNNNNNNNNNNNNNNNNNNNNNNAGTTTNNNNNNNNNNCGTGCCTNNNNNNNNAANNNNNNNNNNNNNNNNGGGGRWGGNNNTATNNNNNYTATTATGNNNNNNNNNNNNNNNNNNNNNNNNNAAGCCNNNNNNAGCYCNNNNNNCGACTNNNNNNNNNNNNNGCNNNNNNNCRCNCNNNNNGCATACGACNNNNNNNNNNNCCCGAGANNNGCGCCTNNNNNNNNNNNNNATTCTGTGTTCATNNTNNNNNNNNNNAGCAGAANNNNCATAGCANTAGANNNNNTGCAANNNNNNNNNNNNAGCGAAACGNNNNNNNNNNNNNNNNNNNNNNNNNNNNNNNNNNNNNNNNNNNNNGGCGGGNNNNNNNNNNNNNNNNNNNNNNNNNNNNNNNNNNNNNNAAANCNANNWAATNNNNNNNGRTGTCCGTATTANNNNNNNNNNNNCTNNNNNNNNNNNNNNNNCNCACTNNNNNNNNNNNNNNNNNNNNNNNNNNNNNNNTANMAAAMCGNNNNNNNNNNNNNNNNNNNNNNNGTTACNAATANNNNNNNNNNNNTTCTNNNNAACACTCCNNNNNNNNNNNNNNCCGNNNNNNNNNNCGAAGACAAGTATYCGCNNNNNTGCAANNNNNNNNNNNNNKACNNNNNNATAGATTCNNNNNNNNNNNNNNNNNNNCGTCGAGCTGNNNNNAGTRKACTGTNNNNNNNNGGGATGCAAGANNNNNNNNCNNNNNNNNNNNNNNNNNCTAGNNNNNNNNCTNNNNNNNNGAAGTCTCAAAGCNNNNNTTGCTKCANNNNNNACTGGAGGTTCCCCNNNRGGGGNNNNNNNNNNNNNNNNNTTTNNTCTTNNNNNNNNNNNNNNNNNNNNNNNNNNNNNNNNNNNNNNGNNNNNNNNNGTTGTTTTTANTTNGNNGACTCGAGNNNNNNNRCCTCTNNNNNNNTNNNNNNNNNNNNNNNNNNNNNNNNNNNNNCGGACTTACGNNNNNNNNNNTANNNNNNNTAGCCGNNNNNNNNNGNNNNNNNNNNNNNNNNNNNNNNNNNNNNNNNNNNANNNNNNNNNGAATCNNNNNACACNNNNNTGTGGAANNNNNNNRTTNNNNNNNNNNNNNNNNNNNNNANNNNNNNNNNNNNTNNGNNNNNAGAAAGAACNTGNNNNNNNNNNNCCCNNNWNNNNNNNNNNNTGTAGCCCNGNNNNNNNNAATCCNNNNNNNNNNNNNNNNNNNNNNNNNNNNNNNNNNNNNNNNNNNGAGYGAGGCNNNNNNNNNNTAATGCCGNACCTNNNTTCCCYNTGNNNNNNNNNNNNNNNNNNNNNNNNNNNNNNNNNNTACNNNNNNTGNNNNNNNNNNNNNNNNNNNNNNNNCCGGNNNNNNCNANNNNNCAGGTNNNNTCTGCNNNNNNNNNNNNNNNNNNNNNNNNCGAANNNNNNNNTACACNNNNNNNNNNNNNTANNNNNNNGAATGACGCCGAAAANNNNNNNNNNNNNNNNNNNNACCCNNNNNNNNNNNNNNNNGNCACNCNNNNNNNNNNNNNNNGGTAATCACTGTAGAGGTNCGCNNNNNNGATNNNNNNGTGTACGTAAGGTNNNNNNNNNNNNNNNNNNNNNNNNNMGCANNNNNNNNNNNNNNNNNNNNNNNNAGGNNNNNNNNNCCATNNNNNNNNNNNNNNNNNNNNNNNNNNNNNNNNNNNNNNNNNAGNNNNGTTTCTCNNNNNATCNACCANNNNNNNNNNNNNNNNNNNNNNNNNNNNNNNNNNNNNNNNNNNNNNTGAATTGNNNNAGCAGNNTCGNNNNNNNNNAAAGCGNNNGCGCNNNNNNNNNNNNNNNNAGGGCACGGCNTTATAGTYGCYCGYTCGGAGNNNNGAAGNCNGNTNTNNNNNNNNNACTNNNNNNNNNNNAGNGCCCNGCCNNNNNNNNNTCATNNNNATTGATAYNNNNNNNNNNNNNNNNNNNNNNNNNNNNAGTANNNNNNNNNNNNAGATGCTAAGTTCTNNNNNNGCACYNNNNNNNNNNNNNNNNNNNNNMGTTGRTCGACAAACNNNNNNNNNNNNNNNNNNNGTGTCNNNNNNNNYTGRANNNNNNTNNNNNGGGGNNNNNNNNNNNNAACNNNARTAACGNNNNNNCNNNNNNNNNNNNNNNNNNNAAGTNNNNNCTGATTTCGGCNNNNNNNNATACTNNNNNNNNNNNNNCGTTGAACGCKTNNNNNTACCCAMAYCGCNNNNNNNNGCGTNNNNNNNNNNNNNNNNNNNNNNNNNNNNGAACTCCTACTNNNNNNNCACACNNNNNNNNNNNNNNAACGGCTATNCGAWNNNNGGCYARTGCGKAGCNNNNNNNNNNNNNNNNNNNNNNNANNNNNNCTACAGTTAGCCGTACAAACGTNNNNNNNNNNNNNNNNNNNNNNNNNNTMYTCCCCYYNNNNAGNNNNNNNNNNNNNNNNNNNNNNNNNATGAGCGTNNNNNNNNNNNNNNNNNNNNNNNNNAATCTACCNCAAGTTTGCACCGTNNNNNNNNNNNNNNNNNNNNNNNNNNNNNGATTCGNNNNNNNNNNNCCTGCNNNNNNNNNNNNNNAANGAGTTNNNNNNNNNNNNNNNTTGTNNNNNNNNNNCATRCRRMANTAGCGCGAMTNNNNNNNNNNNNNNNNNNNNNNGTTAAANNNNNNNGTGCANNNNNNGTTTGCGTTGNNNNNNNNNACAAGCATNNNNNNNNNNNNNNNNNNNNNNNNATGGNNNNATNTNCNCNNNNNNNNNNNNNNNNNNNNNNNTNNNNNNNNNGAANNNNNNNGTTKNNNCATNNNNNCGCGGAGTAAGCNNNNNNNNNNNNNNNNNNNNNNNNNNNNNNNNNNNNNNNNNNNNNNTGCNNNNNNNNNNNNNNNNNNNACAACGCNNNNNNNNNNNNNNNWAYYRNNNNNNNNNNNNNNACAGTCGANNNGCGTGTATANNNTCACTNNNNNNNGATCTAGTTTTTANNNNNNNNNNNNNNNNNNNNNNNNNNNTTCTRGANNNNNNNNNNNNNNNNNGYCCNCAANNNNNNCTACGWNNNNNNNNNNNNNNNNNNNNNNNNNNNNNNNNNNNNNNNNNNNNNNNNNNNNNNNMATANTTCCACNNNNNNNNNNNNNNNNGGGCANNNCCTAAGTGCANNNNNNNNNNNNYTKRWCCGCCATACGGANNNCTTTAGTNNNNNNNNNNNNNNNNNNNNNNNNNNNNNNCCYRGGTCGCGTGACTGGTGTGTGTGATYGGNNNNNNNNNNNNNNNGGAGCTGTANNNNNNNNNNNNNNNCATNNNNNNNNNNNNNNNNNNNNNNNNNNNNNNKNNNNNNNNNGCCGCATGGNNNGNNNNNNNCAACGANNNCTGGCNNNNNNNCCNNNANNNNNNNNNNNTCCCNNNNNNTTACATTATNNNNNNNGAGRGTAGAMCRTNNNNNNNNNNNNNNNNNNNNNNNNTTASTNANYTNTCCANNNNNNNNCGAGAACCTTGTNNNNNNNNNNNGNCTNNNRCTCAAATTAACCGACGNNNNNNNNNCRGCNNNNNNNNNNNNNNNNNNNNTTTGTGAGGAGAAANNNCGCNNNNCYNNNNNNNNNNNNNNNNWGRTNNNNNNNNWGWMYNNNACTTNNNNNNNNNNNNNNNNNNNNNNNNNNNNANNNNNNNNNNNNNNGCCTNNNNNNNNNNNTGNNNTTTATTNTGANCANTTGNNNNNNNNATNANNNNTGGNNNNNNNNNNNNNNNNANNNNNNNNGTTCAGNNNNNNNNNNGCATKTANNNNNNNNNNNNNNNNNNNNNNNNNNNNNNNNNNNNGTCCCNNNGCTATTCCCGTACTGTAGNNNNNAGANNNNNGTGGCGTTACTNNNNNNNNNNNNNNNNNNNNNNNNNNNNNNNNNNNTTTTGAAAGAGCATGGGATAGTCGGANNNGCTATAGCGTCTATAGTNNNNNNNNATTNNNNNNNNNNNNGAGNNNNNTGCAGTYKCGNNNNNNNNNNNNNGSTTCTTGCGAAACGSTACGNNNNNNNNNNSGNACNNNNNNNNNNNNNNNTCANNNNNNNNNNAATACCNNMGCTANNNCAAACYAANNNNNNNNNNNNNNNNNTTNGANNNNNNNNCGGNNNNNNNNNNNNNNNNNNNNNNNNNNNNNNGGCYCCNNNNNNNNNNNNNNNNNNNNNNNNNNNNNNNNNNNNNNNNNNNCAGTTNNNNNNNNNNNNNNNGGCNGATTACTATNNNNNNNNNNNNNNGGCCAANNNNNNNNNNNNNNNNNNNNNNNNNNNNNNNNNNNNNNNNNNACAAYCCGATNNNNNNNNNNAATGAACGGGWGACTGCTNNNNNNNNNNNNNNNNNNNNNNNNNNNNNNNNNNNNNNNNNNCGNNNNNNNNCCNTGCCGGCGGTCNNNNATCGCGTTGAANNNNNNNNNNNNNNNTAAAANNNNNNNNNNNNNTCCTNNNNNNNNNNNNNNNNNNNNNNNNNNNNNNNNNNNNNACGTGCTCAATNNNNNNNNNNNNNNNNNNNNNNNNNNNNNNNNNNNNNNNNNNNNNNNNNNNNNNNNNNNNACNCNNNNNNCAATTATNNNNNNNNNNNNNNNNNNNNNNNNNNNNNNNNNNNNNNNNANGNNNNNNNTYGNNNNNNNNNNNNTCATGAATTNNNTNTTACCGNTNGGNNNNNNNNNNNNNNNNAAGGTTNNNNNNNNNNNNNNNNNNNGCGNNNNNNNNNNNNNNNNNNNNNNNNNACGCCGNNNNACNNNNNGNNNNNNNNNNNNNNNNNNNNNNNNNNNNNNNNNNNNNNNNNNGAGNNNNNNNNCACTATNNNNNNNNNNNNNGATTTCNNNNNNNNNNNNNNNCGNNNNNNNNNNNNGCNNNNNNNNNNAGANNNNNNNNNNNNNNNNNNNNNNTAGATAACCGGGNTGCRCNNNNNNNNNNTTRGMGAGGNNNNNNNNNNNNNNNNNNNNNNNNNNNNNNNNNNNNNNNNNCACNATGANNNNNNNNNGGTNNNNCNTANNNNNNNNTWGCGNNNNNGGGNNNNNNNNNNNNNNNNGTGACACTTACCATNNNNNNNNNNNNNNNNCGCNNNNNNNNNNNNNNNNNNNNNNNNNNNCKMRNNNNNNNNNNNNNNNNNNNNNNNNNNNCNNNNNNNNNNNNNNNNNNNNNAGCCCGCCYNNACYGCAGTAGAGCTTCTCGGCTTCCCAGGGCCANNNNNNTGTTAANNNNNNTANNNNNNCTANNNNNNNNNNNNNNNNNNNNNNCCAGGTTGNNNNNNNNNNNNTGTNNNNNNNNNNNAGTGCCNNNNNNNNNNTTSTANTTCCGAATGTGTCTMNNNNNNNNNNNNNNNNNNNCATCNNNNNNNNNNNNNNNNNNNNNNNNNNNNNNNNCAACAGCGGATTTNNNCCCYCANNNNNNNNNNNNNNNNNNNNNGCAAGNNNNNNNNNNNAGCTTGCNGTGTGCCCTCCTTGGNNNNTYGCCAGCCCATAGNNNNNNNNNNNNNNNNNNNNNTCCCYNNNNNNNNNNGNNNNNNNNNNNNNNNNNNNNNNNNNNNACCGCNNNNNNNNNNNNNNNNNNNNNNNNNNNNNNNNNTGTNTCNNNNTAGWCCNNNNNNNNNNNNNNNNNNNNNNNNNNNNNNNNNNNNNNNTAACCNCGTCNNNNNNNNNNNNAGANATCCANNNNNNNNNNNNNNNNNNNNNNNNNNNNNNNNNNNNNNATGAANNNNNNNNNNNNNNNNNNNNNNNNNNNNNNNGGAWNGNNNNNNNNNNNNNNNNNYGCTNNNNNNNNNNNNNTCANNNNNNNNNNNNNNNNNNNNNCGCNNNNNNNCCATCGGTCGAACCACTAANNNNNNNNCGTRTCANGCCCGCCANCNNNNNAGSCGCTGGNNNNNNNTGTGTCGNACTNNNNNNNNNNNTTTTTGWAAACGGNNNNNNNCCTNNNCATTCANNNNNTTTANNNNTGATTNNNNNCATGCAAAATNNNNGCACGGNNNNNNNTANTGTNNNNCGGANNNNNNNNNNGANNNNNNAATTGNNGTTGGNNNNNNNNNNNNNNNNNNNNNNNNNNNNNNGRTTACNNNNNNNNTATGGCNNNNNNNNNNNNNNNNNNNNNNNNNNNNNNNNNNNNNNNNNTTGTGNNNNNNNNNNNNNNNNNNNNNNNNNNNNNNNNNNNNNNNNNNNNNNNNNNNNNNNNNNNNNNNNNNNNATCTNNCGTGGCNNNNNNNNNNYTGNNNNNNNNNNNNNCGANNNNNNNNNNNNNGCTCTAWANNNNNNNNNNNNNNTTAGNNNNNNNNNNNNNNNNNNNNTAACNNNNNNNNNNNNNNNNNNNNNNNNNNNGNCTATTACNNNNNNNNNNNNNNNNNNNNNNNNNNNNNNNNNNNNNNNNNNNNNNNGCCACCAATCNANNNNNNGATNNNNNNNNNTGAAANGNGTGGCTCTACTAATCNNNNNNNNNNNTCCANNNNNNNNNNNACTNNNNNGGWTNNNNNNNNNNNNNNNNNNNNNTATCTNNNNGGSTGATTNCYCNAATNTGCANNNNNNNNTACCGTNNNNNNNNNNNGCYGCYRCWANNNNNNNNNCCGTWMNNNNCAAGCNNNNNNNNNNNNNNNNNNNNNNNNNNNNNNNNNNNNNNNNNNNNNNNNNNNNNNNNNNNNNNGNNNNNNNNNNNNNNNNNNTTTYCCTNNTTNCCTANNNNNARTGCAACTGGGTGCCAMGMATYNNNNNNNNNNNNNNNNTCCTACANNNNNNNTTATNNNNCCCAGRNNNNNNTCNNNNNNNGGCGCTATNNNNNNNNNNNNNGCCNNNNNNNNNNNNNNNNNNNNNNNNNNNNNNNNNNNATCCNTTTAATNNNNCGGCGSNNNACGGAYCCWGNNNNNNGATRTGNNNNNNNNNNNNNNNNNNNNNCCTTCGTRGGTNYNANCTATCGNNNNNNNAGAAGNNNNNNNNNNNNNNTGGYNNNNNNNNNNNNNNNNNNNNNNNNNNGANNNNNNNNNCAGTTGAGNNNNNNNNNNNNNNNNNNNNNNNNNNNNNTGNGGGNNNCTATCTNNNNACAGNNNNTNNNCNNNNNNNNNNNNNNNNNNNNNNNNNNNNNNNNNCCTGTAAATTGNNNNNNNNNNNNAYAACNNNNNNNNNNNNNNNNNNNNNNNNNNYGKRNNGTNTTTAANNNNNNNNNNNNNNNNNNNNNNNNNNNNNNNNNNNNNNNNNNNNNNNNNNNNNNNNNNNNNNNNNNNNNNNNNNNNNNNNNNNNNNCGGANNNNNNNNNNNNNNNNNNNNNNNNNNNNNNNGGAGAGRNNNNNNNNNNCANNNNNNNNNNNNNNNNNNNNNNNNNNNNNATGCTNNNNNNNNNNNNNNNCGNNNNTANNNNNNNNNNNNNNNNNNNNNNNNNNNNNNNNNNGNGCTNACCGTTCCGTMATTCGNGCCGNNNNNNNNCGGANNNNNNNNNNNNNNTATGTNNNNNNNNNNNTACTNNNNNNGATTCCGATCGACWNNNNNNNNNNNNNNNNNNNNNNNNNNNNNNNNNGGNNAGTGCATNNNNNNNNNNNNNNNNNNNNNNNNNNNNNNNGCYAANNNNNNNNNNNNNNNNNNNNNAKTNNNNNNNNNCCCNNNNNNNNNNNNNNNNNNNACGCTTCATNNNTGCTCCTGCGCNNNNNNNNNNNCTGTCNNNNNNNNNNNNNNNTTACNNNNNNTAGGAANNNNNNNNACGCTNNNNNNNNNNNAATNNNNNNNNNNNNNNNNNNNNNNNNNNNNGNNTNNNTAACTGTGTGCACTRWAKNAGNNNNNNNNGTCWAYKGTTCCTNGNTTTCNNNCCGRNNNNNNNNNNNNNCGCNCCCGAGWATTCGAGCCRGGTCCNNNNNNNNNNNNNNCGTACAGTGANNNNNNNNNNNNNNNNNCRCNNNNNNNNNNNNNNNATGTACNNNNNNNNNNNNNNNNNNNNNNNNNNNATCYNTGCANNNNNATNNNNNNNNNNNNNNNNNNNNNNNNNNNNNNNNCGATTTACACANCNATRTGTANNNNNNNNNNNNNNNTTCTCNNNNNNNNNNNNNNNNNNNNNGAWRNNNNNNNTATMTGCACGGCGGCNNNNNNNNNNNNNCGGAGANNNNNNNNNNNNNAGACSCAKTNNNNNNNNNNNNCCAAAGTGCNNNNNATTTANNNNNGCCAANAAAAWANATNNNNNNNNNNNNNNNNNNNNNNCCRAANNNNNTGANNNNNNNNNNNNNNNTCATGGCRCTTNNNNNNNNNNNNNNNNNNNNNNCCCATGTTGGCGAAANNNNNCNCNNCAGTATTATCNNNNNNNTCYYCNNNNNNTGAANNNNNGATATNNNNNNNNNNNNNNNGTNNACATNNNNNNNAGCGNNNNNNNNNNNNNNNNNNNNNNACGTCAGNNNNNNNNNNNNNNNNNNAAGAANNNNNNNNNNNNNNNNNNNNNTTCTGCGTTGTATCTNNNNNNNNNNNNNNNNNNNNNNNNTRGCCATGNNNNNNTAATGAATNNNNNNNNNNNNNNNNNNNNCGNTTCGNNNNNNNNNNNNNGCTAGTNCATNNNNNNNNNNNNNNNNNNNNNNGGAKTACNNNNNNNNNNNNNNNNNGTTTAGCGNNNNNNNNNNNNNNNCTCANNNNNNNNNNNNNNNCGMAGGCTANNNNNNNNNNNANNGCAGGRNNNNNNNNNNNNNNNNCNNNNNNNNNNNNNNNNNNNNNNNNNNNNNNNTGCGNNNNNNNNNNNNNNNNNNNNNNNNGAATNNACGCGGNNNNNNNNNNNNNNNNNNNNNNNNNNNNNNNNNNNNNNNNNNNCGGATNNNNNNCCGACANNNNNNNAATCNNNNNNNNNNNNNNNNNNNNNNNNNNNNNNNNNNGTTCCTNNNNNNNNNNNNNNNNNCATGTGNCCCCANNNNNNNNNNNNNNNNNNNNNNRCCGGSATCGAGAANGCNTAAAGNNNNNTATCCATTCCAATAGTTANNNNNNNNNNNNNNNNNNNTTTGCGCCWCACTGNARCNNNCCNNNTAAACGNNNNNNNNNNNGATATNNNNNNNNNNNNNNNNNNNNNCAACGTTGGACGTGNGYCNNNNNNNNNNNTNNNNTCTGYTCNNNNNNNAGGTNNNNNNNNNNNGAGGCTGYGNNNNGTTNNNNNNNNNNGGGGTACATTCGTTAGAACCYGTGGNNGTGARYMGNNNNNNNNNNNACGTGTCACNNNNNNNNNNNNNNNNNNNNNTCKGATAATGANNCMTGTCSNNNCCACTTCTATNNNNNNNNNNNNNNNNNNNNNNNNNNNACAGTANNNNNNNTGAACGGCGCGACTGTGNNNNNNNNNGCGNNNNNNGTGTAANNNNNNNNTTTGNNNNNNNNNNNNNNGNNNNNNNNNNNNNNNNNNNTGGCCNAGGNNNNNNNNNNNNNTTTCTCANNNNNNNNNNNNNNNNNNNNNNNWSAMAGGMNNNNNNAAAAAACTCNNNNNNNNNNNNNNNNNNNNNNNNNNNNNNNNNNNNNNNNTCTCCTTCTCACACGNNNNNNNATTAGTTNNNNNNNNNNNNNNNNNNNNNNNAATNNNNNNNNNNNNNNNNNNNNNCAGGGCAGCNNNNNNNNNNNNNNNNNNNTTAANNNNNNGAGNNYNWTTGTNNNNNNAWCCCTNNNNNNTATRCGNNNNNNNNNNNNNNNNNNNNNNNNNNNNNNNNNNTGGTAKRTNTTAGCANCACTTCNNNNNCTANWAAANNNNNNNNNNNNNNNNNNNNNNNNNNNNNNATGCKACGAYCATRCCNNNNNNNNNNNNNNNNNNNNNANAACMGNCGGNNGTGTAAGGTNNNNNNNNNNNNNCNNATCGTGTNNNNNNNNNNNNNNNNNNNNCCTGGCGTTAYCNNNNNNNNNNNNNNNNNNNNCGCCTTGCCANNNNNNNNNNNCCGCTTACCCNNNNNNNNNNNNNNNNNNNNNNNNNNNNNNNNNNNNNNNNNNNNNNNNNNGGNNNNNNNCGACNNNNNNNNNNNNNNNNNNTACNNNNNNNNNNNNTAGCGCTGNNNNNNNNNNNNNNNNNNNNNNNNNNNNNNNNNNNNNGTTTKCGARAACNNNYMGGGAACGTGCATAAGNNNNNNNNNNNNNNNNNNCACCAATNNNNNTTCGATTCTAGNNNNNNGTAANNNNNNNNNNNNNNNNNNNNNNNNNNNNCTGNNNNNNNNNNNCATATAACCAGATATAACTCACGGACNNNNNAAACAYGNNNNNGCTYAANNNNNNATCCNNNNNNNNNNNNAMCGCGGTATAACTATTTCGNNNNNNNNNNNNNNNNNNNCCTANNNNNNNNNNNNNNNNTANNNNNNNNNNNTNNNRGATTTGNNNNNNNTCGACTTTCCCNNNNNNTRCCCGRCGNNNNTGGNNNCNTTAMGTNNNNNTAGCACNNNAGTGCGNNNNNNNNNGSYARGGGCGAANNNNNNNNNGTNNNNNNNNNNTACGGATAATGAGTCAGANNNNACGTGNNNNNNTATGNNNNNNNNNNNNNNNNNAANNNNNTGTANNNNNNNNNNNNNNNNNNTCCATGGNNNNNNNNNNNNNNNNTCTGTTGNNNNNNNNNNNNNCCTNTCCGTNNNNNNNNNNTTNCNNNNNTTAATGANYACAACWRWCAYTACANNNNNNNNNNCGYCRAGNNNNNNNNNNNNNNNNNNNNNNNNNNNNNNNNNNNNNNNNTGTGCGCNANNNNNCGTTTNNNNNNNNNNNNNNNNNNNNNNNNNNNNNNNNNNAGRNNNNYAAAGSTTRNNNNNNNNNNNNNNNNGGGGGANACGTACANNNNTYACTGTNNNNCTGGCTCTGTNNNNTANNNNNNNTCNNNNNNNNNNNCGATNGGNNGGCTAGTNNCTTTNNNNNNNNNNNNNNNNNNTGATCNNNTGCCTGGNNNNNNNNNNNNNNNNNTGATCTGNNCCTGGAACCNNNNNNNNNNATCGACATNNNNNNNNNNNNNNNNCCGCGTCTGCCAGNNNNTGNNNNNNNNNNNNNNNNNNNNNNNNANNNNNNNNNNNNNNNNNNNNNNCGCCAGTGNNNNNNNNNNNNNNNNNNNNNGATCNNNNNNNNNNNNNNNNNNCTGTTAAATCGTNNNNNNNNNNNNNTGGACGNNNNNNNNNNNNATGGCAGCACACNGRGNNNNNTAGACANNNNNNNNAANNNNNNNNNNNNNNTACCCCNNNNNNNNNNNNNNGAGNNNNNNNNNNNNCAGTCACTCNNNNNNNNNNNNNNCACCGAGNGANNNNNNNNNNNNNNNCATKNNNNNNNNNNNNNNNNNNNNATNNNNNNNNNNNSCNNNNNNNNNNNNATCAWCGNNNNNNNNNNNNNNATTGAACGATNNNNNNNNNNNNNNNNNNNNNNMCTATMGGAGGKCCTNNNNNNNNNNNNNNNNNNNNNNCATGSNNNNNNNNNACCGNTGNNNACATCTCCTNNNNNNNNAAGCCCGACTCCNNNCCGCNNNNNNNNNAATWCTGGAAWNNNNNNNNCNNNNNNNNNNNNNNNCCACAAWCNAATNNTNNNNNNNNNNNNKKNRRGAGTCAYNNNNNNNNNNNNNNNNNNNNNNNNNNNNNNNNATCGATGTCGCGNCNTNGGAACAAAAANNNNNNNNNNNNNNNNCAGNNNNNNNNNNNNNNCAANNNNNNTGGAANACCTNNNNNNNNNNNNNNNNNNNNNNNNNNNNNNNNNNNNNNNCAGTTNGCTTGGTACGTNNNNNCCCGANNNNNNNNNACCNNNNNNNNNNNNNNNTATCATTCAGGCCATNNNNNNCCTCAATTNNNGCGGTGCCNNNNNNNNNNNNNNNNNNNNNNNNNNNNNGRCYGYANCGGNNNNCNNNANNNNNNNNNNNNNNNNNNNNNNNNNNNNNNNNNNNNNNNNNNNNNNNNNNNNNNTGACAATAGRGWCRCTCNNNNNNNNNNNNNNNNNNNNNNNNNNNNNNNTATGKGTAGNNNNNNNNNNNCTCAARCAAATAGCGGTNNACCRNNNNNNNNNNTGTNCAMCNNNNNNNNNNNNNNNNMNNNNNNNNACAGACCGTCANTGNCANNNNNNGAANTTATNNNNNNNNNNNNNNNNNNNNAGAGCAGNNNNNNCGAGATNNNNNNNNNNNNNNNNNNCGGAATTGGGCNTAGANNNNNNNNNNTRGNNCTYCYCGTATAACTCGATTNNNNNNAGCNNNNNNNNNNNNNNNNNNNNNNNNNTCGATGCCCCNNNNNNANNNNNNNNNNNCNGCNNNNNNNNNNNNNNNNNNNNNNACGAGGNNNNCNCNNNNNNNNNNNNNNNNNNNAACGCTTGCGTCGANNNNNNNNNNNNGAGCATGCCANNNNNNNNNNNNNNTATTNNNNNTTTAAANNNCNNNNNNNNNNNNNNNGGTAGNNNNNNNNCNAAYNACAGGTAGGTGGAATACNNNNGYAYYTCKGCCRTCCAGTACGGCTACNNNNNNNNNNNNNNNNNNNNNNNNNNNNNNNNNNNNNNNNNNNNNNNNNNNNNNNNRANNNNNNNNNNNNNNYCGTTATCGCNNNNNNNTTNNNTAGCCANNNNCANATGTNNNNNNNNNNNNCGGCAGMATGTCANNNNNNNNNNNNNNNNNNCGCNNCCCNCCCCGRCANNNNNNNNNNNNNTCATATGCTYRATTNNNNNNNNNNNGGTANNNGTGTNNNNNNGNNNNNCAATGAANCWCCGCTAATCNCTGCCAAGCGGGTGMGNNCGGNNNNNNNCGMCGCATAGTNNNNNNNNNNNNNNNNTCCGCGCTCCNNNNNNTANNNNNNNNNNNNNNNNNNNNNNNNNNNNNNNNNNTATAGATACNNNNNNNNNNNNGGANNNANNNNNNNNNNNNNNNNNNNNNNNNNNNNNNNNNNNNNNNNNNNNNNNNCGTAGCTNNGTNGNNNTNNNNNNACCWCTGATAGGCNNNNCGARGTTNNNNNCACAASACCACCGGCTNNNNNNNNNNNNNNNNNNNTANNNNNAACGCAAGNNNNNNNNNNNNNNNNNNNNNNNNGAGAGGTTATAATRKTNNNNNNNNNCGANNNNNNNNNNNNNNNNNNNNNNNNNNNNNNNNNNNNNNNNNTTGNNNNNNNNNNNNNNNNNCGGTRGTCNNNNNNNNTNTTGCTYTGGCNNNNNNACAGNTRCCAGTGTCANNNNGAMCCGTANNNNNNNNNNCAGCCGGNNNACTGCRTGGTTTNNNNNNNNCTTCTNNNTTCAYRTGCGCAAGAARAACNNNNNNNNNNNNNNNNNNNNNNNNNATGGTANNNNNNNNNNNNNNNNNNNNNNNNNNNNNNNNNNNNNNNNNNNNNNNNNNNATAACGTTGTTACGNNNNGTTTRGRCNGGAGNNNNNNNNNNNNNNNNNACCTCTNNNNNCCGACCNNNNNNNNNNAWNYNNNNNNNTYCCCKWARACGCTGTTGNATAGCCNNNTTTGSNNNNNNNNNNNNNNNNNNNNNTCGRCTNCNKCGNNNNNNNNNNNNNNNNNNNTCTTTATAGAANNNNNNNNNNNNAACNNNNGGCGATNNGNNNNNNTTACCGACNNNNNNNNTNNNNNNNNNNNNNNNNNNNNGGTNNNNNNNNNNNNNNNNGTGCCACCATACRATRTTGATTTTRTAGCCATNNNNNNNNNNNNNNNNNNNNWTACTGATCTNNNNNNNNNNNTACAACATTCCTTNNNNCAGNNNNGTGNNNNNNNNNNNNNNNNNNNNNNNNNNNGTGAGAANNNNNNNNNNNNNNNNNNNNNNNAGATNNNNNNNNNNNNNNNNNGCNNNNNTTTNNNNNNNNNNNNNCAAGACCNNNNNNNNNNNATGCCGGGTTGNNNNNNNNNNNNNNNANNNNNNNNNNNNNNNNNNNNNNNNNNNNNNNNAAGTGGTCCGTGCGATAGTCGAGANTATCTTNNNNNNNAATANNNNTTGNNNNNNATSANNNNNNNNNNNNNNNGKTAAANNNNNNNNNNNNTGGAAGTTACGCCNNNNNNNNAGKCCTGNNNCCCTGTTGAACGTATATNTTTGAYNNNNNNNNNNNGCAGGGAATGMTAATYTNNNGNNNNNNNNNTCRTNGCCTTNTNNNNNNNNNNNNNNNNNNNNNNNNNNNNNNNNAATTGATNNNNNNNNNCGATYNNNNNNNNNNNNNNNTMTCTTANNNNNNNNNNNNNRTMRNCNNNNNTGCCCSANTNNNNNNTTNNNNNNNNNNNNNNNNNNNNNNNNNNNNTAAGNNNNNNGCCAGTCAGCTNNNACYSACMANAAGCCGGAANNNNNNNNNNNNNNNNNNNNNNNNTACACGAAATCGCTNNNNNNNNNNNNNNNNNNACANNNNNNATNNNNNNNNNCNGRTGTCCCGNNNNAGTNNTTATNGNNNNNNNNNANGATATANNNNGNNNNNATCTCAYAMYWTGACTTNNNNNNNNNNNNNNNNNNNAGCCAGCCCGGATNNNNCAAYACTTAACTTGCTGNNNNNATNGTTCNNNNNNTCTACTTNNNNNNNNNNNNNNNNNCTTTGTATTCCTGCCAACNNNNANGNNNNNNNANCACNATGATGNGCTAGAGCNNNNNNNNNNNNNNNNNNNNNNNNNNNNNNNNNNNNNNNNNNNNNNNNNNNNNNNNNNNNNATCGTYNNNNNNNGCCTSAGGTGCTGCGGACNNNNNNNNNNNNNAATNNNNNNNNNNNNNNNNNNAAGTGACGNNNNNNNNNNNNNNNNNNNNNNNNNNNNNNNNNNNNATATCAGCATGACANGNNNNNNNNAAGNNNNNNNNNNNNNNNAAACCGCTGTNNNNNNNNNNNNNNNCGGGGNNNNNNNNTCTNNNNTTTTGCATAGCGNNNNNNNNNNNNNNNNGCCAGNTGTKTTNCNNNNTCAYYTNNNNNNNNNNNNNNNNNNNNNNNNNNNNGRYCNNNNNNNNNNNNNNTACACGNNNNNNNNNNNNCACTANNNNNNNNNNNNNNNNNNNNNNNNNNNNNCGCNNNNNACCTTTCMNNNTGCNNNNNNNNNNAGATCTNNNNNNNNNNNNNNNNNNNNNNCAGNNNNNNNNNNGTGACGCYGNNNNNNNNNNNNNNNNNNNNNNNNNNNNTNNNNNNNNNNNNCTTGCTACGNCGTTTNCCGAGCTGTNNNNNNNNNATCCANNNNNNNNNNNGRCAWCAAGCCCCAATAANNNNNNGAGCANGNNCGGNNNNATCTANNNTCGNNNNNNCAGACRGGGCCGNACGACGACGNNNNNNNNNNNNNNNNNNNNNNNNNNNTNNNNNNNNNNNNNNNNNACNNNNNNNNNNNNNNNNNAGGTCYNNNNNNNNNNNNNNCGANNNNNNNNNNNNNNNNNNNNNNNNNNNNNNNNNNNNNNNTTAGAAGGATNNNNNNNNNNNNNNNNNNNNNNNNNNGGTGTCTGCNNNNNNNNNNNNNNNNNNNNNNNNNNNNNNNNNNNNNNNNAACTTAGCGGTACAGNNNNAGNNANNNNNNNNNNNNNNNTACGCNTGNNNNNNNNNNNNWNNNNNNNNNAATCGGCGCCATNNNNNNNNTATNAANNNNNNNNNNNNNNACNNNNNNNNNGCTTCGNNNNNNNNNNNNNNNACTAGTANNNNNNNNNNNNNNNNNNNNNNNNNNNNNNNNNNGAGAGCTNNNACACNNNYTNGNCTCANACAGGAGNNNTGTAGTAGNNNNNNNNNNNNNAGAACCTATCTTNAATTTGCCAGTGNNNNNTGKGCCTGTKAGAYTNNNNNNNNNNNNNCCCYNNCGACWNNNNNNNNNNNNNNNNNNCCCGAGTANNNNCCACGNNGTGTCAACSTGTGTTCAATGAGTRANNNNNNNNNNNNCNNNNNNNNNNNNNAGAATCCTANNNNNNNNNNNNNNNNNNNNNNNNNNNNNNNNNNNNTCNGCTNNNNATAANGTNNNNCGTNNNNNNNNNTGTNNNCGCNNTNNNNNNNTTRTWSANNNNNCTCGTTTNNNNAANNNNNNNNNNNNNCTTGNTAGNNNNNNNNNNNNNNNNNNNNNNNNNNNNNNNNNNNNNNNGCNNNNNNNNNNNNTCAGGCCTGTNNACTAGGNNNNNNTTGCAACGNNNNNNNNNNNNNNNNNNNNNNNNNGGTGAACGCCCCCMNNACNNNNNNNNNGNNNNNNNYCYRAYCCTGNNNNNNNNNNNNNNNNNNNCCWTTAGMAYCGGGNNNNNNNNNCNCCATARYMKANTNNNNGCGTTYAMTGGTGATGTNNNNNNNNNNNNTACCKGCGCGTNNNNNNNNNNNNNNNNNCTAGCCGCGTCTNNNNNNNNNGCTGGTNNNNNNNNNNNNNNNNNNNNNNNNNNNNNNNNNNNGGCGCAATTTGGGGGCTNCTAAACTCCGCCCCGTTGCAATCNNNNNNNNNNNNNNNNNNNNNNNNNNNNNNNNCGCGGGAACNNNGGACGTTACAGTGCTATACAACYGTCACNNNNNNNNNNNNNNNNGCCGNNNCAACNNNNNNNNNNNNNNNNNNNNNNNNNNNNNNNNNNNNNNNNNNNNNNNNNNNNNNNNNNNNNGTWCCGGNNNNNNNNNNNNNNNNNNNCMGATNNNNNNNNTTCAMTKTGCTCNNNNNNNNNNNNNNNNNNNNNNNNNNNNNNNNNNNNNCCGTTGCACCTGNGCGCGGAGGGGATTTNNGCAGGNACTTCACTAACRNCGGTTTANNNNNNGGCCACTTTAGAGGANNNNNNNNNNNNNNNNNNNNNNNNNNNNNNNTGCMAYGGNNNNNNNNNNNNNNNNNNNNNNNNNNNNNCAANNNNNNNNNNACNCRTCACCATCAGTGCCTGAGNNNNNNNNNNNNNNNNNNNNNNNNNNNNNNNATGAGYNCNNTCATNNCAACGNNNNNNNCTATTNNNNNNNNNNNNNNNNNATGGCTTCCNNNNNNNNNNNNNNNNNNNNRACTYTCATCTGGNNNNNNNNNNNNNNTRNNNNNTNTACAAAGCGGANNNNNNNNNTAANNNYYCTNNNNNCTTATAGNNNNNNNNNNNNGATCTTCCAGTTNNRCTCANNNNNNNNNNNNNNNNNNNNNNNNNNNNNNNNNCTAACGTTTTCGTWNNNNNNNNGGTAGGNNNNNNNNNNNAGGATNNNNNNNNNNNNNNNAAATCTATTAYTTTNNNNNNNNNNNNNNNNNNNCNNNNNNNNNNNNNNNNACGCACTAGACTNNNNNNNNNNNNNNNTCNGTGGATNNNNNRATNGANNGGNNNCGCGNGNAACAAGGCTATYAGCACGNNNGTTCTGCGTCYNNNNNNNNNNNNNNGCCGGCARNNNNNNNNNNNNNNNNNNATTAACGANNTTCCTCTTTCGCNNNNNNCGSNNNNNNNAGCCCNNNNNNNNNNNNNNNNNNNNNNNNNNKTCSTNNNNNNNNNNNNCGNNNNNNNNNAGGNNTAGNNNNNNNNGAGCCTNNAGCCATCTCTGNNNNNNNNNTTAANNNNGGGAACGAANNNNNNGNNNNNNNNNNNNCATCGCNNNNNNNNNNNNCCNNNNNNNNNNGANCAAAKAGTCCTCCAAGTNNNNNNNNNNNNNNNNNNNNNNNNNNNNNNNAGCTAACAGCATNNNNNNNRGCTACTGACTNNNNNNNNNNNNNNNNNNNNNCCTTCGCCTNNNNNCKCACTAACANNNNNNNNNGTWCTACGCANGTGCWWMCCCNNNNNNNTAGAACTNNNNNNNNNRGWAANNNNNNCGCNCNNNNNNNNNNNNNNNNNNNTGACNYCNNNNNNNNNNNNNNNNCTCTTYTNNNNNNNNNNNNCNNNNNNNNNNNNNNNNNNNNCAACTAAATTTCAGAATNNNNNNNNNCTCGAANNNNNNNNNNNNNNNNTAANTCAACACGGTTNTTTGWAAKTCNNNNGAGGTCTNTNCATCAGGNNNNNGCTCCNNNNNNNNNNNGCGYGNNNNNCNTAAKANNNNNNNNNNNNNNNNNNNNNNNNNNNNNNNNNNNNNNNNNNGGTCCGATGTCTGTATCANNNNNNNNATTNNNNNNGCCTCKMNCGGCCTCANTGAACTTCYTANNNNNNNNNNNNNNNNNNNNGACNAANNNNNNNTCTTCGTNTGGNNNNNAGCTTNGGGATGCGTGACTCGTGTNNNNNNNNNNNNNNNNNNNNTANNNNNNNNNNNNNNNNNNNNNNNGCGTCCNNNNNNNNTCRAAGGTCNNNNNNNNNNNNNNCGGACGGNNNNNNNNGTGGGGATGACGGNNNNNAATNNNNNNNNNNCCTGTNNNNNNNCCGGTNNNNTGNNNNNCNANNTCCATGCGTNNNGGTGGTCNNNNNNNNTCCCTCTTCTGANNNNNNNNCCCCCCCGGNNNNTATCGNNNNNGNNTCNNNNNNNNNNGTCGNNNTACACAATGANRTGTAMTCGNNNNNNNNNNNNNNNNNNNNTAGYCACNNNNNTGNACNCCTCTNNNNNNNNNNNNNNNNCGTGNNNNNNNNNNNNNGTTNNNNNGCACNNNNNNCGATTNCTGTTTTNCCNCTRGNNNNNNNNNNNNGYTCTCAACTNNNNNNGGGCGGNNNNNNNNNNNNNAKTAAGGGCTSTGGCTGNNNNNNNNNNNARMCGRARGCGNNNNNNNNNNNNNNNNNNNNNAGCANTACGGATCGGNNNNNNNNCCTCCCCGGNNNNNNNNNNNNNNNNNNNNNNNNCTGCANNNCANNNNNNNNGRTTGGNNTATGGATNNNNNNNNNNNNNNCAATCCTNNNNNNNNNNNNNNNNNNNNCCGGNAKYNNNNNNNNNNNNNNNAACCTCMCCCGNNNNNNNGCGTNNNNNAGAANNNNNNNNNNNNARGACTGGTTACAANNNNNNNNNAGGCTAGCAAGGTGNNNNTNNNCGCGTAGNNNNNNNNNNNNNNNNNNNNTACGCNNCTKCGANNNNNNNNNNNNNNNNNNNNNNNNNNNNNNNNNGATGACATNNYCGGGNNNGAGAATCCNNNNNNNNGANNNNNCNNNNNNNNNNNNNNTAGKRTCTNNNNNTNNNNNNNNNNNNNAANTTTATATNNNNNNCGCTAACCGTTNNNNNNNNNNNNNNNNNNNNCTGANACTCCGCTTGTTTGCTNNNNNNNNNNNNNNNNNNNNNNNNNNNNNNNNNNNNNTATGCCATGCTANNNNNNNNNNNNNNNNNNNNNNNNNNGGGCNNNNNNNNAAGGGCAAACGGTATNCNYCCGCMNYGACAGCNNNNNNNNNNNNGAYWAYTCRGTNANNNNNNNNNNNNNNNNNNNNNNACANNCCGCGGCTNNNNAANNNNNNNNNNNNNNNNNNYCTTYGNNNNNNNNNNNNNNNNNNTTNCNNNNNNNNNNNNGGTCYGRGNNNNNNNNNNNNNNNNNNGNTNCTACANTGCTGTNTTNNNNNNNNNKTACAAYCACCGTATTCNNNNNNNNNNNNNNNNNNNGNNNTTCGTTWMYTGYWGATWGGGTYATGNNNTCTCTNNNNNNNNNNNNNCATYRCGAANNNNNNNNNNNNNNNNNNNNNNNNNNNNNNNNNNNNNNATTGTMCGKMACGCGCCGNNNNTCNNNNCGNNNNNNNNNNNNNNNNTNTGCAGGGYCGATCCATNTTGNNNNNNNCGSTCGACATNNNNAGTGANNNNNAGNRGNAATAGAAMNTAGNNNNNNNCANCRTYCGYCAGAGAACCNNNNNNGNNNNNNCTTGCCANNNNNCCTAACCCWTGTAWATTTAGCCGACAACNNNNNNTTGNNNNNNNNNNNNTCAGTGNGNNNNNNNGGCACATTAGACNNNNNNNNNNNNNNNNNNNNNNNNNGTGATAGAYTCGTGANANNNNTGGACTYGAGCAGCGATTCNNNNNNNNNNNNNNNNTGATAAGAYCCCAGGCGNNNNNNNNNMGCAAANNNNNNNNNCTGAGGTRCTCNNNNNNNNTNTTACCMACTATTCCCCTTGANNNNTWAGGTCCGANNNNNNNTMCGNCATGNAWYACTGTNNNNNNNNAAAGATATACNNNNNNNNNNNNNNNNNNNNNTGNNNGCTTYGYAYGTANNNNNNNNNAGATAAAAGGCNNNNNAGTGTATNNNNNNNNNNNNNCRTNNNNNNNNNNNNNNNNNNNNNNNNNNNNNNNNNNNNCATTGGGCTGAGCCAAAGCAAAANNNNNNNNNNNAAATCYRAMAATNAGNCAGGGTCGNNNGTCTCANNNNNNNNGGCCATAGCNNNNNNNNNNNNNNNNNNNNNNNNNNNNNNNNNNNNGTNNNNNNNNNNNNNNNGGGGAACCCNCNTAGNAGNNNCGGNNNNNNAAGTCATTAAGGGCTGKMANNNNNNNNGCNCNTNNNNNNNNNCGGGNYRRCSCTGTNCNCGGCAGGTNNNNNNNTAAAANNNNCGTACAKGWNNNCGGAATTCGAAANATCTACAGNGGAANNTGCCTRTKGCCNNNNNNNNNNNNNTAKGCGTCCCTCNNNNTCTCCAATTTTGNNNGAGTAGNNCNNNNNNNNNNNNACNNNNNNNNTTCAACANNNNNNNNTNNNNNNNNNNCTCANNNNNNNNNNNNAANTNNNNRTYSGYCAGNNNNNNNNTAGANGRAGAKCAGCNNNTNTAWNNNNNNNTTTTCAGTTTACTGCTGTCTTGTGACANNNNNNNNNNNNNNNNNNNNTCGTCTTNNNNNNNNNNNNNNNNGGGATTCAGTTTGAGAGTRCCCTTYCNTCCTCTCACACAGCCCTNNNNNNNNNNNNNCAGNNNGTACAGYTGGTGANNNNNNNNATSKGAGTCGNNNNNNNNNNNNRTTACTNNGYATACCWANNNNNNNNNNNNNNNNNNNNNNNNNNNNCGTCCGTATGAAYTCGACTCTACCCTTRYGYNACTANNNNNNTGGCCCTMGCATCNNNNNNAANNNNNNTTNCGAANNNNNNNNNNNAGTMTGGTGTGNNNNNNNNCTTGATCTWAGWNCGGNNNNNNNNNNNNNNNAACRTCGGTGGTTGGATTCAGGCGGGGNACRAATNNNNNNCTGGNNNNNNNNNNNNNNCTTTGANNNNNAGCATNNNNNNTATCGCTGCTAGTTCACANNNNNNNNNNNCATTTTTGCTAAGGCNNNNNNNNNNNNNNGGCTTCANTGTCCTNAGGCTCTGGTNNNNNNNNNNNCCAACCNNNNNNNNTCGSTCNNNNNNNNCNTTANTCTAACGATGAGNNNNNNNATGTTACANCCTTGTTCCTGAGTTTCGNNNNNNNNNNNNNNNNNNNNNNNNNNNNNNNNNNNNNAGGATGACNNNNNNNNNNNNNNTGATAACCATACCGCGTGGTNNNNTCTNNNNNNNNNNNNNNNCACGTTGTGATTAGNATAGTGAATCAAGCCNNNNNNNNNNNNNATGAWCACGTGTTNNNNCTAACACGGTCTNTNCCNNNNNNNNNTACCGCGAAMTGNNGNNNNNNNNNNNGNTCGCNGACNNNNNNNNNNNNNNNNNNNNNNNNNNNNNNNNNACGGTGTGTNNNNNACGGAGNNNNNCGGCGGTTAACGKGGTWAATTTNNNNNNANNNNNNNNNCKCGAGANNNNNNNNNNNNNNANNNNNNNNNNNNNNTCTTGCNNNANNNNNNNNNNNNNNNNNNNNNNATNNNNNNNNNNNNNNNNNNNTGGACGTTRAGCAGTTCNTACGTNNNNNNNNNNNNCANNNNNNCRATCCTATSTTNNNTCARCAGCCAGATCGCGNNAAACNNNNNNNNNNNNNNNANGNGTCWTWTGAARGACGTGGACTTCNNNNNNNNNNTARMCTNNNNNNNNNNNNNNNNNNNNNNNNNNNNNNNNNNNNNNNNNNNNNNNNNNNNNNNNNNNNNNNNNNNNNNNNNNGGGTAGGTNNNNNNNNNNNNNNNGGNNNNNNNNNNNNNNNNNNAGNTTNNNNNNNNNNNNNATAAAATNNNANNNNNNNNNNNNNNNNNNNNNANNNNNNNNNNNNNNNNNNNNNNNNNNNNNNNNCTWCANNNGTTRCAANCCNNNNNGNCANNNNNNNCGCTRGAYTYANNNNNNNNNNNNNNNNNNNNNNNNNNNNNNCCGGACGGNNNNNNGGGGNNNNNATCAGTCTTTARTTGNNNNNNNNNNNNNNNNCGCNTGTCATGCCACCNNNNNNNNNNNNNNNNTCTTTGCGNNNNGAAANNNNNNNNNNNAACTGNNNNNNNNNNNNNNNNNNNNNNNCTACANRGTCGCTNNNNNNATTCCCNNNNNNNNNNNNNNNNNNNNNNNNNNNNNNNNNNCCGTGNNNNNNNNCGCANTGCATNANANTTACAMTRNNNNNNNNNNNNNNNNNNNTGACTTNNNNNNNNNNNNNNNCATCTCTACNNNNNNNNNNNNGCGCNNNNNNNNNNNGCYTCTGNNNNNNNNNNNNNNNNNNNNNNNNNNNNNNNNNNNNNNNNNNNNYGTTTGGACNNNNNNNNNNNNNNNNNTTAGAYCACATGAGTCGTANNNNNNNNNNNNNNANGTACCTCTGGGTAGYTGNNNNNNNNATCMNNNNNNNNNNNNNNCGACCRGCNNNNNNNNNNNNNNNNNNTYWNNNNNNNNNNNNNNNNNNNNNNNNNNNNNNNNNNNNNNNNNNNNAGAATNNNNNNNNNNNNNNNNNNNNNNNNNNNNNNNNNNNNNNNNNTGGGAGNNNNNNNNNNNNNNNNNNNNNNNNNNNCGTTCYNNCTGTNNNNNNNNNNNNNNNNNNNANGACCYTNGSCAGNNNNNNNNNNNTSTATATNCNNNNNNNNNNAAACTAANNNCAACACNNNNNNNNAANNNNNTCTGATTACCTCNNNNNNNNNNNGTGAAGTGGAAGCCCKAATAATCAKCCCGTCCNGTNNNNNCGNNNNNNNNNNNNNNNNNNNNRWAYWTATGCNNNNNNNNNNNNNNNNTAGAACGAGGAGNGANCTAGNNNNNNNNNNNNNNNTTTAGYNNNCAGCCTTAGNNNATAGNNNNNNNNNNNNNNNNNNNNNNNNNNNNNNNNNNNNNCACGCGAGCNNNNNNNCGAATCNNNNNNNNNNNNNNNNNNNNNNNNNNNNNNNNANNNNNNNNNNNNNNNCCTTNNNNNNNNNNNNNNNNNNNNNNNNNNNNNNNNNNNNNNNNNTGGTGGNNNNNCRGYYGAGTNNNNNNNNNNNNTTATTAAANCGTGGNNNNNNNNNNNCYAWATNMTNTNTTTGNGAGGAGNNNNNCARTTRAAAACCAAGTNNNNNNNNNNTTTAATACAGTAACNAGCNNNNNNNNNAGGCTTTCNNNNNNNNNCTTGCTTACNNNNNNNNNATNNNNGACCNNNNNNCTAAGCTACAWTATNNNNNNNNNGTATNNNNNNNNNNNNNCCNCCGGGTACCTCCTGRAAASAKCGNGGGCCNNNNNNNNNNNNNNNNNNNNNNNNNNNNNNNNNNNNNNNNNNNNRCNNNNNTTGTNTTCANRNNNNNNNNNNNNNNNNNNNTTCTNNNNCCCCYCYGACCGAAAGGATNNNNNNNNGTGTNNNNNNNNNNNNNNNNNNCACNNNNNNTTAYTCTNNNNNNNNNNNNNNNNNNNNNGGGATGTNNNATGNNNNNNNNNNNNNNNAWMTTTTTATCCCGAGNNGGCTCNNNNNNNAGAWAACATGTTWTGGTGTCTNNNNNNTGTANNNNCCCAGTACTTNNNNNNNNNNNNNNNNNNNNNNNNNNNNNNNNNTCCCTNANCGTAMWNNNNNCTNNNNNNNNNNNCRCATTNNNNNNNNNANNNGNNNNNNNNNNNNNNNNNNNNNNNNNNNNNNNNNNNNTAGGTCTATRCTGTCTNNNNNNNGNNGAAANNNNNNNNGNAGTATTGNNNNNNGRGNAATTNNNNNNNNNNNNNNNGGNNNNNNNNNNNNNNAACCCCNNNNNNNNNNGCGTGNNNNNGGGCRCGTNNNCACNNNGTCNNNNNNNNNACYNNNNNNNNNNNNNNNNCATCGGCACCNNNNNNNNNNNNNNAWARRGTNNNNNNNNACGTATNCCNNNTCTKTNNNNNNNNNNNNNNNNNNNNNNNNNNNNNNNNNNNNNNNNNNNNNNNNNNNACANNNNNNNNNNNCAACCNNNNNNNNNGTRNNNNNNNGGACAGNNNNNNNNNNNNNNNNNNNNNNNNCGCCCGNCTCATCNNNNNNNNNNGNGCCGAGNNNNNNNNNNNNNNNNNNNNNNNNNNNNNNNNNNNNNNGGCGTGAGCNNNNNNNNNNTAGTATAAATTGACACCAGNNNNNNNNNNNNNNNNNNNNNNNNTAGGNNNNNNNNNNNNNNCTTCNNNNNNNNNNNNNNNNNNNNNNNTTCNNNNNNNNNNNNNNNNNGGGATGANNNWANNNNNNNNNNNNCRGTTNNNGMGCCGANATNAAYAANNNNNNNNNNNNNNNTCANAAAACTAGTAGTGACATCGNGTCANNNNNNNNNNNNNAGCNNNNNAGCTNNNNNNNNNNNNNNNNNNNNNNNNTAMGCTAGGNNNNGWSTTAGTNCNANNNNNNNNNNNNNNNNNNNNNNNNNNCWRCNNNNNNNNNNNGTNGCAGTNCNNNNNNNNNNNNNNNNNNNNNNNNTYGAGGNNNNNNNNNGCCNNNNNNNNNNNNNNNNNNNNNNACTNNNNNNNNNNNATWGNNNNNNNNNNNNNNNNTTGACGANNNNNNNNNNNNNNNNTAAGAGNNNNNNNNNNNNNNNNNNNNNNNNNNNNNNNNTGAGCTCTWNNNNNNNACNNNNNNNNNNNNNGYGNNNNNNGGNNNNNNNNNNNNNCGATACTNNNNNNNNNNNNNNNNNNNGNNNNNTAGGTTAAGGTNNNNNNNNNNNNNNNNNNNNNNNNNNNNNNNNNNNNNNNNNNCGCACGTNNNNNNNNNACGNNNNCCNNNNNNNNNNNNNTCNNNNNNNNNNNNNNNCCNGNNNNTGTGNNNTACTTNNNGCCGRTTCAAGANGGTAGTANNNNAACGTACTATGANNNNKNNNNNNNNNNGTTSRTYCCNAAGTTANNNNNNNNNNNNNNNNNNNNNNNNNNATNNNNNNNGTNNNNNNNNNNNNNNNNNNNNNNNNNNNNNNNMAAAANNNNNNNNNNNNNNNNNNNNNNNNNNTNNNNNNNNNNNNNNNNNNNNNNNNNNNAACNCAGGTNNNNNNATGCGANNNNNNNNNNNNNNNNNNNNNNNNNNNACTNNNNNNNNNNNNNNNNNNNNNNNNNNNNNNNNNNNNNNNNNNNNNNNNACCTCGCNNGNNNNNNNNCTCATAGCCNNNNNNNNNNNNNCNGTTNNNNNNNNNNGNNNNNNNNNWGANNNNNNNNNNNNNNNNNNNNNNNNNNNNNNGCGATNNNNNNNNNNNNNNNNNNNNNNNNNNNGCTCAAGNNNNNNNNNNNNNNYCGCCNNNNNNNNNNCAGATGCTTNNNNNGTYCNNNGCGCTNNNNNNGAAACTATNNNNCNNNNNNNAAAGNNNNTCCCCTAAAANNNNNNNAGAGCGGGAANNNNNNNNNNNNNCANNNNNNNNNNNNNNNNNNNTWTC
>ca_157
ATAGGGTTGTANNNNNNNNNNNNNATACCATAAGTAGAACAACGTNNNNNNNNNNANNNNNNNNTACGCAAAGCYTGCCAGCCCCAGNNNNNNNNNNNNNNNNGCNGNTGCNGGCCGAGGNNNNNNNNNNNNNNNNNNTCCAYTMANNNNNNNNNTGTCANNNNNTTTTCAATANNNNNNNAATACGTTGAGCNTRYCGAGASTGTGTNNNNNNNNNNNATKNTAAATTCACCANGGCAGGGCATNCTTATGTTCCCWACYCACCCATNNCCACAAGCNAACTGAGATTNNNNNNNNNNNNCAGCTNNNNNNNNNACAAGGAATCACRANNNNNNNNNNNNNNTTTNNNNNNNNNATTCGATCATCGATCGATTCCAATCTANNNNNNNNNNNNNNNNNNNNNNTCTCCGCTSTGGCNCNNNNNNNCTCACGAATNNNNNNNNNNNAATTCCCANNCCGAGAGMTCAATWACNAGGNNNNNNNNNNKTTNNNNNNACCACCGTTGTCTGTGANGTGNCAAAGCGYCCTCGGAMTCTATCYAGCTTCMCGTGGCACGTTTTTTTAGGMTTTGSTGGGCCTTNNNNAGCCNNNNNGWTCYACAGCTTGCCRCGACTGGACNNNNTCTAANNNNTNNNNNNNNNTTNNNNNNNNKAATATGGCGAANNNNNNNNNNNNNNNNNNNNNNNNNNAGTTGTACARYAMTANAAACTRRNNNNNNNNNNNNNNCTACTTTGNNNNNNNNNTTAACTATAANNNNNNGGTTCANNNNNNNCAACTTTTGGNNNNNNNNNNCCACTTCSTNCCCTAGACGAAGGGCNNNCGACCGTTTTAGGATTNNNTAGATGTTGANNNNNNNNNNNGGCAMTTNNNNNNNNNNNNNNNNNNNNNNNNNNTACGCGGACCACGACTCAGCNNNNNCGTNTNATTCATCCTGTTCTGNNNNNAGCAAGNNNNNNNNTCTNNNNNNNNNNNNNNATGCNAGAATGAGCNNNNNNNNNNGCTGAGTTNGGACCAGGGTTGTAATGCAYATTCKGCTANNNNNGACACTCTAGAAATGGGANNNNNNTNCCTGAGGCGGCACGCGTGCTAATCNNNACAACGCAGNCANNNNNNGCGAAGCTGWRGCCRCAACCGTNNNGCTTCCTCRAAATAMGGTNNNNNNNNNANANNNNNNTNNNNNNNNNNCNWGNNNNGCNNNNNNNAGGAGCAGCGCCTTNGCNNNNNNNNNNTNNNNNNNACGTANATTNCTTNNNNNNNTCNNNTAGAWNNNNNNNNNNNCAATGTNNNNNAGCNNNTTAGGNNNNNNCCANNNNCGCNNNNNMKNNNCAGGCGNNNNTCGAACACGTAACYGCTNNNNNNNNNNNNNTTAGGTTTNNNNNAGTGYCATNNNNNNNCACGGGATGGNTGGNNNNNNNNNNTCTGTGTAACNNNNNNNNNGNNNNNNGAACAATGANNNNTCTACTTTTTTGAGGTTCTTGCNNNNNGCTGCGNGRNNNNNNNGNTACCTTTTGYGTGCGTGNNNNNNATGKGCAGATAANNNNNCCCCANCTANNNNNNNNNNNNNNTYGTTYNNNNNNNNNNNNNNNNNNNNNNCCAGCGNNNNNNNNNCANGNRTNNNNNNNNCCGCCCCACAAAGGSAGATTGCGTGTGNNNNNNNNNNNNGTCNNNTCAGTANNNCGGTNATGTNNNAANANNNNCGTTCNNNNNNNTGGGGCWRGAAGCGCCCGTTNNNNNAAAAATANNNNNNNNNNGGGTTGGTYCKGASCAAGGNNNNNNNGTCNNNNNNNNNNNNNNNNNTCCTTGTCACATTNNTAAAATCTTCGYTGCCATGNTNTATTCCTGACTTANACCNTNCNNNNNGGGTTNATTTGCTGNNNNNAGTATTNGCNNNGAGCTTANNNNNNNNNNNNNCNGGTARSYTANNNNNNNNNNNCTGCACGNNNNNNGAAAAGGATRMNNNNNNTGTGCGGTGTTAGGGATCGNNNNNNNNNSWAAKGGNTTAAGGGTTCNNAAYNARTCTTTGCCTGAGATTATTAGNGTGCTATCTTGCTCCTGTAATTTNCTACWTWKARMTTAGCGTTGCKAAYCATAGGCTGAATAGCCTCAATGAAAAGAATGACAGGAGTNCTAAGCAGACCATCACTTRWASSTCGTACARATAGTAACRCSNANANMCSYCRAGCTCYATTNNSTGCTGTGAGATGGCCGGAATYCCGGGATAGAATGTTYMTCGACGCCCATACGATCRGNCTCAACYGRARRACGTACATTCCTGGNAGCMCAAGCGTGAAACCNNNGNAGACGGGAGGATCGCCGTAWYCCATGYCKTGCCATATCGGAGCTTGGGAGCGATTCTGNCGCGATGGCGGGGGGACAGCANTCCGMACGNTAAACCGCCTCAAAAGGTCWTYTYCCNCYTCGNYACGTTGAYAAATAATACGTCMANWATANYCAAACGGCGTCTGTTATGGNATTANCATGAGAGAGAGTGGGAGTAAAGCAGTMCRRTAGATAGNGTTCGGTAGCTGTARGAGGTGGTGCGTAGACTAAAAAGCACGCAANCAATTRTAANNGGCTGKTGCGAGGTTGTGTNTTGTTGCACCCCTTGCYATTTATACNNACTCGCGCTATCCGCGTTAATTCTAGSAYRGCTGGAGNTCTTGTAAGGAGGACGCTCGTTAYMGAAGTACCGGASGAACCACCCNCCCCGCGGGATNGCAGATCAGCCCCTTCGCCGGTCCTACAGGGGTGTTACAAGGTWMKGGATAATACACGAACTCWTGARSRATGAYCYYCCTGTNGCCCTATAACCTTRCRYTAGCSTGGTANCGAATGTCGCCCNGAGAGACCAAAAGACARCCCTGGGAAACTACATCTACWCTCCNGAAACTCCGGCGCGTGTCTTCAAGTACGTCATGTTTAACGGATGCGCCCAAAACCGTGACAATGCAAAGCCATGACACGAATGCAGCCCGAGATTAAGAYCAGATGTTATCGGAACGTACCCCCAACTCACCNANGGCTKYGCATTTAGACCATACATCGCGTACAACAACCAAAATGATTTAGTGTTCTGACCGTCTTTGATCATTTTATCGANATCCAGAATAGTTTTCGATCAGGCCGGCAGAGATCGGAACCACACGCGGTAGGYATTCTACCCGGATGGGTGCTAACTCATTTCGGGTGGTAAGCCGACGGAAAGGTAAGAAAGGACGCGTTCCAGAGCTATAGCTAGAAGCTGCACAGATCTCGTGAAGAGCGGTGACGAGTTCACAGACTTGTCAATATCYATAACTAACCRRAWTYGGNTGCTTGCTTGTCTTATCCACGWWTCTCCAAGGCCTGGATGCTCRCNATNGTTGTTCACGAATTTAANTTATAAGTTNNATTGGATATTCCANAGTACTSWSTAACCTATTAACAAAATRTTCACCNNTTCTAGCTAACTWTTTAGCTTGGGCTGACNTGAGGTTTGTYCCTYCCAMTNNNTNGTNCAACCAGGGTCAAKTGNKCATGCCGACAGGRRGNATYATTCCYYGAAGGCKYCNGNNTGCAYCGRGRNGCTAGGTCYTATCGTATATCGATGRGTAATATMTATCCTCTCCTTATACTAGCGCKMMCTCTCGCYGTGGCATTCACGMCGAGANTAGTANGAGGCGGCTGAGCTATTAKAAGTGTGGCYGTGTCGTTCANNGNACGAGCWGTCGGCATCGCGGTNNCCGGNTGACCTNTCGGACTGAGTTCTATGCWCTTAMCGATRGCACGGTAGTGNAGGCGCTANGACGANTAACCSCCCGCWCTTTTGGGGACCGTAGAACCNTATGGCGGTTTTCMATTAGTTACGGNTATGCGGGGCWATGGTGNTGTCARGTACRGGCGGGGAGCRSCGRTTACCGCCGAGTGRCAGGAATTGTCGGGGWCCCCTAAACKCGTTGTGGCTATACCTCGTCCGTAGGCGTTAGACGNCGTTCGGGCTGTRAGAATTTCANGTTGGGANNCCGCARMAGCGCCCGAACCMKTNTYRMAKTAGAAGTYATTRATAAAGAKTAATTGACACCTKRCNNTNNGNGTGCGCGTGTTGGCTAATGTYSATATCGTTTGTRGYRGCCGTAGTGAGATAGGGTGNNNNNNNNNCTTNNNNGCGCCNNNNNNNNCYRGTCRAGRYGGNNTNNTCAANNNNNNNTGAGTTCGARGCGAAACAGSTNNNNNNNNNAATCTGCAYGGANNNNNNNNNNNNNNNGTCCNNNCCTGTTACCNNNNNNNNNNNNNNCARCRTTCTGGGTGTAGTCGTCCTNNNNNTGNNNNTGCARTAGNANATCTCANNNNNNNNNNNNNNNNNNNNNAGGCAAGNNNNNNNNNNNNNNNNNGCCGAGAGTGGAGGGTACGANNNNNNACTGTCNNNNNTGNNNNNNNNNNNNNNNTNACNNNNNNNNNGCTNNTGNNNNGAGGGNNNNNTGCACNNNGCGNGGGGNNNNNNAGCGYNNNNNNCTGTTAGCNNNNNNNNRGGRNNNNNNNNNNNNNNNNNNATATTCTGAANNNNNNNNNNNGAGTTANNNNNNNCATCANNNCNNNNNGCACTCGCATCTAKTCTNGSNGAYNNNNNNNNNNNNNNGCTGNGCNNNNNNNACGCCGGCTNNNNNNNNNNNNNTGAATNNTNNNNNNNATNTTNTCCGGNNNNNNNNNNGGGNNNNNNNNNNNNGNNNNNNNNNNNNNNNNNNTGTGAANNNNNNNNNNNNNNCNGACTNCCGCNNNNNNNGNNCGTTRTNNNNNNNGCACGANNNNNNNNNNCAGTNATANNNTTTAANNNNNNNNANNNNNNNNNNNNNNNNNNNNNNNACATAATAANMANNRNNNNNNNGYCAAACNNNNNNNNNNNNNNAANNNNNNNNNNNNNNNNNNNNNNNNNNNNNACARGGNCTTAYCTYGTGGACACNNNNNNNNNNNNNNNNNNNNNNNNNNNNNNNNCNNNNNNNNTGCTNNNNNNNNNNNNNNNNNNNNNCCMCCGCTGGNNNNNNNNNNNNNNNNNNNNNGATAASATGCNTNNNNNNNNNNNNNNNNNTTGTGGCCCANNNGCCGGCTNNCAACNNNNNNNNNNNNNNNNNNNNNNNNNNNNNNNAGGTNNNNNNNNNNNNCGNNNNNNNNNNNNNNGANNNNNNNCTNNNNNNNNNNNGGGGGAAGGGTCACCATGCTGNCACTNANTGGAGCCGTTGNNNNNNGGCNNNNNNNNNNNNNNNNNNNCATRGTTTTGGNGNNNNNNNNNNNNNTTATCAATCATMCNNNNTGAATACGGAAAATATNNNNNNNNNNNCAGTTGGNNNNNNNNNNNNNNNNNNNNNNNNTCTTGNNNNCGCANNNNNNNGNNNNNNNNNNNNNNNNNNNNNNNNNNNNNNGGCATCNANNNNTATGCCTCGTNNNNNNNNNNNNNNTGGAAATNNNNNNNNNNNNNNNNACAGGATAAGGNNNNNNNNNACTCTGCCNNNNNNNNNNNNNNNNNNNNNNNNNNNNCCGNNNNNNNACTCGANNNNNNNNNNNNNNNNNNAGGGGTGAYTNNNNNNNCAAGNNNSTNAGACANNNNYCAGCANNNNNAACWNNNNNNNNNNNNNNNNNNNNNNNNNNNNNNNNNCTNNNNNNNNNNNNNNNGWNNNNNCGGCTAAGNNNNNNNNNNNNNNNNNNNNNNNNNNNTATNTCAATGCTGNNNNNNNNNCKTATGKYTGNNNNGNNNNNNNNNNNNTNNNNNNNNTCACCCGTCCNNCCCTACANNNNNNNNNNNNNTGTAWAAGGNNNNNNNNNNNNNGTNNNNNNGMARTTYKNNNNNNNNNNNNNNNNCGCTSCTYTTNCTTTGNNNNNNGTAATCTTGNNNNNNNNNNNNNNNNNACRGTKNNTANNNNNAAATACATCCTTCAAGANNNNNNNNGACTGAGCGGANAATNNNNNNNNCTAGANNNNNNNNNNNNNNNNNNNNNNAACNNNAATAGTCTTTTRTNNNNNGGNNNNNNNNNNNNNNNNNNNNNNNNNNNNNCTCYCNNNNNNNNNACNNNNNNNNATGGTCTWGTNNNNNNNANNNNNNNNNNNNNNNNNNNNNNNNNNNNNCCRCKCANNNNANNNNNNNGTGTAMACCGTTTGGGCNNNNNNNNNNNNNNNNNNNAGGGNNNNNNNNNNGTNNCGRATCGGTGNNNNNCAGATTCWMNNNNNNNNNCTTSAYACNNNNTNNNNNNNNNNNNNNNNRNNNNNNNNNNNNNNNNNNNNNNNNCGTNTNNNNNNGTGANSGCGCCGGGGCTGCAGTTNCANNNNNTNNNNNNNCGGGATTCCGCTWACGCCRCGCGGCAATTNNNNNNGGTCAGANNTATYCNNNNNNNNNNNNNNNNNNNNNNNNNNNNNNNNNCGANNCAGGANNNNNNNNNNNNNNNATATCTNNNNNNNNNNNNNNNNNNNNNNNNNNNNNNNNNNNNNNNNNNNNGAAATCGAGTCGCTRGTTGCGTGNNNNNNACCACATGTCTGACTCTAGCGNNNNNNNNACNNNNNNGNNNNNNNNNNNNNNNNNNNNNGAGGTAGTTCGACGGAATCNNNNNWCNNWGGYGCTGNNNNNNNNNNNNNNNNNNNNNATATCNNNNNNNNNNNNNNNNNNNCCTCAAACCCGACTGCCTTGNNNNANNNNNAATTCCNNNNNNNNNNNNNNNNNNNNNNNNNNNNNNNNNNNNNNNNNNNNNTCACGNNNTCYTNNNNNNNNNNNNNNNAATGTATNNNNNNNAGTCACAGCTCGAAYCCNNNNAAAGTACNAATATTGCNNNGTCGCTTCTAGAAACACNNNNNNNNNNNNNNNNNNTCTACGGTANNNNNNNNNNNNNNCTANNNNNNNNAGTGATACNNNCAACCCACNNNNNNNNTGCCCGNNNGTGGGCGTANGNNNNNNNNGCNNNNTTCCWCGNTNNNCGNNNNNNNNNGCGCCCATGGTCCANNNNNNNNNNNNATATNAGATTNNNNNNNNNNGAAGCAGGTTAGCCNNNGNNNNNTATGGGTTGTRAKACGNGATNNNNNNNNNNNNNNNNNNNNNNTCCNNNNNNNNNNNNNNNNNNNNNNNNGNNNNNNNNNNNNNNNNNNNNNNNNNNNNNNNNNNNNNNGCGGTGGANNNNNNNNNNNNNNNNNNNNNNNNNNNNNNNNNNNNNNNNNNNNNNNNNNCCAGCCNNNNNNNNNNNTGCCTTNGCCCCATTNNGGCGCTGTANNGATTACGGTGCANNNNNNNNCANNNNNNNNNNNNNNNNNGGWGNNNCTATGGGCGCGACCCNNNNNNGNTCTTCRCGCCCSNNNNNNNNNNNNNNTAGACTTGAGTCCTNNNNNNNNTGAACGTANGTCTGNNNNNNNNNCCAGGGCCNNNNNNNGGTGACAGATCNNNNNTCCTAATCCAGGNNNNNNNNNNNNNNGTTAACNNNNGAGCGYNNNNNNNNNGCGGNNNNNNNNCGANNNNNNNNNNNNNNNGCTCCGNNNNNCTGTNNNNACACATNGNNNNNNNNNNNNNNNNNNNNNNNACTGARGCGTCNNNNNNCCTCGCCCCCAANNNNNNNNNNNNNNNACNTCNTGAATTTNTAWGNNNNNTGTGAATTANNNNNNNNNNAGTAANNNNNNNTGAATGCAGGNNNARGCATNNNAGCCGTCYNNGNNNNTCNGCTATCCTGANNNNNNCCTNNNNNNTCTCTAAWTNNNTCCNAGTNNNNNNNNNNNNNNNTATCANNNNNAATCGNNNNNNNNNNNNNNNNNNNNNNNNNNNNNNNNNNNNNNNNNNNNNNNNTTGCGGCGCNCTCNNNNNNNNNNNNGCCNNNNGGCACNNNNNNNAYCGTTTYGTCTCTGAACACCTTCTAATCANNNNNNNNNAACTGANNNNTGCATANNNNNNNNNNNNNNNNNNNNNNNNNNNNNNNGGGTTTGCCCCCTNNNNNNNNNNNNNNNNNGACATAACCACMCTACTTCGNNNTNNNNNNNNNNNNNNNNNTCCTGGGAGTNNNNNNNNNNNNNNANTCGCCCGTGGNNNNNNCTKCACGCCTTNNNNCTTGTAATATCAAAGNGGGCGTNTRTGYNNNNNNNNNNNGRTNTRMYATCTNACCGATCTGNGATCGGNNNNNNNNNNNNGACAGTTTTGNCCNGNNRAMTCGGCGATGANNNNNNNNNNNNNNNNNNNNNNNNNNNNNNNNNNNCYGCTCNTWGTGTAWGGGNNNNNNNNNTAGACTGTGTATNNNNNNNNNNNCAGTATACGNRATGTANNNNNGATGTNNNNNNNNNNNNNNNNTCTCGANNNNNNNNNGATNATCGTCTRGKCTTCCCGMNNNNNNNNNNNNNNNNNAGGGACATCRCGWYRANNNNNGTCTNGCTGGTGNNCNNNNNNNNNNNNNNNNNNNNNNNNNNNNNNNNNKGANNNNNNNNNNNNNNNNNNNNTNNGGGGGTTTCNNNNNNNNNNNCACNCTTCTNNACNNNNNNCAATTTCCGCNNNNNTGGMTAYTCNNNNNNNNNNNNNNCGCNNNNNNNNNCGGCANNNNNCTCNNNNNNNGGGCTANNNNNNNNNNNNNNNNNNNNNNNNNNNNNNNNATCNNNNNGGGGTANNNNNNNNNNNNNNNNNNNNNNNNNNNAACCGTGGATTCCGNNNNNNNNNNNNNNNNGYNNNNNNNNNNTGKARATTSCGACCGNNRGGCATNNTTCCGATAGAANNNNNNNNNNNNNNNNNNNNNNNNNNNNNNNNTCTRTCTTATNATNNNNNNNNNNNNNNNNNNNNNNNNNNNNNNNNCAGWACTNNNNGGTGYCAANNNNRCTGGKTCAAGAAACNANNATGCTCNNNNNNNNNNCCWKNNNNNNNNNNNNNNNNNNTCCGTGAAATTTGGTAACCGANNNNNNCCGTGTTANGGACGCCTWAACGGKCGCAYYNNNNNNNNNNNNNNNNNNACGRGWNNNNNNCCATNNNNNNAGTNGGTNTACTCGAAAGNNNNNYGCTCNNNNNCANNNNNNNNNNNNNNRYACTWACGCGTNNCTACCTANNNNNNNNNNNNNNNNNNNNNRGNNNNAATMAGCGANNNTTGNNNNNNNNNNNNNNNCTGNNACCAARCNNNNNNNTCAYKGCAMTTCNNNNNNNNNNNNNNNNNNGGCNCCANNNTGANNNNNNGGTGNGAGWACTATNNNNNNNNNNTTTCATGTCCCNNNNNNNNNNNNNNNNNNNNNNNNNNNNNNNCARCCNTNCCGNNNNNNNNNNNNNNNNNNNNNTGAGNNNNNNNNNNCCACTTATGTNNNNNNNNNNNNNNNNNNNNNNNNNTGRTCCGTGCTTTCGGAGNNNNNNGKANNNNNNNNNNNNNNNNNNNNTCGTRGNNNNNNNNNNNNAANNNNNNNNNNNNNNNNNNNNNNNAGGAGAGTNNNNNNNNCTGANNNNNNNNNNNNNNNNNNNCGTCTWGNNGCGGNNNNNACRGTTTGANNNNNNNNTGGATCANNNNNNNNNNNNNNNNNNNNNNNCCTNNNNNNNNCGTCTACGAAACTNNNNNNACATNNNNNTNNNTNNNNNNNNNNNNNNNNNNNNNNNCGAAGACTACCCNNNTGACTNNNYAAANNNNNNNNNNNNNNNNNNNNNTAATAGGNNNNNNNNNNNNNNNNNNNNNNNNNNNNNNNNNAGATGGYTCTGCNNNTCWTTGTTGNNNNNNNNCGCNNNNNNNNNNNNNNNNNNTTGSATRKNANGCCGCTNNNNCTTTAGGMTACTYTCNNNNNNNNNNNNNNNNNNNNNNNTAGCGAACTTCAGTCTGTTAAYNNNNNNNNNNNNNNNNNNCTNGGNNNNNNNNNNNNAATTTCNGANNNNNNNNAGCGTNNNNNNNNNNNNNNNNTGTTTCCCGGNCNTCCNNNNNNNNNNNNNNNNNNNNNNNGGKCSACAAGTAAGTGTCGAGATGTGNTCNNNNNNCGNTTRKACTGAACCNTANNNNNNNNNNNNNNNNNCNGGNNNNNNNNACTGGTGTGNANTACTCNNNNNNNNNNNNNNNNNNNNNNNNNNNNNNNNNNNNNNNNNNNNNNNNNAGNNNNACACCNNNNNNNNNNNNNNCARSANNNNNNNNNNNNNNNGANNNNNNNNNNNNNNNNNNNNNNNNNNNANNNNNNNNNNNNNNNNNNNNNNNNNNNNNGGCNNNNNNNNNNNNGAGTGCCNNNNNNNNNNNNNNNNNNNCTCGTNNNNAAGYRCNNNNNNNNNNGASATAGTANNNNNNNTANNNNNNNNNNNNNNNNNNNNNNNNNNNNNNACYAGTGNGTCGTNNNNNNNNNNNNNNNNNNTNTTTANNNNNACGTCNNNNNNNAGGCCCCNNNNTTGAATCTAAYYTTCCTTGGATTATAANNNNNNNNNNNNNNNNNNNNNNNNNNNNNNNNNNNNNNNNNNNNNNNGNNNNNNNNAGGAATGNNNNNTGACANNNNNNNNNNNNNNNNNNNNNNNNNNNNNAAGNNNNNNNNNNNNGGAGTNNNNNNNCGTATCGACCTGGNNNCGAGANATAANAANNNNNNNNNNNNNNNNNNNNNNNNACCACKNNNNNNNNYMTGAAGWACNNNNNNNNNNNNNNNNNNNNNNNACTCTCCGGTAGATTAGNNNNNNNNNNNNNNNNNNNNNNNNNNNNNNNNNNAGANNNNNNNNNTMCCAGTACCNNNNNNNNNNNNNNNNNNNNTTTCACGNCNCGCGTACNNNNNNARNNNNNNNAATACTANNTNNNNNNCGATGGAGANNNNNNNNNNNNNYGGAGGTTACNNNNNNNGGNGTAAACGNNNNNNAGNNNNNNNNNTRKYMCAAANNNNTNNNNNNNNNNNNNNNNNNNNNNNNNNNNNNNNNCACGRRYNNNNNCAATGTATCTTGANYAMTCGTTNTAGATGACAAGNNNNNNCCTTCGNNNNNNNNNNNNNNANNNAGGCTTAGATNNNNNNNNNNNNNNNNNNNNNNNNCSYACCCAGCCTNNNATTCNNNNATTAAAGCCAAGTNNNNNNNNNTCCGCAGGGKAATAAAGGCNNNNNNNNNNCATATTNNNNNNNNNNNNNNNNNNNNNNNNNCCCATGTTGTATNNNNNNNNNNNNNNGCTCTCGTGGGATCNAACAAACNNNNNNNNNNNNNNNNNNNNCAAACNNNNNNNNNNNNNNNNNGGTTGCCGTTCANNNNNNNNNNNNNNNNNNNNNNNNNTGGGGAGGNNNNNAACTTNNNNNNCNNNNNNNNNNNNNNNNNNNNNNNNNNGAAAGANNNNNNNNNNNCGNCACGMGCKACCTTGCTCCTTCCTGNNNNNNNNNNNNNNNNNNNNNNNNNGCTNNNNNNNNNNNNNNNNNNNNNNNNNNNNNNNNNNNNNNNNNNNNNNNCAAAANNNNNNNNNNNNNNGTCTTGCCCRGTATNAGTCNNNNNNNNNNNNNNNAMANNNNNNNNNNNCTTACGACGGTTATTAAANNNGCNRGCNCNNNNNNNAACCGCACCCAGNNNNNNNNNNNNNNNNNNNNTWCNNNNNNNNNNNNNATTGCNNNNCGGAATGGTGTGCAAAACGASAATANCGATNNNNNNNNNNNNNNNNNNNNNNNNNNNNNNNNCACNNNNNNNNNNNNNNNNNNNNTRACGCCGAGACAGTNNNNNTGGGGCNNNNNTNNNNNNNNNGTCTCCTACAYCNNNNNNNNNATNNNNNNNNNNNCGATAGCCCCTGCGAGNNNNNNNNNNNNNNNNNAGTNNNNGGTATTATNNNNNNAAAAACTNNNNNCTACCTTWTCGGATNNNNNNNNNNNNNNTGGCCTANAAYAAAAGTNNNNNNNNNNNNNNNNNNNNNNNNTANNNNNNYACGNNNNNNNNNNNNNNNNCACCNCAANNNNNNNCGGNNNNNAACCGGCNNNNNNNNNTKRNRGCNNNNNNNNNNNNNCCYCGGGGTNNNNNNNNNNNNNNNNTACGCGCCCACTTNNNNNNNNNNNNAGGTRNNNNGKTNGGKGARACSWGGTCTCATGTTTAGCCATNNNNNNCAGCNNNNNNGATTTACGCNNNNCCYTTSAACWANNNCCAGTWTCNNNNNNTAATTATANNNNNNNNGGNNNGCGGCNNNNNTCAGCAAATNNNNNNNNAGCTACAANNNNNNNNCTTCTTNNNNNNNNNNNGACCANTGTANTGNNNNNNNNNRTCKAAAAATNAGGNNNNNNNNNNNNNNNNNTTCACCNNNNNNNNNNNNNNNNCTGNNNNNNNNGCGCNNNNGTTAAACGCTCCNNNNNNNNNNTGCNNNNNNNNNNNNNNNNNNNNNNNNNNNNTYKRRCCTAACKAAANANCACTTTCTGTNNNNNNNNNNGAGTCATSCCCNNNAANNATCNNNNNNNNNNNNNNNNNNNNNNNNNNNNNNGGNNNNNNNNNNNNNNNNNNNNNNNNNNNNNNNNNNNTYCGRCNNNNNNNGCGCCGAAYTGCGAGNNNNNNNNNNNNNNNNNNYMWCGNRNNNNNNNNNNNNGNGAAATTTCAAGCCGAACACANNNNNNNNNNNNNNNNNNNNNNNNNNNNNNTTTNTTGGNCTTCAATCTTTGTATCATGNNNNNNNNNNNNNNNNNATNNATGGAACTCGTGTGCGTATCCNNNNNTGTCGTGNNNNNTTTCNNNNNCTAMTTCGTTGGTGTGANNNNNNNNNNNNNNNNNNNNNNNNNNNNNNNNGACACGGGGNNNNNNNNNNNNNNNNNNNGTNAATTCNNNNNNNNTGTCTGNNNNNNNNNNNNNNNNTYMTGTGCGNNRCCGAGANNNNNNNNNNNAGCCGGAGCNAGRGNNNNNNNNNNNNNNNTNGMRCRACAAANYACAAATAATCAGTTTNNNNNNNNNNNNNNNNNNNNNNNNNNNNNNNNNNNNNNTACGNTNNCAGRGNNNNNNNNNNNNNNNNNNNACTACNCCTGTCTCCAANNNNNNNNNNNNNGAGNNNNNNNNNNNTGAAANGAANTTTCGGTTNNNNNNNNNNNNNNTGNGTACCNNNAGGTNNNNNNNNNGACTCTKNNNNCCGCCANNNNNNNNNAKTTTGTCCTACGGCGGGTGGCGNNNNCGGANNAAATTANSTACAANGYGTNNNNNNNNNNNNNNNNAANACAWNNNCAGCTNNNNNNNNNNNNNNNNNNNNNNNNNNNNNNNNNNNNNTTTAAACACGCATNNNNNNNNNNNNNNNNNNNNNNNNNNGCCNNNNNNNNNNNNNNNNAGNNNNNNNNGAGCTGATTANNCTNNNNNNNNNCAGCTTNNNNNNNNTTATTTNNNNNNNNNNNNNNNNNNNNNNNNNNNNNNNNNNNNNNNNNNNNTGGASCCNNNNNNAAATGANAGTCAGNNNNNCAACNNGTTNNNNNNNNNNNNNNNNNNNNNNNNNNNNNNNNNNNNNCTANCGNNNNNNNNNNTCTTTATAATCAANTGGNCCATTCWGCGNNNNNNACTNNNNNNNNNNNNNNNNACTATTTNNNNNNNTTTAGAANNNNNNNGGCWAANNNNNNNNNNNTCCTCNGGCNNNNNNNTAAAAGTTGCGTTARAACTAGNGCGNNNNNNNNNCTACACNNNNNRYTCAACGGCCCNNNNNNNNAGCCTCCTGANTCNTCTANNNNNNNNNNNNNNNNNNNNYYCNNNNNNNNTCCKCAGARAACCGCMANNNNNTTGTCAAACGTCTNNNNNNNNNNNNNNNNNNNNCCANNNNNNNCGTACGNNNNNNNNGGKCNNNNNNNNNNNNNCGTTNNNNNNNGGTGATATANNNGATTCGGGNNNNNNNCTGTAGCAGCTACCGGGNNNNNCTAGCGNRTNAWNWGGNNNNNNNNNNNNNNANNNNNCRMGMTCNNNNNGCCCAGNNNNNNNNNNNNNNNNTNAGCTGACCGGAAACCTTNNNNNNNTCAARAGCAAGCNNNNNNNNNWTCCAGATGTAAANNATAANNNNNNNNNGTNNNNNNTCYNTGTGTTTTKTGTCNATCSGAGTCNATTAGGCGATGTNNNNNNNNNNNNNNNNNNNNTTTAGNNNNNNNNNNNNNNNNNANNNNNNNNNNNNNNNAACATNNNNNNNNNNNNNNNNNCCAGCACCGGANNNNNNNNNNNAMCTCACTTGTTTTTNNNNNNNNNNNNNNNGGNTNNCCCGMNNNNNNNGTGAGTTTCGNNNNNNNNCNNNNNNNNNNNNNNNNNNNNNNNNNNNNNNNNNNNNNNNNNNNNNNNNNNNNNNNNNNNTNNNNNNNNNNNNNNNNNNYCWAGCCAGNNNNAAAGTATTTTAGGACAGAGACAGCNNNNNNNNNNNNNNAAARYKRNNNNNNNNNNNNNNNNNNNNNNNNNNGGGGACGTCTCGTAANNNNGANGCGCTNNNNNNNNNNNNNNNNNNNNNNNNNNNNNNNNNNNNNNNNNNAANTCCCTNCNAGTCGTTATCGGTTCGNNNNAATTACTANNCTGTGTNNNNNNNNNNATNNNNNNNNNNNNGTTAATNNNNNNNNNNNNNNNNNNNNNNACCACTAAGMRCWAATNNNNNNNNNNNNNNNNNNNNNNNNNGAGGATNAANCGAANNNNNNNGGNNNNNNNNNNNNNNNNNNNNNNNNNNNNNNNNGCAGAAGATCTANACNTGCNNTATGCTTNNNNNTACGTGRCARANNNNGCCCTNNNNNNNTACGAATNNNNNNNNNNNCNNNNNNNNNNNNNNNNNNNNNNNNNNNNNNNTAAAGCATTCGATTCGTNNNNNNNNACGNNNNNATCKCCCNAATNNNNNNNNAGTGNNNNNNNNNNGATAATANNNNCTTTNCACCCAANNCTAAGANNNNNNNNNNNNNNNCNNNAANGTATNNNNNNNNNNNTANATCRNNNNNNNNCCGANNNNNNNNNNNNNNCNNNNNNNNNNNNNNNNNNNATTAACNNNNNNNNNTTTNNNGAAGAANNNNNNNNNNNNNNNNNNNNNNNNNNNNNNNNNNNNNNNNNNNNACNACTTAATTCGNNANNNNNNNNNNNNNNNNNNNNNNNNCAMNNNNNNNNNNNNNAGTGATGATGCTGCCATGNNNNNNNGCTGCTGANNNNNNNNNNNNNNRTNNNNNNACATGAGTTGGTCNNNNNNNNNNNNGGCTCCAGAGNNNNNNAATGGAAAGNNNNNNNNNNNNNGTTCTGAGTGCAANATNNTGTNNNNNNNNNNNNNNNNNNNNNNNNNNNNNNNCCAAGNTGANATSTGAACAGNNNNNRACGACGNNNTNAGCCACCCNNNNAGNNNNNNNNNNNNYAGAAATATYTAACNNNNNNNNNNNNNNNNCTCANNNNNGTNNGNNNNNNNSGCGCYAGCNNNNNNNNNNNNNNNNNNNNNNNNNNNNGCAATAGTCATACCAANCGCANGAANNNNNNNNNNNNNNNNNNNNCCATNNNNNNNNNNNAAAGNNNNNNNNNNNNTTTTTGNNNNCATGCTGGNNNNNNNNNNNNNNNNNNNNNNNNNNNNNCYAATTNNNNNNNNNNNNNTNNNNNNNNCTCACAGCGTCTNNCCACTNNGGCGTNNNNNNNNNNNNNNNNNACANNNNNNNCGGNNNNNNNNNNNNNNNNNNNNNNNNNACNNNNNNNNNNNNNNNNNNNNNCACTTATCTNAANNNNNNNNNNNNNNNNNNNNNGAGNNNNNNNNNNNNNNNNNNNNNNNNNNNNNNNNNNNAAGAGATTGGTGGNNNNNNNACTGGCGATKAACCTGTCCAACNNNNNNNCAAAGATCANNNNNNNNCTGACGAGAGGCGCGTCGYGGNNNNNNNNNNNNNNCGACGGTNNNNNNNNNTTGNNAAAGTNAAATAANNTACANNNGRTACNNNNNNNNNNNNGMTRGGCANNNNNNNNNNNNNNNNNNNNNNNNNNNNNNNNGATNNNNNNNNNNNNNNNNNNGTTATSGKCGGTAATACTANNTTCTAGTNNNNNNNNACCGGGNNCTCGCGGGAACNNNNNNNNNNNCGATCCGTCGGCNNNNNTMATNNNNNNNNNNNGTAACGNNNNNNNNNNNNNNNNNNNNNNNNNNNNNNNNNNNNNNNNATTTGCRARNNNNNNNNNNNNNNNGGCCCGCGCGTANNNGYGANNNTATTGTCATCGGCNNNNNNNCGTTCACTGTNNNNNNNNNNNNNTTTCGCACGGCCNNNNNNNNNNNNNNNNNNNNNNNNNNNNNNNNNTCGCTYNNNNNNNNNNNNNCNNNNNNNCGAGCRNNNNNNNNNNNNNNNATGNGNNNNNNGTGTGACCRGAGACTNNGTACGNNANNNNNNNNNNNYANAAGNYNNNNNCTACTCTNNNANNNNNNNNNNNNNNCGGNCGNGAGTANGACCTGNTRTGGCTCTANTAACGNCTGNCCNNNNCACCCNNNNNNNNNNNNNNNNNNNNNNATTTACTAGTNNNNNNNNNNATGGCAWTCRMNNNNNNNNNNNNNNNNNNNNNNNNNNNNNTCGAGCTYAGCCGNNNNNNNNNNGCCTCNNNNNNNNNTCGTTANNNNNNNNNNNNAACTANNNNNNNNTWTTTGCCGACCCGNNNNNNAGNNNNNNNNACCNRCTAWATGTGNNNNNNNNNNNNNNNNNNNNNNNNNCGGTGATGTAGCACTTANNNNCCCGGATCGTTNNNNNNNCGTCGNNCATTCANNNNNNTATAANNNNNNNNNNNCCGGTNNNNNNNNAATNGAGAGAACGTATAANNNNNNNNNGCAATGNNNNNNNNNNNNNNNNNNNNTNGAGTCTNNNNNNNNNNNNNNNNNNNNNNNNNCTTTAANNNNATTGGTCAGCGACCGNNNNNNNNNNNNNNNNNNNNNNNNNNNNNNNNNNNNNNNNNTGTCACNANTACGNTTGCNNNNNNNGTYATKTGNNNNNNNNNNNNNNCGACGAGCGTNNNRCGTGTAATGTAAGCTGTTCNGANNNNCACAACANNNTGNNNNNNNNAGTGACWANNNNNNNNNTRSGTGCACNNNNNNNNNGGAGACKCTNNNNNNNNNNNNNNNNGATAACACTNGCGACNTCACCGCCGGCCNCTTCAGCNNNNNNNNNNNNNNNNNNNCCGAGCTGCAACCANNNNNNNNNNNNNNNNNGAGNCGGKATTCGARGCATMYNNNNNNNNNNNNAGNNNNNNNNNNNNNNNNNYGGNNNNNNCGTCNNGGTTGNNNNNNNNNNAAGATCTTCNNNNNNNNNNNCCCANGGTRAACCGGRCYYNNNNNNNNNNTGCTCAAGATTTCNNNNNNNNCCYCCANTNNTGNATTTNTGCTGANNNNNNNNCTCTCCTTTTCTGGTRAAGCTCCNNNNNNNNNNNNNNNNNNAGNNNNTAACTGATNATCGGCCNNNNNNNGGCAAANNNCGCCGNNNNNNNNNNNNNNNNNNNNNNNGCCCAAATGTCGSGATACAACAANNNNNNNNNNNNNNNNNTCTANNNNTANNNNNNNNNNNACTTAANNNNNNNNNNNNNNNNNNNCCCTRTGNNNNNAATCANNTGNNNNNNNNNNGTACCCATTTGNNNNNNNNNAGCTNNNNNNNNNNNGGTNNNNNNNNNNNNNNNNNNNCCTGTTNATTACGTACGNNNNAGAGTTGACCCGGTAGTATNNCGNNNNNNNNNNNNNNNNCGNNNNNNAGCTAGCGNNNNNNNNNNNNNNNATCYTTAGCTCAGTGTGNNNNGTGTANNNNTCTGGCANCCANNNNNNNNNNNNGACCTAAGNTAGCNNNNGNAANNNNNNNNNNNNNTTTCGCNNNNNNNNNNNNNNNCCGNNNNNNNAGTGNNNNNNGGGTTATCCCTTCGGCTCAATATNNNNNNNAANTCAATGWACGNCGCWCTCKAGACGAAAGGATATCTGAATGATTACACGCGGCNAGGYTCRTAACGGCTTAANGAAAAAGAGTAACTGAGCNNNNNNNNGTTATNCACTGTANNNNNNGGCTCTAGYRTGANNNNNNNNCAACGATAGCGTNNNNNNAGCCTCCGAAGGNNNNNNNNNTAAAGCGNNNTAAKNNNNNNNNNNTACNNNNNNNNNNNANNNNNNNNGCNGGCGAGAGNNNNCNNNNAAGGAANNNNNNNNNTGACNNNNNNNNNATNGTTGCNNNNNTCGCTCNNNNTAATATGAAGKGRYTCNNNNNNNNNNNCCCATGTTCGTAAAANNNNNNNNNNNNNNNNNNNNGCTGNNNNNNNNNAGGCCANNNNNNNNNNNNAAACAGAACNNNNTTGGNNNNNNNNNNNNNNNNNNNTTTACNTTTCCGATTGTCAAGRCCGTNNNNNNNNNNNNNNNNNNNNNNNNNNNNNNNNNNNNNNNNNNNNTGATNNGAANNCTCNNNNNNCKRTAGNNNNNNNCCTTCGGTCNNNNCTCGCTGCGCTTTTCAANNNNNNNNNNNNNNNNNNYYTCTCTCTANNNNNNNKGGTTRCGNNNNNNNAGCTTATAATGNNNNNNNNNCGGCTCCNNNNNNAYGTGNCANNNNNNNNNTTTNGGCATCANTATAAATACCGTAAATGNNNNNTTAAMRRCKGCTNNNNGNAATCGCACATAANNNTACCNNNNNNNNNNNNNNNNNNNCCGNNNNNNNNNNNNNNNNNTANNNNNNNNNNNNNNNNNNNNNNNYCYGGGCTANNNNNNACATCCATCAAAAAGTCAGCCTCAANNNNNNNNNNNNNNNNNNNNNNNNNNNNACCTGRNNNNNNNNNCGMNAANNGTGNNNNNNNNNNCTGNCNNNNAGCTTCACTCTTCTTCGNNNNNNNNNNNNNNCATACNNNAGYTSNNNNNNNNNTTTCCGCSNNNNNNNNNNNNNNNATGTANNNNNNNNNNAGGGAACTTNTANNNNNNNNNNNNTGCANNAACAGGNNNNNNNNNNNCTAACGGANNNNNCCGCATAGAKGYGGAGAANNNNTSNTANNNNNNNNNNNNNNNNNNTAYRCYNNNNNNNNNNNNNNNNNNNNNNNNNNNNTTGAAAAACATGAANAGGNTNAAGTCNNNNNNNCATCTGTGACCNNNNNNNNNNNNTCTACGGYNCANTANNNNNNATNNNCTTTTCGNNNNNNNTCTAGANNNNNNNNNNTCGCGCCNNNCGCTWTTNNNNNNNNNNNNNNNNNNNNNNNATGTCGCNNNATCTNNNNNNNNNNNNNNNNNNNNNNNNTWYTTACCCGNNNNNNNNNNNNNNNNNNNNNNNNNCACTNCCGNANTGANNNNNNNNNNAGGANCAATATCTACACMGGTCGGTTCGCTGCTCATTNNNNNGCACANNNNNNNNWGGACTCNNNNNNNGATTAAANNNNNNNNAWGACAGACCCMMCMNAAACGCATNNNNWGGACAAGAAACACGCCTCNNNNNNNNNAGTGGTNNTGGATCRCGWACGAANGTANTAGGGCGWGTCTGTGAYCCNNNNNNNGGTCNNNTACGTGTNNNNNNNNNNNNNNNNCTGTCNNNNNNNNNNNNNNCCGTGGTTNNNNNNNNNNNNNNNNNNATTATCGCAGCTCCCCCNTTTTTTCTTGGTCTATGGACACCATAANNNNNNNNNNNNNNNNNNNNNNNNNNNNNNNNNNNNNNNNNCGANNNCTANNNNNNNNNNNTTTTCATACGAAMAGAGTTACAAGTGTACGCGTGTNGAWGTGGTNNNNNNNNCAAATANNNNCTGRWATTTGTCNNYYCGNNNNNGCGGAAGCTCNNNTNNNNNNNNNNTGATTGNCCTAGGAGNNNNNNACCGGAGAGGTGCTGATCACATAGACCCKNNNNNNNNNNNNNNNCAGCGCGNNNNNNNNNATNNNNNNNNNNNNNACCTATNNNNNNNCMTAAAANNNNNNNRNAGATNNNTCCCTGNNNNNNNNNNNAANNNNNNNNNNNNNNTCTCTGGANNNNNNNNNNTTATCAGANNNNNNNNNNNTACGCCGNNNNNNNNNNNNNNNNNNNNNNNNNNNTGAAGTGGTCAAAAGGNTNRGCTNNNNNNNNNNTTAATCAACNNNNNNNNNCAGTCCNNNNNNNNNNNNNNNNNNNNNNNNNNNCTAANNNNNNNNNNNNNACTAANNNNNNNNNNNNNNNNNNNNNNNNNNNNNNNNNGGTTNNGGNAGTGGNCNNNNGCTTGGATCCANNNNNNNNNNNNNCTNNCNNNNNNNNNNNNNNNNNNNNNNNNNNNNNNNNNNNTTTNGNNNNGAGTCNNNNNATCTTTYGCAGGCGTCTNNNNNTCCTTCACGTNNNNNNAGCGCCATTACAACNNNCNNNNNNNNNNNNNNNNNNNTNNTTAAANACGNNNNNNNNNNNNNNNNNNNNNNNNNNNNNCAGTTGTAACTGTTNNNNNNNNGCCTAAGTATGNNNNNNCTAGTCCCGTGCGAGNCAACNNNNNNCRTATGTATGTTGCCACTCGNNNCCTNNANNNNNNNNNNNNNNNTAGTRAGTGAAATTCCNNNNNNNNNNNNNNNNNNNNNCATCTTTGCATNNNNNNNCNTGCAGATNGCAACCANNNNATCCYNNNNNNNNNNNNNNRYSAACCTCGACCGCTTNNNNNNNNNNNNNNNNNNNNNNNNNNNNNCCATGAGANNNNNNNNNNNNAGANAGGTGGNNNNNNNNNNNCGAAAKCAGANNNNNNNNCAGTASTRTWNNNNNNNNNNNNNNNNNNNNNNNNNNNNNNNNNNNNNNNNNNNNNNNCCGNNNNNNNAANNNNNNNNNNNNNNNNAAGACCACTGNGCTNYCGTTTTNNNNNNNNNNNNNNGTANNNNNNNNNNNNNNGGGANNNNNTAWACGNNARRRKNNNNNNNNNGANNGTTCNTTNNNNNNNNTTGTATTGAGGNNNNNNNNNNNNNNNNNNNTGGAGTTNNNNNNNGTGGAGRNNNNNNGATGANCAAGTTGNNNNNCTCTAGTTNNNNNNNNNNNNNNNNNNNNNNNNNNNNNNNGGGATGAGTGNNNNNNNMGCCTNNNNNNNNNNNNNNNNNNNNGTCGCTAANTTGSAGWWNNGGAANNNNGMGGGTCTTGGANNNNNNNNNNNNNNNNNNNNNNNNNNNNNNNNNNNNNNNNNNNNNNNNNNATCGTTCGNTGCTCNNNNNACCATCNNNNNNNNNACYKTGCNNNNNNNNNNTCAGNTCGGCGNNNNNNNNNNNNNNNTGTGAATCTCATCGCGTGCNNNNNNNNNNNNNNNTCNNNNNNNNNNNNNNNNNNNNNNNNNNNNNNNTYCGATGGARNGNNNNCTATNNNNNNNNNNNNNNNNNNNNNNNNNNNNNNNNNNNNNNNNNNNNNNNNNNNNNNNNNNNNANNNNNNNNTACNNNNNNNNNNNNNNNNNNNNNNNNTTNACTYCAGCCCMNNNNGGNNNNNNNNNNNNNNNNNNNNNNNNNNNNNNNNNNNNNNNNNNNNAACGGANNNNNNCCACACGANNNNNCGTGGCTCTNNNNNNNNNNNNNNNNNNNNNNTYTCNACNNNNNNNNCCTCGCGCCCAYGTATCNNNNNNNNNNNNNNAGCTTTAYCATGTAAAGGANNNNNNNNNNNNNNTMACTTATTANNNNNNNCAACGTATTACCAAANNNCNNNNNNNNNNTTCNNNNNNACCNNNNNNNNNNNNNNNNNNNNNNNNNNNNNNNKAGGWGCGNNCTGCNNNNNNNNNNNNNNNNNNNNNNNNNNNNNNTGAANNNNNNNNNNNNNNNNNNNNNNNNNNNNNNNNNNNCATTNNNGTCNNCYCTCGNNNNNNNNAGCCTAANNNNNNNNNNNNNNNNNNNNNNNNNNNGACCTTCGNNNNNNCATNNNNNNNNNNNNNNNNNNNNNNNNNTGGTAAACCNCGCTNNNNCTGCANNNNNNNNNNNNNNNNNANNNNNNNNNNNNNNTACTCACGGCNNTCAAATANACNNNNNNNGANNNNTTATGAAGCACGGGNNNNNNNNNNNNNNNNNNNNNNNNGNGNNNNNTNAGTGTGNNNNNNNNNATGTGNNNNNNNNNNNNNNNNNNNNNNNNNNNNNNNNNNNNNNNNNNNNNNNNNNNNNNNNNNNNNNNNNNNNNNNNNNNNNNNAGCCTNNTAACTTGCGCCCCGTCSNNNNNNNNNNNNNNNNNNNNNNNNNNNNNNNNNNNNNNNGCNNNNNNNNNNNNNNNNNNNNNNNNNNNNNTCAAATCTNNNNNNNTGRWSTAACTCCGGTCCAGNNNNNGACAGTCAGTNNNNNNGANNNNGCNNNNNNNNNNNNCCNNCTTAGCTTGAATCCNGGGCGNNNNNNNNNNNNNNNNNNNNNNNNNNNNNNNNNNNNAATACNNNNNNNNNNNNNNNNACATGCCGNNNNNNNNNNNNNNNNNNNNNNNNGCAYATANNNNNNNNNNNNTGCTNTACTAGANNNNNNNNNNNNNNNNNNNNNNNNNNNNNNNNCRNCTGTGGGGTGAGAGGCTAWACCACGCNNNNNNNNNNNNNNNNNNNNNTCTGCNNAGCANNNNNGCCTCGNANAACCYGACNNNNNNNNNNNNNNNNNNNNNNNNNNNNNNNNNNNNNNNNNNNNTAGATGACNANNNNNNNNNNNNACNTGAACAAGGYATTRCNNNNNNNNNNNNNNNNNNNNNATCTNNNNNNNNNNNNNNNNNNNNNNNGCGNNNNCGCGGCTCKCTGGAGNNNNACARANNNNNNNNNNNNNNNCCTTNNGCGARGGNNNNNCANNNNNNNNNNNNNNNNNNNNNNATAGTTACACTTCCGACGCTMTCATATTTCCGTTANNNNNNNNNNNNNNNNNNNTGTTNNNNNNNCGTAACTTTCAACCTCGNNNNNNNNNNNNNNNNNNNNNNNNNNNNNNNNNNNNNTNGGCCNACCTAGNNGCGAGANNGCTATCCATGTAACNNNNNTAANNNNNNNNNNNNNNNNNNGTCGTCCGCACNNNNNNNNNNNNNNNNNNNNNNNNNNNNNNNNNGGYNNNNNNNNNNNNAANNNNNNNNNNNNNNNNNNNTGGTTGCGGNNNNNNNTGCGTATAAGNNNAAACANNNNNNTCGTTCTNNNNNNNNNNACGACANCNNGTGGCGTNNNNNNNNNNNNNNNNNNNNNNNNNNNNNNNNNNNNNNARTAAGGCGTGNNNNAGGNNNTCCCGAGCANNNNATTAGKNTCCCTGTCGWNNNNNNNNNNNNNNNTCACCNNNNNNNNNNNNNNNNNNNNNNNNNNNNNNNNNNNNNNNNNCGGAGTCGGCNACGGCTNNNNNNNNNNNNNNNNNNNNNNNCCGCCNNNNNNNNNNGCACNNNNNNNGGCRAGAGCTGGAAANNNNNNNNNNNNNNNNNNNNAGATANNNNNNNNNNNNNNNNNNNNTCTRCNNNNNNNNNGNTTNNNTCNGNNNNNNNNNNNNNCGAGGNYTTCRSCTTTACTTTAATNNNNNNNNCAANNNNNNNNNNNTTTNWACTTYTACACNNNNNNNTTACNTCNNNNNNNNNCCTACNGANNNNNNNNNCATANTGCGCAGCTTTATCAACGCGCTGCGCTGGYCTNNNNNNNNNNGATGANNNNNNNNNCARCGTCCNNNNNNNNNNNNAGAANNNNNNNNNNNNNNNNNNNNNNNAGGTCCTCCKKGTTTAGACTCTTNNAGNCGTNNNNNNNNNNNNNTACNNNNNNNNNNNNNNNNNNNNNNNNTCTTTCTNNANNNNNNNNNNNGCTCAMNNNNNNNACGNNNNNNNNNNNNNNNNNNNNNNCTAANTKTGNNNNNNNNCAGGANNNCNNNAGCGACNNNNNNNNNNNNNGTNNNNNNNNNNNNNNNNNNNGCGAAGACTCATCCTGCAGGCNACTMNNNNNNCTTNCCCGACNNTCANNNNNNNNNNNNNNNNNNNNNNNNNNNNAAAAASANNNNRCMNNNNGGGGCGNNNAANNARCGACRNNNNNNNNNNNNTAGGTNNNNNNNNNNTCNNNNNNNCKTGTCNAGCTTGCNNNNNNNNNNNNNNNNNNNNNNNNNNNAAGGTTCGRGGAATAACAGCTCCGTTNNNNNNNNNNNCGCANNNNNNAGGAAGACNGGGCGATGGATCTTAANNNNNNNNNCAKGTNNNNNNNAWCCNCCTNNNNNNNNNNNNYGAAATCCGCCTGCCTACNNNNNNNNNNNNNNNNNNNNNNNNNNNNNNNNNNNNNNNNNNNNCCGTCANNNNNNAACCCAATTNNNTGACCNNNNNNNNNNNNNNNNNNNATTGCCACCGCCGACGATTAAAAAAAAGGAGTNNNACAANNNNNNNNNNNNNNNNNNNNNNNNNNNNNNNNNNNNNNNNNNTCGANNNNNNNNNNNNNNNNNNNNNNACCCGGACTNNNNGGCGACTNNNNNNNNNNNNNNNNTCNNNNNNNNNNNGCANNNNNNNSAGCGTATAGNNNNNNNNNNNNNNNAGGNRCAGAGNNNNNNNNNNNNNNNNNNNNCTTTAANNNNNNNTTGTCTTGCNNNNNNNNNCAATNNNAKCCTTNNNNNNNNNNNNNNNNNNTCGGCNNNNNNNNNNNNNNNNNNNNCTTGAACNNNNNNNNACAACGGTAAAGCNGNNNNNNNACTTTCNNNNNNNNGCTNARNCRAAAGNNNNNNNNNNNNATGATTATTCCCGGANNNNNNNNNNNNNNNNNNNTANMTAAANRRYTRNNNNNNNNNNNNGTNAACCGGAGGCNTTCACAGACCNNNNNNNNNNNNNNNNNGTACCNNGCTARCGGNTYMAAMNNNNNCGGATANNNNNNNNNNNNNNNNGATATTGGNNNNNNNNNNNNNNNNNNNNNNNNNAGNAATNNNNNNNNNNNNNNNNNNCGCCTTGNNNATTCGATCNNNNNNNNNNNCCWNNNNNNNNNNNNNNNNNNNNNNCTAGTCGAANNNNNNNNNNNGACCCGTTTCNNNNNNNGNGNNNATCGCCACNNNNNNNNNNNNNNNNNNNACTGGCACTACCNNNNNNNNNNNNNNNNNNNGCACGNNNNNNCATTAAAAATTANNNNNNNNNTNNANNNNNNNNNNNNTGNNNNNNNATGANNNTCANNNNNNNNNNNNNNNNNNNNNNNNNNNNNNNNCATGTGTGCNNNNNNNNNNNNNNNNNNNAGNNNNNNNNNNNNNNNNNNNNNNNNNNNNTGCTAACTATNANNNNNNNNNNNNNNNNNNNNNNNNNNNNNNNGTGTANNNNNNNNNNCCGCTGANGTNCTTAANNNNNNNGTCCCTCGGGNNNNNNNNNNNNNNNNNNNCCATCTGAGCTCAGTGNNNNNNAGGCACAACGNNNNNNNNNNNNNNNAAATCTCAATGAATTNNNNNNNNNNNNNNNNNNNNNNNNNNNNNNNNNNNNNNNNGAGGGNNNNNNNNNNNNNNNNNNNNNNNNNNNNNNNNNNNNNNNNNNNATGRGTTCTTAATTCANNGGNCTTCTNNNNNNNNNNNNNNNNNNNNTCGANNNNNNNNNNNNNNNNNNNGGTTGNNNNNNNNNNNNNNNNNNNNNNNNNAYTTTTANNNNNNNNNNNNNNNNNNNNNNNNNNNNNNNNCACNNCTTNNNNNNNNNNNGCTCAGNNNNNNACACAGANGCNNNNAACANNNNNNNNNNNNNNNNNNNNNNNNCCTTCAGCACAANNNNNNNNNNNNNNNNCATNNNNNNNNNNNNNNNNNNWCGNNNNNNNNNNNNNNNNNNNNNNGAACTNCACANANNNNNNNNNNNNNNNNACGCGGAAACTCATCCNNNNNNNNNNGAGGCGANNNNNNNNNNNNNNNNNNNNNNCNNNNNNATCTCCTCCCCGTTNNNNNNNNNNNNNNNNNNNNNNNNNNNNNNNNNNNNNNNNNNNNNNNNTGGACNNNGATNNNNNNNCCNNNNNNNMACKAGRCMNCCGGTGGGCANNNNNNNNNNNNNNNNCTAWMNNNNTTGGTCCGATCNNNNNNNNNNNNNNNNNNNNNNNNNNNNNNNNNNAGNGTTAATATATTAGGNNNNRNRCACYCCGACANAAGTCTGGACCTNNNNACTATGAGNNNNNNNNAAAANGTTACNNNNNNCGGGAAGAAANNNNNNNNNNNNNNNNNNNNNTATACCGCGCAACGCCTANNCTNCCNANNNNNTCTACGTANNNNNNNNCATTGCCNGCTANNNNNNNNNNNNTGCTCGKCGMGNNNNNNKCTGCANNNNNNNNNNNNNNNNNNACACYNNNNNNNNNNNNNNNNNNNNNNNNNNNNNNNNCTGGNNNNNGCGCGTNNNNNNNNNNNNNNNNNNNNNNNNNAATTATCNNNGNNNNNNNYYTCNNNNNNNNTMYRGGAANNNNNTCWCGTACACNTNTGTNAAGTTWCNCAANNNNNNNNCNGGCYCGCTTNNNNNNNNNNNCCCTANNNNNNNNNNNNNNNNNNNNNNNNNNNNNNNNNNNNNNNTANTMCNCNNNNNNNNNNNNNNNNCATTNNNNNNNNNNNNAGGTGNNNNNCCNNCTNCGAATNTNACTCCGTCNNCGTCAACGTANNNNNNNNAACATTTGTYCGACNNNNNTATACNNNNNNNNNAANYNNNNNNNNNNATNNNNNNNNNNNNNNNNNNNNNTATGATANNNNNNNNNNNNNNNNTNNNNGTRYWACAGTTGNTNNNNNNNNNNNNNNNNRMRNNNNNNNNNNNNNNNNNNTNCCNNNNNNNNNNNNNNNNNNNNNNNNNNNNNGCTGGAMCGGTGTGCTNGGCWYTCGCCNNNTGCGCNCGGNNNNNNNNNACCNNNNNNNNNNNNNNNNNNNKCAGTNNNNNNNNNNNNNNNNNNNNNNNNNGCACCAACNNNNNNNNNAAGAGCTAGANNNATACAACAAGGCAATNNNNNNNNGGNNNNNNNNNCCNNNNNNNNNNNNNNNNNNNNNCCAGCNNNNGGAGATNNNNAYCATGGCNNNNNNNNNNNNNCGGGTGCTTNCCCGGTGCANCRTTCGTGWNNNNNNNNNNNNNACGCNNNNNNNCGGNNNNNNNNTTCGTNNNNNCCAAANNNNNNNNNNNNNNNNNTGCATAACNNNNNNNGTCNNWGWTTGNNNNNNNNNNNNNNNNNNNNNNNNNNNNNNNNNNNNNAAGNNNNNNNCGGAGTCAAGGGTTATGCACGWNNNNNNNNNAAGGTTTTNNNAATKCNNNNNNNNCWGGAAAACCCCCTTANNNNNNNNNNATCGNACAANNNCCGNNATTTKKANGNNNNNNNNNNCCAAGAANNNNNAAGACNNNNNCGACATGYTGTGRANNNNNNNGCAACNNNNNNATCTAACNNNNNNNNNNNCCNNNACRATACCACCGNNNNNNNNNNNNNNNTCCAWAATAACTTCGCATTACTANNTACCAANNNNNNNNNNNNTNAAGAAGNTANNNNNNNNNNNNNNNNCGAAAGGYGGACTARGCANNNCATTACGCTGNNNNCGCTGTAGAGACGGCTATACCGATCTNGTANNNNNNGACCNTTAATTGNNNNNNNGTCAATCTTGCGAACCNNNNNNNNNNNNAATTTKAAYGGAGCCGGNNNNGGNNNNNNNNNNNNNNNNNNNTCATGAGATGTCAACCYTGCCGGCTTNNNNGCCNGCTGACYCCGANNNNCTRYGNNNNCSYGCMNNNNNNGTRMNAGCTTNNNNNNTCGGCWAAGRNNNGGATACNNNNNNNNNNNNNNNNNNAGAGGNNNNNNNTTYCCNATGCCAKKGAACANNNNNNNNNNNNNNNNNTGCTAGTAAATNCAANNGTGACGTTNNNNNNNNNNNNNNNNNNNNNNNNGACATCGNNNNNNNNNNNNNNNNTTGTCGTACCTACTNNNNNNNGATTNNNNNNGACTNATAANNNNNNNNNTTTTAAAGGCCGATGNNNTAAATAYAGACACCGCCTGTNNNNNTTCGAGGTGGNNNNNNNMATAMAACWCCRANNNNNNNTGAWTGNNNNNACACTTACGCCGGTCKYTYNNNNNNNTAACGMMTCTGGNNNNNNNNNNNNNNNTGACGGCYGACATCGATTGATCGNCGATCGCNNNNTCCTGNNNNNNAGAATNNNNNNNNNNNNNNNNNNNNNNNNNNNNNNAAGCCTGGTATNACTCTAGTCTTCAATGCAACGCAGNNNNNNNNNNNGCTGARNNNNNNNTGTGNNNNGTTCATCKCTCNNNGCACTCCGNNNNNNNNNNNAGTTNNGRCTMYTNNNNNATCGCAYTNNNNTAAATTGTCCCGCTGCAAACNTCTTATGAGTACACCGGCAACNNNNNNNNNNNNNNNNNCRCAGGCNNNNNNGAGNAAACGCACGTGCTGTTTNNNNNNNNATACATAAAAMYTTAGATNNNNNCTCANNAAAANNNATCTNNNNNNNNNNNNNNNNNATTNTCTCNNNNNNNCTCARTMGAGANNNNNGCTCTCCTCGATAATAGGGGTACAGAATTCCTNNCACNNNNNNNNNACGCNNNNNNNNNNNNNNNNNNNTGGNNNNNTNTATCTGANNNNNGGGACCCAGCCCCTTATTTGGTAGTCGGCTAGNNNNNNNNNNNAGCAAAATGGNNNNNNNNNNNNNNNCGKNNNNAANTTCNAGTTGTGTAGCCCNCTATTTTGGCCAGCGCAAARATTCAGCGCGGGGGCGGTCNNNNNNNNNNNNNNNNNNNNNNNNNNNNNNNNNNNNNNTGNAGNCNNNTTCNNNNNNNNNNACAGTTCGNNNNNNNNNNNNNNNNNNNNNNNNNNNGTNNNNNNNRSANNNNNNNNNTTCTGGTGANNNNNNNNNNNNNNNNNNGNTCGGNNNNNTAANGTNNNNNNCAGTAGGNNNNNNNCAGATGTAATCNNNNNAGTATNNNNCGCTCCGGGTGTCATGNNNNNNNCGNCCAATGTANNNNNNNNNNCTTATNNNNNNNNTTTCGAAAANNNNNNNNNNNNNNNTCNNNNNNNNNCCNTACTGACTNNNNNNNNNNNNNNTGNNNNCGNRTAATTGGCGNNCCGRWCYGAAANNNNNNNNNNGANNNNAAAAYTCRTTNNNNNGGCGTANNNNNNNNNNNNNNNNNNNNNNNNNNNNNNNNNNNNNGNNNNNNNNNNNNNNTACNTAGGCTGCCCANNNCNNNNNNNNNNNNNNNTNNNCGNNNNNNNGACAAAAGTAAANGATCGGCATKACNGACCACTCGACGANAACACTNACGATGCAYGTCGGCNNNNNNNNTTGCCGTRCGTCNNNNNNNNNAACAATANCATGTCTTNAAGANNNNNNNTTTNNNNNNNTRNNNNNNNAACCATATCNNNNNCCGCACATAGTGTNNNNNNNNNNGCTNNNNTACNNNNNNACTGAAWTCTTCCRCCGGATNNNNCTGGCTNNNNNNNNNNNNNNNNNNGTCACGNNNTTCATACCATGCCTGGACTGNNNNNNNNGGTGTGTCGGTGGACGTGCCCGTGMTGGTCGCTCGGCTNNNNNNNNNNNNNNNNTATGCGCNCCTTGTTAGTGAGNNNNNNNNNNNNNNNNNNNNNNNNNNTGSTGGTTNNNNNNNNNNNNNNNTTNAAGNNNNNNNNNNNNTATANTATACTCAANNNNNNNNNNYGYCRCAGTTCTGAATGTTAAACCANNNNNNNTTWYTNNNNAGATGNNNNNNTTTKRAARCTCCTGGCTGGGGTGAGCAAGACGNTCTGCNNNNNNNNNNNNNTGCNNNNNCNNCACGTTTCTNNNNNNNCCGNANNNNNAWAAGATGCAACTAGWTAATACNNNNNAAGANNNNNNNNNNNNNNNNNAGACAGCGCGGCGCNCGNTCAANNNNNNNNNNNNNNNNNNNNNNAGGNNNNTGCGGGGATCATACGAAKAAGAGATACTGNNNNNNNNNNNNNATTTGGNNNNNNNNGATCGCGGCCTGCCAGAGGTGCCGAAATNCTCAANCMNNNNNNNNNCCGGGCGNNNNNNNNATNNNNNNNTGCAGCNNNNNNNNNNNNTTAGATCGNNNNNNNNTCATGCNNNNNGCGNNNNNNNNAAATTATGANNNAGANNNNNNNNTANCGAAACAAAGATTTATTNNNNNNTTAARATCGCNNNNNNNNGCNAGTNNNNNNTACTTATACCCGACTTGAGGGTNATTCCTKATTTWAWACAYTNNNNNNNACTTAGCGANNNNNGCNANNNNNNNACGGAGGTGNCAGANNNNCATACGTCGCTAACCNNNNNTANGCAGNAGGGTCCWGATCAYCCATTTACNNNNNNNNNNNNNNNNNNNNNNTCCNNNNNNNNNNGNNNNNNNNNNNNNNNNNNNNNNNNNNGAATNNNNNNNNNNTCAGCGCRTAGGCACNNNNNNNNNTAGGWCTTTTGWCGTANNNNNACACAAYCGGCGCGRGTNNNNNNNNNNCATANNNNNNNNNNNCNAACTRACATTGTGAGCGTTTNMAGTNWTNNNNNNNNNTGTTCAAATATAAGATGAGAAAANNNNNNNNNNNNNNNNNAATTNNNNNTCGCCCTATTGMNTAATTWCACCCGCGCGAKTGANCTAARGTTTTYATSYCATATGTACATACCATANNNNNNNTCCCTGGGTCAAAAACANNTAANNNNNNNNNNNNNNNNNNNNGACCCGAANNNNNNGGTGCGACACANNNNNNKCGACCTTGTATTACGTTAAATTTGCCANTTTGNNNNNTTTGGMCCGANNNNNNNNNNNAGGTGACCAAANNNANNNCTTGTNNNNNNNNNNTATGNNNCTNCTNAAGTAGCAGCGTAANNNCAGACTCTTTACGCNNNNNNNNNNNNNNNNNNCATCNNNNNNNNNNNNGTATCAGGNNNGTANNNTGNNCGNTAGCCATAGGCGTGCYCGCGGRCTGTAAACGGTTTNNNNNNNNSRGKTMTCNNNCCNNNNNACANTGCGCCNCRGCGATGGANNNNNNCCAGCCGGNCACCGAGTTCTTGNNNNNNNNNTGANGNTNGCACAACAGNNNNNNNNNNNNNNCCCCTGNNTANNNNNNNNNNNNNNGANATAGCGAGGACANNNNNNTCAKATANNTCAGCGTCNNNNNNNNNNGCGCCNNNNNNCCTNRCCATNNNNNNNNGACTCTGRTGGTCTGTAATCCCATTTCGNNNNNNNNNNNNNNNNNNNNNNNNNCATATATTTGCGGAGTNNNNNNNNNNNNNCTTATGCTATNNNNNNNNNNNNACGACTNNNNNGTNNYATATATCCTNNNNTWANNNNNAGNCGTGCAATAAGGGGATGCNNNNACCNNNNNNNNNNNCACTNNNNNNNNNNNNNNNNCCCGCNNGGTCGGTGTNNGTAGGTATANNNNNAGNTATCNNNNNNNNTCACGCTTCAGTTGCTNAGTGNNNNNNNNNNNNNNNRCTTGATTCTGGNCAGCTCCAAANNNNNNNNRATNNNGTAAGCCAGCACNNNNNNNNTANAATTCGCNNNNNNTAGNKYTTTCYAGGAACGNNNNNNNCCGTNTKGNNNGCANNNNNNNNNNCCTGTTGCAGCNGCGTTAAAACTTCCGNNNNNNNNNNNNNNNNNNNNNNNNATGGMCATNAAAACNCRNNNNCGTGAATNNNNNAAAGCCTCCGTGCTTAACCTNNNCNTGGGTGACGAGTGNNNCGGTNNNNNNNNNNNNNNNNTATTTATAACAATCCGAANNATTAAAGAGTCTAANNNNNNNNNNNNNNCGATTGGTCAAGTGCANNNNNNNNNNNNNNGTTGAGCCTGGTNNNNNNNNNNNNNAGTGCNGTCTCACAANNNNNNNNNNNNAGGTTAAACTTTTGATGMTCWCCACTANNNNNNCTAAAATRRACGTTNNNNCNNNNNNNNNGAAGTGATACAGGCGTTCCAANCCGATAATGCNNNATGGGTACNNNNNGAANNNNNNNNNNAKTTGGGGATNNNNNNNNNNNNNNNGCTGCCGANNNTTATACACGCTNCGTNANGNNNNCGTGAGGNAGTYTGGGTGAGCACTAANNNNNNNNNNNTCCNNNNNNNNNNNNNNNNTGNNNNNNNNNAGRAATARGYKCTNTCAGTACGTTNNNNNNNNNNTTGWAANAATAGGCGCCNNNNNNGNAAWMGCCAYGNNNNNNNCGCGGCAACANNNNNNNNNNNNMCACSRGCYTATNGCCCTTWSYYMCTYTGAACCGGCGCATATNNNNNNTGGGNNNNTTGCGGTCNNNNNNNNNNGACGCTAYACATCCATNNNNNNNNTTGCNNNNGCGCTACGATAGTCNNNNNNNNNNNNNNNCCGTCCATCTANNNNNNNNTGTCANNNNNNCGCGGACCGATCACGGATNNNNNNATNNNNGATSNNNGGATGTTNNNNNNNNNNNNNNCACTTCGATTCTTGGGATAGMGCCCCCWARMAKRACTAACAACTCATTCGTANNNNNNNNNNNNNNNNTAGCNACACRGANNNNNNNNNNNNNNNNNNNNNNNNNNNNNNNNNNNYARATNNNNTTGTCAGNNNNNNCACRANNNNNAAGNAGAAANNNNNNNNNNNNNNNNNNNNNGTTGTNNNNNNNNNNNNNNNNNNNNNNNNNNNGTATGTTGAGGNNNNNNNNNNNNNNNNNNACANNNNNNNAGCTGNNNNNNNNNNNNNNNNNNNNNNTCCAGCANNNNNNNNNNNNNTNNNNNNNNNNCTAGNNNNNNNNNNNNGCTAATGTTTANTGNNATGGTATANNNNNATAATAAGCCACRGGTAAGGNNNNNCAGGTNNNNNGCANGCGYTNNNAANNNNNNNNNNNNNNNNNNNNNNNCTGNNGACTTCTGGGCGGANNNAGTTAGANCGGNCCTARNNNNNYTTGGTTTGCTNNNNNNCAAAAGGTACNNNNTCTCGGATACTCGCCCTYTAAGRCGNNCCACTTNNNGNNNNNNNTCNNNYATGAAGNNNNNNNNNNNNNNNNNNAATGTNNNNNNNNNNNNTTANNNAATAATNGCGCGAGTTCATTGGNNNNNNCCAACGTTAGCCGGTAAAGGATAACGGTCACACSANNNNNNNNNNNNTCCGAACSTAATTNCTANNNNGGRGTMNNNNNNNNNNNNNNNNNNNNNNNNNNNNNNNNNTCATGGGACCCTTTCNNNNNNNNNNNNNNNNNNNNNGGCAGANWNAGCGCNAGCNNNNNTTTCATRCCATCGTGCTNNNNNNNNNNNNNNNNNNNNNNNNNNNNNNNNNNGATAGGTACTCAGAAACTYAGGCRRTANNNNNNNNNNNNNCGCGCCCGCACNNNNNNNNNNNNNGNGNNNNACTNNNNNNKACGCGGTGYCTAATGTCGTCNNNNCCGGAATNNNNNNCACCCTGTTNNNNNNNNNNNNNNNNNNNNNNGCTCACCGCCTATGGCNNNNTCCTCCATCGGCATTTAAANNNNNNNAGCTTGACACTANNNNNNNNNNNNNNNNNTCACATASATTCGGRTGYCGNNNNNNNNNNNNNNNNNNNNNNNNNNNNNNNNNNATACNNNNNNNNNNNNNNNNNNNNACTGCGYAGGTGTAATCAGCNNNNNNNNAGCCGTCAANNNNNNNNAGTACNNNNNNNAAGATGGCCNNNNNNTNGAAAGNNNNNNNGACTRAKNNNNNNGKNNNNNNNNNCCTGNNATCAGACTGCGANTAAACTNNNNNGCCGGCTCGTCGGACACTNNNNNNNNNNNNNNNNNNNAGNNNNAKAARATGCNATTNNNNNNNCGCTTTTGNNNNNNNNAAAGTNNNNNGACAAGACAAGNNNNNNNNNNGATRRNGCANNNNNNAAGRAATCTTNNNNNNNNNCGCTNCNYGGTCAGNNNNNNNNNNNNNNNNNNNNNNNNNNNNNNTTTGGNNNTCMACTKCGGCANNNNNNNNNNNNNNNNNNNNNNNGCGAAAGTTAAAACCNNNNNNCKMCNNNNNNNNRATTTACGAAGTTAAGGGGCGCAGGGNNNNNNNNNNNNNNNNNAATTCTNNNNNNNNATKCCTACGGTNNTACAANNNNGGTCATGATNNNNNNNNNTANRNTNTAATNNNNNNNNNNNNNNNNNNNNNNNNNNNCGTCTTCNAGCNNNNNNNGCCTATTTCCCTGCAGGCGNNNNNNNNNNNNNNNAGTTGTAGCGAANNNNNGACTAATTTGCTTAGGNGNGGANCACCACCGGGTCTACAGAGTTNNNTATARCGNNNNNNNNNNNTAATGTNNNNNTAAATCTTACNGNGGAAACACNTCGCGGCATNNCTGTAGTTGNNNTYGNATGTANNATGTWATGACAAACKCACTTAACGGSANNNNNAGACNTTAGTAACCCGCTTKTTNNNNNNNNGAACCTTAAANNTAGGGTCTNNNNCAAGGACARAKAGCCCNNNNCGTTCCTWTACTCTATAGNNNNAGATACGAGTNCTNNNNNNNNNNNNCACNTCAGTAACNNNGCNNNNNNNNNNNNNNNNNNNCGTGTCTGTCNGGTAATAAAAAAAAAAAGCGCGCCANGCGGGAACGAGACACGCCTTTNNNNNNNNNNNNNNNNNNNNNNATATGAGATGTTTCATCGGAGTTAYANNNNNNNNNNNNNNNNNNTCMGATNNNNNNNNNNNNNNNNNNNNNNNNNNNNNNNATCAGCYRTRTCTNNNNNNNNNNCACTTAYNNNNNNNTCGCGATNCNNGNNNAACCGCTATCANNNCGTNCCCCTNNNNNNNNNNNNNNNNNNNNNNNNNNNNNNNNGATCCCSYWANNNNNNNNNNNNNNNNNNNNNNNNNNNNNNNNGAGCAGTNNNNNNNNNTAGTCGNNNNNNNNNNNNNACGATAACACAYCSCATRTCCNNNNNNNNNNNNNNNNNNNNNAGNNNNNNNNNNAGCCGATCTTATNNATTTACGNNNNCTAGCARGTCATANNNNNNCCYNNTATGAGCGAATCGCAATAACGGAGCNNNNNNNNNNNNNCAANARTNNNNNNNNNACCGCACCGCTTGGNNNNNNNNNNNNNNNNGWAAACCGNNNNNNCAAGCGTTGNNNNNNNTCCATCTCTTCTTYCNNNNNNNNTAYGGACCACAAAGGTGAGGMNTAGCGRNNNNNNNNNNNNNNNNNNNNNNNNNNNNNNNNNNNNNGCANNNNNNNNNTGNNNNNNNNTTTNNNNGATNTNNNNNNNNNNNNNNNACGTTGNNNNNTCGNNNNCWKATKAGGCCACTTAATTNCGGNCCNNNNNNNNTAAGTTNNNNNNNNNNNNNNNNNNNNNNGCCTTCATAGNATGNTACTCGNCGATCACACTCGTCGGTGTNNNNYNNNNNNNNNNNNNNNACTGTNWCGNYGCGNNNNNNNNNNNTCCAGTCTCCCCATGCTCCAGCACGTTGKYGGACNNNNNNNNNACTATGCTNCACGGCGCAGAAAATTSTGRGCGCGATNNCATGAGTCCTTTAGTGANNNGCCATCGTGATCCNNNNNNNNNNNAANCNNNNNNNAGGCCCTCCTANNNNNNNNNNNTTCGCGCNNCCNNNNNNCGTATTANNNNNNNNNNNNNNNNNNNNNNNNNNNTCAAAGCARTATGYGAACAGGTTCTTAAAGTRGYGCCCNCNANNNNNACTCNNNNTTAGGCTTTTGGTATNNNNNNNNNNCGAACGCCTANNNNNNNCCGGAANNNNNNNGCTAAAGAGNNNNNNNNNNNNNCGCACTGANNNNTGAGCANNNNNNNNNNNAAGAGGGGGGCGCGTGGGGNNNNNNCAGAACGTTAACCCAAGTAGCTCTACAGAACWTAGTTRNNNNNNNNNRTTCGTTTANNNNNTTACGCGTGAGRTTGACNNNNNNCGCACAATACGAGTTNNNNNNNNNNNNNNNNNNNNNNNNNNNACATCNNNNNNNNCGCTGWANCCCACTAGRCTNNNGATCGCANACACCAGNNNNNNAMWGATGNNGANNNNNNNNNNNNNNNNNNNNNNAGCAGTCCAAANNNNNNNCGTNNNNNNNNNNNNNNNTGTCNNNNNNNNNNNNNNNATTATGACNNNNNNNNNCTGCCAGTATCTCCNNNNNGCTTAAGTATGAGNNNNNNNNAGTACATCATCTCTNNNNNNNNNNNNGATTTRNNNNNCTGGAAGCATRNNNNNNNNNTWTGATCATNNNNNGTTAAGTCANNNNNNNNGNNNNNNNNNNNNNNNNATCGGCAYGACCCRKATNNNNNNNNTNNNNNNNNNNNNNNNNNNNNNNNTNNNNNNNCCCCATAGGNTNNNNNNNNNNGMWTTNTTNNNNNNNNNNNNCCGGGGGACNNNNNNNNNNNNNNNNNGTGGNNNNNNCTGGGGGGTTGTAGTGTTTTAGNNNNTTCGCGGGTAYACANNNNNNNNNNNNCGNNNNNNRACATTGTNNCATGTCAAGTTGCACACGTCTTNANGAANNNTNGNNNNNNNWGTTTACTNNNNGAACTTCTGCCKCCCRNNNNNTRTGTAGANNNNNNNNNCCATTTGAACTCCTTAGAGCWAANNNNTCGGCGNNNNNNNNNNNNNRGATGNCCTGNNNNNGTTYGTCGTTTGANTYTCAGANNNNNNNNNTGGTAARTAACTTGACATNNNNNYCGCCTTCTTTAGAATYGCACCGTCAACAAAGGCTAACMCGAYTCCTKCMACTNTCTCCNTAAGNACCGNNNNNNNNNNNNGCATTCGACGTGATAGCCGACGGTCCCAAAATTTGCANNNNNNNNNNNNNNNNNNNNNNNNNNNNNNCCTCRAGTTTGNTTTATGAAACTNNNNNNNNNGACATAACCCAGTTCCKTTNNNNNNNNNNNNNNNNCCCCTNNNNNNNNNNNNNACTNNNNNNNNNNNNNNNNNNTCNNNCCCCNTTNNNNNNNNNNNNNNCCATCGGTGCACATATGGTANNNNNNNNNNNNGCAGGGCAGATGTTTCGAATACATGACNNNNNNNNNCACYRAWCCACATGGAGCAACGACCCGGTTAGTNNNNNNNNNNAAAATCNCNNNNNNNTGGGGTTACTTTCGGGTAGTACATTTCGCCTCTNNNNNNATATTTCCACNNNNNNNNNNNNNNNCCNGYTCYAYNNNNNNNNNNNNNNNNNGATTGTAGNNNNNNNNNTTCTTTAAAGRGRAKTTMAWNNNNNNNNNNNNAGNNNAWGNNNNNNNNNNNNNNNCACNAAGGCANNNNNNNGANNNGGGTTCGACTGNNNNCGNNNNNNNAACTTCAGNNNNNNNNNNNNNNNNNNNGGCTTGSNNNNNNATTAATTTGNNNNNNNNNNNNNNNNGTCCCAAGCGTGANNYYCCAGCCNNNNNNNGGCGCGTTTWTAGCTANCAGCTTAGCACCGTNNNNNNNNNNNNNGGATCACTGTTTGTNNNNNNNNNNATTGAACNNNNNNNNNNNNNNNNCGGTCTCNNNNNNNNAATATGAAYACARTNNNNACNNNNNNNNNNNNNNNNAGTYAACCTACGCANNNNNNNNNNNNNGCGCCMCGANNNNNNNNGAATCTCACNNNNNCANNNNNNNNNNNNNTTNNNNAMGCNGAAAAACCTCNNNNGTNCGTGTCNNNNNNNCGAGGCCTACCNNNNNNNCGTNNNNNNNNNNNNNNNNNNNNNNNNNNNNNNNCCCATGGGCATGTAAAAGCGCAATNCNNNNNNNNNNNNNNNNNGAGACCAGTNNNNNNNNNNNTYCAGAGNNNNNNNNNANGTGGNYGATANNNNNNGNNNNCCACAATGGCTAGGNNNNNNNNNNNNCATAKANGGMTTAAAATGGCNNNNNNNNNNTCCNNNNNNNNATCTTNNNNCTCCGCGCGTRNNNNNNNNNNNNNNNNNNNNNNNCCGGAGCNTYNYNCANCCCGTAAAGGGCGGGNNCYAGGGCCATTAGTGGTCNNNNNNNCGTGATTGGCCATGARTARGNNNNNNNNNNNNNNNNNNNGTARCCTAGCCCACRCCANAGAATGTWTTGANNNTGTGCGATGCCNNNNNNNNNNNNNNNNNNNNNCGAATTAGAAGGGCNAAATAATCGNAATTGTTTCNCCTTCCTTGGNNNNNNNNNNNCARGGCTGCCAGACCGTCAATCNNNNNNGTTATNNNNAAGCGCCTTTGATGNNNNNNNNNNNNNNNNNNNNCGGCCTACCTGGNNGTAGCATATNNNNANGCNNNNNNNCGTAATNNNNNNTAGAANNNNNNNNNNNNNNNNNNNNNNNNNNNNNNNNNWGGNNNNNNNNNNNNNNNNNNNNNNNNNNNGAAGCCGWTTNGTAAATAGTTGNNNNNNNNNNNNNNNNNNNNNNNNNTTCCNNNNNNNNNNCTCARTNWCYCACTATNTGTTAGGCCCATAGGGNNNNGCCCGCACTCTTTCCATNNNNTTGTGCTNNNNNNNNCTCTTACANNNNNNNNNNNNNNNNGCGCTGNNTACCTGTTGAACAANGTYNNNNNAGTGCCCTCTNNNNNNNNNNNNNNNNNNNNNNTATACTGNNNNNNNNNNNNNYAGAANCTACNNNNNCCANNNTTANNNNNTTAAGTGTGACKGTTTCNNNNNNNNNNNNNNNCGTTACGACCGCTCTANNNNNCTNNNNNNNNGCNNAACGNNNNNNNNNNNNNNNNNNNNNNNNNNNNNNNNNNNNNGCWGTGAAATAATCNNGGNNNNCAGACGANNNNNNNNNTCCTNNNNNNNNNNNCGGTNNNNNNNNNNNNNNNNNNNNNNNNNTTCATNNNNNNNNNNNNNNNNNNNNNNNNNNNNNNNNNCTTTANNNNNNNNATANNNNNNNNNNNNNNNNNNNNNNNNNNNNNNNNNNCATCGTGCACTTCCCNNNNNNNNNNATNNGGCCNNNNNNYGNTAYCATYNNNNNNAATGTTGCNNNNNNNNCANNCAGCAAAACCCATTTGNNNCGCANNNNNNNNNNNNNNNNCGAAACNNNNNNNNNNNNNAGAGARATCACNGCTCNNNNNNNNNNNNNNNTCANNNNGAGATGGGATGCCCANNNNNNNGATTGGAGGGNNNGAAAATGCTAGCCATGTNNNTTGACCNNNNNNNNNNACTAATGGNNNNNNTACTGCCCGTATACGACCRCGCCNNNNNNNNNNNNNNNNNNNGCTCGAGNCANCNNNNNNNNNNNNNNNNNNNNNNTCGAATCCNNNNNNNNNNNNNNNNGGGTCANNNNNNNNNNNNNNNNNNNNNNNNNNNNNNNNNNNNNNNNNNNNNNNNNNNCGGCTCGGATCCTTCTTCAATATGNNNNNNCGNGTNNNNNNNNNNNNNNNNCNGTATAGAAACMTATGGATCNGNNNNNNNNNTAMCTTNNNNNNNNNNNNNNNGCARCANNNNNNNNNNNNNNGATANCTGTAGTNNNNNNAANNNNNNCTTTAAGTAATTATAGCTCTCNKMSTAGTNNNNNTTGYTCGACTNNGTCACGTTCGCGNNNNNNNNNNNNNNNNNNNNNNNNNNNNTGCAAANNNNNTGTACGCNNNNNNNNTGCGGACCACGATGCNNNNNNNNNNNNNNNNNNNNNNNNNNNNASCNNNNNNNNCACCCCTAGGTCAAGTCAAGCTCGNGCNNNNNTAGGCCAGGCCCGCATNNNNNNNNNNNNNNNNNNACCMNNNNNNNNNNNNNNNNNNNTGCGANNNNNNNNNNNNTYNNNNNNNNNNTKAGTCGAATTGTANNNNNNNNNNNNCGTTCGTAATSACTGAANNNNNNNNNNNNNNNGTAGACTCGATTAGCGANNNGATTAGACWWWNNNNNNNNTGWCACTTTTTTCCGGNNNNNCCCNNNNNCTAGTGCAACCCACMNNNNNNGGCANNNNNNNNNNNCKCTNNNGGCGGMGMRATNNNGGCCATCNNNNNNNCTAGTATTATTCNATATCAGANNACACGGCGANNNNNNNNACCGTGNNNNNACTAGANNNNNNNNNNNNNNNNNNNGCGCATGGACGTNNTGATANNNNNNTTNNNCGTTNGCTACCTCCAAAGGCNNNNNNNNNNATAAATATNNTTANNNNNNANNNGGNNNNNNTCANNNNNNNNNTTGAGANNATCTNNNNNNNNNAGACAGNNNNNTTNTRAATTGATGACTTYGTCCGNNYTMTCTNNNNNNNNNNNNNCCGACAAGCTGTCTNNNNNNNNNKATGATGAATCAAAGCGGCTCAATGGTACCGNGGCTAGTAGTACCGTGCGGGGNATCNNNNNNNNNNNNNTCACTCGTNNNNNNGTTTAANNNCGCAAGTCANNTNNNNNNNNNNNNNNNNAACATNACACGCTCGANTGATAGCATCCNNNNNNNNNNNAAAATGCGTGGAGTTTGGGGAATAGAAGACTGGAWGYTYTTASGGGNNNNNNNNNNCATCACTGCTAGCGSNNNNARGAGNNNNNNTACNNNNNNNTACAAGTNNAAACAAGGAANTGACGGCNNNNNNNNNNNNNNNNNNNNNNNNNAGTNNNNNNNNYWAAATATNNTMGCNNNTTGNGNNACTKATNNNNNNNNNNNNNNNNNNNNNNNNNNNNNNCSNNNNNNNNNNNNNNNNGATTTCSGAACGTTATCCCTAWGTYGCAGANNNNNGCCCGTWANNNNNNNNNNNTGRKWTCGCCGCGNNNNNNNNNNKGTGTNNNNNNNNNNNNNNNNNCAGACATGTNNNNNNNNNNNGKACGMTCGTCTGGANNNNNNNNGTTGGTCYGAGTAGCNNNNNTGNNNCAGTGTCAGACCNNNNNNTGMGGCGTTNNNNNNAAYCAYGCTCSTGACCGAACAAACTCGTNNNNNAAGAGANNNNNNCCCTGGATNNNNNNNNNGTACNNNNNNNNNNNNNNNNNNNNNNNNTATACNNNNNNNNNNCATAGNNNNACCTTGTNNNRYYCAGGTNNNNNNNNNNNNNNNNNNNNNNNNNNACGNNNGCNNNNNNNNNNNNGGNNNNNNNGGGANNNNNNNNNNNNNNNNNNNNNNNNNNNNNNNNGGNNNGCTTTNNNNNNNNNNNNCTATCGGCAANGTGGTATTTTGTGCTAGACNGNNNNNNTGNNNNNNNNNNANNNNCCACNNNNNNNNNNNNNNNNNNNNNNNNGAGNGCGCGGTCACAAGGATCTTCCGGTTGTACGNNNNNCAAGAGAGAGTCGCACGYNNNNNNNGCAANNNNNNNNNNNNNNNNNNNNNNNRGAGCCARTTAGCTGTAAGTTCCGGNNNNNNNNATTTAACTCACGNNNNNNNNNNNNNNNNNNNNNNACCCTCCGTTTCNACAGACCAAAGGNNNNNGGCGTTTNNNNTTNNNNGCGTANNNNNNNNNNNTNNNNNNNNNNNNNNNNNNNCGCNNNNNNNNNNNNTATGTNCNNNGAGCTACANNNNNNNNNNNNNNNNNNNNNNNNNNNNCTCNNNNNNNNNNNNNNNACGANNNNNNNNNNNGGTTAMRGATCGKCACAATTAGGNNNNNNNNNNNNNNNNNNNNNNNNNNNNNNNNNNNNNNGCTCCGCGCCCGNNNNNNNNCCKCAGNNNNNNNNNNNATGCNNNNNNNNNNNNNNNNNNNNNNNNNNNNNTNTNNNNNNNNNNNNNNNNYACTCAGGTGACNCCGRCNTGATGNNNNNNNNNCTTGNNNNNNNNNCGAATGCAANNNNNNNNNNTGTGATNNNGGCKTACCATGCGACTGAGTRTNNNGGCGTTGACNNNCCATTTAGATANNNNNNNNNNCAYTGAAASGWGNNNNNNNNNNNNNNNNNNNNNNNNNNNNTTATGGCGTACTGCCTTTGGTATNNNNNNCGCCGCCGANNNNNNNNNNNNNNNNNNNNNNNNNNNNNNNNNNNNNNNNNNNNNATATTATTCNNNNNNNNNNNNNNNCTTCTTCAGTATGCCTGCCGTTCGTMAAGTCCKGTTAGCTCGCCCAACANNNCCTATCTTAGANNNNNAANCNANNNNNNGKTAGTTCANNNNNNNNNNNNNNNNNNGGGATTYCTCTTTANNNNNNGCAGACNNNNNNNNTACTATTCTACAANCGTATGATTWTTNACTAGCCNNNNNNACCAAGATAATACANNNNNNTGAAGATCAAAANNNNNNNNNNNNNYGGAGNNNNNNNNNNNNNNNNGGGAANNGACCAAGGATGTAGNAGTNNNNNNTCCNTTTCGCGTGANNNNNNNNNNGCTGCGATTANNNNNNGTCAATNNNAGGGAGGCGATGANNNNANNNNGNRMATNNNNNNNNNNNNAAAGCANCNNNNNNTWKNNNNNNNNNNNNNNNNNNNNNNGRGGGCCTKMMGTATCGACNNNNNTTAMNNNNNNNNRNAATCCCACCTCATCCNNNNNNNNNNNNTATCNATGCCCACTAGTNANTGGGGGCCTTNNNGCTTGAGGTTAACTTTAMGTTGCAARTTTTAACAGTCGAGTTATGATCAGTANNGTTGTGACGAGANNNNNNNNACATCGGNNNNNNNNNNNNNNNTRTAGGCTTCANNNNNNNNAGCNNNNNNNNNTGTTNNNAKTSAGTAANGTAAGTGCTACNNNNNNNNTTCCCNNTGGANNNNNNTCCCGANNNNNNNNNTGGGTCAGCTTTGGCNNNNNCAGGGNNNGGTACGNTGCTTTCCKNNNNATCACCTCCTCNNNNNNNNNNGCTTGACNNNTTNNNNNNGGTTCCKACCTTNNNNNNNNTTACNAGGGANNNNNTNCGGGGCCTGAGAAGCTNCNNNNNNNGTAAAWGAACGNNNNNNNNNNATNNNNNNNNNNNNNNNNACRGNATTRATGGGTNNNNTATACAAATTACATTAGTGGATCCATCGCGGCTAGCTTANNNNCAGGNGCCANNNNNNNNNNNNNNNTGRTAAGATACAAANNNNNNNNNNCGCANNNNNNNNNNTCGCTANNNNNTGYACNNNNNNNNNNNNAATGGAGCCNTAYRTAYAMTNNNNNNNNNNNNNNNACRGCGCTTNNNNNNNNNNNNNNNNNNNNNGTNNNNNNNATGGCGNTTTATCNNNNNNNNNNAACGNNNNNNNNNNNNNNNNNNNTGANCGGATCGGGACACNNNYGACWCTACTGNCCTNNGTNNNNNNNNNNNNNNNNNNNNNNNNNNNNNNNNNNAGTANNNNNNNNNNNNNNNNNNNNNNNNNAAATTNNNNNNNNNNNNNNNNNNNNTCGTCNNNNNNATATCATGCNCCNAAGGCTTASAGKCTNNNNTCCACCGNNNNNNNNNNNNNNATAGATTAGTTGTGTNNNNNNNNNNATAGAANNATAANNNGANTAARSTGCTNNNNAGGNNNNNGMTCCGCTCYTACGGCGCGGNNNNNNNNNNNNCGTCACCNNNNNNNNNNNNNTAACNNNNNNNNNATCCGGAGNNNNNNNNNNNAACCCGCCAACGTCTGGNNNNNNNNNNNNNNNNNNATACGTNNNNTGAGYTKRNNNNNNNNNNNNNNNGTTTCNCACCTGTNNNNCRACCGACACCGCCGGTCTCTNACNNNNCCGTCTCTTTGATATAGAGAAGCAGCGCGCGAACGNATGCTGRGNNTGCNGANNNNNNNNACAAGKGCCTTCATATCACCTTTNNNNNNNNNNNNNGGTTGTTRAWARTATGNNNNNNNNNNNNNNNNATGTTATTCTNNNNNNNATGCATATCCCACTAYTCTGGAATAACTRTTCGANTTANNNNNNGGCTAAATGAGGTTAGGANCCTTACCCCNNNNNNNGNCAAATTTTTTTCAATGNNNNNNNNNNTAGGTGACTGGTATNATANAAATGCCNNNNNNNNNNNNNNNNNNCCMTTATTGRNNNNNNNNNNKTGGATCTNNNNNNNNGCCGGAGNNNGAGCTGATTAANNNNNNNNNNTTTGGAAATNNNNTATATTTARAATTACRACGNNNNNNNNNNNNNNNNNNNNNNCGCCATAGNNNGCTNNNNNNNNGTCAATNNNNNNNNNNGTTCCTTCAATNNNNNNNNTTTNNNNNNNNNNNNNNNNNNNNNNNNNNNCGNTAGCTNNNNNNNNNNNNNNTATCGCNNNNRTGNNNNNAGCTYTNNNAATCGNNNNNNNNNNNNNCAGCNNNNNNATTACNCANNNNNNNNNNCCGCNNGTCTGCTTTTNTCTMGGNNRCATCTTYGAACTTCGCNNNNNNNNNNNNNNCCCGGGNTGCTRWWCRGNNNNNNNNNNNNNNNNNNNNNNNNNNNNNTANAGTATCTATAGATAACCCNNCRGTAGGGNNACATGGACAANNNNNNNNNNNNNNNNNNNNNWGCAATCNNNNNNNNNNNNNNNNNNNNNNNNNNNNNNNNNNNKRAGCAATYKANGTATTGGTNCGATNNNNNNNNNNNNNNNNNNNNNNNNNNNNNNNNNNNNANNNNNNNTCAAAGAGATTAAANNNCTAAAGCANNNNNATACTAGNCCACWCCAGAANNNNGNNGTTRAACGGGGARATNCCGNNNNNNNGGGCGYNNNNNNCGCAGNNNNATWKAAGCTCNNGTCGNNCAGCCANNNNATNNNNNNNNNNNTNNNNCTAGTAGNNNNNNACGGATNNCTNAGANNNNNNNNNNNNNNGTNNNNNNNNNNACCARGAAAGTGACCNNNNNNNNNNGCCTATGNAGTCGAGGGTCGGCCGTCTATACCGTGTRTCCTGNANANANNCCTACACATAATCAAGGACGGTNNTCCCCCTAGCTNCACGAAGTTGNNNNNNNNNNNNNGTGTCTNNNNNNNNNNNNNTANNNNNNNNNNATTAACCNNNNNNNNNNNNNNNNNCCGCANNNNNNNNNNNNNNGGSTTCANNNNNTTCNNNGNNNNNNNNNNGTAAGCTTCCNACTNNNNNNNNNNAATCGAANNNNGTCNNNNNNAATTAATAMTTAAATTACGCNNNNNNCTYYAAAGGTNGTTACRRGCGNNNNNNNNNNNNNNNNNNNCTGCATATGCGCANNNNNNNNNNNNNNNNNNNNNNGGAACGCCNNNNNNNNNNNNNCTGATTTWGGNNNNNNNNNNCAGGTNNNNNNANANTACTGTAANNRGGGCANNNNNNNNNNNNNNNNNNNNNNNRAAANTGACCNNNNNNNNNNNNGNNNNNNNNNANNNNNNNNNNNNNNNNTAAGACTTTGGGNNNNNNNNNNNNNCTSGATACTTGCGGNGCAAGTCATACAMNNNNNNNNNNNNNNNNNNNNNNNGANNNNNNNNNNNNCCCCCNNACTTNATACGTAGGTCNTTNNGGNTCNNNNNNNNNNNCACTAAACTNNNNNNNNNNNNNNNAGGTTATTTTCCTGCCCAANNNNNNNNNNNNNNNNNNNNNNATCTCCTANNNNATACANNNNCAGTGGNAAGRKNNKNARCNNNNNCTAACARNTAAACNNNGGRNNNNNNNNNNNNNNCGGGCGCCNNNNNNNNNNNNNCTGGCATATCCYTTGGCNNNNNNNNTTATAAGTNNNNNNNNNNNNTGNNNNNNNNNNATAATGMNNNNNNNNNNNAGNTTTNNNNNNNNNTTGTGYAAAGTNNNNNNNNNNNNNNNNNNNNNNNNNNNNNNNNNNSAANNNNNNNNNNNNNNGAATNNNNNNNNNNNNNNNNNNNNNNNNNNNNNNNNNNNNNNNNNNNNNNNNCGGATGCATWNNNNNNNNNNGAATGNNNNNNNNNGANGGACAAGACCGAANNNTTACTNNNNNNNNNNNNNNNNNSKGNNNNNNNCAAGNAGGRGTCTNNNNNNNNNNNNNNNNNNNNNNNNNNNNNNNNNNNNNNNNNNNNNNNNNNNNNNNRNNCTATCTNNNNNTCTTTCGATCCNNNNNAAACAGATTATNNNNNNNNACTNTAGCCTTNNNNNNNNNNNNNGCAGTGGAGTGACTNACAAGANNNNNNNNNNNNNNNNNNNNNNNNNNNNNNNNNNNNNNCCAGGTATATACTNNNNNNNNGMACTARCTGGCGNNNNNNNNNNNNNGTACTGAATCATANNNNYTGANNNNNNNGCTCGTCGTNNNNNAGTCCCNNNNNNGCSGGNNNNNNNNNNTCTTTAAGCTNNNNCAATATTGAGATGANNNNNTGSMGAAGTCCCAACTKCRCGAACNNNNNNNNNNNNNGGAANNNNNNNNCGTTCGTNNNNNNNNNNNNNNNNNNNNNNNNNGGTWNNNNNNNNNNNNNNNNNNNNNNNNNNNNNNNNNNNNNNNNNNNNNNTGTTATNNNNNNNNNNNNNNNNNAACGNNNNNNNNGNNNNNNNNNNNNNNNNNNNNNNNNNNGAACGGNNNNNNNNNNNNNNNNNNNNNNNNNNNGGRACTGTACTTTGYCAYNNNTCGGAGTNNNTTTCTATGAATTGNCGCNNNNNNTCAACCGCTNNNNCAAAATGGCTTGGTAACATGNNNNNNTCCYGGNCTGCNNNNNNNNNNNNNNNNNNNAGCACCNNNNNYARRRGGGCGGTNCGTWATACCCCNNNNNNNNCATATAGCANNNNNNNNNNNNNNNNNNNCNNNNRRGAWGGNNNNNNNNNNNNNNNNNNNNNNNNNNNNNNNCRGKRTAARRGGCCATCGCTTTGTNNNNNNNNNCGNNNNNNNNNNNNNNNNNGATTGAAATGRATTGTAAGACNNNNNCCTATCNNNNNNCCCATNNNNNNNNNCNNNNNNNNNNNNNNNNNNNNNNCCAAGTNNNNNNNNNNNNNYKCAAANNNNNGCAGCYAGTAGGGTCTNATANNNNNNNACCCACGNNNNNNTTANGTATCTATCGNNTCRGNNGTCAANNAGCTCTTCGAANCATNNNNNNNNNNNGCANNNCNNNNNGAATATACCNNNNNNCATCTGNNNNNNNNNNNNNNNNNNNNAACAGAATCNNAATTGGTGCCANGMNTTNNNNNNNNNNNNNAACGGANNNNNNNATAANNNNNNNNNNNCCGGTCGGTCATCAYCNNNNNNNNNNNNNNNTGCCNCCCNGNTNNNNNNNNNGGATSMATAAGGCCGCTAGGCCCCCGGCGGAATNNNNNNNNNNNNNNNAGCATCGTTNNNNNGACATACATCTTAANNNNNNNNNNNNNNNNNNNNNNACGNGATTGANWTGNNNNNNNNNNNNNNNNNNNNNNNNNNCTANCCANNNNNNNCGATTNNNNNNNNNNNNNNNNNNNNNNNNNNNNNNNNNNNNNNNNNNNNNGNAACACTCGACNNNNNNAGTCATNTCTGNGCAGTNNNNTAAACCAGACTCTGCATAGTTGAGCTTTCTNNNNNNNCANNNCCAACTATGCCCNNNNNNNNNNATAATANANNNNNNNNNNNNNNNNNNNNNNNNNNCANCNNNNNNNCCTGRAGGRTACGGTTTCCTTAGTAGCCNNNNNNNNGTANNGNNNNNNNARTNCGCCCANNNNNNNAACTGACACCCAACTWTCGAGCTATGACAWGSNNNNNNNNNNNNNNNNMGTCTCTGCAGCNNNNNNNNNNNNNNNNNNNNNNCCGNNNNCGCGTNNNNNGTCTGANNNNNNNNNCATNNNNNNNNNNNNNNNGCNTNNNNNNNNTCGGGAAAGNNNNNNNNNNNNNNNNNNNNTTGTCTCTCYTCCNNNCTNNNNNNNNNNNNNNCCGAAACTRATATTGCACTTCCANGGGNNNNNNNNNNNNNGCGCGTANCTAAGWKKNNCCATGNNNTCTACTTACACCGNAARATTAGNANNGCCGAGCGRATAGTNNNNNNNNNNNNNNNNNNNNNNNNNGCAAACGTANNNNNNNNNNNNNNNNNNNNNNNNNNNNNNNNNNNNNNNNNNNNTCGGNTCCANNNNNNNNNNTCYNNNNNNTTTGATNNNNNNNNNNNNNNGMCCCTGTAGNNNNNNNNNTAGCKGTACGGTGTGYCCGTACAANGCNGCTAAATGGCNNNNNNNNNNNNNGGNAANNNNNGAGCNNNNNNNNNNNNNNNNNNTGCCTNNNNNNNNNANNNNCTCGAGCCAANNNNNCTAGACGAANNNNNANNNNNNNNNNNNNNNNGANNNNNNNGACGNNCTNNNNNNNNNNGGAANNNNNNNNNNNNNNNNNNNNNNNNNACNNNNNNNNNNNNNNNNNCTAGMGTACNCGNNTTGTAAGNNNTAAANNNNNNNNNNNNNANCGAGNCGGANTCCTGNCCGTTYTATYGTNNNNNNTCGCCAATTTCTGGGNNNNNGCGGGNCCACNNNNNNNNRAGGNCNNNNNNNNNNNNNNNNTACTCATCATNNNNNNNTNTNNNGGCTGGCGCCACNNNNCTTGGTGGTGGGCTTCCTGGTCGCGGTGATMGCCCCTCCGGCCNNNNNNNNGKARCGCNNNNNNNNNNNNNNNNNNCCGATTTTAGGCCATATACGANNCGACTAGATGNAGTAYGGCRYGTNNNNNAAGGNNNNNNNNAGNNNNNNNNNNNNNNNNTACTCGGCTATCCNNNNNNNNNNNNNNNNNNAAGCCTCCTTGTAGNANAACANNNNNNNTCTAACAGCTAGTACGNAYGMCRRGAMTTGCCNNNNNNNNNNNNNNNNNNCGTGGCTTTAATGNNNNTGGNGGTKANCNTGCCNNTTNTNNNNNNNNTCTNNNNNNNNGAGNGGGNNNNNNNNNNNNACNNNNNNNNNNNNAGAGTGANNNNGTGNNNNNNNNNNNNNNNNNNNGCCCGGCGTCNNNNNNNNNNNNNNNNTGTAATCNNNNNNWGANNNNNNNNNNNNCGGCGAAGCAGTNNNNNNTCGATCTNNNNNNNNNNNNNNNNNNNNNNNNTGNTGGTTGATRNNNNNCGTACCTANCANNNCGGCTNNGSTGSCGCGCNNNNNNNNNNNNNNNNNNNNNNNNNNNNNNNNGANCNTAAATTGANNNNNNCTCGAGGTCTTCNNNNGGTTGNNNNNNNNNNNNNNNNNTTGAAGGCNGTNNNNNNNNTGTTCTCGAGAAGCCACGNGTNTCNATTTCTCTTATGACCWTATAATYNNNNNNNNNNNNNNCNGCATCGGGTGTAGNNNNNCAYTGNNNNNNNNNNNNNNNNNNAAAACCCANNNNNNNNNATTTTNNNCGCGTTAAGACACTCCGAGTCANNAGTCTCTAAANNNNNTCTGGTGATTAATGAANNNNNNNNNNNNNNNNNNNNNNNNNNNNNNNCCNNNNTGCGNNNNNNNNCCCCAWNNNNNNNNNNNNGRCRTTNNNNNNCCTGTGTCTCRCKTTCACGTGTCNNNNNNCGGACCACATTTCNNNNGAGANNNNNNNNNNAATACTNNNNNNAANTCTTMCGGAGCGAATTGCTNNNNNNNNNNNNNNNNNNNNNTGANNNNNNCGTCCTGNNNNNNNNNNNNNNNNTTTTCTTTACTANNNNNNNNNNNNNNNNNNNNNNNNNCRTNNNNNNNNNNNNCGCGCACNANGCGGCCGAAGGTAATCGNNNNNNNNGGGGACGGCNNNNNTCNGGAGTACGCTCAAACAGGTANNNNNNNTCNNNNNNTGCTGACGTCTCATCCNGCNTANNNNNNNNNATANNNNNNNNNNNNNNNNNNACAANNNNNNNGNNNNNNNNNNNNNNNNNNCGAAGNGTTATTCTNGAGCGAAGCGGCGTCCGNNNNNNNNNNNNNNNNNCAACTAGATGGGCCCCCATAATTNNNNNNNNNGGCCAGATAANNNNNNNNATGGAGCGGAGTCTCCWGNNNNAGGACTTCCATNNNNNNNNNNNNNNNNNGGANNNNNTGACGGGCAGGGNCGAGTNNNNNNNTTNNNNNNNCCNANNNNNGGATGCGCAAATNCGTAGCTNNNNNNNNNNNNNCGCNNNNNNNNNNACTACGTCCATGYCNCCCCCGATNNNNNNNNNNNNNNNNNNNNGNNNNCTCGATNNNNNNNNNNGGAGCTCCTCNNNNNTCTAKTGATGAGCCNNNNNNNNNNNNNNNNNNNNNCACWGTACANNNNNNNTANATTATATCGANNNNNNCATCCTAAGGTTGTTKYGGCRTGAGAGCGCNNNNNNNNNNNNNNNNNNNNNNNNNNNNNNCTRGCCCNNNNNNNNNNNNNNNGKATTGNNNNNNNNNNNNNNNNNCGCCCACCGTCGCCCTTTTATGATCNNNNNNNCGRGTNNNNNNAYGGTTTSAGNNNNNNNNNGTGTTNCTGCYGMNNNGAACNNNNNNNNNNNNNNNAATGTTACGTNTTATNNNNCATTTATANNAGCACCAGAGACGGTGCCTAGGNNNNNNNAARATCGCTTGACTTANNNNNNNNNNNNGGNNNNNNNNNGAATGGGAGNNNNNNNNNNNNNGGGAGAATTAGNTTAGCTACNNNNNNNNNNNNNNNNNNNNNNNNNNNNNNNNNNNNNNNNNAATTTTATCGACGKGTTTCGANGGATTTAATTTYNNNNNNNNNCTATNTCTCTTCCTTGNATTGACTGCATAGTACATGGCGNNNNGTTNNNNNNANNNNNNNNNNRGTAYGNNNNNNNNNNNNNNANNNGTTAGACNACAGNTNNNNNNNTAAAATGGNNNNNNNNNNNNNNNCNGGACATTTCACCCGNNNNNNACAYAWTNCNNNNGGCNNNNNNNNNNNNNNNNNNNNNNNNTTANNNNNNNNTCTCTCATTCTANNNNNNNNNNNGTKCMYGYNNNNNAGCCTCTGNWTNNNNNNCGCGGTCCGATNGARATMCCACNGCAGGNNNNNTAAARAGGTCGANTCTKATGAAAGNNNNNNNNNNNGCGACNNNNNNNNNNNNNNNCNNNNAAAANTGTGTNNNNNNNNNNCTGGGNNNNNNNNNNGANNNAGATGNCCANNNNNNNNNCACNNANNNNNNNNNNNNNNGCCGGNNNNNGCNNNNNNNNNNNNNNTGGANNGATCNNNNNGTNACACCCTTATGACAANNNNNNNNNNNNNNNNNNNNNNNNNNNNNNNNNNNNNNNTCNANAACCTTTCAGGACGTCGCYGATCTATANNNATTNNNNNNNNARNNNNNNNNNNNNNNNNNNNNNNNATCGGGRACGTGCGGGGCCATTATTTATATTTCATAGSGANRACGCAGCGNNNCTCNNNNNNNNNNNNNNCTAGCNNNNNNNNNNNNNNNNNNNAAWCACCCACATTCTTTNNNNNNNNCACTGAGTTCNNNNNNNNNNNNATCTTTATAAGAGCATCCCCARTGCCTGGGNNNNNNNNNNNGTAGATCAGCACCCGGGCGCCNANNACCNNNCRSRCGGNNNNNTCAATATGGGGTMNNNNNNNNNNNNNNNNNNNATAGATGTACNTGGNWTCGTMANNNNNNNNNNNACCCATGTGCGTNNNACNCAGGGTTNNNNNNNNTGANNNNNNTTACAATACNNNGAGGCACTNNNNNNATTCMCACTGCTGGATCACTTCTATCTTNNNNNNNNNNNNNNNNNNNNNNNNNNNNNNNGAGKCTCNTCCGCGTANNNNNNNNNNNNNATGGTNNNNNNNCCNNNNNNTCCMTNATAGAATNNNNNNNNNNNNNNNNNNNNNNNNCGANNNNNNCGAGTNNNNNNNNNGTCTGTCGCGTGCGCGATNNNNGWAGNNNNNNNNNNGCTCGGCGACGGCNNNNNNNNNNNNNNNNNNNNNNNNNNAAAGANNNNNNNNNNNNNNNNNNNNNNNNNNNNNGGRGNATGKTNNNNNNNNNNNNNNNNACCNNNNNNNNNNTTYCYATYAKAGRGNAAGANNNNNNTCTGATCNNCTGTTCCYNANGNNNNATAGAAAATGTGTAAATGTTTTYAAACNNNNNNNNNNNNNNNNNAATCGGAACGTNNNNNNNAGTCCTCGNNTCAGNAACRANNNNNNNNATGATMTNANANNNNNNNNNNNNNNNNNNNNTGGTSCCTCCCCNNNNNNNNNNNNNNNNNNNNNNCCTANNNNNNNNNNNNCCCTANNNNNNNNNNNGAKTCCTAGTNNNNNGGAGNRRTCYGGTGAGTGCTCCCAAACACCGCYWNNNNNNNNNNNNNNNNNNNNNTAGCCAACATTAGNNNNNNGNNNNNNNNNNCTACGATGCARTTNNNGNTCANGCGNKCGCGACGNNNNNNNCCKTACGTYKNNNNNNNNNNNNNNNNNNNNNNNNNNNNNNNNNAGTNNNNNNNNGTTACGGNNNNNNNNTGAAACGNNNNNNNNNNNNNNGACCTCAANGCNNNNNNAGACAATATGAGCTTTGTTGGNGGTNCRANNNNNNNNNNNNNNNNNNNNNNNNNNNNNNNNNNNNNNNNNNNNNNNNNNNNNNNNNNNNNNNGCTYAGATGWRNNGAGCCAGTCCWNGARCCRGGTATNCWGTTGWGCGCCKNNNNNNNNNNNNNNNNNNNNNNNNNNNNNNNNNNNNNNNNNNNNNNNNNNNNNGGTAAACRRAANNNNNKCATGGTAAANGCCRCGCMRNNNNNNNNNNNNNANAAAGTNNNNNNNNNNNNNGGTNNNNNNNNNNNTCGGNANNNNNNNCAGTTGCCNNNNTCATNNNNNNNNYTCTCTCTTAGANACTACCCNNNNNNNNCCTCGACCGTCANNNNNNAYRTCNNNNNNNNNCTATNNNNNNKCGNGNCNACCGGANNNNNNNNNNNNNNNNNNNNNNACCAACCAGANNNNNNNNNNNNNNNNNTTAGACACGWAGNNNNNNNNGATCCNGAGNCAGCNNNNNNNTGAGTTGTNNNNNNAANNNNNNNNNNNNNNNNNNNNNNGTGGNNNNNNNNNNMCGGCCAGTAACGTCACCGCCATCCRMGGNNNNNNNAWCSTNNNNNTTTNTCGGGGAGNNNNNNNNCCCTGNNNNNNSGTTTCNTNGACATGANNTCANCAAAGNNNNNNNNNNNNNNNNNNNNNNNNNNNNNNNNNNNNNNNNNNNNNNNNGGGTTRTGAAYAGSTNNNNNTACGATCTATGANNNNNNNNNNNAGNGNNNNNNNNNNNNNNNTNCNNNNNNNNNNTGNTAGTTCNNNNNNNNTGACCGGACCANATATGATCTGCCGGTTCTCNNNNNNNNNNNNNNNANNNNNAAAAGNNNNNNNNNNNNNNCGTCGANNNNNNNNNNNNTANNNNNNNNNNNNNNNNNNCNNNNNNNNNNNNNNNNNNNNNNNNNCGAACACNNNNNGANNNNNNNNNNNNNNNNNNNNNNNNNNNNNNNNNNNNNNNNNNNNNNNNNTAAACACNNNNNNNNNNNNNNNNNNNNNNNNNNNGCWNNNNNNNNGTTATCTCCATCAACNNNNNNNNNNNNNNNNNNNNNNNNNNNTCTGCTGCGYTTTGNNNNNNNNNNNNNNNNNNNNNNNNNNNNNNNNNTCNNNNNNNNNNNNNNNNNNCAAANNNNNNNNNNNNNNNNNNATCACTAGATCNNNNNNNNNNNNNNNTCTTGNNNNNNNNNNNNNNAGACTNNNNNNNNNNNNNNNNNNNATNNNNNNNNNCCAAGTATAGNNNNNNNNNNNNNNNNNNNNNNNNNNNNNNNNNNNNNNCGTGNNNNNNNTCAGNNNNNNNNNNNNNNNNNNNNNNNNNNNNNNNNNNNNNNNNNNNNNAGAGNNNNNNNNNNNNNNNNTCGNNNNNNNNNNNNNNNNNNNNNNNNNNNWSTCNNNNNNNNNNNNNCTCCAAAYTANNAACTCGNCTMCNGNCYCATTTTANNNNNNNNNNNGAGGTNNNNNNNNNNNNNNNNNNNNNNATNNNNNAATCCGTTTNNNNNNNNNNNNNNNGNNNNNNNNNNNNNNNNNNNNNNNNNNNNNNNNNNNNNNNNNNNNNNNNNNGNACAANNNNNNNNNNNNNNNNNNNNNNNNNNNNNNNNNNNNCCRRGTTGANCGTNCGNNNNNACATGATGCNNNNNNNNNNNNNNNNNNNNNNNNTGCNAAATCCNNNNNNNNTGTTCNNNNNNTGACTACGNNNCTACTCCACAGANAGNNNNNNNNNNNNNNNNNNNNNNNNTTTGGAATNNNNNGCATACNNNNNNNNNNNNNNNNNNNNNNNNNNNNNGCGGCAATNNNNNNNNNNNNNNNNNNNNNNNNNNNNNNNNNNNNNNNNNNNNNNNNNNNNNNTGCACACCNNNNNNNNNNNNNNNNNNNNNNCTGGAACGGCNNNNNNNNCTATGGCNTTGNNNNNCCAGNNNNNNNNGTNANNNNNNNNNNNNNNNTTTGCGTTNNNNNNNNNNNNNNGGKGGRTGGCTNNNNNNGAANNNNNNNNNNNNNNNNNNNNNNNNNNNNNNNNNWCYTAAAGGCAACTTTCNNNNNNNNNNNNNNNNNNNNNNNNGCAGGCTTNNNNNNNNNNNNATTTCGACCCNTGAGNNNNNNNNNNNNNNNNNNCAGCCNNNRCNTTCNNNNNNNNNNNNNNNNNNNNNNNTTNNNNNNNNNNNNNNNNNNNNANNNNNNNNGATCTTGCAGCTGGACNNNNNNNNNNNNNNNNTCGGCATGATCCTNNNNNNNNNNNNTCAGTTGTTANTGNAATAATNNNNNNNNNNNNNNNNSWCRCATCNNNNNNNAACAAAGCCACNNCNTANNNNNNNNNNGTGTANNNNNGNTGANATCNANNNNNNNNNNNNNNNNNNNNNNNNNNNNNNNNNNNNNNNNCCCCTTAATTNNNNNNNNNNNNNNNNNNNNNNNCGACCTAATGTNNNNNNNNNNNGCNNNNNNNNNNNNNNNNNNAAAGCGNNNNNNNNNNNNNNNNNTGTCGCTANNNNGAANNNNNNNNNNNNNNNNNNNNNGACNNAAGNNNNNNNNNNNNNNNNNNNNNNNNNNNNNNNNTTCTCNNNNNNNNNNNNNNNNNCGTTAGCTTNGAGTGCTAAGTGTCNNNNNNNNNNNNNNNNNNNNNNNNNNNNNNNNNNNNNNNNNNNNNNNNNNNNNNNNNNNNGGAGATATNNNCCAATCCCACNNNNNNNNNNNNNNNNNNNNNNNNTNNNCTTAGANNNNNTCTCTGCACAGAGAGNNNNNNYNYTAGGGGANNNNNAGGAAANNNNNNNNNNNNNNNNNNNNNNNNNNNNNNNNTANNNNNNNNNNNNNNNNNNNNNNRCCCCANNNNNTATCAGCGCAGAGGTGNNNNNCAATANNNNNNNNNGATTTGAACAATANCGCGCAACANANNNNNNATACCACCTANGATRAAWRTGACGGGNNNNNNNNNNNNNNNNNNNNNNNNNNNNNNNNNNGCTCNNNNNNNNNNNNNNNNNNNGCTATATCGTCNTGCGCNNNGCTACCNNNNNNNNGCATCCTGTCTMTATGNNNNNACGMAWTARKNNNNNNNNNNNNNNNGSGNNNNNNNNNNCTCTATANCNACAGNNNNNNNNNNNNNNTGCAACGTNNNNNNNNTRAGRATAACANNNNNNNNNNATCCCNNNNNNNNNNNNNGATTTGCNNNNNNNNNNNNNNNNNNNNNNNNNGACNNNNNNNNNNNNNNNCNNNNNNNNNNNNNNNNNCGGACTGCCAAATNNNAGGNGGGCNNNNNNNNNGTNNNNNNNNNNNNNNNNNNNNNNNNNGGAGNNNNNNNNNNNNNNNNNNNNNNNNNNNNNNNNGTCCATGAAGNNNNNNNAGCNNNNNNNNNCNNNNNNNNNNCGCGTCCATANNNNNNNCTTGGGGNCCGTCCAGACTGNNNNNNNNGCNATNNNNNNNNNNNNNCGCCCCCTCGGACNNNNNNNNNNNAAAGAAGTCTTCCNNNNNNNNNNNNNNNNNTCCCACNNNNNNNNNTGNNNNTGAGAAAACNNNNNNNNNNNNNNNNGGATCGTTATYANATTCTTACGNNNNNNNNNNNNNNNNNNNNNNNNNNNAGACANNNTTTACYNNNNNNNTTACGTAACCGAAGGTTNNNGCGGCNNNNNNNNCGTGAGTAACCAANNNNNTGTAAWKCTNNNNNNNNGYTGTRGCCTTANGRNNNNNNNNNNNNNNNNNNNNNNNNAACGTGACNNNNNGSWCGATGCCNNNNNNNNNNATNNNNNNNNNNNNNNNNNNNNNNNNNNNCMWYGGYTNNNNNNAACGNNNNNNNNNNNNNNNCAGGGTNNNNNCNTAGCNKCAACAACATATTATNNNNNNNNNNCMCTGCGRCTATGTCGTCCTACAAACANNNCYGAAAAATGNNNNNGTACNCKTAATATTCTNNNNNNNNNNNNNNNNNNNNNNNNNNNNTTCNNNNNNNNGNGAGGGNNNNNNNNNNNNNTAAAACATGTANNNNNNNNNNNNNNNACNNNNNNNNNNNNNNNGTCNNNNNNNCAGCCNCCTCGNNNNNNNNNNNNNNNNNNNNNNNNNNNNNNNNNNNNNNNNNNNNNNNNNNNNNNNTGTAANNNNNNNGNNNNNNNNNCCNCNNNGGTTACCKTGGTGAANCGNNTCNCATGTGTNANNCACTGNNNNNNNNNNNNNNNNNNNNNNNNNNNNNNNANCGGNNNNNNNNNNNNNAANNNNNCGTGGGCCNNNNNNNNNGGTTGANNNNNNNTNNNNCACGNTGTGGGCNNNNNNNNNNNNNNNNNTGGCCCNNNNTGTTAKTCTCCAATANNNNNNGTAAAAANNNNNNNNNNNNNNNNACGTGGAAAAAATCGGGCTAGCGCRTCGACCTCNNNNNNNNNATCGYAGTAGNNNNNNNNNNNNNNNNNNNNNNNNNNGTNNNNNNNNATCNNNNNNNNNNNNNNNNNNNNNNNNNTAAANNNNNNNNNNACACTGCCCACGCTCCANTGCGAWNNNNNNNNNNNNNNNNNNNACGGTATTTGTNNNCTCTACCCAGGASAYCYGNNNNNNNNNNNNNNNCAGCCCSNACCCGTTGCGAACGCNNNNNNNNNNNNNNNNNGCACAGTGACAATTACGGGNNNNNNNNNNNNNNNNNNNNNNNNNNANATNAAACCGTCGTCGGNNNNNNNNNNNNNNNATCAGNNGANNNNNNNNNNNNNNNNNNNNGCGTATCRACTTWNNNNNNNNNNNNNNNNNNNNNCANNNNCCCCWCGGTCANNNNNNNNNNTTGCAGATGCCNNNNNNNNNNNNYYNNNNNNNNNNNNNNNNTGCCACCGTGCCTNNNNNNNNNNNNNTAGACTATCANNNNNNNNNNNNNNNNNNATRNNNNNNGAGCCCGCMGCGTGAGGAATWGCNNNGYTATTCNNNNNNNGSAACNNGCAGNNNNTATTTCGNNNNNNNNNNNNNNNNNNNNNNNNNNNNNNNNAGNNNCAGCCCGTGTCAGTCAANNNNNNGNNNAGTACANNNCTATTANNANNACGAAAGTCAGACTYTTTAGNNNNAANNNCGATATTCTAANNNNNCAACTAAAACTNTNNNNNNNNNNNNNNATAGNNNNNNNNNNNNNATGCCTCCCCTCCNNNNNNNNNNGNNNNNNNNNNNNNNNNNNNNNNNNNNNNNNNNNNNNNNNNNNNNNNNNNNNNNCAGCATNNNNNNNNNNNNGATGCAGAATTTTTTACACTGNANNNNNNCACGATTGAGTNNNNNNNNNNNNNNNNNNNAAAATGNCGNGNNNNNNNNNNNNCCAATGAAATGTNNNNNNNNNNNNNNNNNNNNNNNNNNNNNNNNNNNNNNNNNCGGCGYNNCACTGACNNNNNNNNNNNNNNNNNNNNNNNNNNNTNNNNNGCCTAGTNNNNNNCTAANNNNGCCATGNNAACAATNNNNARNAACANNNNNNNNNNNNGTNNNCAGANNNNNNCANNNNNNNNNNNNNNAYGCCAACTAGGNNNNNNNTTCCAGTAATACGGRNNNNNNNNNNNNNNNNGTCWNGNNNNNNTGTTGCGTTANNCANNNNNNNNNNNNNNNNNNNNNNAGCTGCNNNNGAGNNNNNNNNNNNNNNNNNNNNNNNNTANNNNNNNNNNNNNCGCTTTCNNNNNNNNNNNNNNNNNNNNKRNNNNNNWARKCNNNNNNNNNNNNNNNNNNNNNNNNNNNTTGGNNNNNNNNNNNKAGCTTTCNNNNNNNYCTGGCCCTAAAAAATNNNNNNNNGGCAGATTCCATTCTACTATRTCTAGYGGNNNNNNNNNNNNNNNNNNNNNNNNNNNNNNNNNNNNNNNNNNNNNNNNNNNNNNNNCCGAGGTGAGCGGATNNNNNNNNNNCGTGGAGCCNNNNNNNNNNNNNNNNNNNNTANNNNNNNNNNNNNNNNNNNNNNNNNNNNNNNNNGTTCCCCTACTTATCTTNNNNNNNNNNNNNNNNNAATGNNNNNNNNNAGTGTTAAGCNNNNNNNNNNNNNNNNNNNNNNNNNTTTAANNNCTGNGCCCCATGATACACCNNGAGGNTTATTNNNATTGTTANNNNAACCNGCGARCANNGTTGTCGTCTTTACATTAANCCCATAACGNATYAAGCCTTGGNNNNNNNNNNNNNNAGNNNNNNNNNNNCTANNNNNNNNNNNNGAACGCGCNGKTKKTCRNNNNNNNNNNNNNNNNNNNNNNNNNNNNNNNNNNNNNNNNNNNNNNNNNNNNNNTTNTNATNNNNNTNACNNNNNNNNNNNNNNNNNNNNNNNNNNNNNNNNNNNNNNNTCNNNNNNNGTMCGGNNNNNNNNNNNNTAAAGCCANNNNNNNGAAAAATGTCGCNNNACGACCCGGGCNNNACCKYGCGYGNNCNNNNATTGCTTTNAAANNNNNNNNNNNNACACNNNNNNNNNNNNNNNNTTCTAGTNNNNNNNNNCNTACAYANNNNNNNNNNNNNNNNGKNGCTNNNNNNNNNNNNNNNNNNNNNNTCGTNRYAGCGGNCGWTTNNNNNCTTTGTTAGANNNNNCGYNNNNNNNNNNNNNNCATCTNNNNNNNNNNNNNNNNNNNNNNCGTGTNNNNNNNNNNNNNTACATTGTAAMAANNNTCCACNCANYYNNGCGGNNNNNNGGKKNGAACNNNNNNNNCCCCTNNNNAGAACNNNGCGTGGGTCRTCNTCGNNNNNNNNNNNNNNNNNNNNNNTCGNNNTGGCCNAGNNNNNNNNNNNNNNNNNNNNNNNNNNNNNNNNNACATTTTNNNNCTGTACTNNNNNNNGGAAGAATGGNNNNNNNNNAGNNNNNTGAGACTTANNNCWTGMGTGANNNNTTTTCNNNNNNNNNNNNNNNNNNTTNNANNNWAGGCAAAAATNNNNNNNNNNGAATNNNNNNNNNNNNNNNNNNNNNACNNNNNNNNNNNNGTAGTGAGCNNNNNNCTAGAGGNNNNNNNNNNNNCTTCNCCGACAGTTCCCTATATTGATTTCGAACTAAAACTAAAGGCSAGGACAGNTCAGNNNNNNNNNNNNNNNNNNNCCATAGNNNNNNNNNNCACCCGTGNNNNNNTGTTARTATCNNNNNNNNNNNNNNNNNNNNNNNNNNNNNNNNNNNNNNNNNNNNNNNNNTCACNNNNNNNNNNNNNNNKCNNNNNNNNNNTCTTGTKGAACCAATGGAGGTANAGAATTCNNNNCGAGNNNNNNNNNNNNNNNNNCAANNNNNNNNATTNNNNNNNNNNNNNNNNNNNNNNRKKNNNNNNNNNNNACGTGCGTNNNNNCTNNNNNNNNNNNNNNNNNNNNNNNNNNNNNNNNNNNNNNNNNTTAGRTNNNNGYCNRRNNNNNNNNNNAAAGCTGCAGTACTGAACTGGNNNNNNNNNNNNNNNNNNNNNNNNNNGATGGNNNAATCANNNNNTNNNNNNNNNNNNNNNNNNGCTCAGGTGCAACGCATGTACTCAAGCAGTGACATCNCYGCNGTTGTGTCAYNNNNNNYGGTTANNNNNNGWATTTCGATAGACNNNNNNNNNNNNNNNNNNNNTCAGCRTTCNNNCTATCAANNNNNNNNNNNNNNNNNNNNNNNNNNNSTRAANGACCATCCGNNNACTNNNNNNNNNNNNANNNNNNNNNNNNNNNNNTTTCAAACNNNNNNNNNNNNNNNNNNNNNNAAAAGCNNNNTGTNNNNNNNNNNNACGNAGTTCNNNNNNNNNNNNNNNNNNNNNNNNCCGCATCTGCTTCTCANNNNNNNNNNNNNNNNNNNNNNNCTATTANNNNNNNNNNNCAAACCCTCTACANNNNNNNNNNNNNNACCTGCWGCTTAGGTANNCNNNNNNNNYGAGTCGNGTTTATAGGTCCTAAGCACCCCNNNNNNAGGATCGNNNNNNNNNNNNNNNNNNNCCNCACNNNNNNNNNNNNSCNNNNNNGAAANYGNNNNNNNNGGGAWCGNNNTTNNNNNNNNGAATGGACTTNNNNNNNNANNCGCNNATGCAACNNNNNGTCTTCTTANNNNNNNNNNNNNNNNNNNNNNNNNNNNNNNNNNNNNNNNNNNNNGTACAGCTTACAGCGNNNNNNNNNNNNNNNNNNNCACACNNNNNGCNNNNNNNTCTACGTTNNCCNNNNNNNTCGTACCTNNNNNNNNNNNNNNNNNNNGCYGAGNNNACTTCCCCGGGGCNNNAKTCAACGNNNNNNNNNNGGNGTNNNNNNNNNNNNNGAACGNGCNNNNNNNNNNNNNNNNNNNNNNNNNNNNNNNNNNNNNACAANNGNCNNNNNNNNNNNNNNNNNNNNNNNNNNNNCCACAATANASTCGAGNCCTCNNNNNNNNNNNNNNNNNNNNNNNNNGCNNNNNNNNTTCCGNNNCCAAGNNNNNTGTGGKANNNNNAGNTATNNTTGGTTTCCNNNANCNNNNNNNNNNNNNNNNNNNNNNNNNNNNNNNNNNNNNNNNNNNNNCANNNNNGACGTGNNNNGGACTTACGANAANMNNNNNNNNNAGCNNNNNGAGCGGCAAGGCNNNNNNNNNNCGCGGGNNNNNNNNNNNNNNGCGTTNACTAGAGACNNNNNNNNNNNNNNNNNNYTTTMCCAGGNGTNAGAYAACANNNNACAAANNNNNNNNNNNNNNNNNNNNNNNNNNGCANNNNNNGCAATTCATAAGNAAAGACCKGTAAAGTCAGACNNNNNNNNNNTAAGNGTNNNNNNNNNNNYAGKGNNNNNNNNNNNNNNNNNNNNNNNNNNNNNTGAATAAGATCCTCGCCTMANNNNNNNNNNNNNNNNNNNNNACGNNNNNNNNNNNNNACCCTTTACNNNNNNNNNNNNNNNNNNNNNNNNCSANNNNNNNNNNNNNNNNNNNNNNNNNNNNNNNNNNNNNNNNNNNNGCANAANNNNNNNNNNNNNNNNNNNNNNNATAGTNNNCATATCGTNNNNNAGCATCTAANTNNNAGCGNGGNNNNNNNNNNNNNNNGCTGTNGCCCCGNNNCNATTNGAGTNAAACCNNNNNNNNATTATATRTTTGTTGAGNNNNNNNNNYGAGAGNNTTTCRATNNMGCTGGGNNNNNNNNNNNNNNYGAGWSTRNNNNAAAANNTGCCTCNNNNNNNNNNNNNNNNNNNNNNNNNNNNNNNNNNNNNNNNNAATTANNNNNNNNNNNNNNNNNNAAGCATAACCCCTGAAAAYMNNNNNNNNNGAGTCCNNNNNNNNNNNNNNNNGCGGCATTAGCNNNNNNNNNGGGTCGGCATNNNNNNNNNNCRAACRTGCNCCCGCCTNNNNNNNNNNNNNNNNNNNNNACGAGNNNCWACCTTTACCNNNNNNNNNNNNNNNGCTANNNNNNNNGGKNNNNNNNTTGGNNNNNNNNNNNNNNNNNNNNNNNNNNNNNNNCTGGNNNNNNCTGGTGTATATAGCTATAAGNNNNAAAAGANNNNNNNNNNNNNNNNNNNNNNNNNNNNNCTCNNNNNGACRCAACTNNNNNNAAGNGANNNNNNNNNNNNNNNNNNNNNNNNNNNNNNNNNNNNNNNNNNNNNNNNNNGTCANNNNNNNNNNNNNNNNNNNNNNNNNNNNNTTCANNNNNNNNNNNNNNNNNCTGCCNAANNNNNNNNNNNNNNNNNNNNNAGCGTNNNNNNNNNNNNCACNAACTANNNNNNNNNNNNNNNNNNACGGACTGANNTNNNNNNNNNNNNNNNNNNNNNNNNNNNNNNNNNNNATCGATGTTGNTATNNNNAGATTRNNNNNNNNNNNNNNNNNNNCACTANTGATAATGGAATCTCNNNNNNTCGTCNNNNNNNCNNNNNNNNNNNNNNNNNNNNNTTCATNNNNNNNNNNNNCGARNNNNNNCTCNNGWRMGRNNNNNNNNNNNNNNNNNNNNNGATCAWCACCNNNNNNNNNNNNNNNNSGCTNACATCGANNNNNCGANNNNNTAATNNNNCGNNNNNNNNNNNNNAAANNNNNNNNNNNNNNNCGCNNNNNNNCYNNGGAGCNNNNNNNNNNNNNNNNNNNGGGGNNNNNNGRTTNCATTGGTNAAAAAGGNNNNNAGNNNNNNNNNNNNCSGTCNNNNNNNNNNNNNNNNNNNNNNNNNNNNNNNNNNNNNNNNNNMNNTNCGCCTNNNNNNNNNNNNNNNNWGCMTANNNNNNNNNNNNNNNAACANNNNNNNNNNNWKANNNNNNNNNCTAATTAGTACANNNNNNNACGNNNNNNNNNNNNNNNNNNNNGGNNNNNTTNNNNNNNNNNNNNNNNCAGNNNCCAGTNNNNNNNNNGGTNNWNNNNNNNNNNNNNNNNNNGTAGGGGTCAWCTKNNNNNNNNNNNNNNNNNNNNNNNNNNNNNNNRANNNNNNNNNNNNNNNNNNNNNNTAGNNNNNNNNCKCGTTNNNNNTGCANCGCYCYNNNNNNNNNGTNNNNNNTTCCCGACTNNNNNNNNNNNNNNNNNNNNNNNNNNNNNNNNNNNNNNNNNCGANNNNNNNGCGCTAACNNNNNNNNNNNNNNNNCGGNNNNNNNNNNNNNNNNNNNNNNNNNNMGTRATGNNNNNNNNNNNNNNNNNNNYKNGCYTNNNNNGTATATTWMNNNNNNNTCAGACANNNNNNNNNNRGTTTGCTNNNNNNNNNNNNNNNNNNNNNTTCATNNCCTTATCAGGAGGTATCNGARWNGAGGTRTTWNNNNNGGNTNNNNNNNNNNNNAANGGGNGNNNNNNNNNNNNNNNNANGNATGNNNNNNNNNNCCAGACNTACNNNNNNNNNNNNNNNATTAGTCNNNNNNNNNNNTCAAGTGTANNNNNNNNNGTTCATTANCGMNNNNNTCTGNNNNNNNNNNNNYCGTGCNNNNNNNRRYAGNNNNNNNACGGTNNNACGTAAAAAGANNNNNNNNNNNNNYANNNNNNNNNNNNTGTGCACTCANNTYGNNNNNACAGATGNNNNNNNNNNNNNNNNNNNNNRSGCTGGNNNNNNNNNNNTGCGNANNNNNNNNNNNNNNNGTANNNNNNNACNNNNGCCACAGGAAGATTAGNCAGTTNNNNRTGGNGAMCTTNNNNNNNGTCTGATTCCAAGGTCAGTTACTCNNNNNNNNNKCTCTCTAGTCGGCNNNNNATGTRCNNNNNGACACCGTANNCTTCANNNNNNNNNNNNNNNNNNNNNNNNNNNNNNNNNNAYGAACCCTNNNNNNNNNNNNNACTTGGTRWCTNNNNNNNNNNNNTCNATCNANNNNNNNNNTAGTNNNNNGTGKCGTNNNNNNNNNNNNNNNNNNNNNNNNNNNNNNNNNNNNNNCTGTGGNNNNNNTTTCCCNNNNNNNNNNNNNNNNNNNNNNNNNCTCTCNTTCAACNNNNNNNNNNNNNNNNNNNNKGMGGGNNCTGANNNNNNNNNNNNTGTTCTTCNNNNNNNNNNNNNNNNNNCTCNCGCGCCTGCTCGACCGCATGTCNNNNNNNNNNNCNNNNNNNNNNNNNNNNNNNNNNNNNNNNNNNNMMGNNNNATGCAGGGCGNNNNNNNNNNNNNNNGCGATCTCNNNNNNNNNNNNNNNNNNNNGGTCCCCNNNNNNNNNNNNNNNNNNNNNNNNNNNNNNNNNNNNNNNNNNNAGAAGACNNNNNNNNNNNNNNNNNNNNNNNNNNNNNNCCCCCGTNNNNNNNNNNNNGGTCGGCACGAGTGACCGCCTTCTTNNNNNNNNNNNNNNNNNNNNNNACANNNNNNNNNNNNNNNNNNNNNNNNNNNNNNNNNNNNNNNNNKCTGACACYANNNNNNNNNNNNTNNNNCNNNNNNNNNNNNNNCTACCATACAGTAACNNNNNNNNNNCTGTAGTNNNNNNNNYCANNNNTCYGATASGTGACCGAGTTGGTANNNNNNNNNNNNNNNNNNNNNNNNNNNNNNNNNNNNNNNNNNNNNNNNNNNNNNNNNNNNNNNNNNNNNNNNNNNNNNNNNNNNNNNNNNNNTNNNNNNNNNWCAAAAGAGTNNNNNNNNNNNNNNNNNNNNNNNNNNNNNNNNNNNNNNNNNNNNGACGTNNNNNNNNNNNNCCGNNNNNNNNNNNNNACRTGCCTAACCGGCCNNGGGCGTNNNNNTGCAANNNATCCTCGGTATGAANNNNNNNNNNNNNNNNNNNNNCCTNACCNNNGRGTAANNNNNNNNNNGGANNNNNNNNRGTTCNGGCRKWTAATNNNNAKACCGAGTGGCCGGTRTNNNNNNNNTGGANNNNNNNNCNNNNNNCTTNNNNNNNNNNNNNNNNNNNGTSCGYCGNNNNNNNNCCGYMCTRAGNGAGAGGGTGGAAGANTCYTGATGTGACCACGTGWGAAGTAYAGTANNNNNNNNNTAATNCGGTNNNNARYATNARGTANNNNNNNNNNNGGGNNNNNNNNNNNNGATANNGNNNNNNNNNNSCGCGCNNNNNNNNNNNNNNNNAAATTAGNNNCNCCGGNNNNNNNNNYRCCGYNNNNNNNNNNCTTCTTGNNNNNNNNNNNNNNNCTGATTNNNNGAGGGTCNNNTCGTAANNNNNNNNCTTTAATANNNNNNNNNNNNNNNNNNNTAAGACATCGAGTNNNNNNNNNNNNTAGACNNNNNGTAAGNNCGGACTTAAAGNTTANNNGTGNNACACTCTNTGYGCTTNCGCAGCKNNNNNNNCCCTGATSWTNNNGTGTTCNNNNNNNNNNNNNNNNNNNNNNNNTTANNNNNNNNNNNNNNAAAGCGCCCATTTCTCTATTATTCTGGWCCATCGNACTACTAGNNNNNNNNGGGACGCTCGTATCATNCCTNNNNNNNNNNNNNNNNNNNNNNNNNNGTAGNNNNNNNNNGGGNGNNNNNNNNNNNNNNNNNNNNNNNNATCCCRACGANNNNACTTGNNNNNNNNNNNNNNNNNNNNNNNNNNNCCGTTGTTACACCGNNNNNNNNNCGTAAAAACAAACGANNNNNNNNNNNNNNNNNNAAGTCCNNNNNATANKATATNNNCTCGSGGATNNNNNNNNNNNNNNNNNNNNCAAGCGTTGNNNNNGACYGRRCGGTNNNNNNNNNNMTTNNNNNNNNNACNTCAYCAACTGACATCAAGTATAAAGAGGNNNNNNNNCGCTNNNNNNNNNNNNNNNNTACCGGACNNNNNNNNNCNTCATTACTGCCAATANNNNNNNNNNNNNNNNNNNNCCAACGCAGGACCNANNNNNGANNNNNNNNNNNNNNNNNNNNNNNNNNNNNNNNNNNNNNNNNNNNNNCGAAATGNNNANNNNTGCCTGTNNNNNNNNNNNNNNNNNNNNNNNNNNNNNNNNNNNNNNNNNNNNNNNTAACATGGGCTNNNNNNNNNCGAACGGNTACGTATNGCNNNNNNNNNNNNNNNNNNNNNNTGCGCGGACCNNNNNNNNNTAAAGGATGTANNNCCCAGCAGAANNNNNNNNNNNNNNNANGCNNNNNNNNNNNNNNNNNNNNNNNNNNNNNNNNNNNNNNNNNNNNNNNNNCAGTACTCTNNNNNNNNNGCAAATNNNNNNNNNNNNNNTTATNNNNNNNNNNAGGMCAGANNNNNNNNNNNAGCMGNCAACTTNCANNNNNNNNNNNNNNNNNNNNNNNNNNNNNNNNNNNNAACTGANNNGGTNNNNNCAGNNNNNNNNNNNNNNNNNNNTCCCCCCCNNNNNNNNNNNNANNNCTACNNNNARRMCGCNNNNNNNNNNNNNNNNNNNNNNNNNNNNNNNNNNNNNNNNNNNNNNNNNGTSATARGGTACGTTCANNNNNNNNNNYGNNNNNNNNNGMGAGGCCCTACTAGNNNNNNNNYGCTCTCNNNNNNNNATAGAGTAAGACACNGNNCACTGAAAANNNNNSCCAGANAAACANNNNNNNNNNNNNNNNNNNNNNNNNNNNNNNNNNNNNNNNNNNNNNNNNNNNNNNNNGTGGGAGGGATCAAGTCATNNNNCGTCACATCGNNNNNNNNNATAGASYTAAAGNNNCNTCGTNNNNNCGTTAACGCNNNNNNNNNNNNNNNNNAACANCNCGAACARRMNNNNNNNNNNNNRGACGTTGCANNNNNNNNNMGRACGAAGTNCGNNNNNNNNNNNNNNNNNNNNTACCGNNNNNNNNNCGATCMMMTKNNNNNNNNNNNNTYGCCGGNNNATCACCCGTCNNNNTNGTTTTTGTCNNNCAYGTGYTTGCNNNNNNNNNNAATAGNGNNNNNNNNNNNNNNNGCTTGTNNNNNNNCAAAATAGCAMAGGCCTNCNNNNNNNGTGTWAAAKATGNNNNTTCAGGNNNNNNNNNNNNNNNNNNNNNNNGACTTTAACTNNNNNNANNNNNNNNNNNNNNNNTATYTMYGTCNNNNNNNNNCGAYSGCAGNNNNNGRNNNNNNNNTCNCAANNNNNNNNNNNNNNAAACNNNNNNNNNNNNNNNNNNNNNNNNNNGGNGGNNNTCNNNNTTCCTATNNCTCTAGNGTNNNNNNNNNNNNNNNNNNNNNNNNNNCYGACGGGNNNNNNNNNTTANNNNNNNNNNNNNNNNNNNNNNNATAGACTTGNNNNNNTGCGARGCNCTTTTACTGCCCNNNNNNGTANAANNNNNNNNNNNNNNNNNNNNNNNNNTTCCGGGNNNCTCNNNNNNNNNNAAAGACTCAGANNNNNNNNNNNNNNNCGCGCNNTNNNNNNNNNNNNTATCNNNNNNNTGCGTNNTTTTCANNNNNNNNCTACAAGNNNNNNNNNNACACCANNNNNNNNNNNNNNNCTTTNNNNTGCNNNNNNNNNNNNNNNNNNNNNNNNNNNNNNNNNNNNNNNNNNNNCKGAKYATTTNNNNNNNNNNNNNNNNNNNNNNNNNNNNNNNNCNCCAAAAAANNNNNNTARTCCACATGCAACATNNNNNNNNNNNNCNTANNNMTCATCGAATCTCGCNATCNNNNNNNNCTGCGNNNNNNNNNNNNNNNNNNGCNNNNNNAAACGTCNNNNNNNNNNNCCNNNNNNNNNNNNNNNNNNNNNNCTCATCCGANNNNCCGANATTGYATNNNNNNCATCNNNNNNNNNNNNNNNNNCGGCATNNNGTTTCATANAANNNNNNNNNNNNNNNNNNNNNGTTANNNNNNNNNNACGNNTARTTTNNNNNNNNNNNNNAGCNGTTCTNNNNNNNNNNNNNNNNNATAAAGGACTTNNNNNNNGCGNNNNANGANAAGGGGNNNNNNNCAGCNNNMAGNATNNNNNGGCNNNNNNNNNNNNNNNNNNGTTNNNNNNNNNNNNNNNNNNTTCGGNNNNNNNNNNNNNCNNNNNNNNNNNNNNNNNNNNNNCTGTCTTCAGCNNNNNNNNNNNNNNNNTTYGWAGANNNNNNNNNNNNCAGTCNNNNNCCATTCACNNNNNNNNGCAAARCAGTYCRGAANNNNNNNNNNNNNNNCTTGTCTCAGTNNNNNNTAGGNNNNNNNNNNATGAGGAAGGNNNNNNNNNNNNNNNCGGTTCNNNNNNNGCGAAATAANNNNNGCTCTTNNCCGCGGTAACTGCCNNNNNNNNNNNNNNNNNNNNNNNNARNNNNNNNCCTTTWTTAGNNNNNNNNNNNNNNNNNNNNNNNNNNTGKTNTATAAATGNNNNNNNNNNATGGTTGNNNNNNNNNNNNNNNNNNNNNNNNNNNNNNNNNNNNNNNNNNNNNNNNNATTGAWMCWGGAGTCNTKGAMGANNNNNNNNNNNNNNTCNGASNAATATACCTTACAMNNNNNNNNNATATNNNNNNNNNGAGANNNNNNNNNNGAGATMKMWNWGGACRCNGCCGNNNNNNNNNNNNNNNNNNNNNNNNNNNATGAGGGAAAAANNNNNNNNNNNNNNTAGNGNNNNNNNNNNNACNGTANNNNNNNNNNNNNNNTACGSNNNNNNNNCGTCNNNNNNNNNNNNNNNNNNNNNNNNNNNNNNNTACGCAGCNNNNNNNNNNNNNTGACTTCAGAGAAACACGTTATTANNNNNNNNNNNCKTAMTCCNNNNNNNNANNACGCGACNTNGCCCAAAANNNNNNNNNNNNNNNWGTGTCTTNNNNNNNNNNNNNNNNNNNNNNNNNNNTGRTGAGTCNNNNNNNNNNNCCCGNNNNNNNNNNNCTTATTTNNNNNNNATTTTCGTTTANNNNNNNAANTTCTAGNNNNNNNATACTAGATGCMGTGAACACCTGMATNNNNNNNNNNNNNNNNNNNNACCTGAGCGCKCATACANNGTNNNNNNNNNNNNNNNNNNNNNNNNNNNNNCTAAAAAGANTATGTCWYTGGTTYTAGNNNNNNCCAGCNNNNNNNNNNNNNNNNNNTTGCRGGAGGAGAATNNNNNNGAGCNNNNNGCGCNNNNNNNNCCTWGACNNNNGATCAAGANCNWCCCTTTGTCGCTGATTTRWTCNNNNNNNNNNNNNNNNNCTCCCCNNNNNTTAANNNNNNNNNNNNNAGCTCNACGCNNNNNNMCTTAANNNNNNAACGTCGGCCNNNNNNNNNNANTTTGATTCANNNNNNGATTYTNNNNNNNNNNNNNAGATAATTGNNNNNNNNNNNNNNNNNTTGTNNNNNNNNNNTCCNNNNNNNTCCCANANNNNGGCGTGCGNNNNNNNNNNNTNNNNNNNNNNNNNNNNNNNNCTSCRNNNNNTCGGCTATNNNNNNNNNNNNCACGACCGYNNNNNNNNNNANAAGANNNNNNNNNNNNNNNTNAYCYYNCCTAYCCAGANNTAAACACTTCYAANNNNNNNNNNNNNNNNNNNNNNAWAMTCNNNNNNNNNNNNTGCTGTNAATTTWANNNNNNNNTAAATNNNGCRGCNNGGRNNNNNNNNNNNNNNNNMYAGTWRCGGNNNNNNNNNCCGTATTCYNNNNNNNNNNNNNNNNNNNNNTASGNNNNNNNNNNCCNAAANNNNNNNNNNNNNNNNNNNYNCANAGNNNNNNNNNNNNNNNNNNNNNNGGATANNNNNNNNNNTCCCCTGGCNTAGGCRGACNNNNNNNNNNNNNNNNNNNSNANNNNNNNNNNNNNNNNNNNNNNNNNNNNNNNNNNNNNNNNTTGCCGNNNCATGNNNYTNNNNNNGGTYAGTGTATANNNNNATRGGTACCNTAGNNNNNNGAATGGNNNNNNNNNCGGTTAAGCTGTATACTNNNNNNNNNNNATTAATTTCATCACNNNNNNNNNNNNNNNNNNNNNNNNNNNNAWWWCTTGNNCGANNNNCGNGGTGGNNNCTGACGGTGCTTGTNNNNNNNNNNNNNNNNNNNNTCCTNNCCNTTGGTTTKNNGCNNNNNNNNNNNNNNNNNNNNNNNNNNNNNNNNNNNNNNNNNNNNNTGAGGNNNNNNNNGAACCCTCAGTGNNNNNNNGAGCCNNNNNNNTCAGNNNNNNNNTGGATNNNNNNNNNNCCTKCNTNNNATTGTCCGCTGTCCNNNNNNNNNNNNNNNNNNNNNNNNNNNNNNNNNNNNNNNNNNNNNNACAGCAAGACAATNNNTANNNNNNNNNNNTGTTAATTAANNNNNNNNNNNTAAATNNNNNNNNNTNAGANNNNNNNNNNNNNNNNNNNNNNNNNNNNNGGNATNNNNCCTGTTTTNNAACTNNNNNNNNNNNNNNNNNNNNNNNNNNNNNNNNNNNNNNNNNNNNNNNSGTNTGTACATNNNNNNNNAANNNCNNNTANNNNNNCTGGNNNNNNNGNNNNNNNNNNNNNGNNNNNNNGNAWCTNACTNNNNNNNNNNTCGCTCANNNNNNNNCRGSTTGGTNNNNNNNNTATATACANNNNNNNNNNNNNTATGCANNNNNNNATATCCGNNNNNNNNNNNNNNNNACGACCCNNNNNNNNNNNNNNNNNNNNNNNAACTYTNGAAAGTNNNNNNNNNCKGNTTCACCNNNNNNNNNNNNNNNNNNNNNNTCACTACGCGYAAGMNNNNNNNNNNNNNNGGATGANACGTTAANNNNNNNNNNNNNATTCCGTGAAATNNAYNNNNGGGATGCTRKNNNNNNNNNNNNNCAGTRATGCCNAACCATGTGGCGYCAGCCNNNNNCCNNNNNNNNNNNNNNNNNNNNNNNTCAAYGATGTCCGCAATACTATATGTTGTTNNATNNNNNNNNNNNNNNNGTGGCGTNNNNCNNTTGNNNNNNNNAAAATAGATTGNNAATCTCGTACGGTCCCCGTTCTNNTGGTNNNNNNNNNNNNNNNNNNNNGANNACATCATGCNNNNNNNNNNNNNNNCCTCWNNNNGGAANNNNGCCNNNNNNNNNNNNNNNNNNNNNNNNNNNTAGYNAGGGNNNNNNNNNNNNNNNNNGATGCTTNNNNNNNNGAGGACGGTGTAGAGANNNNNNNNNTTTTNNNNNNNNNNNNNNNTAGGANNNNNNGAAATTAGCTNNNTTAANNNNNNNNNNTCGCGCAAGGATNNNGTTAACAAANNNNNNNNTTTACTGTACANNNNNNNNNNNNAAAACTAGTCCCGNGTACAACTCAGAACAAAATNNNNNNNNCANAGATTCTCCTGTATNNNNNNNNNNNNNNNNNNNNCGNGNNNNNNNNNNNNNNNNNNNNCCANNNNNNNNNNNTNNNNNNNNNNNNNNNNCCTACCTTGACNNNGANNNNNNNNNNNNNNNNNNNNNNNNNNNNNNNNNNNNNACCGAATACNNNNNNNNNNNNNNNGTGGNNNNNNNNNYMCGAYNCNNNNNNTNAAGGCGRRTGCCCCTCTGTATTCACACAGCGGTACCNNNNNNNNNNNNNNNNNNNNNNNGAGMCACNNTGRAAANNNNNNNNNNNNNNATGCGNNNNNNNNNNNNNNNNNNNNNNNNNNNNNNCTACNNNNCAATGGGNNNNNNNNNNNNNTCTTCATAACCNNNNNNNNNAAGTATAAATTCTTCANNNNNNNNNNNNNNNNNNNNNNNNNNGWGTGMGACANNNNNNNNNNATGATNNNNNNATCCCKCNNNNNNNCNTTGNNNNNNNNNNNNNAATGTGAGCCTNNNNNNNNNNNNNNNNNNNNNNNNNNGTCGNNNNNNNNNNNNNNNNNNNNNNGNGTAGCCGATTNGTCTCNCMANNNNNNNNNNNNNNNNNNNNNNNATNNAAACAATTAACAKTATCGGAWNNNNNNNNNKGTGAYGCCNNNNNNNCCATTTCCGNNCCAANNNNNNNNNNNCCTNNNNNNNNNNNNNNCMNNNNNNNNNNNNNNNNNNNNNNNNCCGTNNNNNNNNNNNNNNNNGGCACGATCGTGGATNNCATANACGNNNNNCGNNNNNCGWCCKGACNTNKCCCGAATGAACNNNNNNNNNNNNNNNNNNNNNNCANNNNNNNNNNNNNGCANNNNNNNNGCTTACANATNNNNNNNAATGNNNNNNNNAAAAAATGCATAAGGTANAGCCGNNNNNAYCCGNNNNNNNNNNNNNNNGTATNNNNGTGCAANNNNNNAACGAMTRGNNNNNCCCTCTAATCTTYAAGTCNNNNNNNAGTGTACNNNNNGGGGTGCACAAGNTAGGNNNNNNNNNNNNNNNNNNNNNNNNNNNNNTCNNNNNNNNNNCCNNNNCCCATNNNNNNNNNNNNNNNNNNNNNNNTGATGCTTTCNGTNNNNTGNRACANCYYTYCCNNNNNNNNNNNNNNNNAGCCYGTGTGCTGGATAGNNNNNNNNNNNYNCTTNCNNNNNNNNNNNNNNTGTGATGGTCTNNNNNNNNNNNNNAGACNAATGAAAANNNNNGACGCNNNNNNNNNNGNNNNNNNNNCNGTNCNNNNNNGCCTGCCNWCCNNNNNNNNNNNNCCCNNNNNNNNNNNNNNNNNNNNNNNNNGCAGNNNNNNNNNNNNNNNNNNNNNNNANNNNNNNNNNNNNNNNNNNNNAATACATGTNNNNNNNNNACGAGSRWYNTGGTYCTGCCACATCANNNNNNNCCCTAGNNGGTNNCNGCCCCKGANNNNNGTNNNNNNNNNGGTNNNNNNNNNNTNARNNNNNNNNNNNNANNNNNNNNCCACTNTGGGTNGACTCGTAAANNNNNNNCAATTCCACNNNNNNNAACGCNNGACAKNNNNNNNNNNNNNNTCGNNNTTGACARAGTNNNNNGCANTTAACCGAYCTNNATANNNNNNNNNNNGTACANNNNNNNNNNNNNNNNNNNNNNNNNCGCATAAAAAAATAGTGATNNTGNGNNNNNNNNNNNNNNNNNNNNNNNNGGTTAATGCAANNNNNNNNNCTACNCCCNCCYTCNNNNNNGCCCTNNNNNNNNNNNNCATTAAATTCGNNNNNNNNNNNNNNNNNNNNNNNNNNNNNNNNNGAWNNNNNNNNNNNTCKGTNNNNNNNNNNNNNNNNNNNNNNNNGCNNNNNNNNNNNNNNNNNNNNNANNNNNNMNCTATCNNNNNNNNNNNNAGNNNNNNNNNNNNNNNNGANACCTCNNNNNNNNNAGAACCTNNNNNNNNNNNNAGCANNGCRSGCNNNNNNNNNGTGTTNNNNNNNNNNNNNCTTACTYGTGCNTGTGGNNNNNNNNNNNACGGAGTNTACTTGCAGCACMNNNNNNNNNNNNNNNNNNNNNNNNYANCNTNCNNNNCGNNNTAAATAAAATAAAYNNACTCGNNCCNNNNNNNNGGGCGCATAGACTNNNNNNNNNNNNNNTTTANNNNTRACANNNNNNNNNNNNNNNNNNNNNNNNNNNNNNNNTTACNNNNNNNNNNTNNNTTGGTGGCAGAATNNNNNNNNNNNNNNNNNNNNNTCCNNNNNNGCGTTACTGTCNNNNNNNNNTAGNNNNNNNNNNNTGNAGTGAGKTCAAAGTAGNNNNNNNNNNNAGCTNNNNNNCGAANNNCTNNNNNNNNNNNNNNNCNNNNNNGTCAGNGCNNGAGGCTGGGYNNNTAGGNNNNNNNNNNTCAGGGANNNNNNNNNTGNNNNNACGTGNNNNNNNNNNNNTRCTTTGATAAGCANNNNNNNNNNNNNNNNTGGCATTAANNNNNNNNNNNNNNCRTCNNNNNNNNNNNNNNNNNNNNNNNNNNNNNNNNNNNNNGTTCNGANNNNNNNNNNNNNNACCATTMKCNNNNNNNNNNNNGAMATANNNCATGKTSATNNNNNNGNTWNNNNNNNGNNCTATTCTNNNNNNNNNNNNNNNNNNNNNNNNNNNNNNNCCCNNNNNNNNNNNNNNNNNNNNAGARAGTAATCATGTAGGGGTNNNNNNNNNNNNNNNNNNCAAAAGKCCANNNNNNNGNNNNNNNNNNNNNNNNNNNNNGANTNNCCATTATCTNATTCGNNNNAGCACNNNNNNNTAAGAGNNNTACACTANNNNNNNNNNNNNNCNCCGTCCATGNNNNNNNNNTAANACANTGCNNNNNNNAATGTTNNNNNNNNNRTNNNNNNNNNNNNNNNNNNNNNNNNNNNNNNNNGCATTCAGNNNNNNNAAYAGTNNNNNNNNNNNNNNNNNNNNNNNNNNNNNNNRAGTGAGTATTGTNNNNNNNNNNNNNNNTAGGATATGCATGTGGTANNNNNNGNNNNNNAATATCCNNNNNNCCGGCAAGAGTGANNNNNNNNNCACTGCGTWWWTCCCGAAATACNNNNNNNTGGCCTCANNNNNNNGATTCGNNNNNNNNNNCTACGNNNNNNNNNNNNNNNNNNNNGCGNNNNNNNNNNNGGGNNNNTNNNNNNNNNNNNNTNNNNNNNNNNNNNNNNNNNNNNNNNNNNNNNNAANAGANNNNNNNNNNNNNCGTTGNNNNNNNNNNNNTTTATTTNNNNNNNNNNNNNTAGCMCAGGACCTTCCYTTANNCGTARSTCNNNNAGANNNNNNNNNNNNNNNNNNNCCCCGGTAGAGGAGANNNNTCTTCCAKATNATNNNNNNNNNNNNNNNNNNNGATTGNNNNNNNNNNNNNNNNNNNNNNNNNNNGCTTNNNNNNNNNNNNNNNNNTGCCTCCTACAGCTAANNNNNNNNNNNNNNNNKNNTGTTTNNNNCCGCGGTTCTGCNNNNNNNNAGGCNNNNNNNNNNNNNNNNNNNNNNNNNNNGCACYCTGNNNNNNNNNNNNNAGGTTTTNNNNNNNNNATRGGKYTCGNNGAAGNNNNNNNNACTWGCCTGNNNNNNTACANNNNCAGACCCAGGTNNTTCNNNNNACCAAANNNNNNNNNNNNNNNNNNNNNNNNNNNNNNNNNNNNNNNNNNNNNNNNNNNNNNNNNNNNNNNNNCCAGKNNNNNNTAGNNNNNGCATAGNNNNNNNNATAATCCCNNNNNNNNNNNNNNNNNNCANNNNTNNNNNNNNNNNNNNNNNNNNNNNNNNNNNNNNNNNNNNNNNAATAGAGANNNNTTCTRCCGCTNNNNNNNNNNNNNNNNNNNNNATATCACNNNNNNNNNNNNNNNNNNNNNNNNNNNNNNNNNNNNCAAGACNNNNNNNNNNNNNNNNNNNNNNNCGGTNCTGGCTGCNNCCCANNNCTAACGAGNGNNNNCGGCANNNNNNNNNNNNGTTGGNNTNNAAGNACNNNNNNNGGNTNCAGNNNNNNNNATCGCAGTNNNNNNNNGACAANNNNNNNNNNNNNNNNNNNNNNNNNNNNNNNNNNNNGCAGTGAGTCTNNNNNNNNNNNNNNNNACACGNNNNNGNTTCGACTTTCTANTTGCTTTGTGTNNNNNNNNNNNNNNNNNNNNNNNNGTTAGTGCCGAACSCCGAGGNNNNNNNNNNNNNNCNNAAACNGNRGNNNCTCANNNNNCGTTTTATAATGTNNNNNNNARAGATTNNNNNNNNNNARCGTANCNNNNNCTGCTTATNNNNYTTGGAGCCWGCNNNNNNATGGNNNNNNNNNNNGGGTGAANNNNNNNNNNNNNNATTGCNNNNNNNNNNNNNNNNNNNNNNNNNNNNNTATTNNNNNNNNNNCCANNNGCANNNNNNNNNNKCNNNCAGNNNNNNNNNNNNNNNNNNNARTRCCCACTNNNNNNNNNNNNNNNNNNNNNNNTGTGGNNNNNCGTNAGTAGTRACTTTTCANGNNNNNNNNNNNNNNNNNNNCTTTGNNNNNNNNNNNNNNNNNNNNTGATNNNNNNNNNNNNNNNNNNTGTNATNNNNNNTCAATACAGGCYNTATNNNNNNNNNNNNNNNGGTCGTNNNNCCGGTGCNNNNNNNNNNNNNNNNATGAGNNNNNNNNNNNNACACCGCNNNNNNNNNNNNNNNNNNNNNNNNNNNNNNNNNNNNNNNNNNNNNCWAASNNNNNNNNNNNNNNNNNTCANNNNNNNNNNNNNNNNNNNNNNNNNTTATCGANNNNNNNNNNNNNNNNNNNNNNNTTGAATGTCATTNGCACCCTAGTCCGCGAGTCNNNNNNNNGGANAGNNNNNNNNNNNNNNNNNNNNNNNTGNNNCTGGNNNNNNNNNNNNNNNNNNNNNCGGCTCGATCCCAGTNNNNNNNNNNNNNNNNNNNNNCCAAAATGCTACTNNNNNNNNNCTAAGGTAATANNNNNNNNNNNNNNNNNNNNNNNNNNATTAACTCNTAACAATGGAAGCTTARNCRTGCTANNNNNNNNNNNNNNTCTATCTTCAKCCNNNNNNCGTACCAATAACTNNNNNNNNNNNNNNNNNNNTATNNNNNNNNNNNNNNNNGCCNNNNNNNNNNNNNNNNNNNNGGTTTCGGNKGCNNNCTATAGTNNNNNNNNNNNNNNTATANRMNNNNNNNNNNNNNNTNATTCTNNNNNNNNNNNNNGNNNNNNNNNNNNNNNNNNNNNNNNNNNNNNNNGGATCCACAGNNNNNNNNNNNNNNNNNNNNNNNNNNNCGANAGNNNNNNNNNNNNNNNNNTATTAGNNNCGGTATNNATANNNNNNNNNNNNNNNNNNNNAAANNGTTAANNNNNNNNNNRTTNTWGMAACCCNNNACCAAGNNNNNNNNNNNNNNNNNNNNTNYTCCNNNNNNNNNNGAAWCTGTTTAGNNNNNNNNNNNNNNNNNNNNNNNNYGCCNNNNNNNNNNNNNNNNNNNNNNNNNNNNAGCNNNNAGAGTACGTGAAGTNNNNNNNNNNNNNNNNNNNNNNNNNNANNANCTGTAGGCTATNNNNNNNNGGCTYACGGATACGNCNNNNNNNNNNNNNCATTNNNNNNNNNNNNNNNNNNNNNNNNNNNNNNNNNNNNNKTTTNGACCGCGAGYGAGAYGTGTTNNNNNNNNNNATARTCTNNNNNNNNGACGTCGCGNNNNNNNNNNNNNNNNNNNNNNNNNTCTCCNNNAAGANNNNNNNNNNNNNNNNNNNNNNNNNNNNNNNNNNNAAGACCAGTNAWTCTNNNNNNNNNNNNNNNNNNTTNNNNNNNNNNNNNNAGGNNNNNNNNNNNNNNNNNNNNNNNNNNNNNNNNNNNNNNNNNNNNNNNNNNNNNNNNNNNNNNNNNNGAMANNNNNNNNNNNNNNNNNNNNNNNNTATNTGATCATNNNNNNNNNNNCTTACAANTTATTAAACAATNTGACGNNNNNGTTGCCATCNNNNNNNNNNNNNNNNNNNAAWNNNTGACCGCGATNNNCRATARNNGGNNNNNNNNNNNAGANAATAAATNNNNNNNCATTTYCCKNNNNNNNNNNNNWCCGANNNNNNNCGCTCANNNNNNNNCTWACNNNNNNNNNTGGCCCCACTCGGCGGNNNNNNNNNNNAAAACGNCTTTANNNNNCTNNACTCGGWYNNNNNNNNGTGACNNNNNNNNNNNNNTGAATAAGMYCCCTNNNNNNNNNNNNNNNATNNNNNNNNNNNCGTCCGTAANNNNNNNNNNATTCANNNNNNNNNNNNNNNNNNMGGGATTGARTCTYTYRNNNNNNNNNNNNNNNNNNNNNNNNACTAAAGKATAACAAANNNNNGAATTTCANNNNNNNNTCACCATGACCANNNNNNGCGAATNTCANNNNNNNNNNNNCCTTGTGNNNNNNNNNNNNNNNNNTTANNTCAACTACCTAGGTTAGCTRWGAGTGCCTAATGTTANATTNNNNNNATTGCGAAACCNNNNNNNNNNCGTATCTGATNNNTGTTNNNNNTCTTAACNGCGNNNACCTTNNNNNNNNGACGANNNNNNNNNNNNNNNNNNNNGCAAGTYCTTNNNNTTNAGCAATAAGGANNNNNAGTCAAANNNNNNNNNCANNNNNNNNNNNNCTGACCCNNAACTANANNNNNNNNNNNNNNNNNNNNNNNNNNNNNNNNNNNNNNNNNGGCGCGACGAAGGGTNNNNNNNNNNNNNNNNNNNNNNNNNNNNNNNNNNNNNNNNNNNNNNNNCNAANNNNNNNNNNNNNNNNNNNNNNNNNNNNNNNNNNNRANAGGGNNNNNNNNNNNNNNNAAGANNNNNNNNNNNNNNGTTGTNNNNNNNNNNNGYNNNNNNGCCWANNNNNNNNNNNNNNNNNNACTGAGTCGGGCNNNNNNNNTTGTGACNCCAAGCAGNNNNNNNTTCACTGCTGGACGNCGANATTNATTTGNNNNNNYRNNNNNNNNNNNNNNNNNNNNNNNNNCAGTTGCCCTCCGTTAACNNNNNNNNNNNNNNNNGAAGCNNNNTACTTGGCAATATTNCANNNNNNNNNNNNNNNNNNNNNNNNNNNNNNNNNNNNNNNNNNNNNNNNNNNNNNGCARARANNNNNTGACAANNNNNNNNNNNNNNNNNNNNNNNNNNNNNNNNNNNNNNNNNNNNNNNNNNATATAGGNNNNNNNACCTNNNNNNNNNNNNNNACCGNNNNNNGANGNNNNNNNNGGAGNNCGCTACGCAANNNNNNNNCSNGGCNNNNNNNNNNAGGAAGCANNNNNNNNNNNNNNNNNNNNNNNNNNNNNNNNNNNNNNNNTWGTNGCNNNNNNNNNNNNNNNNNNNNNNNNNNATCAANNNNNNNNAACCCGTATNNCTTCYGAGNNNNNNNNNNNNNTACRGNNNNNNNNNNNAYAGGACTGANNNNNCAACTGTCTCATNNNNNNNNNACGCAAAAGGATTYCNNNNNNNNNNTCGAANGGNACNAAANNNNNNNNNNNNNCGGCNNNNNNTCATMCCCTGCCNGNNNNNNNNNNNNNNNNAGTAGANNNACATCNNNNNNNNNNNNNNRGGAMGNNNNNNGCGNNNNNNNNNNNNNNNNNNNGCGCGAACCNNNNNNNNNNNNNNNNTCGGNNNNNNNNTGTGANNCCNNNNNNNNNNNNNNNNNNNNNNNNTGCRNNNNNNNNCASNTGGGNNNNNNNNNNNNNNCANGNANNNNNNNNNNNNNTTTTCTTCCTGNNNNNNNNNNNNNTTNNNNNNTTACTNNNNNNNNNNNNNNNNWTAAATNNNNNNNNNNNNNNNNNNNNNNACCNTTTNNTCGNCNGTNNNNNNNNNGAAANNNNNNNNNNNNNNNNNNNNNNGGTTCCTCGNNNNNNTCACGTCTTCYAGGTNNNNNNNNNNNNNNNNNNCCTGATGGTNNNNTGTGCAATTATTCGANNNNNNNNNNNNNNGTATGCCAAGNNNNNTGTATGNNNNNNNNNNNNNNNNNNNNNATTTGCGNNNNNNNNNGTNNNCATGNNNNNNNNNNGGTGNNNNNNNNNNNNNNNNAGTATANNNTCAAGGNNGCNTCGNNNNNNNNNNNNNNNNNNNNCNNAGTNNNNNNNNNNGCGTAANNNNNNNNNNNNNNNNNNNNGANNNNNNNNNNNGAANGTCGNNTTTCTNNNNNNTCTATNNNNNNNNGCTATAATCAGCTACANATTTCGNNNNNNNNNNNNNAGAAGTANNNNNNNNAGACCKCNNNNNNNNNNNWAYANNNNNNNNNGGCNNNCACNNANNNNNNNNNNNNNNNCCAGACCGGGGTCNNNNNNNNNNNNNNNNNNNNNNCWCCACATYTNNNNCTTACGAATAAAATTAGAANNNNNNNNNNNTAANNNNNNTTTGGCCTATNNNNCTAANAACGNNCAANNNNNNNNNNNNNNNNTTAAACTCCCSATTAGTKMGNCTACNTANNNNNTTAGAGTCGCTTTGATTAAGAGTCACGGATANNCNNNNNNNNNNNNNNNNNNNATAAGTTNNNNNNNNNNNNNNGCTNNNNNNNNNNNNNNNNNNNNNNGGCAGTGCCGGGGCGNNNNNNNNNATCGATGCATAANGNGNTCNNNNNNNNNNNNNNNNNNNNTAGATAATTCTATNNNNNNNGGTTGATGCNNNNNNNNNNNNNNNNNNNNNNGAAGCCACGNNNNNNNNNNNNACAGACCGCAGGGCACCCAAGTGGAGNNNNNNNNGGTCAGTTTCGGCTCAGATNNNNNNNNNNNNNSRNNNNNNCTTTTRGTCTCCNNNNNNNNCTGNATNNNNNNNNNNNTCGTTCGCNNNNNNNNNNTTANNNNANATNNNTGAACCNNNNNNNNNAACNNNNNNNNNNNTATANNNNNNNNNNNNNNNNNNNNNNNNNNNNCNNNNNNNTNAGGAGGNNNNNNGGGGNNNGGGACCGTACGGCTTATCTATGCYGGGGGSTGGTCCNNNNNNNGTNNNNNNNNNNCGACNNNACARCNNNNNNNTCYCRGCNCCTCCACNAGTNNNNNNNNNNCCATCNACGRNRCTNCTTANNNNNNNNNNNNNAATNNNNNNNNNNNNNNNNNNNNNNNNNNNNNNNNNNNNNNNNNNNNGTTTGAAAKCGAYCTCTCCGACGCGNNNNNGCAAGTGTANNNNNNNNNNNNNNNNSGTRGGTTACTCAGGTATGNNNNNNNNNNNNNNNTGCANNCNNNNNNNCTCAGNNNNNRGANGTAGCCNGAAGNTGAGCACANNTTCTGTGCGGGATAGTTNNNNNNNNNNNNNNGACCANNNNNNNNNNNNNNNNNNNNNNNNCCCAKCCNAAGYCCCNNNNNNNNNNTTATNNNNNNNNNNNNNNNNNNNNNNNNTAACAGCGNNNNNNNANCNNNNNNNNNNNNNNNANTCGTANNNNNNNNNNNNNNNNNGAATTATMTCCMGTAWGNNNNNNAAGTNAAMNNNNNNNGGAYNNNNCCNGAAACTNNCGCTGTTTTTTNNNNNNNNNNNNNNNNNNNNNNNNNCACGTNNNNNNCRAGAACAAAATNNNNNNNNNNNNNNAAGGGCNNGGNNNNNNNMGCCNNNNNNNNTGGTCNNNNNNNNNNNNNNNNNNNNNNGTNNNNNNNNNGTTGNNNNGAGATTTGAGCNANNNNNNNNNGCGGKATCNNNNNNNNNNNNAAAANSCGTGTNNNNNNNNNNNNNNKYAYAKNNNTCNATCATCCACCAAGGAASGNNNNNNNNNNNNNNNNNNTAGGATNTNNNNNNNATGGCGAANTAGTACAGGGCAGTNNNNNNNTGNNNTGNNNNNNNNNNNNNNNNNNNNNNNNNNNNNNNCCCNNNNNNNNNAAATCNNNNNNNNCNNNNNNNNNNNNNNNNNNNNNNNCATNNNNNGATAGANNNNNNNNTCACNNNNNNNNNCGATCTTTACWTGTCCCGCGCTTCGACNNNNNNNNTTTSTANNNNNNYGCTGAAGCSACNMNNNNNNNNNNNNNNNNNNNNNNNGNNNNNNNNNNNNNNNNNNNNNNNNNNNNNNNNNNNNAGANCCATNNNNNNNNNNNNNNNNACACACTNNNNNNNNNNNNNNNNNNNNNNNNNNNNTGGAGAAACGTGGCCTNNNNNCCNCNNNTCGGATGCCTSNNNNNNNNATGNSAAGTNNNATACGCCNNNNNNNNNNNNNNNNAGTAAAGAGCGCGANNNNNNNNNNNNNAGCGAGCCCCGNNNNNNNNNNNNNNNNNNNNAGCTNNNNNTYTTAAAAGTGTNNNNNNNNNNNNNNTGNNNNNNNNNNNNNNNNNNNNNNNGAGACNATNNNNNNNCGAACGNNNNNNNNNNNNNNNNNNNNNNNNNNNNNCNNTTATCTNNNNNNNNNACNATTCTNNNNNNNNNCGNNNNNNTGACGTNNGGYCTRCAATCNNNNNNNNNTAAACNNNNTTWKATCNNNCGTNGTNNNNNNACTNACANNNNNNNNNNNNNNNNNNNNNNCCNANAGTAGTTAATAATNNNNNNNNNNNNNNNNTGYGTATCCCGGGAGCGTATGTAACNNTATGTTTANNNTGGCNNNNNNCANNNNNNNNNNNGSGNTGTRTTTTATCAGANNNNNNGNNNNNNGNTTGTNNNNGATGANNNNNNNNCRTCNNNTTGCNNNNNNNNNNNNNNNNNACTGGGGATGAACANNNNNNNNNNNNGCGCGTGCGANNNNNNNNNNNNNNNNNNCATNNNNNNNNNNGCACGATCCNNNNNNNNCKGTGRACAGCACGCNNNNNNGGGATNCTTCCNNGCCAKGNNNNNNGGNTAATNCNCGACNNNNNNNNNNNNNNNNNGGNNNNNNNNNNNNTGTAACTGCACNNNNNNNNNNTGATTNTCGCATGTNNNNGAACCGTCNNNNNNNAGGGNNNNNNNNNNNNNNNAGTTTANNNNNNNNNNNNNNNNNNNNNNGGAGRAGAGTNNAAAACCATGGNNNNNNNNNNNNNNNNNNNNNNNNNNNATGCAGGGNNNNNNNNTGCWGNNNNNNNNNGTTACACTNNNNNNNGAGKGTCTGATACGGGTAGANTCCNNNNNNNNNNNNNNNNNNNNNNNNCNNNNTTTANCARKCCTCGYTTTNNNNNNAAGTGCNNNNNNNNNNNNNNNNNNNNNNNNNNNNNNNNGTAATCNNNTCRTACGAATNNNNNNNNTCCNNNNCTGAGTTMNNGACACCCAAGANNNNNNNNNGAYGCGAGGGCCTCCNNNNNNNARNNNNNNAGANNNNNNNNNNNNNNNNCGTCACGAANNNACAGCTGCANNNNNNNNNNNNNNNNNNNNAGGACAAGNNNNNNNNNNNNACTGATANNNNNNNNNNNNNNNCAAATNGNNNNNNNNNNNNGTACTAGGCGGNNNNNNNNNNNNTCTTACTNNNNCGTGTGANNCTNNNNNNNNNNNNNNNNNNNNCAGTCNTCATGNNNNNNNNNNNNKTGGGNNNNNGGCAATGCYCGGNNNNNNAAANGWNMAGCTSAGAGAGAAACAGSMAAANNNNNNNNNNNNNNNACTCAGGCCAGTCGCNNNNNNNNNNTGATCACATNNNNNCACCTNNNNNNNNNNNNNNNNNNCCCCCCGCCNNNNNNCCACGGTATTTGCTCTMCNNNNNNNNNTATGTACGAWATCGNNNYTATTCAAAGNNNNNNNNTNCCNNNNNNNNNNNNNNNNNNNNNNNNNNNNNNACTGANKCNCGSCAGTCATNNNNNNNNNNNNNNNNNNNNNSMCKTANNNGTCGCATCGNNNATCSANNNNNNNNNNNNNNNNNNNTCCACGGNNNNNNNNNNNNNNNNNTCGTATGTMAGNNNNNNNNNNNNNNNNNNNNNNNNNNNNNNACGTTACTNNNNNNNNNNNNNNNNAACCCTATGACTTGGTNNNNNNNNNNNNNNNNNNNNNNNNNNNNNNNNNNNGCGGGAGCATTGCTTCCCCNNNNNNCTAANNNNNNNNTCTCGNNNNNNNNNNNNNNNNNTGTAGNGCTYCCNNNNNNNNNNNNNNNNNNNNNNATCANNNNNNNNNNNNNGGTTAACCTTAACGCCNNNTAACTNNNNNNNNNNACANNNNNNNNNNNCTGAGCTAAGCCCTACGGTCTGTGGNNNNNNNNNNNNNNTNTCTAAGNNNNNNNNNNGCSTCGTGCCNTTANNNNGGCGCGNNNNNNNNNNNNNNTCTGCANNNNNNNNNNCGCGAGGGCGCGAGCCGAGTTGCCGCGCCTNNNNNNNNNNNNTGCKKTACGAACRAACAANGGANNNNNNNNNNNNNNNNNNNNNNNNNNNNNNCGNNNNNNCNAANCNNNNNNNNNNNNNNCTNCCTANGACNNNNNNNNNNNNNNNNNNNNNNNNNNNNANGCGTTANNGGATNNNNNGCGKGYCATCNNNNATGTTCAAGGAATAGNNNNNNNACAGNNCGGTAGTCGTTGCCCAAANNNNNNGGGNNNNNNNNWCMGNNTNACWTGTTNNNNNNNNNNACACGCAAGAAANNNNNNNNNNNNNNNNNNNNNNNNNNNNNGGCMCNNNNNNGACAACTTCNNNNNNNNNNNNNNNNNNNNTTNGANANNNNNNNNNCCCYACTGTNNNNNNNNNNNNNNNNNNNTTCCCCGCNNNACNNNNTCNNNNNNNNNNTACCNAAGNNNNNNNNAAGNTNNASGARTTGNTTNNNNNNNNNNNNNNNNNNNNNCGGATCTGNGTACNNNNNNNNNNNNNNNNNNNGTTNNNNNNNNGATCNAACNNNNNNNNNNNNNNNNNNNNNAAAACTATNNNNNNNNNNNNCCNNNNNNNNNNNNNNNNNNNNNNNNNNNNNNNNNNNNNNNNNNNNNNNNNNNNNNNGAAGCTNNCTCAANAYACCAAGNGTGTTANNNNNNNNACTGNNNNNNNNNNNNNATGGTCGTNNNNNNNNNNNNNNNNNNCTTCACTTNGTNNCGGAGANNNNNNNNNATAATNNNNNNNNNNNNNNNNNNNGGGGGCNNNNNNNNNNNAGNNTCAACCAGGTACTGAATTCTNGTNNNNNNNNNNNNNNNNNNNNNNGCNAAGNNNNNNNTAAAANNNNNNNNNNNNAGTGGTNCGCTCTTCTGNNNNATACGACNNNNNNNNNNNNCGANNNNNNNNNNNNTTGCRCTCCANGTTNNNNNNNNNNGAGACNNNNNNNNNNNNNNNNNNNNNNNNNNMTCTNNNNNNNTACGGAATGAACGAACGTCTCAGTCGTWCTATAGANNNNNNNNNNNNNNNNNNTTTGAAAGNNNNNNNNNNNNNATGAANNNNNAAGTTTTTTTCNTGACCNNNNNNNNGTCACAAGTTNNNNNNCNNNTGACNNGGNCGCTAGCTNNNNNNNNNNNNNNNNNNNNNATACNAGNNNNNNNNNNCACTTTCATTGCNNNNNNNNNNNNTTGTACTCNNNNNNNNNNNRKTGNNNNNNNNNNNNNCCNNNNNTCCCATCGNNNNNNNATCGCAGCCTAGATNNNNNNNNNNNNTGTGACTGAATNNNNNNNNNACANNTACAGGCCGTTTTCGCGANNNNNNNNNNNNNNNNNCGGANNNGGCGNNNNNNNNNNNNNNNNNNNTRCACGGTGCCAGCRGGAGANNNNNGGNAGGGTGTATCGNNNNNNNNNNNTACACGGAAATGNNNNNNACAATTATTGYCGCRGTAGNNNNCATTCATAAACAAAGCTTTAGCTNNNTCANNNNNNNNNNNNNNNNNNNNNNNNNNNNNNNANNNNNNNNNNNNNNNNNNNNNNNNNNNNNNNNNNNNNNNNNNAGMGGTTTCCGANNNNNNGCGTTTAGACCTGANNNNNNNNNNNNNNNNNNNNNNNNNNNNNGANNNAANNNNNNNNNNNNNNNNNNNNNNNNNNNNNNTGCCNNNNNNNNNNNNNCTNNNGNGGTNNNNNNNMTACAACAAGNNNNNNNNNNNNNNNNNNNNNNNNNNNNNGCCNCANTCGTAGATCGGNNNNNNNNNNNNNNNNNNNNNNGNNNNNNNNNNNNNNNNNNNNNNNNNNNATCGATNCCTTTCNNNNNNNNNNNNNNNNNNNNNNNNNNNNNNAGACGTNNNNNNNNNNNNNGANNNNNNNNNNNNNNNCNNNGCTCNNNNNNNNNNNNNNNNNTACGCANCCNNNNNNNNNNNNNNNNNNNNNNNNNNNNNNNNNNNNNCTGATTNNNNNNNATGAANNNNNNNNNNNNNNNNNNNNNNNNNNNNNNNNNNNNNNNNNNNNNNNNNNNNCAARATGTGCGNNNNNNNNNNNNNNNNNNNNNNNNNNNNNNNNNNNNNNNNNNNNCCGCGAGTCNGACAAAGGTNNNNNNTTNNNCRRCTTGGNNNNNNNNNCGAGACCTNNNNNNNNNNNNNNNNNNNNNNNNNNNNNNNNNGGTTACTGAGAGNNNNNNNNNNNNNNNAAGNGCCATCTAATNNNNNNNNNNNNNNNGTTTNTCANGCNCNATAATCNNNNNNGTGCTGGNNNNNNNGNNNNNNNNNNNKAAYNNNNNNNNNNNNNNNNNNNNNNNACGCTCNNACGCGGGTNATCTGNNNNNNNNNNNNNNNNNNNNNNNNNNNNNNGNCGACGCNNNNNNNNNNNNNNNNACNNNNNAANGTTGTTGTCNNNNNNNNNNNNNNNNNNNATYNGTGNNNNNNNNGGATNNNNNNNNNNNNNCGSCCTTCCANNNCGAAAACKAGACCYCNNNNNNNNNNNNNNNNNNNNNCCGANNNNNNNNNNNNNCGCTTTCTACNNNNNNNNNNNNNNNNNNNNNNANAANNNNNNATGTNNNNNNNNNNNNNNNNNNNNNNNNNTNNNNNNNNNNNNCGCCATNNNNNNAATTAGNNNNNNNNNNNNNNNNNNNNNNNNNNNNNNNNNNNNNNNNNNNNNNNNNNNGCCNATAGAGNNNNNNNNNNNNNNNNNNNNNNNNNNNYTASCNNNNNNNNNNNTCTATNNNNNNNNNNNNNNNNNNNNNNNNGGAACNNCGNGGNATTTANNNNNNNNNNNNNNNNNNNNNNNACTWYNNNNNNNNNNNNATGNNNNNGNCTGNNNNNNNNNNNACGCGTNNNNNNNNNNNNNNTCAAGAACCGACAAAANNNNNNNNNNNNNNNNNNCTAGGTAGTTTGTNNNNANNNNNNNNNNNNNNGTAGACTTANNNNNNNNNNNNNNNNNNNNNNNNNNNNNNNNNNNNNNNNGKTTMTATCGNNNNNNNNNNNNNNNTTGGAMMNNNNNNNNNNTTTGTNNNNNCTAAATNACGCGGTANNNNNNNNNNNNNNNNNNNNNNNNNCTTNNNNNNNNNTCGGGAYGYGGTGTTCCNNNNNNNNNNNNNNSTGTCNNTTGTGTAGNNNNMRYGGTARNNNNNNNNNNNNAATGTCTNNNNNNNNNNNGGNATNNNTNNNNNNNNNNNNNNNNNNNNNNNNNNNNNNNNNACCGNNNNNNNNNNNNACGGGGYCGAAGCCNNNNNNNNGTGANNNTTNNNNCCNNNNNNNNNNNNNNCGCGATTNNNNNNNNNNNNNNNNNNNNATCTACACTNNNNNNNNNNNNNNNNNNNNNNNNNNNCCANNNNNNNNNNNNNNNNNNNNNNNNNNNNNNNNNNNNCNTAGACCGCTTCANGCAAAYNNNNNNNNNNNNNNNNNNNNNNNNNNNNNNNNNNNNNNNNNNNNNNNNNNNAGGCCCATTTGCACNNTNNNNNNAAAACAAGNNNNNNNNAKGNNNNNNCATGTCCCNGGACACGTTAACTGCTAGCGTGACNNNCGCCACGTNNNNNNNNNNNTNNTNNNNNNNNNNNNNNNNNNNNNNNNGATNNNNNNNNNAGNGYNNNNAMAATGAGNNNNNNNNNNNNNNNNNNNNNNNNNNNNNNNNNNNNNNNNNNNNNNNNNNNNNNCGTGGAAGNGTAANNNNNNNNAGGATATGTACCACCATCTCNNNNNNNNNNNNNNNNNNNNNNNNNNNNNNNGCTYMARNNNNNAGTNNNNNNNNNNNNNNNNNNNNNNNNNNNNNNNNNNNNNNNNNNNNNNNNNNNNNNNNNNNNNNNNNCACCGANNNNNNTAGTANNNNNNNNNNNNNSCTGCGGAGWCGCGANNNNNNNNNNNNNNNNNAAGGGCTTACTTNNNNNNNGGTAGTCGGACNNNNNNNNNNNNNNNNNNNNNTCNNNNNNNNNNNNNNNNNNNNNNNNNTTTAGTTTCCGMNNNTCGTCGNNNYWANNNNNNNTAGTNNNNNNCGATTGAGGTCYGGCAATGTAGATGNNNNNGAAATGAGTGTCTCCACNTAATGACNNNNNNNNNNNNNNNNNNNNNNNCRCCCCGCGCTGCNNNNNGGNNNNNNNNNATGGAACAAACCCTAACTCGACATNNNNNNNNNNNNNNNNNNCANNAAGNTGTNNNNNNNNNNNNNNNATCCGACGNTGTTTACNCANNNNNNNNNNNNNNNNNNNNNNNNNNNNNNNNNNNNNNNNNNNNNNNNNNNNNNNNNNNNNNNNNGCCNNNNNAYGANNNNNNNNNNNNACGYAYNTWCTAAGCAGNNNNNNNNNNNNNNNNNTTACGTNNNNNNNNNNTGAAACTNNNNNNNNNNNNNNNNNNNNNNNNNNNNTAWANNNNNNNNNNNNNNNNNNNNNNNNNGTAAAACTTCCNNNNNNNNNNNNNNNNNNNNNNNNNNNNNNGCTANNCAGTTCNNTGNYCGCTCNCTNNNNNNNNNNNNNNNNNNCATATNANNNNNNCATGTCGTNNNNNNNNNNNNNNNNNNNNNNGSTNNNNNNNNNNNNNNNNNNATCCANGCTCGNGGCANAGAYNATNNNNNNNNNTCCTACCTGTACTTTTNCNWGAAACCCCCTCATGNNNNNNNNNNNNNCTGAGCNNNNNNNNNNNGCTNNNNNNNNNNNNNNNCTGTTNNNNACNCTNNNNNNNNNNNNNGCCCCCCATTGCCGGGGGCNNAANNGANNNNNNNNNATAATNNGARNNNNNNNNNNNNNNNNNNNNNNNAGGTNNNNATCNNNNNNCCCCGTTACCCCAMCNNNNNNCGGCGYCNNNNNNNNNNNNGGAWYMCGNNNNNNNNNNNNNNCCTCCACNNNNNNNNNNATTANGCNNNNNNNNNNNNNCACGNNNNNGAGACGNGNNNNNNNNNNNGAAYNNNNNNTWGACGYCYAYNNNNNNNNNNNNNNNNNNNNTGGTAGCNTAGTGATGTGACCAGCTSNNNNNCGCGCTCATTGCCATCNNNNNNNNNNNNNNNNNNNCCGTTNANNNNNNNNNNNNNGGTGTCGGCTGCNNNNNNNANTCAAGCGCTNNNNNNNNNNNNNNNNNNNNNNNNAACGATGTAGCCKCNNNNNGTGGGGANNNNGAYRGNNNNNNGTTNNTANGGAAAGCNNNNNNNNNNNNNNNNNNNNNNNGTGACTAAATGTANNNNNNNNNNNNNNNNNNNNNCNNNNTTGCNNNNNNGATCCGACTNNNNNNNNNNNNGTANNNNNNNNNNNNNNNNNNNNNNNNRTANNNNNNNNNNTGCGGGNNNCAACNNNGCGCGCTNNNNNNNNNNNNNNGWTANNNNNNNNNAAAACCAACGACNNNNNNNNNTCTCTTNNNNNNNNNNNNTTCCGTNCNNNNNNNNNNNNNNNNNNNNGAGACATGNNNNNNNNNNNNNACACCCTTNNNNNNNNNNTGACNTTGCRGAAAAATCATAAACNNNNNNNNNNNNNNNNNNNNNNNNNTCTGCTCCTTGAATNNNNNNNNNNNNNNCTANNNNNNNNNNNNNNNNNRAATGAGGAAAAAAAGNGAAANGAAAGNANNATTCGCCAGAGNNNNNNNNNNNNNTTGGAGCTTNNNNNNNNNNNNNNNNNNNNNNNNNNNNNNNNNNNCCCCCNATCTATTTTRMTGGGCGTGGNATAATNNNNNYAGMMCRTAGATNNNNNNNNNNNNNNNNNNNNGTGAANNNNNNNNNNNNNNNNNNNNNNNNNNNNNNNNNNNNNNNNNNNNNNNNNNNNNNNTGGCANNNNNNNNACGWYTANNNNNNNNNNNNNNNNNNNNNNNNNGCGCTTACTCGGNNNNNNNNNNNNNNNNNNNNNNNNNNNNAATGTGAAGGNNNNNNNNNCCGGGGGAAAGNNNNNNNNNNNNNNNNANNNNNNNNNNNNNNNNNNNNNNNNNNNNNNNNNNNGCCCATGGACCYNNNNNNNNNCATNNTACCATTTTNNNNNAGTTCNNNNNNNNNNNNNNNNNNNNNNNNTACCGAACAGWTTCTAGGANNGCGTGCACCNNNNCGGGCTTCAKNNNNNNATNNNNNNNNNNNNNNNNNNNNNNNNNNNGCGTGCMNNNNNNNNNNNNCNNNNNNNNNGNGCNNNNNNCTCGGGCTNNNNNNNNNCGTACNNNNNNNATGATAGTNNNNNNGGATTTTTATTAANNNNNNNNNNNNNNNNNNNNNNNNNNNNNNNNNNNNNNNNNNNNNNNGCNGCAGGCCNNNNNNAAGGATYNNNNNNNTTTRTAGNCCCCNGNNNNNNGANNNNNNNNNNNNNNNNNNNNNNNNNGAATGTTTGNNNNNGNGTTTAGTGATWTGGCCTCAGGNNNNNNCAACNNNNNNNNNNNNNNNNNNNNNNNNNTATCTCCTAANNNNNNNNNNNNNNNNNNNNNNNNNNNNNNNNNNNNNNNNNNNNNNNNNNNNNNNNGANNNNNNNNNNNNNNNNNNNNNNNNNNNGACTCCANACCCNTAGTTTNWTYYGCAGTATTCTCTTGNNNNNATANNNNAGNATTACNNNCTNTGCANNNNNNNNNNTTGAGNNNNNNNNNNNNNNNNNNMNNNNNNNNNNNGKRNNGCCNNNNNNNNNNNNNNNNNNNNNNNNNNNATNNNNNNNNNNNNGACGGTGTNNNNNNNNACCNNNNNNNNNNNNNNNNNNNNNNNNNNNNNNNNNNNNNNNNNNNNNNNNNNNNNNNNNNNNNNNAACCGAATGTCKNNGNNNNNNNNNNNNNNNNNNCTAGTTGTCANNNTYGTCACTCGGCCTCNNNNNNNNNNNNNNNNNNNNNGCCGNNNNNNNAANNNNTGANNNRGARNNNNNNNNNNNNTGGNNNNNNNNNNNNNNNATTCTTTNNNNNNNNNNNNNNNNNNNNNNNNNNNNATTCCTAGTCCNNNNNNNNNNNNNNNNCGGTCTGATCNGTCTNNNNNNNNNNNNNNNNATCTNNTANNNNNNNNNNCCGNNNNNNNAAATTNCGCCGGCCGCGCCANNNNNNNNNNNNNNNGNAAAGCTGNNNNNNANNNNNGTTAAATYGYMCNNNNNNNNNNNNNNNNNNNNNNNNNNGACAGTRACACTTCNNNNNNNNNNCTAANNNNCCNNNNNNNNNNNGCNNNNNNNNNNNCGACTGCNNNNNNNNNNNTGTCANNNNNNNNNNNNNNNNNCCGGAACACCAATGNNNNNNNNNGCARKYTAGNSGNACNNNNNNNNNNNNNCTATGAGCTTGCGACGGCACTTNTAGNGGCCGGKNNNNNAAATATCCCCTTCCCCTNNNNNNNNNNAGAAGATNNNNNNNNNNNCCMAGCTTNNNNNNNNNNNNNNNNNNNNNNNNNNNNNNNNNNNNCTCATCACGATACNAGNNNNNGNCSACNAAGACAGACNNNNNNNNNNNNNNNNNNNNNNCNTATATCTAAGGTGNNNNNNCGTGRGCCAAGGTNNNNNNNNNNNNTTCGANNNNNNNNNNNNNNNNNNNNNNNNNNNNTRGTAGGCTGTNNNNNNNNNNCGCATTATNNNNNNNNNNNNTCTTGAGNTNNNNNCGTCATNNNNNNNNNTTCACGNGGACCTCNAGAANNNNTCGWCTYACGNNNNNNNNNNNNNNNNNNNNNNNNNNNNNNNNNNNNNNNNNNNNNNNNNNNNNNNNNNNNNNNNNNNNNNNNNNNNNNNCCAACGTNNNNGANACAAASNNNNNNNNTTATNGTTGATNNNNNNNNNNNNNNNNNNNNNNNCTTCAACGTCTNNNNNNNNACTGCTATGNNNTAGAGACNTGNTNNNNNNNNNNNNNNNAAGGGCACCAATTANNGAGNNNNWATACGTGGGAAYNNNNNNNNNNNNNNNNNNNNNNNNNNNNNTGGGAGNNNNNNNNNNNNNCAATGCACGGTANNNKCTCNNNNNNNNNNNNNNNNNNNNNNNNGCTANNNNNNNNNNNNNNNTTNTNNTTGGTTTTRCAAGGGCTANNNNNNNNNNNNNNNNNNNNNNNNNNNNNNNNNACAAAKCYATNNTGCCANNNNNNNNNNNCGNNNNNNNNNNNNNNWAYNNNNNNNGACCATGCGCGCMRGGTTGNNNGCNATNCNNNNNNNNNNNSMATGTTTANNNNNNNNNNNNNSMSCCCGCCNNNNNNNNNNGCTAACATGATCAGNCTGGNNNNNNNNNNNNNNCTTCTNNNNNNNNNNNNNNNNNNNNATAGARNNNNNNNNYCATGRTGNNNNNNNNNNNNNNNNNNCGTTAGCNNNNGCTCNNNNNNNNNNNAGTGCTNNGACNACCATNNNGAACCAATNNNNNNNGTTGTAGNNNNNNNGGCANNNNNNNNGGACNNNNNNNNNNNNWGWWKTNNNNNCYSTTTCGNNNNNNNNNTCCNNNNNNNNNNNNNNTGGNNNNNNNNGGTACCTGTNNNNNNNNNNNNNNNNNNNNNNNNNNNNNNNNNNNNNNNNNNNNNNNNNNNNNNNNNNNNNNNNCCGGAGCCTGTGANNGGTNNNNNNNNNNNNCCAACNNNNCTTGGKGNNNNTNCCNNNNNNNNNNNNNNNNNNNNNNNNNNNNNNNNNNNNGGGCNGATTGGAATTGNNNTGGCAAGTACATTNNNNNNNNNGTGAAAANNNNNNNNNNNNNTNTGGNGGTGTATGACTTTATGGTGGGCNNTAMGGCTCAACCACWCGCCAAAAATNNNGGTCAGTNNNNNNNNNTAGNNNNNNNNNNNNCANNNNNNNNNNNNNNNNNCCAAGCATTNNNNNNGGCANNNNNNYTCGGAGTNATNNNNNNNNNNNAAGAGGTNCCCTCAGAGACGGACCTCCAYCGGGCTCCGGGGGATAGTCGGCTNNNNNNNNCCTNNNNNNNNNNNNNNNNNNNNNNNNTCGACNGACCGTTCTNNNNNGTTCTATTTCGATGGTATCTGGANNNNNNNNGAAAATTTNNNNNNNNNNNNNNNAANNNNNNNNTWTCNNNNNNNNNNNNNNNNCAGCAACTAACNNNNNNNNNTGGANNNWKATCCTGNNNGTCGTGAAGCCNNNNNNNNNNNNAACTTTAGCTNNNNAGTGGGCCTCAGKTTGCCNNNNNNNGAWAAANTAAGAGGTNNRTCAGTAANNNNNNNNNNNNNNNNNNNNNGCNNNNNNNNNNNNTNANANNNNNNAAATTCGGTCGTGCCGAGTTGANNNNNNNNNNGTGGCNNNNNNNNNNNNNNNNNANNTTGAGCTNNNNNNNNNNNNNNNNAATTTRAANNNNNNNNATCNNNNNNNGACGCGAGTCCCCGCGCCCCTGAGNATGNNNNGCGCTGANATGGTTRAANNNNNNNNNNNNNNCTTCTCTCTTYATNNNNNNNNNNNNNNNNNNNNNNNNNNNNNNNNNNNNNNNNNNNNNNGAAGNNNNNNNNNNNACANNCGCGAATTTNNGGTTCNNNNNNNNNNNNNNNNNNNNNNGNNNRCTGTANNNNNNGCTCAACNNNNNNNNNNNNNNNNNNNNNNNNNNNNNNNNNNNNNNNNNNNNNNNNSAAATTTAAYGCCTAGTNNNNNNNNNNNNNNNNNNNNNNNNNNAGTTGYCCRTTGAAAATNNNNNNNNTCCAATTCTGGCAGNNNNNNNNNNNNNNNNNNGAATTTCANNNNNNNNNNGRWTCRACTYCNNTGCNNNNNNNNNNNNNCCAGAGNCAGNNNNNNCGTCGCRNNNNNATGNTGNNNNNCCCACNNNNNNNNNNNNNNNNNNNNNNNNNNNNNNNNNNNNCGGCNCCAGGCTTNNNNNNNNNNNNNNNNNNNNNNNNNNNNNNNNNNNNNANNNNNNNNNNNNNNNNNNNNNNNNNNNNNNNCCGAACAAGCCNNNNNNNNTTCGGTNNNNNNNNNCACTMNNNNNNNNNNNNAGCACCTGCNNNNNNNNATTCANNNNNNNNNNNNNNGAYTCNNNNNNATGAANNNNNNNGCGNNNNNNATACNANNNNNNNNTGGGAAGGACATGAAGGNNNNTACATTGGTTNNNNNNNGCAGNNNNNNNGATTTCTGCATACANAATATCNNNNNNNNNNNNNNNNNNNNNTCCCTCNYCCATNNNNNNNNGAAGGNNNNNNCCTGNNNNNNNNNNNNNNNNNNNNNAGNCTCNNNNNNNNNNNNNNNNNNNNGCCTCGTNNAGNNNNNNNNNNNNNNNNNNNNNTCGTTCCTGCTACTCGACAGGTGCNNNNNNNNNNNNNNNNNNCTNNNNNNNNNNCGNCACTAGCNGTCTTTGNNNNNNNTTGCYTNNNNNTMTAGATTNNNNNNNNNNNNNAAGMCNNNNNNNNNNNNCYTSNNNNNNNNGCAANNNNTNCNGCNNNNNNNNNNNTGGGATCCTGCNNNNNNNNNNNNNNNNNCTRMCCTTNNNNNNNNNNNNNNNNNNNNNNNNNNNNNNNNNNNNNNNNNNNNNNNGTGACANNNNNNNNNNNAMAGGCTCGCTTCGCACCNNNNAYCCTTGTTTCTAARRNNNNNTTACTAGAACACANTNNNNNNNNNNNNGTTATAGNNNNNNNNNNNNNNNNNNNNNNNNNNNNNNNNNNNNNNNNNNNNTNGGANNNNNNNNAGNNNNNCRCGYGCGWAGAGTGACTNNNNNNNNNNNNNNACACNTWNACNCNTCNNNNNNNNTCGGCNTCCNNNNNNNNCACGGGAACCTKGATANNNNNNNNNGNNNNNNNNNNNNNNNCGANNNNNNNNNNNNNNNNNNNNNNNGCAAATNNNNNNNNNNNNNNNNNNNNNNNGGTGAGCATTCTTANNNNNNNNNATAGAAANNNNTGAMTGACNNNNNNNNNNNNNNNNNNNNNNNNNNNNNNNTGTTTACGCNCGATAGCCATGMNNNNNNNNNNASCNNNNCTGTCTTTCATCCCCANNNNNNNNNCACNTTNTNGNNNNNNNTTNNNNCNNNNNNNNNNNNNNNNNCAAACAGGAGACGACCGGTCNTTGNNNNNNNNCTGTNCGCCCCGCTNNNNNNNNNNNNNNNNNNGGTANTTCNNNNNNNNNNNNNNNNNNACACNATTCTTNNNAGANNNNNGCCNNNNNNNNNNNNNNNNNNNNNNNNNNNNNNNACTGTGYATAATGTCAGCAATRTTATCTSCRATGCATTAGTNNNRKNNNNNNNNNNCMTNNNNNNNNNNNNGCGNATNNNNNNNNNNNNNNAGGTANNNNNCCATTGNNNNNNNNNNNNNNNNGTGNNNNNNNNCGCTANANNNNNNNNNTTAGCGTAGCNCNNNNNNNNNNNNNNNNRNNNNNNTNTTCANNNNNNNGGTANNNNNNNTCCGRACGTAATCCGTNGTCCGGCTCCTGGGCCANNAGTNNNNNNNNNNNNNNNNNNNNNNNNNNCTTTGGCWATCGTAGGTAAAGNNNNNNNNNAGCKGRCTTRNNNNNWCTCWGNNNNNNNNNNNNNTGTTAGGNNNNNYCAAGACGATAGAAGNNNNNNNNNNNNNNNNNACCGTATNNNNNTGTCTANNNNNNNNATTCGAGTNNNNNNANCATNWTAAAGNNNNCGCAANNNNNNNNNNCNNNNNNNNACANNNNNNTNNTTAGANNCNGMAACNNNNNNNNNNNCCWGGAGAAANNNNNNNNNNNNNNNNNNNNNNNNNNNNNNNNNNNNNNNTATTCGGNNNNNNNNNNNNTNNNNNNNNNNNNNATNACAGNNNNNNNNNNNNNNNTCCGGCTANNNNNNNNNNNNGAGTGGCCGATNNNNNNNNNNAGNNNNNNNNNNNNNNNNNNNNNNNNNNAGNNNNNNNNAAGNATNNNNNNNNNNNNNNGGTNNNNTGANATNNNNNNNNNNNNNNNNNNNNNNNNNACGGTMAATAGCTTCGNATYRGTYTNNNNNNNNCCNNNNNNNNNCGAGNWTGNNNNNNNNNNNNNNNNNNNNNNNNNNNNNNNNTGNNNNNNNNNNNGTAGANNNNNAANCTCCGCNNTANNTACCCCCNNNNNNNNNAGGCTAGANGAAATTATCTTGNNNNNNTAAGAGNNNNNNNNNCCACATTNNNNNNNNNNNNNNNNNNNNNNNNNNNKCTANNNNNNNCTGTCACTAACNAANNNNNNNNNNNNNNNNNNNGAANNNNNNNNNNNNNNNNNTGTNNNNNNNNNNNNNNNNGGCNNNNNNNGNTTACCCCTAGNNNNNNNNNNNNNNNNNGGTCCCAACNNNNNNNTGNNNNNNNNNNNGGGACNNNNNNNNNNNNNNNNNNGTTTAATCCCGCGAAGTSCGATNNNNCAAGGGNNNNGCTCCNNNNNNNNNNNNNNNNNNNNNNNNNNNNANNGNNNNNNNNNNNNNNNNNNNNNNNCAGTACWTNCNANNACACCGANAGKTATTCCANNNNNNNNNNNNNNNNNACACTGATTAATTATGCACANNAATAAGAACTCTGAGANNCTTGCCACAGAGRGAGATGNNNNTTATAGCACAYNNNNNNNNNCGRCGANNNNNNNNNNNNNNNNNNNNNNNNNNNNNGACCCNNNNNNNNNNNNNNNNNNNNNNNNMCAGANATTNNNNNNNNNNNNNNNNNNNNNNNAGTTCTTNNNNNNNNNNNNNNNNNCCCNNNNNTTGCACGCTGAAANNNNNCCAGGTNNNNNNNNNNNNNNNNTTATCGNNNNNNNNNNNCTTAAGTAGANATANNGNTGCNTTATGCTGTTNNNNTTATTGCTNTNNGGANNNNNNTATCCGCNNNNNNNNNNNNNNNNNNNNNNNNNNNNNNNNNGACGGNNNNNNNAGCNGACNNNNNNNNNNNNNNNNTAGGNNNNNNNNNGGGCANACGTANCAGCAAGAAACGGTANNGGCCTTTGCNKTGTANNNNNNNTCTTGATMANNNNAGGGTGTCGATTNNNNNNNNNNNNNNNNGNTTTNACNGNNNNNNNNNNNNNTNAAAGCNNNNNNNNNNNNGCCATNNNNNNNNNNNNNNNTGACGGCCTCGTNAGGNTTTGRGTARCTNNNNNNNGCGACTCGATCTANNNNNNNNNAGTGACNGNNNNNNNNNNNNNNNNNNNNNNNNNNNNNNNNNNNNNNNNNNNTCNNNCANNNNNNNNNNNNNNTTNNNNNNNNNNCGGNNNNNNNNNGAGNNNNNNNNNNNNNNGAAAACTCNNNNNNNNNTTTNNNNNNNRCCGTCGGNMGAGCTCCACNNNNNNNNNNNNNNNNNNACANNNNNNNNNNNNNNNNNNCNNNNNNNNNNTACTYCTTNNNNNNNNNNCNAANNNNNNNNNNNNNNNNNNNNNNNNNNNNNNGATCNNNNNNNNNNNGTTGTCATCANNNNNNNNNNNNNNNNNGGGGTCNNNNNNNNTTAATTGATTANNNNNNNNNNNGGTTCCATGNNNNNNNNNNNNNNNTGTANNNNNTGTCAACNATTNNNNNNNNNNNNNNNNNNNNNNNGTACAAGNNNNNNAACCCGACKAANNGTCAATGCCCNNNNNNNNNNNNNNATTANNNNNGNNNNNNNNNNNGCTTANGYNNNNNNNNNNNGANAGCNNNTNGTGNNNNNNNNNNNNNNNTGTCGGTNATGANNNNNNNNNNNNNNNNNNNNCGGRTCGAGCNCNCCGTGNNNNNNNNNNNNTNNNNNNNNNNNNGCCGCAGTTNNNNNNNNNGTGCNNNNNNNNNNNNNNNNNNNNNNMTATNCCGCTCGTGNNNNNNNNNNCARATTAATTCANACACTCTAAGGCGGCANNNNAGGCAGCTNNNNCRAGATCGATCAAACGYTMNNNNNNNNNNNNNNNNNNNCCGCCGCTNNNNNNNNNTGGGWGGAANNNNNNNNNNNNNNNNNNNNNNNNNNNNAGGACANNNNNNNNNNNNNNNNNNNTGRKASGTTNNNNTGCYATGACAGTGTACTNNNNNNNNNNNNNNNNNNNNNNNNNNNNNNNNNNNNNNNNNNNNCCCRATGTAGNNNNNNNNNNNNNNNNNNNNNNNATGCTGTANNNNNNNNNNNNNNNTRNANAYNNATTCGTANAATCTNNNNNNNNNNNNNNNNNNNNNNNCTGGCGGNNNNNNNCGTCAGCCAGGAGAGNGTACGGTGGACNNNNNNNTGANGTNNNNNCATTAYACAGGANNNNNNNNNNNNNNNNNNNNANNNNNNNNTTGSAAGGTRATCTAAGCGCARRGCACGAATTANNNNNNNNNNNAATCGNNNNNNNNNNNNNNNTCANNNNNNNNNNNNNNNNNNNNNNNNNNNNNNNNWTCKANTCNNNNNAGACGCCTCGCANCACCGAAAANNNNNNNNNNNNNCANNNNNNNNNNNNNNGCNNNNNNNNNNGGAANNNNNNNNNNNNNNNNNNNTCAGGNNNNNNNNNNNTNANNNNNNNNNNNNNNNNNNTATATNNNNNNNNNNNNNNNNNNNNNNNCTTCAGGATANNCTAGCGAGCNNNNNTRGCYTCNNNNTATCGCCACNNNNNNNNNNNNNNNNNNNNNNNNNACTATCGCNNNNNNNNNNNNNNNNNNNNNNNNNNNNNNNNNNNNNNNNNNKWCAAATATNAACCCNNNNNNNNNNNNNNNNNNNAGTTTGCNNNYATTNCYNNNNNNNNNNNNNNNNNNNNNNNNNNNNNNNTACRTGCNNNNNNNNNGTGATAGATTGCTWGCTTNNTAGTCNNNGCTGGACCCAAAATNNNNNNNNNNNACTGAACTTTTATAAGCANNNNAARCYTMRTCAACATGTATGTGAGNNNNNNNNGTGANNNNCAAGTAACNNNNNNNNNNGCCAGCACGAGCGACAANNNNNNNNNNNNNNNNNNNNNNNNNNNNNNNNNNGGNGGCGCANNNNNNCGTTCCAGTSCANNNCGCNNNNNNNNNNNNNNNNNNNNNNNNNNNNNNNNATTNNNNNNNACAATACGGACTGATCAAGACCNNNNNNNNNNNNNGCACNNNNNNNNNNNNNNNNNNNNNNNNNNNNNNNNNNGATAATATAAAAANNNNNNNNNNCTGGGAGGNNNNNNNNNCANNNNNNNNNNNNNNNNNNNNNNNGAGCTNNNNNNNNGCCAATAANNNNAGAYGGCNNNNGATAGCCGTAATTGCCANNNNGGAGGNNNNNNNNATCTTTAGMATNNNNNNNNNNNNCAACGNNNNNNNNNNNNNNNNNNNNNNNNNNNNNNNNNCCTCCCGAGNNNNNTCTANNNNTTYACANCGNNNTTCNTTGNNNNGTGGAGCCAAATACNNNNNNNNCGTTYNNNNNNNNNNNNNNNNNNNNNAGNCGNNNNNNNTCGANNNNATAAYTAGNNNNNGNGGGCGGCCGCNNNNNNNNNNNNGGAGNNNNTTAATTCGCAAGNNNNNNNNNNNNNNATAANNNNNGYYGAGSCGTMGCCTNNNNNNNNNNNNNNNNNNMCGYGNNGGNNNTAAGGNNNNNNNNNNNTCCGAANNCAACCCTNNNNNNNNNNACGCTCCGACCGCTCTNNNCGCTGNNNNNNNNNNNNNNNNCTNACTNNNNNNNNNNNGCCTTNNNNNNNCGCGACGAANNNYCGGNNNNATCNNNNAGTCGNNNNNNNNNNNNNNNNNNTGGTTGNNNNNNAGAGNNNNNNNNNNNNNGWCATTTGACANNNNTAANNNNNNNNNNNNNNCGTNNNNNNNTTTGACGTNNNNNNNNNNNNNNNNNNNNNNNNNNNNNNNNTNNNTTCNNNNNNNGCTGAGGNNNNNGCTTNNNNTNATNNNNNNNNNNNNNCANNNNNAGCNNNGAGNGTGGAACGGTGACCCGNNGGCCCGTCTNTCNNNNNNNNAGTAACTNNNCGGTNANNNNNNGACATTTGCTGAGCTNNACCANNNAANCACNNNNNNNNNTNGNNNNNNNNNNTGNNNNNAAACTNCGNNNNNNNNNNNNNNNNNNNNNNNNNNTGAAYYAYNGTATCNNNNNNNNNANGGTNNNNNNNNNNNNNNNNNCGTNRGCNNSGAGTATATTTNNNNCNNNNNNNNNNNNNNNNNNNNNNNNNNNNNGATAAAAAATAANNNGTCCCTAATCTCKCGNNNNNNNNNNNNNNNNAACCCTCWNNNTAAAGATAAANNTGTTNNCAGCNNNNNNNNNNNNNNNNNNNNNNNNNNNNNNNNNNNGATYTATATGCCNNNNNNNNNNNNNNNNNNNNCGGGACTCATWAGCACNNNNNNNGCACGTTAGGNNNNNNNNNNNNNNNNNTACGNNNNNNNNNNNNNNNNGGNCANNNNNNNNNNGTNNNNNNAGCAAGAGCNNNNNNNNNNNNNNGANCGACGGGNNNNNYACGTGCGNNNNNCAAKTANNNNNNNNNNNCGCACRYYTACCTCTACNNNNNNNCTATCCCGNGCCTGTNNNNNNNNNNNNTGGCCRCCTCRCNNNAGTNNNNNNNNNNNNNNNNNNNNNNTTAAGTTGCCCGNNNCGGCTAGNNNNNNNNNNNNCGTTCTCTCNNNNNNNNNNNNAAGARCAGCTGGCCNNNNTTTTGCCTTCGGGGTGCTTNNNCCGCTTNNNNNNNNNNNNNAGTCCGCANNNNNNNNNAGGGTCGACAGACNNNNNNNNNNNAGGAATATNNNNNCACGAGGNNNNNNNNNNNNNNNNNNNNNNTTYACGAGGGAGTTTNNNNNNNNNNNTWWATAKAGTTCKMAGCCAAAGGGAWARGAGAAAGTCAGATTCGAATTTCTANNNNNNNNNNNNNNNNNNNTATTGTNNNTTNTAAGTATTTNCNNNNNNNGNGGCGATNNNNNNNNAACNNNTCCAWYYNNNNTNNNNNNNNNNNNNNNNNNNNNNNNNNNNTNNNNNNNGNNCTNNNNNNNNNNNNNNNNNNNNNTTNGGGTTGAANNNNTGAGANNNNNNNNNNNNNNNMGGAGATWCCCCCTACTGCACAGTAGTCNNNNNTACANAWNNNNNNNNGCCAGGNNNNNNNNNNNNNNTGMNNNNNNNNNNNNNNAGCTTGNNTAGNNCTTNNNNNNNNNNNGGTARCANNNNNNNNNNNNNNNNNNNNNNCTACANNNNNNNNNNNNNNNYGAYGCANCGGCTCCGCGGGNNNNNNNNNNNNCCGRAACTAGCCCTNNNNNNNNNNNNNWMANNNNNNNNNNNNNATAACTNNNNNNNNNNNNNNNNCATMGCGTGATTNNNNNNNATWCNNCTCTAAACCTNTATNNNNNNNNNNNNNCCTGNGNNNNNNNNNNNNNNNNNNNCAANNNNNNNNNNNNNNNNNAAMACTYNNNNNNNNNNNNNATAGCANNNNNNGATTCNNNNNNNNNNTCGTRCTTCCTTNNNNGTTGCAANCNNNNNNNNNNNNNNNNNNNNNNNNNNNNNNNNNNNNTYCACNNNNNTATWMTNNNNNNNNNNCCCNNNNTCGNGANNNNNNNNNNNCGGGACGTCNNNNNNNNNNNNNNNNNNNNNNNNNNNNNNNTGTNGNNCAAGGGTANNNNNNNNNNNNGAAGAAANNGTGNNGAANNANGTTNNNNNNNNNNNNNCGTANNNNNNNNGATTAATCNNNNNNNNNNNNNNTACTTAATTACTNNNNNNNNATNNNNNNNNNNNNNNNNCTCNNNNNNNNNNNTGAGGKCGGGNNNNGGACCCACGTAGCTMAAMATGTTNNNNNNNNNNNNNNNNNNCCNNNCWACATTCAGYTNNNNNNNNNNNNNNNNNNNNNNNNNNNNNNNNNNNNNNNNNNNNNNNNNNAATTTCTCCNNNNNNNNNNNNNNNCGACACTNNNNNNNNNNNACCGRYANGCTNCTTTGCCNAAAGCNNNNNTTTGANNNNNNNNNNNNNNNNTAAGTTGGCGGCCNNNNNNNNNNNNNNNTAANNNNNNNATRCTNCTTNTAGGACGAATCNNNCANGAANNNNNNNNNNNNNNNNAACATNNANNCTNNNNGTTNNNNNGTTAGTCGAACGGTGCTNNNACGATTNNNNNNNTGCATTNNNNNNNTAAGTACCNNNNNNNAATCACTKTAGGNNAWNNNNNNNNNNNNNNNNNNGCGTNNNNNNNNNNNNNNNNNNNNNNNNNNNNNNNNNNNNTTNNNNNGCACTTTTGNNNNNNNCTKCNNNNNNNNNNNNNNNNNRGTTGTCTCGAGGGCGCCTGTATAWTTTTTCNNNNNGGATGTATGCNNNNNNNNNNNNNNNNNNNAACACATGCCCTNNACNNNNNNTTGNNNNNNNNNNNNNNNNNNNCNNNNNNNNNNNGNGNNNNNTGATGCRGCCANNNNNTACGCTANNNNNNNNNNNNNNNNNNNNNRGCTGAGNNNNNCGCNNNNNTNGACNNNNTCGNNNNNNNNNNNNNNNNCTCGAATNNCGATCACCTACANNNNNNNNNNNNNNNGCNCCTNNNNNNNNNNNNNNNNNNNNNNNNNNNNNNNNNCGYWANNNNNNNNNNNNNNNNNNCTRYWACTCYTANNNNNNNNACATAGNNNNNNNNNNCNNNCTCATAACCTGTGANNNNNAGNNTTRTAAACNNTGCNNNATGNNNNNNNNNNNNAGCANTGAAGCGCGWCGTGCNNNNNTTTCACNNNNNNNNNNNNNNNNNNGYTTTAGTTAANCTNNGACTNNNNNNNNNNNNNNNNNGNGGAAACTWANNNNNNNNNNNNNNNNACTCTTGCCNNNNNNNNNNNNNNNNNNNNNNNNYTYGNNNNNNTACTTGGNNCNGGAAGCNNNNNNNNNNNNNNNNNNNNNNNNNNNNNNNNNNNNNNNNNNNNNNNNNNNNNNNNNNNNNNNCTCTCTTNNNNGMTTTCAGCGTGGATGNNNNNNNTATGCGANNNACCANNNNNNNNNTCCTACNNNNNNNNNAGGGTNGNTRTGCGGATCKCGTCGTGYCGNNNNNNNACTCCNNNNNNCGNNNNNGKGGTTGCANNNNNNNNNNNNNNNNNNCTNTNNNNNNNTCAANTCCTAMGGTGGCAGATGTTATAGNNNNNNNNNNNARTCGAGANNNGNCTCCGNCATAAATGNNCACTTNNNNNNNNNNNNNNNNNNNNNNNGATNNNNNNNNNNCGATTGCCNNNNNNNNNNNNNNNNNNNAGCCNNNNNNNNNNNNNNNNNNNNNNNNNNNNNNNNNNNNNNNNNNNNNNNNNNNNGGAACGGNGCATAAGGNNNACGNNNNNNNNTMNNNATTTTTNNNAATNNNNNNNNNNNNNNNNNNGAAACTAAACGACNNNNCAGCGCGCTNNNNNNNNNNNNNGTNWCCCCCGCTAWCTATTCCYNNNNNNNTNNGNNNNNNNNNNNNCCTTGCTGAGYAGATCCCTAGGTGGGTTTACATNNNNNNNNNNACTGNNNNNNNGGCGCAATAGNNNNNNNNNNNNNNNNNNATNNNNNNAYCACNNATTAGATKGACACATTAATNNNNNNNNNNNNNNAGAGCNNNNNNNNNNNNGNATTYCGTANNNNNNNNNNNTANNNAACANNNNNNNNNNNNNNNNNNCGTTNNNNNNNNNCTGGGNNNNNNNNNNNNTTAGTYTTACAGAGNNNNNNNNNNTNMTCYNNNAGNNNNNNNNNNNNNNNNNNNNAAAACTNNNNAGCANNNNNANCGTATNNNTNTATCATNNNACGTGTANNNNNGNRNNAGTACGGGCATAGNNNNNNNNNNNNNNNNAGTGAGNNNNNNNNANNNNNNNNNNNNNNNNNNNNNNNNNNNCCCTACTCANNNTATNNNNAGATAGTNNNNNNNNNNNNNAAGACTNNNNNNNNNNNNNNNNNNNCTGGNNNNNNNNGGCGTMTGAAAGNNTTCAGTWWMWGTYTGTTYTMAAAGTATNNNNNNNCGGARAAACRRANNNAAGCANNNNNNNNNNATAGGACNCACATCNNNNNNNNNNNNNNNNNNNNNNNNNNNNAANNNNNNNNNNNNNNNNNATNMRNNNNNNNNNNNTNGAGNNNNNNNNNNNNNNNNNNNNNNNAGGCTACAYTANAACYTNRYMCANNTYCCGAGNNNNNANNNNNNACCGAGNNNNNNNNNNNNNNAANSNTGTGYWGGNNNNNNNNNNNNNTCWTCTTAGGANTCNNNNNNNNATTATANCGGNNNNNNNNNNNACCNNNATCATNNTAGCTAGNNNNNNNNNNNNNNNNNNNNNNNNNNNNNNNNNGGATCCGACGCNNNNCCCTCCAGATNNNNNNNNNNNNNNCNGCTTTNNNNNNNNNNNCACACAGGNNNNNNNNNNNNNAATNNNNNNNNNNNNNNNNNNGGAYTCRTNGNNNNNNNNNNNNNNNNACGCCNNNNNNNCTCAGTCAGNCGCNMCWNCGCGCTTRCANNNNNNNNNNNNNNNNNCGYGCWACTACACGGTTGNNNGNGWTATGTACNNNNNTTGANGNGGGACTCGNNNCCCANNNNNNNNNNNGCCNNNNCGACCGCTACTTGGGAGCANNNNNNNNNTCTTGNNNNNNNNNNNNCTCTGGCNNNNNNNNNTCAATTGCCGNTWTTACNNNNNNNNNNNNNNNNGCTCNNNNNNNNGCCGCGCACTGGCNNNNNNNNCAGNNNNNNCACGCWAANNNNCCARTYAANNCGNCCNGCTCAAGACGACTCTAGCGGCAYWNNNNNNNNTCACGCCAGTNNNNNNNNNNNNNNNNNNCNNCTGTCAGANNGGCGNNNNNNNNNAGGCGTATNNNTCTCGCTNNNNNNCYCTTKAAGCNNNNNNACGANNNNNNNNNNNAATAACGGTACCANNAGGAGGATNCCNNNNNNNNNNNNNNNNTGTTTTTGNTTCGTAGTNNNNNNNTGGACGCCGNNGTCCCCANNNNNNNNNNNNNNNNNNNGTCTTCAAACTGTANCTANNNNNNNNNNNNNNNNNNNNNNNNNNNNNRTCACCTTGTCGNNNTNCGCATTANNNNNNATNNNNNNNNNNNNCNGTCTCNACNNNNNNNNNNNNNNNNNNNNNNNNNNTTCATGACACTTCACCATTNNNNNNNNNNNNNNCGAGGARCKKNNNNNNNNNNNNNNNNNATANNNNNNNNNNNCNGGGGGATTGCTCCCAGNNNNNNNNNNTNGGAAGAYGNNNNNNNNNNTANNNGCNNNNNNNNNNNNNNNNNGCCTWNNNNNNNNNNNNNCTNNNNNNNNNTGGTTAGNACAANNCCTCTCCATATNNNNNNNNNNNNNNNNNNGTTCAGNNNNNNNNNNNNNNNNNNNNNNTCGAANNNNNAACCCNNATCTNNNNNNNNNNNNNNNNNNNNNNNGAGTAGCTCATTCTCCGTCCCCTAATGAANNNNACGCNNNNNTCCTGCCNNCTTACTCTNNNNNCCTYGGANNNNNNATCATTNNNNNNNNNATTTNNNNNNTTCGCAGANMYGCGTRTYNNNNNNNATATCCACTNNNNNNNNNNNNNNNNYCTGGGGGTTCGCNTAANNNNNNNNNNNNAANNNNNNNNCYCAAGTGCAGCAGGGTANNNNNNNNNNNNNNNNNNNNNNNNNNNNAGCCCGCTTCTAGCTGANATTGNNNCGAGTNSTTTNNNNNNTAATACGNNNNNNNNNNNNNNNNNNNNNNNNNNTTGTTACGNNNNNNNNNNNNNNNNNNNNNNNNNNNNNNNNNNNSNNTTTGAGNNGGATNNNNNNNNNNNAGGCTGANNNNNNNNNNNNNNNNNNNNNNNNNNNNNNNNNNNNNNNNNNNNNNNNNNNATGTTNNNNNNNNGCTTTATCNNNNNNNNNNGGCCNNNNACACGAATGTTNNNNNNNNNNNNNGGACTTTCNNNGTTTTNNNNNNNNNNNNNNNNNNNNNNCCCTACTCNNNNNNNNNNNNNNATKAATGGTGTTNNNNNNNNNNNNNNNNNNNNNNNNNNNNNNNNNNNNNNNNNAAGCTACGCNNNNNNNNNNNNNNNNNNNNGCTWANNNNATACCGNNNNNNNNNCGCGGGGCACGNNNNNNCGNNCTNNNNNNNNNNNNNNNNAAACANNNNGNNCNNNNNNNNNNNCGTATACGGAGNNNATGATCGRCNNNNTTCCGTCAATRWTCATACAGAANNNNNNNNNNNNNGTCANNNNNNNNNNNNNNNTTGTGTCNNTNNNNCCTANNNNACNNNNNNNGTACCNNNNNNNNNNNNNGTNTCTTTNACNNSTNNNNNNACNCGTCNNNNNNNNNNNNCCGYGWKTAATATACCATACGNNNNNNNNNNNNNNNNNNNNNNCGNNNNNNNNNNNNNNNNAGGGAGAAMANNNNNNNNNNNNNNCTCTNNNNNNNNNNNNNCCARNNNNNNNNNGWACRTTNNNNNNCGCGGNAGCYTAAGNNNNNNGNNCGCCTAAAGGGNTGNTGATGCTANNNNNNNNAGAAGGNNGGCTNNNNNNCCTTAATGTNNNNNNNNNNNNNNNNACCTCTTAAGGAGAATNNNNNNNNNNNNNACGCGANNNNNNNGAAGGATATANNNNNNNNNNNNNNNNNNNNNNNNNNNNNNNNNNNNNNNNNNNNNNNTAGTAAGCTNNNNNNNNNNNNNNNNATCCNNNNNNNNNNNNNNNNNNNNNNNNNNNNNNNNNNNNNNNNNCCAANNNNNNNTGGCCAWCYGACTRTTGGAAGCNNNNNNNNNNNNNNNGYMYGCAACGGNNNNNNNCCAGGTAATTTTCTCCTCNNNNNNNNAAACAAANNNNNNTCGACCNNNNNNNACCNNNNNNNNNNNNNNGTGNNNNGAATGNNNNNNNNNNNNNNNNNNNNNNNNNNNNNNNAGTCAARAGYTGNNNNNNGCGAGTACNNNAGNNNNNNNNNCANNNNNNNNNNNNNNGTTGANNNYTCCCSKNNNNNNNNNNTGTACNNNNNNNNNNNNNNNNATCCNNNNGGRRNNNNNNNNNNNNNNNNNGCTAAGCCTGGNNNNNNNNNNNNNNNTGCTNNNNNCATTTGGCGGGCGCCCCATCGCTGAGAGANNNAANAGCGTGCGCNNNNNNNNNNNNNNNNNANACANNTTGTANNNNNNNNNNNNNNNNNNNSAAATAAATGTCCAGNTNNNNNNNNNNNNNNNNNNNNNNNNNNCAANNNNNNNNNCCNYGNNNGTYGACATNNNNNNNNNNNGNNGTNNNNNNCGAACGNNGGTTTCCCTANNNNNNNGGGAANNNNNNNNNNNATCCACTGTGTTACYCGATCCGAANNNNNNNNNNNNNNNNNNNNNNNNNNNNNNNNNNNNNNNNNTGGGTCNNAWGTYCNNNNNNNNCCCAGWYYNNNCTGCGNNNNNNNNTACAACTCCCYGCCNNNNTTCTGGCTRATTNNNNNNANTGAACGGTWCAGCTACNNNNNNCNNNNNNGNCGCTCTANNNNNAGTTTTTAGGCGATCCTGATTGCTNNNNNNNNNGAGNNNNNNNNNNNNAGCGCNNNNNNNNNNNNNNNNNNNNNNAGTYAWNNNNNNNNNNNNGAACTGNNNNNNNNNNNNNCTNNNNNNNNGATNTAGANNNNNGTRTANNNNGCTGATGCTTTACGCARTCCYGCTCCCNNNNNNNNNNTNNNNNNNNNNNNATGACCCCCNGCGGNNNNNNNNNNNNNNNNNNNNNNNYATTCCCTNNNNNNNNNNNNNNATTAATGGTNNNNNNNNNNNNNNNTAGCCNNNNNNNNNNNNTACRNNNNNNNNGCAYCNNNNNNAANNNNNNNNNNNCGANNNNNGGRAACGGTTCGACATAGGGCAGGWYAGGGCANNNCTTNNNNNNCGNNNNNNNNNNNNNNNGAWACAANNNNNNNNNNNNNNNNNNNNNNNNNNNTCNNNNNNNNGANCCGNNNNCTGNNNNNNNNNNNGGTCGGNNNACAWNNNNNNNNNNNNNNCGGCGACNNNNNNNNNNGGGGCANNNNNNNNNNNNRCTTANNNNNNNCGCATTNNKAGCGYYWCANCATGANNNATGTTCTCTGTNNNNNNNNNNNTANNNNNNNNNNNNNNNNNNCRGGCYNNNNNNNNNNNNNNNGAGRGAAARYTNNNNGRTTANATTNNNNACAGNNNNNNNNGGTATGGAGTGNNNNNNNNNNTATGATTAYTCGCKNNNNTAGNNNTNNNNNGGTTTCTGAAACAGTTNNNNNAGKCGNNNNNGTTTTTCNNNNGAGGGTNNNNNNNNNNNNNNGCANCNNNNNNNNRTCATWTNNNGCTNNNNNNNNNNNNNNNNNNTTTTCWRRWCTGNNNNNNNNNNNNNNNNNNATGCGTGTGGCGAATANNNNATAANGNNNNNCTCAGGNNNAGTNNNNGGNTTGGTNTTTGCTNNNNNGGGGCTACNNNNNGGGGAACTTTYRNNNATCTTAAATATTAAAAANNNNNNNCCAGANNNNTCAYCGTYNNNNNNNNNNNNNNNNNNNNNNNNTNNNNNNNNNNNNNNNNNNNACGGNNNNNNNNNNNNGTGNNNNNNNNNNNNNNNNNNNNNNNNNGTGTACCGTNNNNNNNNNNNNNNNNNNNNNNNNNNNNNNNNGATRNNNNNNNNNNNNNNNNNNNNNNNNNNNNNNNNNNNNNNNNNNNNGTAGTCATTAAATATCRTATGATTTGCTTTKNNNNNNNNNNNNNNNNNNNNNNGAGTACCCTCANNNNNNNGGTCGGCANNNNNNNNNNNNNNNCCCCGGGAATTGATAAATNNNNNNNNNNNNNNATGANNNAAACCNGAAGNNNNNNNNNNNNNNNNGYCAATCANNNNNNTNTTNTNNNNNNNNNNNNNNNGACNNNNNNNNNNNNNNNNNNNNNNNAYGCCAAATTAGTACNNNGTGNNNNNAATTACACAGGCMCGTGTANNTNNNNNNNNNNNNNNNNNNNAGNTNNNNNNNNATTTTAGCTCANNNNNNNNNNNNNNNNAGTGNNNNNNNNNNNNNNNNNNNNNNNNNNNAATAGNNNNNNNNNNNNNNNNNNNNNNNNNNNNNNNNNNNNNNNNNNNNNNNNNNNNNNNNATNNNNNNNNNNNMAGTGCATCCGTCGNNNNNNNNNNCTCGGNCNNCNNNNNCCANGANNGGNNNNNNGNNNNNNTGTCAAAANNNNNNNNNNNNNNNNNNNNNNNNNTTCTGGGKAAACCTCGATAGTNNAAANNNNNNNNNNNNNNNNNNNNNNNNNGGTTNNNNNNNNNNNNNNCTTGGAGTAGACNNNNNNNNNNNNNNNNNNNTGTATCNNNNNNNYCRMNNNNNGGGACCNNNNNNNNNNNNNGTCCGANNNNTCCANNNNNNNNNNNNNNNNNNNNNNNNNNNNNNNNNNNNNNGGGCCANNNNNNNCCNMCCTWCTACATGATGCTTTNNNNNNNNNNNNNGTCGTCANNNNNNNNNNNCTAGCGCCNNNNNNNNNNNNCCTGNNNCCGACTCATAAAACGANNNNNNNNNNNNNNNNNNNNCATNNNNNNNNAAGTCATRTGACTCCATNNNNNNNNNNNNMTNNNNNGNATTNNNNNNNNNACTCTAAGGNNNNNNNNNNNNNNNNNNNNNNNNNGNNNNNNNNNNNNTANNNNNNNTCNTACTANNNNNNNNNNNNNNNNNNNNNNNNNNNNNNNNNNTTTTTNNNNNNNNNNNNNNNNNNNNNNNNNNNNNNNNNNNNNNGAGAGTGTATGNNNNNNNNNAGGCNNNAATAGGCACNNNNNNNNNNNNNNNNTAMGGACRCGGGCTAGGATNNNNNNTGNNNNNNNNNNNNNNNNNNNNNCCATYTTGNNNNCGCGAGCGTTCTNNNNNNNNNNNNNNACCCTAANNTTGGTATAATTCCCNNNNACWNCGANTWNNNNGGTGTATGTTTGGGATGTATTAGGTAKCCAAAGNNNNNGTTGTTANNNNNNNNNNAGGGGCNNNNNNNNNNNNNNNNNNNNNNNNNNCACGANGCANGNNNNNNCAAAAAGTNTTCCCNNNNNTACGCGTCNNGGNNNNNNNNNNNNNNNNNNCNCTCCCCCATNNNNNNNNNNTGGAANNNNCTGGGTTTCTNNNNNNNNNTGGCANNNNNNNNNNNNNNNNNNNNNNNNNNNNNNNTCTNNNNNNACAGGCNGNTGTNNNGRNRGCNNNNNNNGCNNNNNNNNNNNNNNNTTTGATCTCTRTCGANNNNNNNNNNNNNNANTNGCNNAANNNNNAAGTACCAAANNNNNNNNNNNNNNGCCGCCCTNNNNNNNNCCCGGYTGNNNNNGATAGTCGTCACGCGTNNNNNNNNNNNNNNNNATTCTCAGTGANNNNNNNNNATNNNNNNNNNNNNTAANNNNNNNNNNNNNNNNNSGTGGATACTCTCGNNNNNNNNNNNNNNNNNNAAGCCTGNNNNNGGATGCAGCGTNNNNNTCCYGGANNNNNNGGAGTTTNNNNNNNNNNNNNNNGCTNNNNNNNNNNNNCATGMNNNNNNNNNNNNNNNNNNNNNNNNCGGNNNNNNNNNNNNNNNGACCTCTCCNNNNNCTANNNNTGCTNNNNNNNNNNNNNTTCTAGTTNNNNNCANNNGGTATTTNNNNNNACAGGGACCTNNNNNNNNNNNNNNNAGNNNNNNNNTCTTCGGTTTCAAGTNNNNNNNNNNNNNNNNNNNNNNNNNNNNNNNATTYNNNNNNNNNNNTANNCCGAGAAGGTCGNNNNNNNNNNNNNNNNNNNNNNNNNNNNGTTCNNNNNNTCATAAAATGTCNNNNNNNNNNNTGGTTGYTTAYTGNNNNNNNNATCATANNNNNNNGGCAANCAANNNAANGTANNNNNTCTCCTARACNATGCNNNNCNNNNNNNNNNTTCGATCATANNNNNNNNNNNNNTAAAANNCGTYASACCAAAATNNNNNNNNNNNNNNNNNAGATTATAYNNNNCCCGTNNNNNNNNNNNTCTTATTGAWCNNGAANTKGTAANNNNCTGGCCTANNNNNNNNNACANGCACCCTTTAGTGGCTATCTGAAAATNNNNNNNNNNNNNNNNNNNNNNATTGCCCANNNNNNNATCAANNNNNNNNCTGANNNNNNNNNNNNNNNNNNNNNNNNNNNNNAGAGCCNNNNNNNNNNNNNNNNNNNNCTTCACCGCGANNNNNAATTTNNNNNNNNNNNCTATNNNNNAGWATGWCAAGCYGGACGNNNNNNNNCTCATTAAGNNNNNNNNNNNNNNTCTCATTCCCCTGGGCNNNNNATACATANNNNNTTNNNNNNNNNNNNNNNNNNNTTACAGCGAGCCGTGCGCCCNNNNNNNNNNNNNNNNNNNNNNNNNNNNNNNNNNNNNNNNNNNNNNNNNNNNNNNNNNNNTCANNNNNNCAAGTTCCCARGCCANNNNNNNNNNNNNNNNNNNNNNNNNNNNNNNNNAGANNNNNNNNNNNNNNNNNNNNNNNNNAGTCTATAATACNNNNNNNAGCCNNNNNNNNCTNAGANNNNNNNYCTTRAANNNNNNNAGCTGANTNNTNATATGNNNNNNNNNNNNNNNNNNNNNNNTATAGAGATAAAACTGNNNNNNNNNNNNNNNNNNNNNNNNNNNNNNNNANTCACTTTATGTCAGAGCNNNNNNNNTARTTTNNNNNNNNNNATNNNNNNNTCYWWNNNNNNNNNNNNNNNTTCGCTCNTAGGTTNNNNNNNNNNNNNNNNNNNNNNNNNNNNNNNNNNNNNNNNNNNTTCATTTTCANNNNNNNNNNNNNNNNCNTNNNNNNNNCCGCATAGCGMCNNNNNNNNNNNNNNNNCTAANNNNNTCATNNNNNNNNNNNNNTTCTGCNNNNNNNNNGAANNNNNTACTGTCGTTTTCTCNNNNNNNNNNNNNNNNNNNNNNNNNCAGTNNNNNNATAGCACCTCTNNNNNNNNNNNNNTGNNNNNNNNNNNTANNNNNNNNNNNNNNNNNNNNNNNNACCNNNNNNNNNNYNCATTGTCCNNNNGGNNNNNNNNNNNYACRATATGGNNNNNNNNNNNTCTCNNNNNNAGTAGACNNNTNNNNNNNNNNNNNNAGAACANNNNNNNNNNNNNNNNNNNNNNNNNNNNNNNNNNNNNNNNNNNNNNNNNNNNNNNNNNNNNNNNNNTNATNNNNNNNTGACNNNNNNNNNNNNNNNNNNNNNNNNNNNNNNNNNNNNNNNNNNNCCGTNNNNNNNNNNNNNCACCACTNNNNNNNNNNNNCTACTGCNNNNNNNNNNNNNNNNNNNCANCATNNNNNTGGCCRTGGANNNNNNNNNNAGAGNNNNNCGAGGCGGCATACAGNNNNNNNNNNNNGCANAGNANNNTTGGNNNNNNNNNNNNNNNNNNNNNNNNNNNNNNNNNNNNNNNNNNNNNNNTTGACCNNNNNNNNNNNNNNTTKCCCTGGTNNNNNNNNNNTCGTAAANNNNNNNNNNNNNNNNNNNNNNNNNNNNNNNNNNNNNNNNNNNNNNNNNNNNGTTTNNACNNNNNGCAGTCACACGNNNNNTCTGNNNNNNNNNNNNNNNAAGACCGSTTCGAGGANTGACNNNNNNNNNNNNNNNNNNNNGNGANNNNNNNNNNNNNNNNNGTTTNNNNCGCCNNNNNNNNNNNNNNNNNNNNNYTASNNNNNAGGTCCCTAAGNNNNNNNNNNNNTTCTGTTATTTGNNAGTANTACAGCTTACGTCANNNNNNNNNNNNNNGTCNNNNNNNNNNNNNNNNNNNNNNNNNNNNNNNNACATTCTAAGTGCATTNNNNNNNNNNNNNNNNNNNNNNNNNNNNNNCGTTNNNNNNNNNNNNNNNNNNTTCAGCTMYAAATAATTGATTAACTTAGTTGCTACATNNNNNNNNNNNNNNNNNNTCANNNNNNNNNNNNNNNNNNNNNNNNNNNNCGAANNNNNNNNNNNNNNNNAGTTNNNNNNNNNNNNNNCGCCTRGACTCTTGTGNNNNNNNNNNNNNNNNNNNNNNNNNNNNNNNNNNNNNNTTGGCNNNNTTCATCAGNCCGACATCAATCATCCGNNNNNNTAGNNNNNNNNNNNNNNNNNNNNNNNNNNNNNYAAWYTGNNNMNNNNNNNNNNNCANNNNNGGTTANTTANGCTCCCGGCCYTGTGTCTATCANNNNNNNNACACCATGTATTNNNNNNNNNNNNNNNGNYNACANNNNNNNNNNNNNNNNNNNNNNNNNTGGCNNNNNNNNGGTWGGATGCCNNNNNNNGCCACAAAGGCGACYNNNNNNNNNNNNNNNNNNNNNNNNTCTTAAGNNNNNNNNNNNNNNNNNNNNNNNNNNNNNNNNNNNNNNNNNNNNNNNNCCAGTGCCTCACCCNNNNNNNNNNNNNNNNNNNNNNNNNNNNNGCCATGGCNNNNNNNNNNNNNNNNCTGCGATGTGGANNNNNNNNNNNNACGTGGAGGTNNNGACCAGTCCTNNNNNNNACAACWCSANNNNNCRCCNGAACTNNNNNNNNNNNNNNNNNNNCGAGAAAWATTNNTGGAYCRTYNNNTACTTGGTGTCACNNNTNNNNNNNNNNNNNNNNNNNNNCGTTCCTAATATTGGCTAATCANCANNNNNNNNNNNNNCCRATAAGANNNNNNNNNNNNNNNNNNNNNNNNNNNNNNNNNNNNNNRTNGCGGACTGAKAGNNNNNNCCNNNNNNNNTTGAGCATACAAACCAACTNNNCANNNNAGTCATNNNNNNNNNTACAATAGTCGTTCCNNNNNNNNNNNTTYCGTTWATGACAAGGTNNNNTGATGNNCGCNNNNNNNNNGGGAGYCTGGGCTGCTTACGNNNNNNNNNCNAGNNNNNNNNNGTCANNNNNNNNTTGCAAGNNNNNNNNNNNNNNNNNNNTNACACCNNNNNNNNNNCGCTYATTAGTCGANNNNNNNTGTWGAGATATARGCNNNCWTKCATGCGCTCTCNNNNNNNCCGAACGNNNNNNNNNNNNNGGCACCTNNNNNTGCGCAAAGGNNNNNNNNNNNNNNGCAGNNNNNCGSGACCRCGGTNGTATRCAYSNNNACCCANNNNNNNNNNNNNNNCTGANNNTCNNNNNNNNNCTAAGTNNNNNNNAAGAAGGTTNNNNNNNNNNNNNNNNNNNGTAGCGATGTGTTNNNNNNNNNNNNNNNNGTNGTGCTAGNCTCTGNNNNNCNNNNNNNNNNNNNNNNCNNNNNNTTTTCTAGTNNNNNNNNNNNNNNNNNNNNNNNNNNNNNNNNNNNNNNNNNNNNNNNNNTGTCAGNNNNNNNNNNNNNNNNNNNNNNNNNNNGCTNYCCTTGTCAATTGCGAATTTTGTCGCNANNCTGGTGNNNNNNNCTNNNNNNNNNNCTGCAGGCCRRYARTAGAGGTCCGTAANNNNNNNNNNCMATNNNNNNNNNNNNNNNNNNNNNNNNNNNNNNNNNCAANNNNNCGAGTGNNNNNGGCGCCGCTACGGCATNNNNNNNNNNNNNAAGTACGNNNNNGTTAGCAGTTNNNNAATNTCANGAAACNCGTNNNNNACTCTCACNGTAAANNNNGTCTNNNGANCNNNNNNNNNNNNNTACCATGTGAGCCNNNNNNTAGAGTGGNNNNNNNNNNNNNNNAGNNNGGAGANNNNNNNNNNNNGTCACAAATTATTATCGTGNNNNNNNNNNNNNNNNNNNNNNNNNNNNNNNNNNNNNNNNNWAATTGNNNNNNNNNNNNNNNNCGGGNNNNNNNNNNNNRAMCTAGGCGANNNNNNNNNAAAYTNNNNNNATCANNTTNAATCCNNNNNNNNNNNNNTNTANNNNNNNNNNNNNNNNNNNNNNNNNAGAATNNNNNNGNNNNNNCATTAGTCAGAAGTNNNNNNNNNNNNNNNCGTCTGCGCGTNNNNNNNNNNNGNANNNNCAAGARCAGNNNNNGGGTGGGNNACNNNNNNCANAGTNNNNNNNNSTYCNCACNNNAAGTCTNAANNNTTGGTGTCTAGNNNNNNNNNNNNNNNNANNNNNNNNNNNNNTGNNNNNNNNATNGGCTCAATAGGTNNNNNNNNNNNNNNNNNGGCGCTGNCAGTCTTNNNNNNNCGGACGCNNNNNNCTTCGGCRGATTGNNNNNNNNNNNNNNNNNNNNNCCTTAGATGKACNNNNNRARNACYAGGGTGTCNNGATNNNNNNNNNNNNNNNNNNNNNNNNNNNNNNNNNNNNNNNNNGGTTNNCACGGCCAAANTTTACGKCTTWCCNNNNNNNNNNNNNNNNNNNNAATACNNNNNNCYAGGTTANNNNNNNNNNNNNNNNNNNNACNNNNNNNNNNNNNNNNNNNNNNNNNNNNNNNNNNNNNNNNNNNNNTTNTTCCGGCGGGCGGATNNNNNNNNNNNNNNNNNNNNNNNNNNNNNNNNNNGNNNNNNCCGTCAACTTCCNNNNNNNNNNNNNAGGTNNNNNNNNNNNNNNNCCTATCNNNNNNNACAACACTANNNNNNNNNNNNNNNNNNNNNNNTTTGGNAATACTGGGGTATTATNNNNNNNNNNNNNNTTTGCGCCATATGCTNNNNNNNNNNNNNNNNNNNNNNNNNNNNNNNNNNNNNNNNNNNGTCGTTCGTNNNNNNNNNNNNNNNNNNNTCNNNNNNNNNNNAGNANNNNNNNNNGGTNCNCNNNNNNNNNNCTCGACNNNNNNNNCNCTCTNNNNNNNNNNNCGTCCACGGTNNNNNNNNNNNTTTGAATCGTNNNNNNNNNNANNNNNNNCCWCYYMNNNNTCAAGCCGTNNNNNNNNNNNNNNNTGGCGTACGGNNNNNNATTNACNNNNNNATCGGAACTGCGCGNNNNTANNNNNNNNNCGCCTNNNNNNNNNNGTCCNNNNNNNCCANNNNNNNNNNNNNNAGTCGTCAATANNNNNNNNAAYGCGTGTTGACGTGATRYYTYNNNNNNNNNNNNNNNNNNNNNNNNNNNGGATACNNNNNNNNNNNNNNNNNNNNNNNNNKTRCTCCGNNNNNNACTGGNNNNNNNNNNNNNNNNTYKCGGTGGNNNNNNNNNNNNGTAGCGCATAGNNNNNNNNNTTTTGTCNNNNNNNNNNNNCGTTCNNNNNNNTATTGTCYGCAATTAGCTAGTTGCTAAATAAACCTTGACCAACTNNNNNNGCAACNCCTTCAGCCTGNNNNNNNNNNNNNNNNNNNNNNNNNNNNNNNNNNNNNNCYNNNNNNNNNNNNNNNTATCGGCCCTCNNNNNNNNNNNNNNNNNNNRRCGCGYNNGCANNNNNNCCAATTAGTCNTNNNNNNNNNNNNNNNNNNNNNAGNNNKAAGATGNNAANNNNNNNNNTGCCGNNNNNNNNNNAAGTCAANNNNNNNNNNNNNNNTTTTANNNNACTNNNNNNNNNNNNNNNNNNNNNNNNNNNNNNNNTNACGNNNNNNNNNNNNNNNNNNGCAAAGCNNNNNNNNNNNNNNNNNNNNNNNNNNNNNNNNKAGAGNNTCGCGCCNNNGATNAGNCAANNAGATNACAAGTGCGNNNNNNNNNNNNNNNNNNNNCCNGTATGTTTNNNNNNNNNNNNNNNGRNNNNNTAGACGCATNNNNNNNNNNNNNNNNNAAANNNNNNNNNNNNNGTGNNNNNNNNNNNNNNNNNNNNNNNNNNNNNNNNNNNNNNNNNNNNNNNNNYTTTCGTGCGGNNNNNNNNNNNNTTNNNNNNNNNNNNNNNACNNNNNNNNNAAGTATNNNNNNNNNNNNNNNNNNNNNNNNNNNNNNNNNNNACATCNCCNNNNNAAGCRCNARTGTACGCGNNNNNNNNNNNNNNNNNNNNNNNNNNNNNNNNNYCTCNTTGAATGNNACAGNNNNNNNNNNNNNNNNNNNNTGTTATATAGCANNNNNNNNNNNNNNNNNNNNNNNNNNNNNNNNCTNNNNNATANNNNNNNNNNNNNNNNNNNAGAGRCTGATGGCCTTRANNNNNNNNNNNNNNNNNNNNNNNNNNNNNNNNNNNNNNNNNNNNNNNNNGGAGAGNNNNNNNNNGGCCAGGGYACGRGTGTNTGTNANNNNNNNNNNNNNNNNNNNNNNNTAGTNCNGCACNNNNNTCACTTNNNNNTCCNTCCTNNNNNGATCNNNNNNNNNNNNNNNNNNNNNNNNNNNNNNNNNNNNNNNNNNNNNNNNNNTNACATNCCGGCGCCTATTACCANNNNNNAACTACTNNNNNNNNGGNNCTTNNNNNNCTWGGNAGNNRTGYATGNNNNNNNNNTGGATNNGGATCTANNNNNNNNNNNNNNNNNNNNNNNNNNNNNNNNNNNNNNNNNCAYRCACCCACACTTTCGTTCNNNNCKGATAGAGNNNNNNNNNNNNNNNNNNNNNNGNNNNNNNNNNNNTGTCNNNNNNNNNNNNNNNNNNNNNNNNNGGAAAGATCNNNNGNTTTTGNNNNNNNNNNNNNNNNNNGGCAGCAATTCTNNNNNNNNNNNNNNCGACNNNNNNNNNNNNGNNGWAGGAAANNNCAGCATAGNNNNNNNNNNNNNTTCGTGATGTGTNNNNAWCCACAGGACATCAGCAAATGCCTAGGTAACAAACATTGTANNNNGGCCCAAGNNNNNNNNNNNNNAAATTCGCAATCCANACANNNTATNNNNNAGACNNNNNNNNNNNNNNNNNNAAGTAAAATACACGACTGGCNNNNNNNNAGAANNNNNNNNNNNNNNNNNNNNNNAAMAAAANNNCGGTATCAATGTCTANNNNCTAGGCGCAACCGGMNNNNNNNNNNNCGCCNNNNNNNNCCATGSAGNNNNNNNNNNNNCATCTGNNNNNNNNNNNNNNNNNNNNNNNNARTNNNNNNTTTGGAACGAGTAWTNNNNNNNNNNNNNNNNNNNNAGAAGCANNNRAGCCATNNNNNNNNNTWCTNNNNNNNNNNNNNNNNNNNNTATGCNNNNNNNNNNNNNYATCGANNNNNNNNNNNNNNNNAGACNNNNNNNNNNAACTCGTAATMGACAYNNNNNNNNGRGGCGNNNNNNNNNNNNNNNNNNNNNNNNNNNNNNNNNNNNNNNGNGATTCNNNNNNNACCAGCAAAAAGTNNNGANNNNNNNNNTCTACGNNNNNNNNNNNNNNNNNNNNNNNNNNNNNNNNNNNYNGAAANNNCAGCNNNNNNRANNNNNNNNNNNNNNNNNNNNNNNNNTTGTTANTTNNNNNNNNNNGTTTCTGKGGGCCGGTACGANNNNNNGAGTGCNNNNNNNNNNNNNNNNNNNNNNNNNNNNNNNNNNNNNNNNNNNNNNNNNNNNCTYAGNNNATTGATGCNTTCTCANNNNNNNNNNNNNNNNNNNNNNNNNNNNNNARNWNNNNNNNCTATTCAGCNNCTCAATCTNNNNAANNNNNNNATGCCTCGCNCTCRTTCANGGACGGCMRTRTWCNNNNNNNGANNNNNNNNNNNNNNNNNCNNNNNNNNNNNNNNNNNNNNNNYTAATTKKTCANNNGGTCGAAATAATKACGTNNNNNNNNNTCCGCGCCTGTGAAGNNNNNNNNNNNAYCGTAAGTGACGAATARATAGTTNNNNNNNNNNNNNNNNGRGRTTNNNNNNNNNNNNNNNNNNNNNNNNNNNNNNNGGANANNNNNNGTTTGAGTNNNNCTGCNGNGGCCNNNNNNNNNCTANTTATAGAGRRMATTTGANNNNNNNNNNNNNNNNNNNAACTTRGRTAMGCNNNNNNNNTGAATNNNNNNNNNNNNNNGNNANACAWCGNNNNNTTCTATAANNNNNNGTGTNNNNNNNNNTGTCCANNNTTATTGNTANNNATTTACTAANGTNNNNNNNNNNNNNNNNNNNNNNNANGNNNNNNNNAGTTAGTGTTACANNNNNNNATGNTCWAGACNGNNNGACGGTTANNNNAATGGGNNNACATAGACCNNNNNNNNNNNNNNNNNNNNNNNNNNNNNNNNNNNCAGGGNNNNNNNNNNNNNTACATTGCCGTCTAAACCCAYRAAGCAWAANNNNNNNATTCCCNNNNNNNNNNNNNNCGCGGGTAANNNNNNNNNNNNNGAGYATAGNNNNNNNNNNNNNNNNCACATCGNNNNNNTATAAACGCAAAGTTCGACGCCCNNNNNNNNANNNNNNNNNNNNNNNNNNNNGGTACSNNNNNNNNNNNNNNTAGTATAGGCNNNNNNNAGNTGCCTCNNNNNNNNNNNNCAGAAGTANCNGTTCGWNNNNNNNNNNNNANGCTANNNNNNNNNNNCNNNNNNNNNNGACGAAANNNNNNNNNNNNNNNNNTCTAGMWGNNNNNNNNNNNNNNNNNNNNNNNNNNNNGRARTCGNNNNNNNNNNTGCACNNNNNNNNNNNNGGATCTACNNNNNNNNTNCTTTNNNNNNNNNNNNNNNNNNNNNNNNNNNNNNNNNNNNNNNNNNNGNNNNNNNNNNNNNNNTAGAGGMKTSCGAMNNNNNNNNNNNNNNNNGCNTNNNNNNNNNNNNTTCAKATANNNNNNNNTCGAAACTGTGACNNNNNNNNNNNNNNNNNNNNNNNNNNNNNNNNNNNNNNAATTNNNNNNNNNNNNNNNNNNNNCGACTCAGTAATTAGGCCGGTCCACGGCANNNNCGCATTCYSYNAACNNNNNNNTAMGNNNNNNNNNNNNNNNNNNNCCGCCNNNNCNNNNNNNNTTANGAATNNNNNNNNCTAGACGAKTTYNNTAACTAGNNNNNNNNNNNNNNNNNNNNNNNNNNNNGATATAACTNNNNNNNNNNNTTGANNCNNNNNNCTCTTNNNNNNNNNNNNNNNNNNNNNGNGCTTGAGAGCACAAACTNRTAACCGACGAACGGACCTNNNNNNNCMCGTATTTTCTCCAAATNNNNNNNCGATNNNNNNNNNNNNACCGAACATGATAACTGTTNNNNNNNNNNNNNNNNNNCATGTGNNNNNNNNNAGGAGTTNNNNNNNNNNNNGNNNNGTNCCTNNNNNNGATNNNNCCANNNNNNNGAGCGCGACAGTCACGTGTAAAGCAGNNNNNNNNAAGACACACAAACAANNNNNNNNNNCTTWNNNNNNNNNNACCTNNNNNNNNNNNNNNNNNNNNACGCGNNNNNNNNCGATACGAGNNNNNNNCGAGNNNNNNNGGAAWTTNNNNNNNNNNNNNCSGCAAACNNNNNNNNNNNGGCAAATTAAGNNNNNNNNNNNNNNNNNMAGAACCYACNNNNNNNNNNNNNNNNNGTATANNNNNNNNNATTNNNNNCANTTGGCATCNNNNNNNNNNNNNNNNNGNNNNNNNNNNNNNNNNNNNNNNNTACTANNNNNNNNNNNNNNNAANGTAGAANNNNNNNNNNNNNNNNNNNNNNNNTRGGAGNNNNNGAACTNNNNNNNNNNNNNNNNNNNNNNNAAWTMACCCCGACNNNNNNNNNRAACCAMTGGGTGAMCCTNNNNNNNCATNNNNNNNNNNNNNNNNNCGTCATATNNNTAACYCAATCTAGCTCGTATNNNNNNNNNNNNNNNNAGACCTGGCCGAACGTNNNNNTAGGCGAGCNNNGTNNNNNNNGTTNNNNNNNCCNCANNNNNNNNNNNNNNNNNNNNNNNNAAGAANNNNNNNNNNNNNNNNNNNNNNNNNNNNNNNNNCAAANNNNNNNNNNNNNNNNNNCGWRAGTNNNNNTACGGTCTGAAACGCTTGMGNNNNNGTTCCACAGCCTNNNNNNNNNNNNNNNTCTTCAAANNNNNNNNNNNACACCCTAATNNNNNNNNNTGGNNNNNNNCTRGTGAAACNNNNNNNNNNNNNNNNNNNNNNNNNCYNCNNNNNNCGACGTGNNNNNNNNNTGCACCNNNNNNATGGTCGAGTGAAAAGNNNNNNNCNNTGTYAGTCGTNNACCTNNNNNNNNNNNNNNNNNNNNNNNNNNNNNCNNATCNCNNGGTCGTCTCGGGCTWAGGCNNNACNNNNCNGAGAATNNNNNNNNNNNNNNNNNNNNNNNNNNNNNNNNNGNNNNNNNNNNNNNNNNNNNRGATCCTGNGGGTGNNNNNNNNNNNNNNNNNNNNNNNNNNNNNNNAGANTCACNNNNNNNNNNNNNNNNNNNNNNNNNNNNNNNNNNNNNNNNNTTCCNNNNNNNNTAGCNGGNGRNNNNNNNCCCGNNNNNNNNNNNNNNNNNNNNNNNNNNNNNNNNNNNNNNNNNNNTTAACTGACNANNNNNNNNNNNNNNNNNNNNNNNNNNAGTCTGCAAGNNNNNNNNNNNNNNNNNNNNNNNNNNNNNNNNNNNNNNNNNNNNNNNNNNNNNNNNNNNNNNNNNNNATCGGCATAYGGGNNNNNNNNNNNNNNANCATCKTGNACATTYNAYNNNNNNNNTYCGGGTGCTGATGAAATCTGGGGGNTAGTTCGCNNNTGAGGTCAGGGACCGCTCCNNNNNNNNNNNNTGCAGNNNATACNACCGMAAAGNNNNNNNTGGTTGTTATAACANNNNNNNNNNNNNNNCAGNNNNNTATGNNNNNTTTGACGNTACTNNNNNNNNNNNNNNNNNNNNNNNNNNNNNNNNNNNNNNNNNNAACCGTANNAGATNCTACCGGCGNNNNNNNNNNNNNNNNNGTNNNNNTGGTGNNNNNNNNGTNTTWYANNNNNCTTWGANNNNNNNNNGTCAGCNNNNNNNNNTTGCCTTNNNCNTCNNNNNNNNNNNNNNNNGGCAGRGGGATCNWGSGCGCCTNCNNNNNNNTGCNNNNNNNTRCGANNNNNNNGGTNNNCAGCAGACCCATAAGATCCACNNNNNNNNCGTGGCTTGAGGGNNNNNNNNNGGATGCTTAANNNNNNANNCATGGNNNNNNNCTYCAGYMGNTNNNNNNNNNCGNNNAATAANNNNATCACACAATTCCACNNTCCGNNNNNCCRTGTTNNCAATGNNNNNTNNNNNNNNNNNNTCANNNCRKCGATTARNNNNNNNNNNNTTTTNNNNNNNNNGCTAGACTTCCCCAAANNNNNNNNNNNTCCNNNANNNNNNNSANNNNGTNGNNNNNNNNNNNNNNNTAGCNNNNTGATTCAANCYMWNNGRCCGTGTAGATTTGNNNNNNGSGYGNNNNNNNNNNNNNNNNNNAAAGNNNNNNNNNNNCKAYCTCNNNNNNCAGNNNTCRCNNTGCAGTAGCACGTNCTGATAAANGGACTGTNNNNCCTGGTGTNNNNNNNNNNNNNAGTTCANGTCAGCNNNNNNNNNNNNNNNNAGTCGNNNNNNNNNNNNNNNNNNNNNNNNNNNNNNNNNNNNNNAGANNNNNNNNNTGTCCCNNNNNNGGCATCTGGNNNNNNGRYAAGNNNNNNNNNNNNNNNNNNNNNNNNNNNNNNNNNNNNTAATCATGACCTCCNNNNTGCANNNNNNNNNNATAGAAAAANNNNNNNNNNNNNNNNNNNNNNNNNNNNNNNNNNNACTCTATNNNNNNNNNNNNNNNNNNNNNNNTTCKRACAAAACCGTTNNNNNNNNNNNNTGAATATGNNNNNNTACGCGCCNNNNNNCATGGTAYCNNNNNNNNNNNNNNNNNGGACNNNNNNNNNNNNNCCTNNNNNNNNNNNCATGCTGGANNNNTCTTAACNCCATAAYNNNNNNNNNNNGATGAGGGGCRTATCNAANNNATAGTNNNNNNNNNNCGGTCYATTTCNAAGACGGNNNNNNNNNNNNNNNNNNNNNNNNNNNCGACTGCATCTACNNNNNNNNKCAGSATTTGAANNNNNAGNNNNNNNNNNNNNNTATCTTACNNNNNNNNNNNNNNNNNNNNNCNNNNNNNNNNNNKGGNNNACMCCACTCNNNNNNNNNNCGACTANNNCTCACTGCGAGGCAGNNNNNNNAGCCNNNNNNNNNNNNNNNNNNNNNNNNNNNNNNNNNNNNNNATCCCAGNNNNNNNNCANTATTCTNNNNNTTAGGAACCTTRATGNNNNNNNNGATGGAACGTCCGNNNNNNNCCTTNNNNNNNNANNNNNNNNNNNNNNNAACNNNNTGGTTTGTAACAAANNNNNNAAATTGCGGCTGTTTGNNNNNNNNNNNNNNNNTGCCNNNNNNNNGKTCANNNNNNRTCGCANNNNNNNNTCNNNNNCANAGANNNNNNNNNNNNNNNNNNNNNNNNNNNNNNNNNNNNCACAAGNNNNNNNNNNNNNNNNNNNNNNNNNNNNNNNNTTCANNNNNNNACGAAGCCCANNNNNNNNNNNNNNCAGGAGGAACTCNNNNNNNNNGNWTRGTGNNNNYGATATGNNNNNNNNNNNNNNNNNNNNNRCCCCGTGGANACGANNTGTTGGGNNNNNNNNNNNNNNNNNNNNNNNGAACTCTGTCTGNAANNNNGCNNNNNNNMRRSAAAAAGCANGGCNNNNNNNGTTTNNNNNNTGCTTNNNCCSGGGACANNCAATGAACATAANNNNNNNCTTTCTNNNNNNNNNNNNNNNNNNNNNNNNNNNNNNNNNNNNNNNNNNNCCNNNNNNNNGCAANNNNNNNNNNNNNGAMNCNNNNNNNNNNNNNNNAAGNNNNNNNNNNNNNNNNNNNNNNNAACATAKCRYCCGCGCNNAATCANNNNNNNNNNNNNNNNNNNNTACCGGAAACNNNNNNNNNNNNNTNTGNTATNNNTCATGTGNNNNNNNNNNNCMNAACCACATANCTGAYACATGTNNNNNNNNNNNNNNNNNNNNNNNNNNNNNNNNNNNCCTTTATATAGANNNNNNNNNNNAGCCGWGCKCCATCGNNNNNNNNNNNNNNNNNNNNNNNNNGTAGCCGGNNNNNNNNCCTAAGACTGCAAGGGNNNNNNNNNNTCACCCNNNTAACNNNNNNNNNNGGTCNANGNNNNNNNNNNNNNNNNNNNNNNNNNNNNNNNNNNNNNNNGTANNNNNNNNNNNNNNNNNNNNNTGGTNNANNNNNTYGNNNNNNNNNNTTNNNNNCTGCATCGGNNNNNNATAGGCAAAGNNNNNNNNNNNNNNNNNNNNNNCGGWTYACTNNNNNNNNNTNNNNNNNNNNNNNNNNNNNNNNTATGGCNAGTGTAGCNNNNNNNNNNNNNAMRACRNGATRTGTGGGTTNNNNNNNCCCTTACANNNNNNNNNNNNNNNNNNNNNTCYCNNNNNNNNNNNNNNNNNNNNNNNNNNGTGTGAATATGANNNNNNNNNNNNNNNNTATTNNNNNNNNNNACCTNNNNNNNNGTCNNNNNGTGTCATATACTTTNNNNNNNNNNNNNAGTTNNNNNCCACTGTCCGNACTNGNNNNNNNNNNNNNNNNATTANNNNNNNGTACAAGTTNGCANANNNNNNNNNNNNNNCAATCRKCAAACAGAGAKNNNNNNNNNNGAACCAAAAAAAGANNNNNNNNNNNNNNGAAGATCGCCANNNNNNGYAATCGCATGGGAACCTNNNNNNNNNNNCTTTANNNTTTCCGTATGNNNNGGKTATTRNNNNNCNCCCNGNNNNTATNNNNNNTGCNCAANNNNNAGCGGATATGCNNGACNNNNNNNNNNNNNNNNNNNNNNNNNNATGTWGTTRCNNNNNNNNNNNNNNNGTGGNNNNTARCCNNNNYGRCGKCTKGRAGCTGTCTGNNNNTTGGATAACANNNNNNNNNNNNNNCGGACNNNNTACNNNNNNNNNNNNNNNNNNNNNNNNCGNNNNNNNNNTTAACATTAATCRGCNNNAGANNNNNNNNAACTACNNGCCNNNNNNANNNNNNNNNNCCACTANSNGTACCNNATCGATGCANTNCTTANNNNCTACNNNNNNNNNNNNNNNNNNNNNNNNNNNNNNNNNNNNNNACGGACNNNNNNNNNNNNNNNNNNGTAATGTGCNNNCGCGGANNNNNNNNNNNNNNNNNNNNNNNNNAYTNNNNAGTANNNNNNNNNNNGNANNNNNNNNNNNNNNNNNNNGCATCGAANNNNNNNNCCGRTAAACNNNNGACATAAGGAACTAACGCCNGTCGATCNNNNNNNNNNNNNNNNNNNNNNNNNNNNNNTCNAAAGCGTCTTCGNNNNNNNNNNNNNNNNNNNNNNNNNNNNNNNNNNNNNNNNNGTTGATCCGTGAGGANNNNNNNNGGCAACGCATNNNNNNNCTTGNCGTCCTATGTNNNNNNAAACCCGGNNNNNNNANANACCACGGKNYTANNCGGNNNCACATGCGGATACANCCTAAGTCGCAAAAGCARWTCNWGGGYARWNNNNNNNNNNNNNNNNNNNNNNNNNNNNNNNNNNNNNNNNNNNNNNNNATAGGCCGGGGNNNNNNNNNNNNNGGGTTTACACTTNNNGAAATAAACTNNNNNGGNTGCCACCNNNNNNNNNNNNNNNGNNNNNNNNNNNRWTNNNNNNNNNGGGNNNNNNNNNAAAYGGNNNNGTACGGTCCGATGTCCCTRTAGACNNNNNNNNNNNNNNNNNNNNNNNNNNNNNNNGTNNNNNNNNNNCYGANNNNNCANANNCCCAAGCTGATNNNNNNNCRANNNNNNNNNNNNNNNNCANNNNNNTTCCAARNNANNNNCNGTTNNGTATAACAACACNNNNNNTNTNNNNNAGGTAYCGCNNNNNNNNNCCGTGYNNNNNNNNNNNNNNNCGGCTCTCGACTCNNNNNNNNNNNTARYGTTTAAGNNNNNNGGTGAGNNNNNNNNNNNNNNNNGGTNNNNNNGCANGNNNNNNNNNNNNNNNNNNNNNNNNNNNNNNSYCTRTCNNTTCTANNNNNNNTGGNNNNNNNNNNNNNNNNNNNNNNNGCAAATTGCGACGNTRATNNANNGNCNNNCAGCCGNNNNNNTTTCANNNTTMAYTANNNNNNNNNNNNNNNNNNNNNNNNNNNNNNNNNNNNNNRATGTTNNNNNNNNNNTAGCATACGGNTTNNNNNNNNNCAAAGGTCGGAATNNNNNNNNNNNNNNNNNNNNNNNNCGCTACATTNNNNNNNNNNNNNNNNNNATGNNNNNNNNNNNTGGATATNAGNNNNNAGAYGTCGGCCRNNNNNNNNNNNNNNNNNNNNGTAACAAATACGTTNNNNNNACCNNNNNNNNNNNNNNNNNNNNNNNNNNNNCGTTNNNNNNNNNACGCGATGGNNNNNNNTANNNNNNNNNNNNNNNNNNNNNNNNNYATRMAKTAGANNNNNNNAAGCTCCAAACGTGACGTGNTTGGAGGNNNGCNNGGTTTCCTNNNNNNNNNCACANCTCTATTCATNNNCYNNNNNNNNNNNNNNNNAAAGGACNACCNNNNNNNNTCYCNGANNNNNNNNNNNNNNCNNNNNNNNNNNNNNNNNNNCGATNANNNCTCTTNATCCRGTACANANANANANNNNNNNNNNNNNGGCNTCAGGATTWGGNNNNNNNNNNNNNNNNGAACCTTTAACNNNNNNNNNNNNNNNNNNNNNNNNNNNNNNNNNNNNAGCATACNNCTAACNCCTGCNGWMAGYNNNNNNNNNNNCTMTANNNNNNNNNNNNNNNNNNNNCCGGACNNNNNCGATTNNNNNNNNNNNCTTCCTNNNNNNNNCCTCCCCAAACYGGGGATAGAAYRTWCTTGCCAGGGTTNNACAGNNNNNANCTGATNCGNTNNGNNNNNATGAACNNNNNNNNGTCTTCYNNNNNNNNNNNNNNNNNNNNNNNNNNNNNNNRARGAGCGAATCTAAWGCTNNNNNNNNNNNNNNGAGCNTTGCTGCNNNNNNNNNNNNNNNNNNNNNNNNNNNNNNNNNNNNAAAWNNNNNNNNAAANNNNNNNNNNNNNNNNTACAANNNNGRGKNNCTNNNNNNAGTTCACNNNCCAANNNNNNNNNNNNNNNNNNNNNTATTAGCATATNCCTGTGANNNNNCCCGTCTGGNNNNNNNNNNNNNNNNNNNNNNNGTGNNNNNNNNNNNNNNNNNNCTNGNNNNNNNNNNNNNNNNNNNNNNNNNNNNNNGCATGNNNNNNNNNNNNNNNNNNNNNNNNNNNNNNNNNACGNNNNNNNNNNNNNNNGGGCGTTTGANTNNTNCGACNNAAAANNNNNCACNAGCNNNNNNNNNNNNNNNNNNNNTGAGNNNNGTACTNTNNNNNNNCGKWTNNGACATANNNNNNNNNGTGCNCAGAAATGCGNGCTTGAACGNNNNGCCGTTCGGNNNNNNNNNNNNNNCTAACNNNNNNNNNNNNNNNNNNNNNNNNNNNNNNNNNNNNNNCGGTATGAGCTTGGNNNNNNNNNGGTAGCGAMGNTGYAGCAACNNNNNNNNNNNNNNNNNNNNNNNNNNNNNNNNNNNNNNNNNNNNNNNNCCCCGNNAACTTCTGATTANNNNNNNNGNNNNNNNTTGACNNNNNNNNNNNNAGGGGGGGNNNNNNNNNNNTCGTTTCNNNNNNNNNNNNNNNNCCCCGNNNNNNNNNNACNCNTAANNNNNNNNNNNNNNNNNNNNNNANATNTCAGCGTKCNNNNNNNNNNNATTGCCNNGTATCCCANCNNNNNNAANNNNNNNCGCNATANNNNNNNGCTNNNNNNNAGCGCGACCGTTCNNNNNNNNNNNNNNNNNNNNNNNNNNNNNNNNNNNNNNNNNNNNNNNNNNNNNNNNNNNNNNNNNNNNNNNNNNNNNNNNCCTTCTCTACNNNNNNTCNCTNNNNNNTATATACCNNGTGCGANAGTRRCNNNNTCAGTGAACCANNNNACACNNNTNNNNNNNNTCCNNCATACTGANNNNNNNNNNNAGCCTMTGNCCAGGGGNNNCTNNNNNTCGGCGNNNNNNNNNNNNNNNNNNTNCGTYATNNNNNNNTNNNNNNNNAGNNNNNNTGNNNNNNNNNATAANNNNNNNNNNNNNNNNNNNNNTGNNNNNNNNNNNNNNNNNNNNNNNGGNGTCANGAGNNNNNNNNNNNNNNNNNNNNNNNNNNNNNNNNNNNNNNNNNNNNNNNNNNNNNNCGAGGNNNNNNNNACNNNNNNNNNNNNNNNNNAATTGNNCATTAAGGCTGCAGNNNNNTTGTCATNNNNNNNNNNNNNNNNNNNCTGANNNNNNNNNNNNNNNNTNGKTGYGNNNNCGCAAGTTTTCRCGYTAMTRCANAKAATGTGCTNNNNNNNNTGCTCTGAAGCNNNNNNNNNNNNNNNNNNCCTYAGTTAAATTNNNNNNCNNNNNNNNNNNNNNAATCGTGNNNNNNNNNWCTATAGGTTCGCGACARNNNNNNNNNNNNNNNNNNNNNNNNNNNNNNNNNNNNNNNNNNNNNNCTNNNNNNNNNNNNNNNNNNNNNNNNNNNACNNNNNNNNNNNNNNNNNNNNNNNGATNATGGGCGATGANNNNNNNNNNNNNNNNNNNAATTCCACACNNNNNNNNNNNNNNNNNNNNNCAGCANNNNNNNNNNNGACNNNNNNGGTACGCNNNNNNNNNNNNNNNNGGANGTNGGACANNNAAAGCAGCNNNNNNNNNNNNNNNNNNNNNNNNNAGGGCANGCAYGNNNNATAGCCNNNNNNNNGGGNNNNNCTATNNNNNNNNNNTTTAAGTTGTNNNTGNNNNNNNNNNNNNACTNNNNNNNNNNNNNNNNNNNGTGTTNTNNNNNNNNNNNNNTCTTGCNNNNNNNAGAATGTCCTACGGNNNNNNNNNNNNNNNNNNNNNNNGCGCTNNNNNNNNNNNNNNNNNNNNNNNNNNNNNNNNAAGGAAGCCTGCGGAAANNNACACGTCTAACCATGGTTNNNNNNNNTCCTNCTGNCGNNNNNNNNNNNAACGAACCTCGNNCCATANNNNNNNNCGANATTGGGTNNNNNNNNNNCTGGGGTTGCAAAAGGNNNNNNNNNNNGTTATCCTCCNNNNNNNNNNNNNNNNNNNNNNNNNNNNNNNNNNNNNNNNNNNNNNATTCATANNNNNNNNNNNNNNNNNTCMTGCTCTNNNNNNACCTATATCATGCTAANNNNNNNNNNNNNNNNNNNNNNNNNNNNTTGACTNNNNNNNNAGTCGGTGACCGTSAWARATRNNCGCCCGCGGCNNNNNNNNNNNGATNNNNNNNNNNNNNNNGCTGTAANNNNNNNGGGNNNNNNNNNNNNNNNNNNNNNNNGTTCTCGANCTNNNNNNNNNNGATTATTTTATNNNNNNNNNATGTCNATCGNNNNNNNNNNNNNNTCAGGCGNNNNNTATGANNNNNNNNNNNNNNNNTGGNNNNNNNNNNNNNNNNNNNNNNNNNNNNCAGCCAACCNNNNNNNNNNNNNTGTMWYCGCNAAGAGCGATNNNNNNNNNNNNNNNNNNNNNNNNNNNNNNTNNNNCARTCNNNNNNNNNNNNNACTAAAGNAGTAATATAGRGAGCCNNNNNNNNNNNNNNNNNNNNNNNNNNNNGCGNNNTCTATTNNNNNNNGAATTGTTTGARGGANNNNNNNNNNNTCATTANNNNNNNNNTGTCTCTGKSCANNNNNNNNNNNNNGARTNNNNNNNNNNNNNNNNNNNNNNNNTAAACTAACNNNNNNNNNNTGNNNNNNNNNNNGCGTTGGGAGNNNNNNNNNNTGAAACANNRAGCTKTANNNNNNNNTGACTAWGAAGNNNNNNCYTGNGNNNNNNNNNAGGCGTAGCGNCATGCACNNCGGTGMNNNNNNCTAATTAGNNNNNNNNNNGCAATTCTGCGACTGGNGCAAAKAMGTATNNNNNGTNGAAGCATAGNTNNNNNNNNNNGCGCTTAANNNNNNNNTCGNNNNNAAGYANNNNNNTNNNNNNNNNNNNNGGTNNNNNTCGCGGTTANNNNNNNACGNAGTNAGANNNNNWGGCTNNNNNNGNAATNANNNNNNNNNNNNNNNASTCNAGTAAGATGKKNATCTAGCNNNNNNNNNNNNNNNNNNNNNNNNNNNNNNNNGWRNNNNNNNNATGGTNNNNNNNNNNNNNNNNNNNNNNNNNNNNNNNNNNNNNAACTTGNNNNNNNNNNNNNNNNNNNNNNNNTMACCATGGGACAAAAGNNNNNTCGTGTNNNNYGGTGNNNYATMMANNNNNNTTATCATGTTAAAANMCNNNNNNNNNNCNAACTANTTCNNNNNNNNNNNNNNNNNNGTCTCAGTNNNNNNNNNTTNNNNNNCCGGACTNNNNNNNNNNCGCCNTAGCCANNNNNNNNNNNNNNNNTNNNNNNNNNNNNNNNNNNNNNNNNNNNNNNNNNNNNNNNNNNNNNCGGTGGTTAGNNNNNNNNNNNNNNNNNCAGGGGCNNGGCNNNNNNNNNCACANNNNNNNNTACCTGNNNNNNNNNNNNNNNCCGTANNNAAACTTGTCNNNCTTGGGCNNATCTACAGNNTCCAGNNNNNNNNNNNNNNCCNNNNNNTGTGTMNNNNNTGATCCTCTCTNNNNNNNNNNNNNNNNNNNNNNNNNNNNNNNNNNNNNNNNNNNNNNNNNNNNNNNNNNNNNNNNGTTNNNNNNNNNNNNNNNNNNNNCNNNNNNNNTKCATTNNNCGNNNNNNNNNNNNNGGGATNNNNNNNNNNNNNNNNNNNNNNNNNNNNNNNNNNNNNNNNNNNNNNNNNNNNNNNNNNNNNNNNNNNNNNNNNNNNNNNTKSNNNNNNNNNNNCTYNNNNNNNNNNNNNNNNNNNNNNNNCCTGGANNNNNNNGTTCNNNNNNGANNNNNNNNNNNNNNNNNNNNNNNNNNNNNGACTTCKATGCAGGTGCCRCANNNNNNGCGCCTCCTCAGGGAGTNNNNNNNNNNNNTCTGCACNNNCGNNNNTCGACTNNNNNNNNNNNNNTCGCGNNNNNTCNNNNRGTNCAGGNNNNNNNNNNNNNNNNNNNNNNNNNNRATGATTNNNNNNNGTNNNNGTGAATTGCTTAANCWYTCATGCAGGNGKTNNNNNNNNNNNNNNNNNNNNNNCNGCNNNNCCGTCAAANNNNNNTTGCCCGTCTNACANNNNNNNNNNNNNNGNAGTKWNNNNNNNNNTAGGNNNNNAGCGGTCATTCGACCTGCAACGATCCTCAAACATACNNNNNNNNNNNNNGCTTANNNNNNNNNNNNNNTTAACAGNNNNNNNNNNNNNNNNNNNNNNNNNNNNNNNNNNNNNNNNNNNNNNNNNNNNNGANNNCTGGCAAGNNNNNNNTTNNNNNNNNNNNNNNNNNNNNNNNNNNNNNNNNNNNATTTTWGAAAACGCTGGAAANNNNNNNNNNNNNNNNNNNNNNNNNNNNNNNNNNACNNNNNNNNGYCCGTACTNNNNNGATATCGNNNNNNNNNNNNNNNNNNNNCGTATCTNNNNNNNNNNNNNAGSTATRCAYGMYNNNNNNNNNNAGTGTCTNAGCNNNNATNNNNNNNNNNNNNNNNNNNNNNNNNNNNNNNNGTTGGTCCGCAANNNNNNNNNNNNNNNNNNNNAACCNNNNNNNNNNNNNNNNNNNACTCGTGGCCGTAGGAGACATCGNNNNNNNNNCTACCCNNNNNNNGYTNNTGGNGCAGGCGGGGCNTTNNNNNNNNNNNNCCGTCNNNNNNNNNNNNNNNGNGGNNAACTNNNGACAGMTGGAATTGTGNNNNNNNNNNNNNNNNNNNNNNNNNNNNGAATTCTTAAAGTCTCNNNNCAANTCGAATAAGCNNNAGATGTNNNNNNNNNNNNNNNGNNNNKGCCGAGNNNNNNNNNNNNNNNNNATMMGKGNNNNNACGGNNNNNNNNNNNNNCCCCGGNNNNNNNNNNNNNNNNNNNNNNNNNNNCTAGTAGNNNNNNNNNNNNNNNNNNNNNNNNNATTGNNNNNCNNANNAANNNNNNGCGGAAACGNNNNNNNTCCCGGATTCTCANCGNNNNCACCATGACNNNAACNNTNTNNNCATTTNNNNNNNNTTTAACCGCGCGTCGGAGAATATNTTCGANTGACNNNNNNNNNNNNNNNAGNNNNNNAACNNNNNNNNNNNNNNNNNNNNNNNCAATYGNNNNNNNNNNNNNNNNNNTNANNNGTNTNNNAAANNNNNNNNNNNNNNNNNNNNNNNNNCCACTATCARGNNNTCTGCCGCCAAANNNNNNNNNNNNNNNNNNNNNNCGCNNNNNGTTRGACACNNNNNNNNTTTTCNNNNNTANNNNNNANGGGGTGTGNTNNNNNNNNNNNNNNNNNNNNNNNNNNNNNNNNNNNNNNNNGCNNCTGCANNNNGAGCGCCTACCCAGNNNNGTNNNNNNNNNNNNNNNNAGTTGNNNNNGCGTTCANNNNNNNNNNNNNNNNNNNNNNNNNNNNNNNNNNNNATNYGCTNNNNNNAANNNNNNNNNCCGMAAATCTGGCCCCNNNNNNNNNNNNNNNNNNNNNANNNNNNNNCAAAGTAGCAAACCCNNNNNNNNNNNNNNGGCAAGCYTGTCNNNNNNNNNNNNNNNNNNNNNNNNTTTANNNNNNNNTTGTGNNNNNNNNNANNNNNNNGACCNANTGCTCGCGTAGANNNNNNNNNTAATGCNNNNNNNNTTGNNNNNNNNNNNNNNCACGNNNNNNNNNNNTGGANNNNNNNNNNNNNNNNNNNNNNNAGAATACTACAANNNNNNNNTCGCGTTTNNNNTCTATATNRGNNNNNNNNNNNNNNNNNNNNNNNNCGCTGTTNNNNNNNNNNNNNNNNNNNNNTGAAYNCTAGTTGNTNNNNTGGANCATTACANNNNNNNNNNNATAACNNNNNNNNNNNNNGAGTTGTNNNNNNNNNNNNNNNNNNNNNCCCGGACTANNNNNNNNNNNNNCTAAANNCNNNNNNAGNCNTGNNNNNNNNNNNNNNNNATAMGNNNNNNNNNNNNNNNNNNNNNNNNNNNNNNNCAGCGGTANNNNNNNNGAGCACTCGTGCGTTGACAYNCGWSCGNNNNNNNNNNNNCCCYATTNNNNNNNNNNTCTTAAGNNNNNNNNNNNNNNNNNNNNNNYNGTTACGCCCGCCTGGCACNNNNNNNNNNNNCTGCCNNNNNRAGCACCGCGTNNNNNNNGCGTNNNNNNNNNNNNNNNNNNNNNNNNNNNNNNNNNNNNNNNNNNNNNNNNNNNNNNNNNNNNNNNNNNNNNNNNGTACTGCGATAANNNNNNNNCNNGTTCANNCRRCKNNNNNNNNNNNNNNNNNNNNNNNNNNNNNNGGNNNNNNNNNNNCGTTTTANNNCGATNNNNNNNGAATANGAAGGNNNNCNNNNNNNNNNNNNNNNNNGGGNNNNNAGCANNNNNNNNNNNNNNNNNNNCTWCGNNNNNNNNNNNNNNCCCCGTGGATCNNNNNNNNNGGCGAGCCTNNNNNNNNNNNNNNNNNNNNNNNNNNNNNNGNCTGTNNNNNNNNNNNNNNNNNNNNNNNNNNNNNNNNNNNNNNNNNNNNNNNNNNNNNNNGATGCTCCACATCTAANNNNNNNNNCGGCGGNGACNNNNCCAGAGAGNNNNGGANTANNANNNGATNNNNNNNNNNNNNNNNNNNNNNNNNNCRAGAGNNNNNNNNNNNNNNNNNNNNNCTNNNNNNNNNAAACCTTNNNNNNNNNNNNNNNNNNNNNNNNNNGGTARNNNNNNNNNNNNNNNNNNNNNTTATNNANNTNCTNYNNNNCAAACCANNNNNNNNNNNNNNNNNNTYATGNNNNNNNNNNNNNNAYATTAACMCCCCCTNANNNNNNNNNNNNNNNNNNNNNNNNNNNNTGGCCCACTGGGACCACTCTCAATNNNNNNNNNNNNNNNNNTRRCGACCCNNNCTNNNNNNNAATCGCTTNNNNNNNNNNNNNNNNNNNCCACACCTAAAATCMNNNATCTCCARATNNNNNNNNNNNNNNNNCAGRYGGGNNNNNNNNNNGGNNNNNNNNNTKATGNNNNNNNNNNNNNNNCAATGTCACNNNCCCTCNNNNNNNNNNGATNNNNNNNNNNNNNNNNNNNNNNNNCAANNGCCCNNNNNNTCNNNNNNNNNNNGCTACGNNTCACNNNGGANNNNNCAGTCNNNNNNNNNNNNNNGACGGCANNNNNNNNNNNNAGGCGTAAAACGCGNNNNNNNNNNNTGTNANNNNNNNTAGAAGGNNNNNNNTCGTTGATAAGNGTAGGGNNNNNNNNNCGTNNNNNNNNNGAGCNNNNNNNNNNNNNNNNNNNNNNNNNACCGAATANNACGTTATANGTAGTCTTACCACAAYAANNNNGGGGGATCGTCTCTCGCGATACNNNNNNNNAGAAATANNNNNNNNNCNNNNNNNNNNNNNNNNNNNAASTNNNNNNNNNNAAGNNNGATTTNNNNNNNNNNTGTGNNNNNNNNGGTGGGCGAATCCAGGACNNGGCTTATGGAGGAGNNNNNCTGANNNNNNNNNNNNNNNNNNNNNNNNNNNNNNNNNNNNGATACCNNNNNNNNNNNTTGTGCCRTTTAACTNNNNNNNNNGCNNNNGTCAAGCTNNCTNNGAAATGCGAWTCNNNNNNNNNNNNNNNNNNNNNNNNCGTTYYGCGTGAAGTNNCCACACTTNNNNNNNNNNNNNNNNNNNNNNNNNNNNNNNNNNNNTCNNNNNNNNNNNNTCTTCNNNNNNNNNNNNNNNNNNNNNNNNNNNNNNNNNNNNNNAGNNNNNNATGGCCACAAAGGATANNNNNNNNNNKTMNNNNNNGCGTAGTNTANNNNNNACGCGAGTNNNNNNNNNNNNGAGTTGTYWTKTTRGAGTGSCGGATNNNNNNNNNNNNNNNNNNNNNNNNNNNNNGCTGCGANNANNNNNNGCCTTNNNNNNNNNNNCGMMGKANNNNNNKNNNNNNNNNNNNNNNNAGCAACANNNNNNNNNNNNNNNNNNNNNNNNNNNNNNNNNNNGACCNANNNNNNNNNNNNNNNNAAAAGNNNNNNNNNNNNNNNNNNNNNNNNNNNNNACACNNNNNNNNNNNNCAAGNNNNNNNNNNNCCTNNNNNNNNNRGAGACACAGTTCGNNNNNNNNNYYWMTTGNNNNNNNNNNNNNNNNNNNNNNNNNNNNNNNNNNNNACGTTCGCGCAAGTACNNNNNNNAAAATNNNNNNNGTTTCGGCGGGTNNNNNNNNNNNNTGAAGACNNNNCATACATNGNNNNNNCGNNNNNNAGGGCATAAAACGTACATTTATACCCCNNNNAGTNNNNCCGARYCGNNNNNNNNNNNNNNNNNNNNTGTTGANNNNTCTACGCACTNNNCGATNNNNNNNNNNNGTGTCGAANNNNNGGCTANNNNNNNNNNNNNNNNNNNNNNNNNNNNNNNNNNNNNNNNNCCAYCATAAGANNNNGTGCAANNNCGGGCNANNNNNNNNNNNNNNNNNNNGTGNNNNNNNNNNNCCGGNNNNNNNNNNNNNNCCGTAGGNNNNNNNNNNNNNNNNTGCCGTGTCNNNNNNNNCACTNNNNNNNNNNNNNTTAGNGGGGNNNNNNNNNCTCTTGTCTGANNNNNNNNNNNNNNNNNNNNNNNNNNNNNNNNNNNNNNNNNNNNAACTGNNNNNNNNNNNCGCNNNNNNNNNNNNNNNNNNNNNNTAAACATTGNNNNNNNNAAATTNNNNAWCKATNNNNCCTCGCNNNNNNNNNNNNAGANANNANGCNNAGKCAAYYNNNNNNNNNNNNNNNNGTGTNNNNNNNNNNNNNNNNNNNNNNNNNNNNAAGAANNNNNNNNNNNNNGCAGWGCGAANNNNNAGCGTTACGNNNNNRGGYGNNNNGGAGTCNNNTCGTNNNNNNCGAACANNNNNNNNNNNNNNNNNNNNNNNNNNNNNNNNNNTTANNNNNNNNNNNNNNNNGNNNCTCGTANGGTTNNNCANNNNNNNNGTATTCCAATCNNNGNNNNNNNATATGCTCCATGTNNNNNNNNNNNNNNNNNNNNNNNNNNNNNGTATWGNNNNNAAGNNNNNNNNCGCTGAGANNAGCAATCACNNNNNNNNNNNACTAGAGAAGCATGNAAATNNNNNNNNNNNNNNNNNNNNNNNNNNNNNNNNNNNNNNNNNANCGNGNGTAANNNNAAGTCTGGTCACCNNNAATAAGGGGTTATGCTCAAGCGCNAWTNNNCAAACCACAAAGTCGNNNTACGAGNNSTCCGNNNGNANNGRNNGATGATATTCATGGTAGNNNNNNNAACTATNNNNNNGGANGANNNNNNNNRTTGTATCACAGGNNNNNNNNNNNNNNNAYWAAGCCTAWACGTACYCACAAATAACNNNNNNNNNNNNNNNNGAAANNNNNNNNNNNNNNNGCGAGGGNNNNNNACNNNNNNNNNNNNNNCNYCCNNCTGGCANNNNNNTGTTCWTCGTGGCGTGCNNNNNNNNNNNNNGGNNNAATNATNNNNNNNNNNNNNNNNNNNNNNNNNNNNNNNNNNNTNNNNNNANAGTCACCTANNNNNNCNNNNNNNNATCGMCGTGATCGCGGCCCTCTAAACNNNNNNNNNNNNNNNNNNNNNNNNNCAGACGNNNNNNNCAANNNNNNNNNNNCGCGTGGGCGTGCCTCACCAGATATCANNNNNNNGGACACGTCTAGCTTTTAANNNNNNCACTANNNNNTTTGCCNNNNNNNNNNNATNNNNNGTCTGGTCAGGANNNNNNNNNNNNNNNNNNNNNNAACANNNNNNNNNNNCNNNNNNNNNNNNNNNACGAANNNNNNNNNNNGTGNNNNNNNGGTCACNNNNNNNNNNNNNNNNNNNNNNNNNNNNNNNNAATTNNNNNNNNNTTGATATGTGTCTNNNNNNNNNNNNNNNNNNNNNNGTNNNNNNNTCACTGGNNNNNTAAGNNNAACNNNNNNNNNNNNNNGACTACGATCGCNNNNNNNNNCGAANNNNCGCGNNNNNNNNNNNNNNNNNNNNNNNGGTGAAAACRCNNNNNNNATATGATNTGCAGNAGCACCNNNNNNNNNNNNNNGCCCGTGNNNNNNNNNNNNNNNNNNNNNNNNNNNNNNNNNNGCGATTACCCTTNNNNNNNNNNNGAATAACNNNNNNNNNNGCNNNNNNNNNNNNNNNNNNNNNNNNNNNNAACNNNNNNNNNNNNNNNNNNNNNNNCTGACCCANNNNNNNNNNNNNNNNNNNGGCNNNNNNNNNNNNNNNNNNNNNNNNNNNNNNNRARARAGCNNNNNCCGNNNNNNNTCCAGGAACTGTGGGCGACGGTCTGCCGNNNNNNNNACCNNNTGATTACNNNNTGAGNNNNNNNNNNTNNNNNNNNNNNNNNNNNNNNNNNCCACTNNNNNNNNNNNTGCRTNNNNNNNNNNNNNNNNNNNNNNNNNNTTCWTTTATNNNNNNNCGTGCANNNNNNNNNNNNNNNGATTANNNNNTTCGCNNNNNNNNNNNNNNNNNGTGGRNNNNNATANNNNNNNNNNNNCGTNNNNNNNNNNNNNNNNNNNNNNTCGGACCTRCNNNTGCNNNNNNNNNNNNNNNNNNNNNNNNNNNNNNNNNNNNAAYAGGYTCACGCTCTTAGTNNNNNNNNNNNNNNNNNNNNNNNNNNTACTTGATNNTNNNTATTTNNNNNNNNNNGCGAGGGCNNNNNNNNNNNNNNNNNNNNNNCTNCNNNNNGNNNNNATNNNNNNNNNNNNNNTTATTNGGCGGAGAACNNNNNNNNNNNNNNNNNNNNNNNCCCGCGGGACCGARTCAATTTCCCNNNNNNNGTTNNNNNNNNNGAGGGANNNNNNNNNNNNNGATCGGGTATCTANNNNNNNNNNNNNNNNCMSCGTCNNNNNNTCGACCTTGGCGNNNNAAAAGTAGTNNNNNNNNNNNNTGTTTNAGACNNNNNNNNNNNNAGTTNNNNNNNNNNNGAGNNNNNNNNTTCANNNNNNNNNNNNNNNNNNNNTTGGTCCTRCATCATNNNNNTTAAGGGCNNNNNNNNNNNNNNNNNTRAGACTTCGNNNNNNNNNNNTCASCTTGACCACTTKGCTNNNNNNNNNNNNNNCGTTRWNWGGNNNNNNCACACCGTCACAGNNNNNNNCACCATTAAATNNNNNNNNNNNNNNNNNNNNNNNNGGATGTCGNNNNNNNNAAANNNNNNNMYGGNGKNTGCCCGCTCCTCCTCANNNNNNNNNNNATTGGGNNNNNNNNNNNNNNNNNCAGGCYGMCGNCACAACWNNNNNNNNNNNNNNNNNNNNNNCNNRCACNNNNNNNTATNNNNNNNNNNCCCNNNNNNGNNNNNNNNNNNNNNNNNNNNNNNNNNNNNNCGCCAKTNNNNNNNNNNNNNNNNNNNNNAYGCCNNNNNNNNNNNNNNNNNGARGTGNNNNNNNNNNNNNNNNNTNNNNNTANNGGANNNNNNNNNNNNNNNNNNNNNNNNATTACGTTNNMCGGGTATTNNNNNNNNNNNNYRNNNNNNAGNNNNNNNNNNNANNNNNCKACANNNACTTTNTCNNNNNAKMGWYNNNNNNNNNNNNNNNNNNNNNNNNNNTANNNNNNNNCYTANNNNNNNNGTANNNGTTTTTNNNNNNNNNNNTAAAGAGNNNNCATAGAGCNNNNTGANATTGCNNNNNNNNNNNNNATCNNNNNNNNNNCACGTTTAANNNNNNNAGGGTTGAGCTGAAGCNNNNNNNNNNNNNNNNNNNNNNNNNNNNNNNNNNNNNNNNNNTATAAGCACGANNNNNNNNGYAAATCCTCCCRCWCAACRTAATATCTTTGTACGYGACACNTNNNRCGNNATACARGTTCNNNNNCGTGCGANTAGGCANCAGCAAGAYCYGATNNNNNNNNNNNNNNNNNCAACTTNNNNNNNNNNNNNNTTGGTAAMNNNNNNNNNNNNNNNNNCTTNNNNNNNNNTANNNNNAGNNNNNNATATGGGYAGCTGGYGNNNCGGCGCNNAGCNNNNNNNNNNNNNNNNNNNNNGYTTGCCAGCGGANATAGAAACTNNATTCNNNNNNNNNNNNNNNNCNCGCNCACNNNNNNNNAGAAGATNNNAGGGCGCGCTTAGGNNNNNNNNNNNNNNNNNNNNNNNNNNNNNNNNNNNNCAGCNNNCCCCCMCNNNNNNNNNNNNTTMCCATTNNNNNNTGCNTNNNNNNNNNNNNNNNNNNNNTNGACNNNNCTCYCKNNCAWAAGTGYAATCTNNNNCNNNNAAATGTTNNNNNNNNNNNNNNNNNNNNNNNNNNNNNNNNCCGTAACNNNNNNNNNNNNNNNNNNNNNNNNNNNNNNNNCNNNNNNNGCANCNNNWCCAAYNNNNNNNNNNNNNNNNNNCYNNNNNNCCGTTGNNNNNNNNNNNNNNNNNNAGCACTCTANNNNCTNNNNNNNCAATNNNNGNCNCGCTTAAAAGTTAGNNNNNNNNNNNNNNNNNNNNNNNNNNNNNNNNNNNNNNNNNNNNNNNNCCCCGTGCNNNNNCATGTNNTGNNTNGGNNNNNNNNNNNNNNTNNNCTGTTGCTNNNNNNNNNNNNNNNNNNNNNNNNNNNNNNAGCCNNNNNNMCRGNNNNNNNNNNNNNNNNNNNNNNNNNNNNNNNNNNNNNNNNNNNNNNAGGCTNNNCGCNNNNNNNGAATGNNNNNNNNNNNNNNNNNNNNNNNNNNNNNNNNNNNNNNTGTNNNNNNNNNNNNNNNNNNNNNNNNNNNNNNNNNGCNRGCTNNNNNNNNNNNNNNACANNNNNNNNNNNNNNNNNNNNNNNNNNNTTCNNNNNNNNNNNNNNNNNNNNNNNTKGANNNNNNNNNNNNNNNNNNGTCTAGGTAGTCNNNNNNNNNTAAAGAGTNNNNNNNNNNNNNNNNNNNNNNNNNNGNNNNNNNNNNNCTCAGCATTGNNNNNNNNNNNNNNNNNNNNNNNNCATTKNNNNNNNTNAGANNNNNNNNNNNNNNNNTNGCAGGACCTCNNNNNNNNGCNNNCGAAGTNNNNNNNNNNNTCCAGTNNGCATCRCGYTGCACTATNATGANNNNNNNNNNNNNNNNNTCATCAGNNNNNNNNNAATTAGANNAGGNNNNNNNNNNNCACCCGNNNNNNNNGGAAACGGATATGGGTGNNNNTCGGGGCTTCATGYCGCTCTCRTTTNAGATGTANNNNNNNNNNNNNNNNNNTTCCGGNNNNNNNNNNNNGAGATAGNNNNNNNNNNNCGTNCNNNNNNNNNNNNNNNNNNNNNNNNNNNTTCCCCCRRCTCGTCGGNNNNNNNCTGACNNNNNNNNNNTANTGNNNNNNNNNNNACAGNNNATRNNNNNNNTCGTCAAGGGTGKGCGYGNNNNNTTATCCTTTGTTTGGAAGGCCACTTTNNTCCGNNNNNNNNGYTGTNNNNNNAAAGNNNNNNNNNNNNAGMTTTNNNNNNNNNTGTCACNNNNNNNNNNNNNNNNNNNNTCTCNNACGGYRCACTACCCAAAGNNNNNNNNNNNNNNNNNNNNNNNNCGTACCATATGANNNNACGCAAAGTAAAAAATACTATGCAAGATTTTGATTGTCCANNNNNNNNNNCCGCNNNNNNNNNNNNNNNNNNNNNNNNNNGTANNNNCWCCWAATTGCNNNNNNNNCACAGGGCAACCTGAGGGCACCAATTNCNNNNNAGGCYGCAACGCGYGRCNNNNNNCGGGGNNNNNNNNNNTCTNCTANACNNNNNNTCGCCGTGTANNNNNNNNNNNNNNNNAACTAGNNNNGTCTGGNNNNNNNNNANNNNNNNNNNNNNNNNNNNNNNNNNNTGGKCTTCNTCTNCGTGNTGATGKACNNNNNNNNNNNNNNNNNNNGCAACANNNNNNNNNNTNNNNNNNNNNNNNNNNNNNNNNNNATCCNCGCYYMCNNNNNNNNNNNTAACANNNNACNNNNNNNNNNNNNNNNNNNNNNNNNTCTGGGAGCTGAGCTTCATCNNGATTTTTCCTANNNNNNNNGAACNNNNNNNNCAYGKCGGNTCCGTNNNNNNNNNNNNNNNNNNNNNNNNNNNNNNNNNNAAGNNNNNNNGGGATGTGNNNNNNNNNNNNNNNNNNNNNNNNNNNNNNNNNNNNNNNNNNNNNNNNNNNNNNNNNNNNNNNNCAWYGGATACACACCANNNNGCGTATATGANNNNNNNNNNNNNNNNNNNNNNNNNNNNNNNNAAAACAGNKAGAATAGANNNNGGGGGGCCYMCCAWNNNNNNNNNNNNNNNNNNNNATCNNNNNNCNNNNNNNNNNATACNNNNNNNNNNNAGGGGTCTTCTATAACATCTGTNNNNNNNNNNNNNNNNNNNNNNNNNNNNNNTGGNNACANCTTNNNNNNNNNNNNNNNNNNNNNNNNNNNNNNNNNNNNNNNNNNNNNNNNNNNNNNTGCCGTRGGNNNNNNNNNNNNNNNNNNNNNNNNNNNNNANNTGCRCYCGTYNNNNNNNNNTTTAGNNNNNNNNNNNNCAGGGGCCATCAGGCGCCCCCGACGGTNNNNNNNNNNNNNNNNKGGCNNNNNNNNNNNNNNNNCATCTTGNNNNNNNNNNNNNNNNNNNNNNNNNNNNNNGNCTYWTGCATRGCTNNNNNNNNNNNNNGCTGGNNNNNNNNNNNNNTTCACGGGATNNNNNNNNNTCNAATATTNNNGTNNNNNNNNNNNNNNNNCCGCATNNNNNNNNNACTTNNNNNNNNRNGGTCTNNNNNNNNNNNNNNNNNNNNNNNNNNNNNNNNNNNNNNNNNNNNNNNNNNNNNNNNNNNNNAACAATTANNNNCTAGGGCACGGNNNNNNNNNNNNNNNNNNNNNNNNNNNNNNNNAATANNNNNNNNNNCACCTNNATGWANNNNNNNNNNNNNNNNNNNNNNNNNACCGNNNNNNCACATANNNNNNNNTTATCTGAGATGAAGNNNNNNNNNNNNNNNNNCGCAAYWTTGTNCGTTTCGCNTCTTACATNACNNNNNNNNNNNNNACCTGGNNNNNNTATCGTAGACATANNNNNNNNNGARTTTNCGNNNNAACGNCKCGNNNNNNNGNCAGNGGCCACAAGANNNNNNNNNNNNNNNNNNNNNNNNNNNAGNNNNNNNNNNNNNNNNNRACNTTGNNNNNNNNNTGNGTNNNNNTGCTNNNNNNNNATTNNNNAGTCAATKGTTASATNACGAGNNNNNNNCGACTYAGANCACGTTAGTGAATTRTGCAATTATTGGNNCGNNNNNNNNNNCGGTTNNNNNNNNNNNNNNNNNNGGCNNNNNNGGCGACGGACATCTAGANAAGANAAAANTGNCACCANNNNNNNNNNNNNNNNNNNNNNNNNNNNNNNNNNNNCATANNTATCTGAGACGGCTGCNNNNNNNNNNGTCATANNNNNNNNNNTGTWTCTGAGCNNAGTNYANNNCACACGNNNNNAGCTGATNCRYNGTGCTRTTCMGNGSSKACTTKCACNNNNTCGNGCCNNTCAAGNNNNNNNNNNNNNNCCATTNCTGCNNNNNNGACTCTKRGCRANNARTAAAGCAAAGGTGACGCGCGCGRTACYNNNNNNNNNNNNNNNNANNNNNNNNNNCCCTTANNNNNNNNNNNGYATYYNANNNNNNNNNNNNNNNNNNNNNNNNNNNNACGNACCGNNNNNNGAGGAAATAAGNNNNNNNNNNNNNNNNNATTGAYACNNNNNNNNNNNNNNTAAGCCGGGGNNNNCACGAAACGGTCNNNNNNNNNNNNNNNNNNNNNNNNNNGTTACCTAAGGCCTNNNNNNNNNNNNNNNNNNNCTTCTTTCTGCNNNNNCGMTGTACCNNNNNNNYCCNNNNNNNNNNNNNNNNNNNNNNCCNNNNTACGTGCNNNNNNNNNNNNNNNNNNNNTGCAWGTCATANNNNNNNNNNNNNNNNNNNNNNNNCAACGACNNNNNNNNNNNNNNNNNNNNNNNNTTGACNNNNNRTTCTNNNNNNNNNNNNNNNNNNNNNNNNGTCGCCAGCNNNNNNNTCACNNNNNNNNNTACATNGAGTCGACNNNNNNNNNNNNNNNNNNCNNNAGGGNNNNNNGCTGTCGTNNNNNNNNANNTTNNNNNNNNNNNNNNNNCAACTACNNNNNNNNNNTAGCAAGCANNNCATNNNCCCANANCANNNNNNNCGTNNNNNACCANNNNNTGACTGNNNNNNNNNNNNNNNNNNNNNTATNNNNNNGTTTNNNNNNNNANNNNNNNNNNGAGGGCNGTGCTGTGGAANNNNCAGCTTAGNNNNNNNNNNNNTAGAGCCGTTAGAGATGTCWGTNNNNAACYCTTTANNNNNNNNNNWYNNNNNNNNNNCGTNYTCGNNNNCTTCCANNNNNNNCGAGCAGCAANNTNNNNNNNNNNNNNNNNNNNGGNNNNNNNNNNNNNNNNNNNNNNNNNNNNNNNNNNGGCTAGCGATNNANNNNNNNNNNNNNNNNNNNNNNNNNNNNNNNNNNNNNNNNNNNNNNNNNNNNNNNNNNNNNNNNNNNNNNNNNNNNNNNNNNNNNAATTCCCAAATTCGCNNNNNTTCAATTKGGGNNNNNNNNNNTCGNNNNNNNTAGTANNNNNNNNAGTTAGGCNNNNNGAACAGNTTGNNNNNNNNNNNCTGGNGAGGCGAAANNNNNNNNNNNNNNNNNNNNNNNNNNNNCACNNNNNNNNNMMAGCAAGGACNNNNNNNNNNNAGAAAGACGNGYTGYNMGAAGTNNNNNNNNNNNNNNTYCGNNNNNNNNNCTCCGCNNNNCTCTANNNNNNNNNNTTTCNNNNNNNNNNNTTCCRGTGTGCGATGCATGGANNNNNNANNNNNNNNNNNNNNNNNNNNNNNNNNNNNNNNNNNYAATRCCNNNNNNNNNNNNNNNNNNGNATNNNNNNNTCGGNNNNNNNNNNNNNNNAGTAGNNNNCGCCTGGGGCGAGGGTTCTTGAGCNNNNNNNNNNNNCCCTNAGATNGNNNNNCGCCGGTTATTCNNNNNNNNNNNNNNNNNNNCTCCGGGACCAANNNNNNNNNNTTCNNNNNNNNNNNNNNNNNNNNNNNNCATAKTATGNAGCGACAGCATCATGNNNNNNNNNNNNNNNNNNNNNTARMGRNNANNNGATAGKTNNNNNNNNNNACAANNNNNNNNNNTTGAAGTNNNKGGANNNNNNNNNAACGTNNNNNNNATAGMGYCNNNNGCCTNNNNNNNNNNNNNNNAATAAACCCACWAGGGCAGCNNNNNNNNNNNNNNNNTYCACAGRTNNNNNNNNNNNNNNNNNNNNTGGACGCCTGAGGGTAGACTNNNNNNTTGATNNNATTGCCACACGGAGACNNNNNACCTNNNNNNNNNNNTCGCCCTGTAMYNNNNNNNNNNNCTTANNNNNNNNNNNNAGCTTKGCACANNNNNNTGCANNNNNNNNNNNNNNNNNNNNNCACCTRTNACTCNNNNNNNNNACKTAGNNNNNNNAGTTNNNNNNNNNNNNNNNNNNNNNNMGGRRTGAGTCNNNNNNNNNNNNNNNNNNNNNNNNNNNNNNNNNNNNNNNNNNNNNNNNNNNGGNATNNNNNNNNNNNGCNNNNNNNNNNGGGNNNNNNNNNNNNATAGCNTNNAGTACANANNRSTCTNANTGGAACGNNNNNNNNNNNNNNNNNNNNNNNNNNNNNNNNNNNNNNNNNNNNNNNNNNNNNAATCGATTACTWMNNNCAANNNNNNNNAGACGCGTNCCGCGNAACGNNNNNNGAAANNNNNNNNNNNNGAAGNGGTTTNNNNNNNNTGNACGGYGGTCCNNNNNNNNNNNNNNNNNNNNNNNNNNNNNNNNNNNNNNNNNNNNNNNNNNNNNACGGCTANNNNNNNNNCAGAATACCNTTGCTAGGCGNNNNNGGTAAGNNNNAGTTAATTACGWNNNNNNNNNNNNNNNNNNNNCCGGYANNNNNNNNNNNNNNNNNNNNNNNNNNNGGTTAGGNNNNNNNNNNNNNNNNNNNNNNNNNNACTAGCACTNNNNNAGAGCGTGAGCTGCGTNNNNNNNGCGNNACGCNNNNNNNNACTAGGTNTNNNNNNNNNNNNNNNNNNNNNNNNNNNNNNNCCCYNNNNNNNNNNNNNNNNNNNNNNNNNNNNNNNNNNNNNNNNNNNACAGTATGNNNNNNNNNNNNNNNNNNNNNNNNNNNNNNNNGANNNNNNNNNNNNNNNNNNNNNNNNNNNNNNNNNGGCACAACCTTNNNNNNNNNNNNNNNNNNNNNNNNNGNGNCGGNNNAAACTGTNNNNNTTCCACTCNNNNNNNNNNNGATNGTKTKTGTCYAGNNNNNNNNNNNNNNNNNATCACKGTNNNNNNNNATSANNNNNNNNNNNNNAGNNNNNNNNNNCTGCGNNNNNNNNTYACTNNNNNNNNNNNNNNNNNNNNNNNNNNNNNNNNNNNNCGAAATGGCGGGGKNNNNNNNNNCAGNNNNTTGGCGCCTAGNNNCTGNNNNNNNANNNCGAAGTANNNNNNNTGWANNCAAATGAGACCNNNGRGCGTKACCTTCCACTTTACTATCCGCGTTTNNNNNNNNNNNNNNNCNRATTTTTNANNNNNNNNATTGTAGCAACCNNNNNNNNNNCGNGGAGGCTACNNNNNNNNNNGAGACTCCCGTGNNNNNNNNNNNNNNNNNNNNNNNNNNNNNNNNCTGANNNNNNNNNNNNNNNNNNNNNNNNNTCCTANNNNNNNNCGCATGCAGACNNNNNNNANNCCGCTTATTTATTNNNNNATGGGCGNNNNNNNNNNCAGACGACCGNTNTGTGNNNGTGGNNNNGRGTTNNNNNNNNNNNNNNNNNNNNNNNGACTKWATNNNNNNNAATNNNNNNNNNNNNNNNNNNNNNNNNATCAGCNNNNNNNNNTNNNATTCNNNNNNNNNNNNNNNNNNNNNNNNNMTAAAGANNNNNNNNNNNNNNNNNNNNNNNNNNNNANNYYNNNNNNNTTAANNNNNNNNGNNNNTTATNNNNNNNNAMCTCNNNNNNNNNNNNNNNCGCCATTNNNNNNNNNNNNNNNNNNNNNNNNNNNNNNNNNNNNNNNNNNNNNNNNNNNNNNNNNCGGGNNNNTGTTGTCAGTCNNNNNNNNNNNNNNNNNNTNNNNNNNNNNNNNNNNCTCCTATCCNRNNNNNNNNNNNNNNNNNNNNNNNNTCTGCACCTAYTRRRNNNNNNNNNNNNNNNNCTCCNCCATTAGNNNGGCNNNNNNNCTGNATAAGCCCNTCNNNNNNNNNNNNNNATKTGCACTTATNNNNCGTGNGTGNNNNNNNNNNNCATCNNNNNNNNCTCTYGATGGGTGACTNNCTTNTANANNNNNNTGAAAGCCTCACTCNNNNNNNNAARATATMYNTGTNNNNNNNNNNNNNNNCCNGGNNNNNNCTNNNNNNNNNNNNNNNNNACNNTATNNNNNAGAGGNNNNNNAACNNNNNNNNNNNNAGAGTNNNTTATATACTAGTCNNNNNNNMCAATGCGCCACTATNNTANGTYTTGNCGTTANNNNNNNAGCATNNCCTGNTCTGGAYGCNNNNNNNNNNNNNCACACTTGGAGTYCTCWTGCTTCGCTCCCGGTACCGTGCCGCTAATTCYCNNNGTTGTTCCCNTGGANNNNNNNNNNNNNNNNNNNNNNNNNNNNNNNNNNNNNANNNNNNNNATAGCAATTCCNNNNNNNNNNNNNNNNGAAACYYARCANNNNNNNNNNNAGAACGATCCTTGNNNNNNNNNNNNNNNNNNNNNNNNNNNNNNNNNNNNNNNNNNNNACAACACAGTNNNNNNNNNTNNNNNNNNCAGNNNATNNNNNNRGNNNNNNNTCYTGTGCNNNNNNNNNNNNNNNNNNNNNNNNNNNNGAAGCGCCKRCGGAAGNNNNNNNNNNNNNNGCTGNNNNNNNNNNNNNNNNNNNNNNNNNNNNNNNNNGCNNANNNNNNATCAYTGATNNNNNNACCTTRAAAYTANNNNNNNNNNAWCCMSATGGNNNNNNNNNTGTAGTNNNNNNNNNTGCAACATGNNNNNNNNNNNNNNNNCNCAAAANNNNNNNNCATANNNNCCNCATTCACNNNNNNNCAAAGAATANNNNNNTGCCATGTGANAAGCGTAATAYNNNNNNNNNNCNNNNNNNGNNNNNNNNCNNNNNNNNNGAGACATANKNAAYACGTATTTGTACNNNNNNNNNNNNNNNNNNNGAGGNNNACNNNNNNNNNACGGGGNNNNNNNNNNNNNNNNNNNNNNNNNNCRACNNNNNNNGACCGTGCCNNNNNNNNNNNNNNNNNNNNNNNNNNCGGNNNNNNGCTTCCGTCGAGCNNNNNNNNNNNNNNNNNNNNNNNNNNNNNNNNNYTNTKKACACTNNNNNNNNNNNNNGANATAGNATNAACAAGTCAGGAAGCNNNNNNNNNNNNNNNNNNNNNNNNNNNAGNNNNNNNNNNNNNNNNNNNNNNNNNNNNNNNNNNNGNCTGCTNNNNNNNNNNNNYNNRNNNNNNNYRKGNNNNNNNNNNNNNCCATCATTANNNNNNNNNNNNNNNNNNNNNNNNNNNNNNGCAACATTGNNNNNNNNNNNNNNNNCTGAATNNNNNNNNNGTNCGCCGGGNNNNNNNNNNNNNNNTTCGTNNNNNNCGCTCTATCAGTNTATGACTNNNNNNNTGGGTTCATTACACGNNNNNNNNNNNNNMTCATACTTTTCGACNNNNNNNNNNNNNNNAGACGGTGGTTTCAATAATAACGGNNNNNNNNNNNNNGGGAGCATCNNNNNNNACACTATNNNNNNNNYCGCCGGTCTTACAAGCGGCTAACNNNNNNTTACGTGTNNNNNNNNNNNNNNNNNNNNNNNNNNNNNNNNNNNNGCGNNNNYAAAGGCTGCTACGNNNNNNNNNNTAGGTATANNNNNNNNNNNNCATTNNNNNACANNNNNNNNNTTGGACNNNNNNCCYTGRSGGTCCGGGGCCAANNNNNNNNNNNNNNNNNNNNNNAATCNNNNNACGTAGCTTGCATAGANNNNNGNNNNNNNCMCTGGWTAGCNNNNNNNNNNNNNTCNNNNNNNGACAGGATTNNNNNNNTNNNNNNNNNNNNNNNNNNNNNNNNNNNNNNNNNNNNNNNNNNNNNNNAAAYNNNNNNNNNNNNNNNNNNNNNNNNNNNNNNNNNNNNGATCGCACATNNNNNNNTTGNNNNNNNNNCGAATGNNNNNNNNNNNNNNNNNGACGGAGGANNNNNNGCATTCTGATYGTAATAGCCGTAGTTNNNNNNNNNNNNNNNNNNNNNNNNNNGAGCCGANNCTACAGCNNNNNNGGCCCCCGGGGNAGNCAGNNNNNNNNNNNNNNNTTNNNNNNNGTGACAAGNNNNNNNNNNNNNNGTTTCNNNNNNNNNNNNNNNNAAGAGGGAGNNNNNNNNNNNNNKRCGNNCGCNNNNNNNNNNNNNNNNNNNNNNNNNNNNCCATACAGGTCNNNNNNCARCACCTCTTNNCGNTTTGGCNNATATCTCNNNNNNNNNNNNNNNNNNNNNNNNNANTCACNNNNNNNGNTGTCCCRGCRNNNNNNNNNNGGCNGATGAGGTNNNNNNNNNNGAACTGTGATAGNNNNNNNNATGGTGAMTACNNNNNNNNNNNNNNNNNGATGAGCACTYAMCCNGCCATCWAGGGAATTTCNAGNNNNNNNNNNNNNNNNNNNNNNNNNNNNNNNTATCNNNNNNNNNNNNNNNNNNCACNNNNNNNCTACCARNNNNAACTCANNNNNTAATTTGNTACTNNNNNNNNNNNNNNNNNNNAARTATGGCWCTCCACTNNNNNNNNNNGTCATCAGCYTNGANNNNNNNNNCGCGCTTTCANNNNNGGANCGNGGAAGNTCCTGGNNNNNNNNNNNNNNNNGATRRTACNNTGANNNNNNNNNGTTACGCGCAACCGAACGGNNNNNNNNNNNNNNNNNNNNNNNGCACCAGNNNNNNNNNNAACGTCNNNNNNATGNCCCNGGGTTNNNNNNNNNNNNNNNNNNNNCACGANNNATGAGCTACTNNNNNGGCATTAGACAANNNNNNNNNNNNNNNANNGAGGACTCTCNNNNNCAATGGNNNNNNNNNNNGACGANNNNNNNNNNNNNNNNNNNNGGAGAGTTCTTAGAACCCCCNNNNNNNNNNNNNNNNGTAGTGMCACANNNNAGGGCTGYTTCTAGGACGTAAATNNNNATANCGCCNNNNNNNNNNNNGGTAGGGNNNNNNNTTGANNNNCGCASCNNNTGGACCTNNNNNNNNNNNNNNNNCTGTNNTCTNNNNNNNAGTGATCGNNNNNNNNTACGAACTGCGGACACCTANNNNNNNNNNNGTTGAANNNNCACCACGMCATNNNNNNNNNNNNNNNNNNGAGNNNGAGCAMGTTAATTGTATCACCCANANAAANNNNNNNNNGTGGCCNNNNNNNNNNNNNNNNNCTNNNNNNNNNNNNNNNNNNNGTGACCTCCGGGTGNNNNNNTTTNNNNNNNNANNNNNNNNCCAGNNNNNNNNNNNNNNNNCGWNNANNNAGTNNNNNNNGNAGCATTCCCANNNNNNNNNNNNNNNNNTACGGCAAGNTNNNNNNNNNNNNNNNNNNNNNNNNNTNCCNAYMAACTGGGGTGGAGCAGGCTTACTGTNNNNNNTCNCGAATCGGAANCACAGNNNNNNNNNNNNNNNNNNGGNNNNNYGAGTACTNNNNNNAAGNGATGNNNNGTNNNNNNNNNNNNNNNNNNNGTASYRNAACAGNNNNNNNATATCAYAGNNNNNNNNNNNNNNNNNNNNNNNNNNNNNNNNTCGNNNNNNNNNNNNNNNACGCCNNNNNGTAATAGNNNNNNNNNNNNNNNTTGNNNNNNNGTACCCCATNNNNNNNACATTNNNNNNNNNNNNNNNNNNTCAACACGTNNNNTGGCNANCANNNNNNAATNATGGCNNCATTTTTTNNTGTCATTATNNNNNNACCNAANGCCCGTTNNNNNNTACCCATCNNNNNNNNNNCTNNNMTTANNNNNNNNNNNNNNCATCNNNNNNNNNNCNNNNNNNNNNNNNNNNNNNNNNCCGTCTGTTGCATCCTNNNNNNNNNNNNNNNNGTNNNNNNCGGGTNNNNNNNNNNNNNNNNCGGCGTGCCNTNNNNNNNNNNGGGTCTNNNNNTKTCGYCNNNNNNNNNNNNNNNNATATTAGNNNNNNNNNNNNNNNNNNNNGCTTGTTYSGGNNNNATGACTTYNNGCKCAATGCTNNANNNNNNNNNNNNNNNNNNNNNNNNNNNNNNNNNNNNNCGMNNNNNNNNNNNNAGNACYGGNCKRYCGCNNNNNNNNACRSGWGTGYANNNNNNNNNNNNNNNNNNNMANNTCCNNNNNNNNNNNNNGAGGTANNNNNNNAGTNANNNNTGCNNNNNNNNNNNNNCCTGANANGNNNNNNNNNNNNNNTTCTGGGGGTGGCTTNNNNNNNNNNNNNACGAACAANNNNNNNNNNNNNNNNTTTTGTGGCCTAAACTGCCCCTTGCGCAGNNNNNNNNNSAGGCTAAMCAKTAANNNNNNNNNNATTAAANNNNNNNNNNGGAAAGGNNNNNNNNNNNNNAGAGCCNCTAGCGTCAANTAAKATGTGGNNNNNAGACTGCTANNNNNNNNNNNNNNNNNATTGNNNNNNNNNNNNNNNNNNNNACCCCGACAGAGCGWRCYYANNNNNNNNNNCRNNATNNNNGATAAGTANNATGNTAGTTCACRTGANNNNNNNNNNNNNGGANNNNNNTCGCCNACCANNNNNNNGGTAAGNNNNNNNNNNACAAAANNNNNNNNNNNNNNNNNNNNNNNNNNNNNNNNNNNNNNCTTATNNNNNNNNNNNNNGTGTATGNNNNNNNNNNGCTTGTAAGANNNNAGTATAACNNNNNNNCYTNTNNNNNNNCTCTNNNNNNNNCYCTCGCGGNNNGCCTGCNNNNNNNNNNNNNNNNNNNNNNNNNNNATGTGTTTTANNNNNNNNNNATAGNNNNNNNNNNNNNNNCGGTATTNNNNNNNNNATGGAGCTTGYYMCTTRNNNTATGGNTYKTACAMCWGNNNNNNNNNNNGGCGCNNNNTTTTNAGCGGAGTCNNNNNNNNNNNNNNNNNNNNNNNATTGTACTNNNNNNNNGANNNNNNNNNNNNNNNNNNNNNNNNNNCCWGTAGACNNGAGTCGNCGNNNNNNNNNNGNCCGGCGGANNNNNNNNNNNNNTTCAANNNNNNNNNNNNNNNTTYAGCCATACCNTCNNNNNNNNNNNNNNAGGYCGWGGCGCNNTCACATAACANANNNNNNNAGTTNNNNNNNNNNNNNNNNNNNCCGRTGCNNNNNNNNNNNNNACGNNNNNNNNNNNNNNNNNNNCCNAANNNNNNNNNNNGTTTAGNNNNNNNNNNNNNNNNNNNNNNNNNAAAANNNNNNNNNCCTANNNGTCCCNNNNNNNNGGGNNNNNNNNNNNNYACTAAACGNNGCTCANNNNNNNNNNNNNNNNNNNNNNNNNNNNAWTGGTCNTTNNNNNNNNNNNNNTTGTACTCNNNNNNNNNNNNNNNNNNNNNNNNNNNNNNNCGTGCTCGCCNCCGNNNNGATAANNNNNNNNNNNNNNNNNNNNNNNNNNNNNNTACCNNNNNNNNNNAGGTCATTANNNNNNNNNNNNNNNNNNCCCTCTTGATCCTGCGNNNNNNNNNNNNNNNNNNNNNNNNNNNNNNNNNNNNNNNNNNNNNNGCTYGTGCGCCCGAGTCCTACCNNNNNNNNNNNNNNNNNNNNNNNNNNNNNCRCGNNNNNNNNNNNNNNNNNNNNNNNNNNMTAGCTGATAGAANNNCGTAGCGGACYGCTTCATGTNNNNNNNNANAACCCAGGANNNAGGTTTGNNNNNNNNNNNNNNNNNNNNNNNNNNTCCTCTNNNNNNCAATTNTNNNNNNNNNNNNNNNNNNNNNNNNNNTCGGACYNNNNNNNNNNACTNNNNNNNNNNNACCTGTACGYANNNNNTGGTNGCTTANNNNNNNNNNNNNNNNNCGCCACANNNNNNGTCCAGNNNNNNNNNNNNNNNNNCTGGGGNNNNNNNTTNNNNTNNNNNNNNNNNNNNNNNNNNNGNNTAACNNNNNNNNNNNNNNNNNNNNNNNNNNNNNNNNNNNNNGGCACTMCCAGNNCACTGNNCNNNNNNNNNNNNNNNNGGGTCCCCTGGGTGAGACTGTCNNNNCTATGNNNNNNNNNNNNNNNCNANCATGTTGGAYAAATNTNCGCNNNGCNTNAGTTCNTATMRYNNNNNNNNNNNACTNNNNNNNTTNNNNNNNNNNNNNNNNNNNNNNNNTGTTANNNNNNNNNNNNNNNNNNNNNNNNNNNNNNNNNNNNNNNGCAAAAAAAGTTRCGRCRYCCATCWGYYNNNNNNNNNNNNNNTTTNNNNNNNNNNNNNNNCAMCTMANCGACTGCGTRKYGCACTTNNNNNNNNNNNNNNNNNNNNNNNNNNNNNRTNNNNNNNNNNNGTGAGCGCTRGCGGTNNNNCAGNNNNNNNNNNNNNNNNNNNNNNNTCATTNNNNNNCCNNNNNNNNNNNNNNNNNGACATNNNNCACYTNNNNNCCTGGCNNRTCTTGATGGTGCTCGCGGCGGNNNNNNNNNNNNNRACTGTAMATNNNAGMAGAMGATTRTCGNNNNNNNNNNNNNNNNNNNNNNNNNNNNNNNNGGRKGTGNNNNNNNNNNNNNNNNAYCTGATNNNNNNNACGATAANNNNNNNNNNNNNNNNAGGGGTCCCCGTTNNNNNNNNNNNNNNNNNNNTCGGNAGCNNNNNNNNAAGGNNNNNNNANGRGTATTAACCNNNNNNNNNNANTGNNNNGNNSTTSAACNNNNNNWGAAAATANNGCNTTGNNNNAGATACNTCNNCATAGTGTTGAACTNNATATCTAACGRCTATAATNNNNNNNTATGGGNNNNNNNNACGAGCGTGCGCGTNNNNNNNNNNNNNNNNNNNNNNNNTTNNNTMTNNNNNNNNNNGAGGCSYRGTTCTNATNNNNNNNNNNNAGCWGTTNNNNNNGNNNNNNNNNNNNNNNAGGTGCGACAGTCGCCGNNNCCATNNNNNNNNNNNAGCATKTGCTAGAGNNNNNNNNNCCTSCNNNTGTCCNNNNNNNNNACACATCTGGTCCTNNNNAAACGATTTCCAGNNNNNNNNNNNNNNNTTNNNNNNNNGNNATNNNNNNNNNNNNNGTTRNCCKCGWAANNNNNNGGGAWACTACCCTAATANNNNNNNNNNNNNNNNTACTAATGTATAANNNNNNAATTTKNNNKTAAATACCCTAGAANNNNNNNNNNNNNNNNNNNNNNNNNNNNNNGGNNCGCCTTACCAGCTGAACTAAAANNNNGGCCGNAGTYRKTGANNNNNNNNNNNCACCCGTNNNNNNNNNCGTTNNNNNTGTATCATTGANNNNNNNNNNNTACCTNNNCCCTGNNNNNNNNNNCCACCCNNNNNNNACCAGTNNNNNNNNNNNNAAANANNNNANNNNNNNNNNNNNNNNNNNNNNNNNNNNNNNNNNNNNNNNNNNNNNNNNNNNNNNNNNNNNNNNNNNNNNNNNNNNNATTYCATTANNNNNNCATNANTGTNNNNNNNNNNNNNNNNNNNNNNNNTTATCTNGTTNNNNNNNATCRNTCNTTNGTAGAANGCACGCNNNNNNNNNNNNTCTTGWGTAANGNNNNNNNNNNNNNNNNNNNNGACTGGGAGGCCCCGGCAACGAGTTTNNNNGNNNNNNNNNNNNNNNNGTANCGGGCCNNNNNNNGNTAAAAATTCATTTGTAAAAGGNNNNNNNNNNNNNNNNNNNNNNNWCCTANNNAGGCNNGCNNNNNNNNNNGAGCTAACCCCGTGCGNNCCGNNNNNNNNNNNCGTYGTGGNNNNNNNNNNNCANCAGTGNNTCGTNNYNGANNNNNNNNCCTTWGCGAGCTNNNNNNNGATTGATTCNNNNNNNNNAGTNNNNNGCANNNNNNNNNNNCAAATTCCTGNNNNNNNNNNNNNNNNNAGNNNNNNNNNNNNNNNNNNNNNNGTGCAACNGGANNNNNNNNNNNNNCGTCCNGGCTNNNNNNNNNNNAACCCNNNNNNNNNNNCCTCGAGATNNNNNNAGACTNNNNNNNNNNNNNNNTTAANNNNNNNNNNNNNNNNNNNNNNNNNNNNNNTGGTAGGCACTACACTTARAAGTANNNNNNNNNNNNNNNNNNNNNNNNNNNNNNNTCTAATNNNNNAGGCANCCCNNNNNNTCAAAGTNTTNNNNNNNNNGARAATTNNNNNNNNNANNNNNNNCCATGTTCTTNNNNNNNNNNNNNNNNNNNCCGCATACNNNNNNNNNNNNNNNNNNNNNTGTGNNNNNNNNNNNNCCTCACAGAGNNNNNNNNNNNNNNNGCTNNNNNNNNNNNNNNNNNNNNNNNNNNGGTNNRTCCNNNNNNNNNNCTGTGRGGGYTTTNTCGANYTNNNNNNNNNNTGACTRGNYANNNNNNNNNNNNNNNNNNNNNNCCGTTAGNNNNNNNNNNNNNNNNNNNNNNNNNGTAGATTGTCATCGNNNNNNGACARATAATAANNGAATGNNNNNNNNNNNNNNNNNAGTAAGCNNNTATNNNNNNNNNNNNNNNNNNNNNTACSGTTTGCAGGGNNNNGGCTATNNNNNNNNNNNNNMYTGCCNNNNNNNNNNNNNNNNGTYNNNNCCSCACTCGNCGCNNNNACCCCNNNNNNNNNNNNNNNNNNNNNNNNNNNNNNNNNNNNNNNNNNNNNNNNNNNNNNNNNCAATGNNNNNNAAMCNNNNNNNNNNNANTGGGNNNNNNNNNNNNNNNNNNNNNNNNNTTNNNNNNNNNNNNNNCCTCGTTCRCGCATTCNNNNNNNNCCANNNNNNCWTATGTNNNNNNNNNNNNTGGGYNNNNNNNNNNNNTTTTGCGGNNNNNATYATAGCYANNNNNNNNNNNNNNNNNTAGTSCNNNNNNNNNNNNNNNNNNNNNNNNNNNNNNNNTGTGGCCGCCTCGTGNTAACNNNNNNCGGTTTACNNNNNNNGAAGCNNNNNNNNNNNNNNNNNNNCGANNNNNNNNNNNNNGTCTANNNNNNNNNNNNNNNNNNNNNNNNNNNNNNNCNCCCNNNNNNNNNNNNNNNRCGGGTNNNNNNNNNATCCCTCGATNNNNNNANCGNNTNGCCNNNNNNNNNNNNNNNNNNNNNNNNNNNNNNNNNNNNNNNNNNNNNNNNNNNNNNNNNNNNNNNNNNNNNNNNNNNNNNNNNNNNNNNNAAACGGCCNTTATAGCNNNNNNNNNAYGAAAACNNNNNNNNNNNNNATCAGNNNNKRARRYTRTACCNNNNNNNNNNNNNNNNNNCAGTGNNNNNNATNNNNNNNNNNNTATCGGNNNNNNNNNNNNNNNNNNNNNNNNNNNTACCCCNTTNNNNNNNNNNNNNNNNNNNNNNCAATNNNNNNNNNACTAYTGCNNNNNNNNNNNNNNCGTTAGANNGGCATGANNNNNNNNNNNNNNNNNNNNNNNNNGNNATNNNNNNNNNNNNNAAGACGTCCACGNNNNNNNNNNNNTAAACGTCTNNNNNNNNATCNNNNNNNNTCAGATCTNAAGGGCTGATTGCNNNNNNNNNNNNNNNNNACANNNNNNNAGCTANNNNNNNNNCCNNNNCTATAAGCCNGAATNNNNNNNNNNNNNNNNNNCCGGNNNNNNACTTCGAGAAGATTNNNNNNTRATCCCCNNNNNNACGCANNNCTAGTCNNNNNNNNNNNNNNNNNNCTTCATANNNNNNNNNNNYGNNNNAKCGCGNNNNNNNNNNNNNNNNNNNGGTNNNNNGAGGATATGCTCAARYKGCTGTCNNNNNNNNNNNATATGCGTAAGACCTATTTAGNNNNNNNNCNNNNNNNNNNNNNNNNNNNNNNNNNNNNNNNNNNNNNNNNTCGCTMNNNNNNNNGNNNNNNNNNNNNCATCGATNGAGAAATNNNNNNNNNNNNNNNNNNNNNNNATANTNTNANNNNNNNNNNNNNNNNNNNNNNNNNNNCGTGRGAGRNNNNNNNNNNNNNNNNNNNNNNNNNNNNNNNNNNNNNTWGACANCAACTCTTANNNNNNNNNNNNNNNNNNNNNNNNNNNNNNNNNNNNNNNNNNNNTCCGAGACTNNNNNNTGGMYCYCTNATAGTTAGATTGCAANNNNNNNNNNNNACGNAAGYWTCGAACGNNNNNNNNNNNNNNNNNNNNNNNGNNNNNNNNNNNANNNNNNNCACAAAAAAWNNNNNNNNNNNNNNNNNNNNNNNNNNNNNNNNNNNNNNNNNNNNNNNNNNGCATTCNNNNNNNNNNNNNNNNNNNNNNNNNNNGGCGTTCTNNNNNNNNNNNCGCATNNNNNNNNNGATNNNNNNNNANNNCAGGMNATCAAANNNNNNNNNNNNNNNNTGTCTTCAGAGCGNNNNNNNTGTATTGTCGTCTGANNNNNTGACGCTTCCCTGCCATNNNNNNNTTGCTTNNNNNNNNCGTTCCCCTTTTNNNNNNGCTNNNNCCATGNNNNNNNNNNNNNNNNNNNNNNNNGAGANNNNNNNNNNNNNATAAAATAGNNNNNNNNNNNNNNNGGCTATMTNNNNNNNNGCGCTTNNNNNNTAAANNNNNNNNNNNNNNNNNNNGGAATCGCGCTCAARANNNNNNNNNNNNNNNNNNNTTCTGCAATCNTNNNNNNNNACGTGAANNNNNNNNNNNNNNNNCATGGTNNNNNNNNNNNNNNGGATGACTGCCTACCCGTTNNNNNNNNNNNNNNNNNNNNNNNNNNNNNNNNNNNGAYTGTACTCTNNNNNNNNNNCNNNNNNNNNNNNNNNNACGGTTGNNNNNNNNNAGGACATCTGGGCATTTACACACCNNNNNNCTANNNNNNNNNNNNNNNNNNNNNNNNNNNCGCGTNNNNNNNNGGAATCNNNNNAAGCNNNNNNNNNNNNNNNNNNNNNGGCNNNNNNNNNNNNNNCCGGCNNNNNNNGACTANNNNNNNNNNNNNNNNNNATTTNTTTNNNNNNNNNNNNNNNNNNNNNNNNNNNNNNNAAGGGAGCRANNNNNNGTTCCTTANNNGTTNNNNNNNNNNNNNNNNNNNCGTTGTNNNNNNNNNNNNNNNNNNNNNNNNNNNNNNNNTTGNNNACTGTSGGCTNNNNNNNNNNNNNNNNNNNACCATGTAGCGTACNGCTGACNNNNNAGCGTTNATAGTWACAAATNNNNNNNNNNNNNNCATAGNNNNNNNNNNACNNNNNNNTAGANNNNNNNNNNNNNNNNNNNNNNATTAANNNNNNNNCAAATGAANTAGGCAGGGGGAGCTATTTTACCCCYACANNNNNGTNNNNNGGTGNANNNNNNNNNNNNNNNNNNNNNNNNNNNNNNNTGANNNNNNNNNNNNGNTGANGNNNNNNNNNNTSGCNNNNNNNNNNNNNNNNNNNNNNNNNNNNNNNNNNNNNNNNNNNNNNNNNNNNNNCCTACCAGCGGCCTTCTGGNTTATTTCCAAKNNNNTATCANTTAGAANNNNNNNNNNNNNNTTCCAANATGANCAACGGTNATYATACNNNNNNNNNNNNNNNNNNNNNNNNNNNNNNNCCTGNNNAATTGNTCAAGCCCTGTTRMTTACACNTNNNNNNGAGCNAANCACNNNNNNNNNNNNNNNACGCGNNNNNNNNNNNNNNNNNNNNNNNNNNNNNNNNNNNNNNNNNNNNNNNNNNGANNNCCGGTTGGCNGTCCGTAGAAANNCGGANNNNAGTNNTGGAGTTGCANNNNNNNNNNNNNNNNNNGAANNNCTCNNNNNNNNNNAGGNNNCGTAGCANNNNRYANNNNNNNNNNNNNNNNNNNNNNNNNNNNNNNNNNNNNNNAGNTNNNNNNNNNNNNNNNNNNNNNNNNNNTGCAGCCAATAGACACANNNNNNNNNNNNNNNNNNNNNNNCGGTTNNNNNNNNGNNNNNNNNNNNNNNNNNNNNNNNNNNNNNNNNNNNNNNNNNNNNYNNNTAGSNNAATTCANNNNNNNNNANNNNNNNNNNNNNNNNNNNNNNNTCNNNNNNNNNNNNCCGTANNNTAGCGACTGTCCTTATGNNNNNNNNNNCTTTGNNNNNNAGCNNNNNNNNNNNNGGCTNNNNNNNNNTGGNACNNNNNNNNNNNNNNNNNNNNNNNNNNNNNNNNGCCTCCNNNNNNNNNNNNNNNNNNGAAYCYYANNNNNNNNRWGCATCGTNNACTCGNNNNNNNNNNNNNNNNNACCCTGTCGCCAGCCATNNNNNNNNGTTTGANNNNNNNGGACGAYGANNNNNNNNNNNNNNNNNNNNNNNNNNNNNNNNNNNNNNNNNNNNCCTNNNNNNNNNNNCTGCNNNNNNNTTCCCTGANNNNNNNNNTGTANNNNNNNNNNNNACGACTCATAGMAGCCWNNNNNNNNNNCGCTCCGCTGGNNNNGACGGCGACGNNNTCAANNNTGTCACGTCNNNGATTCCAAACTANNNNNNNNNNNNNNNNNNNNNNNACCNNNNNNNNNNNNNNNNNCACNNNNNNNNNNNNNNNNNNNNNNANTCGNNNNNNNNNNNNNACAANNNNNNNNNNNATCAGTACGATATCTGCANNNNNNNNNNNNNAAAATCCGCCNNNNNNNNNNNNNNNNNNNNNNNNNNNCAGATTRGTCNNNNNNNNNGANNNNNNNNNNNNNNNNNNNNTNCCACGTGCCRGGCANNNGACATGTGNNNNNNNTTGCGATAGGCCATGCAAAAAWATTATGAAACGTTNNNNNNNNNNNNNNNAGGAGANNNNNNNCGTKCGAGNNNNNNNNNNNNNNTTAANNNNNNNNNNNTGCCATACGCGCNNCTCATTCGTNNNNNNNNNNGGTANNNNAATCCTYAANNNNNNNNNNNNTAGCNNNNNNNTGNNNNNNNNNNNNNNNNTTCTGCRGGTATTATATACNNNNNNNNNNNNNNNNNNNNNNNNNCCATTTTNNNNNNNNNNNNNNNNGACTGGATGTATCCAATGAATNNNNNNNNNNNNNNNCGAAAAATGATGTCACNNNNNNNNNNNNNNNNNNNNNNNNNNNNNNNNNNNNNNNNNNNNNNNNNCTNNNNNNNNNNNNNNNNNNNNNNNNNNNAGGANNNNNNNNNNNNNNNNNNNNNNNNNNNNNNNNNNNNNNCTGGCGGCTAWGCCAWAAATATNATGTATAGAGGTNNNNNNNNNNNNKCCCAGRNNNNNNNCGGAGGGCACCATTCNNNNNNNNNNNNNNNNNNNNNNNNNNNNNNNNNNNGCGGNNNNNNWGACATNRATCAWCTAGGNKAARNNNNNNNNNNTAGGNNNAGATCTTNNNNNNNNNNNNAGGCNNNNNTTCAGGCGNNNNNNNNNNNNNNNNNNNNNNNNNNNNNCGANNCTCNNNNNNNCCMCTTTTCAGAATCSCNNNNNNNNNNNNNNNNNNNNNNNNNNNNNNATCTTGTGTCCTNNNNNNNNNNNNNNNNNNTTATCYKSCRAGATAGCTCGNNNNNNNNNNGTTNNNNNNNNGSCNGCNACNNNNNNNNNGAATGNNNNNNNNNNNNNNTGACAGNNNNNNNNCCGATANNNNNTTTGATNNNNNNNGGCTANNNNNNNNNNNNNNNNNNNNNNNNNNNNNNNNCTCYYCTTTTCNNNNNNNNNNNNNNNNCAGTNNNNNCAACAGCGGGGCNTTGNNTCRACACGAYCAGGATNNNNNNNNNNNNNNNNNNNTAAANNNNNNNNNNNNNGNNNNNNNNNNNNNNNNNNNNNNNNNNNNNNNNNNNNGTGATTCGCTNNNNNNNNNTAATCTTACANNSCNNNNNNNNNNNCCNNNNGTACTCTGGANNNNNNNNNNNNNNNNNNNNNNNNNNNNNNNNNNNATGAGGAGCGAGGNCTGNNNNNNNNNNNNNNNNNNNNNNNNNNTGGGTCCGATTACTNCNCCCGGGCNNNNNNNNNNNNNNNNNANNNNNNNNANRAGNTGGGANNNGGNRNNNNNNNNNNNNTTAYNNNNNNNNNNNGCCGMSAACCGTCGCCACTAWCTNNNNNNNNNNNNNNNNNGNNNNNCTTACCTCGTATGTATCNNNNAGANNNCAAATTAGANNNNNNNNNNNNNTNNNNNNNNNNNNNNNNNNNNNNNCTAYGNMGGNGNCNNNNNNNNNNNNNANNNNNTNNNATNNNNNNNNNNNNNNNNNNNNNTWTTNNNCTNATTCNNNNNNNNNNNNNNNNNNNTGGGCGGCTCGTTTCCGTCNNNNNTACNNNNNNNNNNNNRTGCNTANACCGCNNATNNNNGCCCGACNACTGGCNNNNNNNNNNNNNNNNNNNNNCCAAGGTNNNNNNNNNNNNNNNNNNNNNNNNNNNNACAANNNNNNNNNNNNNNNNCGCTCAGCGNNNNNNNNNTATGTGCNNNCCCTANCNGATTNNCTGATNNNNNNNNNNNNNNNNNNNNNNNNNATNGGTATGGCMNNNTANNNNTGNNNNAYATTAGTSRTGAGGTGTTNCATCGTTGTATAATTCTACCNNNNNNNCTACCTAAAGATNNNNNNNNNNNNNNNNNNNNNNGATGGGACCTAANNNNNNNNNNNNNNNNNNNNNNNCATGYNCNNNNNNTTGACAATAGNNNNCCGACACAGNNNNAGGGNNNNNNNNNNNNNNNNNNNNNNNNNNNACAGCGGTCTTGYAGNNNNNNNNNNNNNNNNNNNNNNNNNNNNNNCTGATNNNNNNNNCGNNGTGGCGNNNNNNNNNNNNNNNNNNNNNNNNNNNNNNNNNNNNNNNNNNNNNNTGTANNNNNNACAAGGNNACCNNNNNNNNNNNNANNNNNNAGAACANNNNNNNNNNNNCCYGANNNNNNNNNNNNNNNNNNNTARATANNNNNNNNNYCGCRACGGTCNNNNNTNNNTATCTGTNNNNNNNNNNNNNNNNNNNTCTAAANNNNNNNATAGCNNNTNNNNNNNNNNNNNCAGTCAAGCCCNNNNGAGACTCCNNNNNNNNNNNNACACNCNNNNNNNNNNNNNNNNNNNGCTCCRCTCANNNNNNGCCWCCCAGGGAAAGGCAGACNNNNNNNNNNNNNNNNNNANNNNGATGGAANNNNNNNNNGAGGCANNNNNCAGCACGGNNNTNCNNNNNNNNANNNNNNNNNNNNNNNNNNNNNNNNNNATTCGTNNNNNNNNNRCATCTGNNNNNNNNNCTTAGANNNNNNNNNNNNNNNTCTGNYGTAGGNNNNNNNNNNNNNNNNAGNNNCAGNNNNNNNNNGCACTANNNNTCMNGGGGGAGTNNNNNNNNNNNNNNTACGCGTATTGNNNNNNNNNNNNNNNNNNNNCATCTAGNNNNNNNNNNNNNNNNNNNNNNNNNNNNNNNTNNNNNNNNNNNNNNNNNNNTCTNTCTANNNGNNNNNNNNNNTTANNNGACNNNNNNNNNNNNNNNNNNNNNGCNNNNNNNNNNNNNNNNNNNNNTNYNRGCGNGARNNNNNNTTCNNNNNNNNNNNNNNNNNNNNNNNNNCGANNNNGAACCATCATTCGYTNNNNNNNNNNNNNNNNNNNNNNNNNNNNNNNNNNNNNNNNNNNNNCCATTGGGNNAYCACATTGCTCATCNNNNNTATGRATCGTCGTCACCNNNNNNTATTTTCCGCTANNNNNNNNNNACAAGNNNNNNNCCCNTCGGGNNNNNNNNNNNNNNNNGACNGCCCANNNNNNNNNNNNNNNNNNNNNNNNNNNGNNNNNNNNNNNNNNNNNNNNNNNNNNNNNNNNNNNGNNNNNNNNNNNNNGGTCGAAAAGTGTTGAGAGNNTCCCCACARCTRACGGCTGGCCGNNNNNNNNCCTTCGGCAMYWCTNRCNNNNNNNNNNNNNNNNNNNNNNNNNNNNNTTGYGCTAYNNNNNNNNNNNNNNNNNNNNNNNNNNNATTTTNNNNNNNNNNNNNNNNNNNNNNNNTATGTTCNCCCGCTCTACNTGNNNNAGCAANNNNNNNNNNNNNNNNNNNNACTGCTCNNNNNGGGNNNNNNNNNNNGAGCNNNNNNNNNNNNNNNNNNNNNNNANNNNNNNNNNNNNNNNNNNNNNNNNNNTGTGACNNNNNNNNNNNNNNNNTCGCANNNNNNNNACTGANCCTCTTGTTTCACCGNNNNNNNNNNNNGAMMGCGTCGAGGCTTNNNNNNNNNNNNNTCCANNNNNNCSCGNANNCNNNNNNNNNTGGTTGTNNNNNNNNNNNNNNNNNNNCGGAGAAGANNNNNNNNNNNNNNNNNNNNNNTAGCTTAGGTAGACNNNNNNNNGRCAGTNNNCTCGTNNNNNNNNNNNNNNNNNNNNNNNTGAGTKGCCTGATTTGTGTTNNNNNNNNNNNNNNGCTGNNNCTTAAGCNNNNNATATTTNNNNNNGCGGNNNNNAACCGGTRAMNNNNNNNNNNNNNNNAANNNNNNNNNNNNNNNNGGGGAAGGNNNNNNNNNNNCTATTATGNNNNNNNNNNNNNNNNNNNYCGAANNNSCCGGGGTAAGCCMNNNNNNCGACTGNNNNNNNTCTAGGCNNNNNNNCGCGCNNNNNGCATACGACCNTAAGANNNNNNNNNNNNNNNNNNNNNNNNNNNNNNNNNMTTYNNNNNNCATNNTNNNNTAGTAGANCAGMACCNNCATAGCANTAGANNNNNTGSAANNNNNNNNNNNNAGCGAARCGNNNNNNNNNNNNNATNNNNNNNNNNNNNATCGCTNNNNNNNNNNNGGCGGGNNNNNNNNNNNNNNTTCTANCGGANNNNNCTTNNNNNNAAACCTANNWAATNNNNNNNGRTRTYCGTATTANNNNNNNNNNNNNNNNNGCACTTATNNNNNNNNNNNNNNNNNNNNNATTGTWTAGCCYANGNNNNNNNNNNNNNNNNNNNNNNNNNNNNNCAAAYRCAACGTTNCTAATANNNNNNNNNNNNNNNNNNNNAACACTNNRRRNNNNNNNNNNNCCGNNNNNNCAGANNNNNNNNNNNNNNNNNANNNNTGCARGTCAAGGNNNNNNNNNNNNNNNATAGATTCNNNNNNNNNNNNNNNNNNNNGNCGAGCTGNNNNNAGTGGACTGTNNNNNNNNGGGATGNNNNNNNNNNNNNCGAGANNNNNNNNNNNNNNNNNNNNNNNNNCTGTTCNNNNGAAGTCTCNNNNNNNNGTTTGCTGCNNNNNNNNNNNNNNGTTCCCCNNNGGGGGCNNNNNNNNTCATTNNNTNTTATCTTNNNNNNNNNNNNNGTRGGNGARGANNNNNNNNNNNNNNGAAAATCSGTGTTGTTTTTAATTGGNNSRGTMSAANNNNNNNNNNNNNNNNNNNNTNNNNNNNNNNNNNNNNNNNNNNNNNNNNNCGNNNNNNNNNNNNNNNNNNNNNNNNNNNKAGCCGNNNTNNNNNNNNNNNNNNNNNNNNNNNNNNNANNNNNNNNNNNNNNNNNNNNNNGAATCNNNNNACACNNNNNTGYGGRRTAAGTGYRKTNNNGTGGCNNNNNNNNNNNNNNNGCTYAGAACTTCTTGGNNNNNAGAAAGAANNNNNNNNNNNNNNNNNNNNNNNNNNNNNNNNNNNNNNCCCCGNNNNTATAAATCCNNNNNNNNNNNNNNNNNNNNNNNNNNNNNNNNNNNNNNNNNNNGAGYRAGGCNNNNNNNNNNNNATGCCGRACCTNNNTTCCCCNTGNNNNNNNNNGKNNNNNNNNNNNNNNNNNNNNNNNTACNNNNNNNNNNNNNNNNNNNNNNNNNNNNNNNNNNNNNNNNNNCGACGACCNNNNNNNNNTCTGCNNNACAAANNCCCGCGYNNNNNNNCGAAKCGGGTNNTACNNNGGTCGTGCWCCATANNNNNNNNNNNNNNNNNNNNNNNTNNNNNNATNGATCANNNNANNNGCNNNNNNNNNNNNNNNNNNNNNNNNNNNNNNNNNNNNGGTAATCACTGTAGAGGTNCGCNNNNNNNNNNNNNNNGNGTANNTAANGTCACNNNNNNNNNNNNKCTARGTGATNNNNNNNNNNNNNNNGCTAAGAATTNNNAGGNNNNNNNNNCCATNNNNNNNNNNNNNNNNNNNNNNNNNNNNNNNYCATAATTGARGNNNNGTTTCTCNNNNNNNNRNNNNTATGAGACNNNNNNNNAGANACTATNNNNNNNNNNNNNNNCTTGTATGAATTGNNNNNNNNNAGNNNNNNNNNNNNNNNNNNAGNNNNNNNNNNNNNNNNCNNNNAGGGCACGGCATYATANNNNNNNNNKCRGRNNNNNGAAGACGGATGTNNNNNTGTAACTMNNNNNNNNNNAGTGCCCTNNCNNNNNNNNNTNATNNNNNNNNNNNNNNNNNNNNTCTAAAANNNGTAAANATCTNNNNNNNNNNNNNNNNAGANNNNNNNNNNNNNNNNNNNNNNNNNNNNNNNNNNNNNNNNNNNCGTTGRTCNACANNNNNNNNNNNNNGGACCGCGGGTGTCNNNNNNNNCTGGAATYATATNNNNNNNGNCTTTTNTGGCCNNNNNNNARTAACGNNNNNNCNNNNNNNNNNNNNNNNNNNAAGTNNNNNCTGATTNNNNNNACTATATNNNNNNNNNNNNNNNNNNCGTTGGACGCTTCGGCGYAYCCRYRCCGCNNNNNNAANNNNNNNNNGCYACTGACNGGTGTGCTAATANNNNNNNNNNNNNNNNATCCACNNNNNNNNNNNGCCTRRAYKGCTATCCGAWNNNNNNNYARTGSRGAGCNNNNNNNNATNNNNNNNNNNNNNNNNNNNNCTACAGTTAGCCGTACAAACGTAGATCTNNNNNNNNNNNGATGCAGNNNNNNNNNNNYAGTNAGNNNNNNNNNNNNNNNNNNNNNNNNNATGAGYGTNNNNNNNNNNNNNNNNNNNNNNNNNNNNNNNNNNNNNNNNNNNNNNNNGGTTTCGNCTATCTTWGCGTTAGNNNGTNNNNNNNNNNNNNNNNNNCCTGNNNNNNNNNNNNNNNAANGAGTTCNNNNNNNNNNNNNNNNNNNNNNNNNNNGNNNNNNNNNNNAGCGCGAATNNNNNNNNNNNNNNNNNNNNNNNNNNNNNNNNNNNNNGCANNNNNGGTTTGCGTTGTATCGGGNNACAANNNNCTCGAGGAGATGGNNNNNNNNNNNNNNNNNNNWTTTTCCCNNNNNNNNNNNNNNNNNNNNNNNTGGGAAGTGAGANTAGCGCCNNNNNNCCATTACCTCGCGGANNNNNNNNNNNNNNNNNNNNNNNNNNNNNNNNNNNNNNNNNNNNNNNNNNNNNNNNNNNNNNNNNNNNNACAGCACAACGCRAGGWMAGNNNNNNNWNYYRNNNNNNNNNGTGCANNNNNNNNNNNGCGTGYATANNNTCACTNNNNNNNNNNNNNGTTTTTANNNNNACCNNTGCAGTTAGCCANNNNNTTCTNGANNNCNNNNNNNNNNNNNNNNNNCAANNNNNNNNNNNNNNNACNCCTCATNCNNNNNNNNNKATACNNNNNNNCGTTCTTTGGATNNNNNNNNCATANTTCCACNNNNNGCTATTWNNNNGGGCACTCCNTAAGTGCANNNNNNNNNNNNTTTNTCCNNCATACGGNNNNNNNNNNNNNNNNNNNNNNWCNCAAATCCNNNNNNNNNCCTAGGTCGCGTGACTGGTGTGTNTGNNNNNGACYACACAGTGCATGGAGCTRKANNNNNNNNNNNNNNNNNNNNNNNNNNNNNNNNNNNNNNNNNNNNNNNNNNNNNNNNNNNNNNNNNNNNNNNCGGAATCCAACGANNNCTGGCNNNNNNNNNNTAANNYTTNNNNNNNNNNNNNNNNNNNCATTATSGYAGAGNNNNNNNNNNNNNNNNNNNTCTAANNNNNNNNNNNNNNNNCTAAGTTTTCCANNNNNNNNNNNNNNNNNNNNNNNNNNNTCGAGRCTNNNGCTCAAAWTAACCGACGNNNNNNNNNNRGCNNNCAGCNNNNNNNNNNNNNTTAGTGAGGAGAAAGCTNNNNNNNNNAGGTTGTANNNNNNNNAGGTNNNNNNCAWGWMYNNNACTTNNCGCGGCANNNNNNNNNTGGTCATNATNNNNNNNNKRKTRNNGCCTNNCAGTTAYTNTNNNNNNNRTTATGNNNNNNNNNGAYCAARATCANNNNTGGCATNNNNNNNNNNNNNNNNNGAGAGGTTCAGNNACCCTTCTNNNNNNNCGTGACAACCGTATCGAGNNNNNNNTGAAAWNNNNNGTCCCNNNNNNNTTSCCGTNNNNNNNNNNNNAGWNNNNNGTGGCRNNNNNNNNNNNNNNNNNNNNNNNNNNNNNNNNNNNNNTAATTTTGAAAGAGCATNNNNNNGTCGGANNNGCTATAGCGTCTATAGTNNNNNNNNANTNNNNNNNNATNNGMSNNNNNNNNNNNNNNGTTTNNNNNNNNNNGCTTCTTGCGAAACGGTACGNNNNCCGCGNSGCACNNNNNNNNNGAGGTNNNNNNGNNNNNNNNATACCNNMGCTANNNCNAACTAANNNNNMGYWRACAATCCTTGGANNNNNNNNNNNNNNNNNNNNNNNNNNNNNNNNNNNNNNNNNNNNNNNATCCTNNNNNNNNNNNNNNNNNNNNNNNNNNNNNNNNNNNNNNNAGTNNNNNNNNNNNNNNNNNNNNNATTACTATNNNNNNNNNNNGCGNNNNNNNNNNNNNNNNNNNNNNNNNNNNNNNNNNNNNNNNNNNNNNNNNNNNNNNNNNNCTGAATAGCNNNNNNNNNNNNNNNNNNGYWCGTACTATCNNNNNNNNNNNNNNNNNNNNNNNNNNNNNNCGGTNATGGGCCCTGCCGGCGGTCCGGGNNNNNNNNNNNTGTCGNNNNNNNNNNTAAAANNNNNNNNNNNNNTCCTNNNNNNTNGGGAATANNNNNCCCATNGCGGTTNNNNNNNNNNNNNNNNNNNNNNNNNNNNNNNNNNNNNNNNNNNNNNYTTTTANGAAGNNNNNNNNTACGGAGNTNNACGCNYCGAACAATTATGTCWATCTCAATCCCGNNNNNNNNNNNNNNNNNGAGNTNNACGTTACYCTNNNTGTTTTCANTNNTCATGAATTNNNNNNNNNNNNNNNNNNNNNNNNNNNNNNNNNNNNNNNNNNNNNCGGGCGACGTAANNNNNNNNNCTAAACNNNNNNNNNNNNNACGCCGACCGNNNNNNNNNNNNACRTMTNNNNNNNGGNNNNNNNNNNNNNNNNNNNNNNNNNNTACNNNNNCACTATGTNNNNNNNNNNNNATTTCWGRGTTACYATCANGCGNNNNNNNNNNNNNNNNNNNNNNNNAGANNNNNCKTCGAGAAATCCCGCCYAGATANNNNNNNNNNNNNGTGCNNNNNTTAGCGAGNANTNATTCCGCCGNNNNNNNNNNNNNAAATCGTTANNNNNNNNNNNNNNNNNNNNNGAGGTANNNNNNNNNNNNNNNTTNCGNNNNNNNNNTCAGCAANNNNNNNNNNNNNNNNNNNNNNNNNNNNNNNNNNNNNNCGCNNNNNNNNNNNNNNNNNNNNNNNNNNNNNNNNNNNNTCCATCRNNNNNNGCRGCCAGMNNNNNNNNNNNNNNNNNNNNNNAGCCYGCCCNNACCGCAGTAGAGCTTCNNNNNNNNCCAGGGCCATGYCMGNNNNNNNNNNNNNNNNNNNNCTAAGNNNNNNNNNNNAACCCGTACNNNNNNNNNNNACCTSAAGCTGTNNNNNNTTNANAGNNNCNNNNNNNNNNTTCTACTNNNNNNNNNNNNNNNNNNNNNNNNNNNNNNNNNNNNNNNNNNNNNNNNNNNNNNNNNNNNNNNNNNNNNCAACAGCGGNNNNNNNACCTCANNNNNNNNNNNNNNNNNNNNNNNNNNNNNNATAAGANNNNNNNCAGNNNNCACTCCTTGGTGGGTYGCCAGCCCATAGNNNNNNNNNNNNNNNNNNNNNNNNNNAGANTGCNNNNNNNNNNNNNNNNNAAGGCYTACANNNNACCGCNNNNNGRACGTAAGGAGCGNNATAANNAGGTCCNNNNNNNNNNNNNNNNTCCNNNNNNNNNNNNNNNNNNNNNNNTGTGCTNNNNNNNNNNCCTCGTCNNNNNNNNNNNNAGACATCCAGGTCKCTNNNNNNNNNNNNNNNNNNNNNNNNNNNNNNNNNNNNTGCNNNNNNNNNNNNNNNNNNNNNNNNNNNNGGATRGGTCNNNNNNNNNNCCGNNNNNNNNNNNNNNNNNNNNNNNNNNNNTCAGANNNNNNNNNMGCNNNCYTTCCNNNNNTCNNNNNNNNNNNNNNNNNNCGTRTCARGCCCGCCAMCNNNNNAGGCGCTRGNNNNNNNNNNNTCGMACTNNNNNNNNNNNNNNNNNNNNNNNNNGAANNNNNNNNNNNNNNNATTCCNNNNNNNNNNNNNNNNNNNNNNNNNNNNNNNNNNNNNNTGGGANNTANTGTNNNNNGGANNNNNNNNNNNNYGNACTNNNNNNNNNNNNNNNNNNNNNNNNCCCTTTATNTSNNNNNNNGATTACNNACGTTCNNNNNNNNNNNNNTTNNNNNNNNNNNNNNNNNNNNNNNNNNNNNNNNTTGTGGNNNNNNNNNNNNNNNNNNNNNNNNNNNNNNCWCANNNNNGTCCCTTGNNNNNNNNNNNNNNNNNNNNATCTNNNNNNNNNNNNAAANNNTTNNNNAGANNNNNNNNNNNNNNNNNNNTGSTNNNNNNNNNNNNNNNNNNNNNNNNNNAATTNNNNNNNNGGTCATAGNNNNNNNNATAACACGTTGNNNNNNNNNNGTGTCTATTACNNNNNNNNNNNNNNNNNNNNNNNNNNNNNNNNNNTKTNNNNNNNNNNNNNNNNNNNNNATANGCGNNNNNNNNATCTTGAARGNCGTGGCTCTANNNNNNNNNNNCAGNNNTCCANNNNNNNNNNNNNNNNNNNNNNNNNNNNNNNNCGGTCTTCGTTCTATCTNNNNNNCTGATTNCNNNNNNNTGCANNNNNNNNTACCGTGGGNNNNNNNNGCYNNNNNNNNNNNNNNNNCCGTWMNNNNCAAGCNNNNNNNNNNNNNNNNNNNNNNNNNNNNNNNNNNNNNNNNNNNNNNNNNNNNNNNNNNNNNNGNNNCAGAANNNNNNNNNNTTTCCCTTANNNNCTATCGATNNTGCAANNNNNNNNNNNNMATYTGAANNNNNNNNNNNNNNNNNNNGCCCNAGNNNNNNNNNNNNNNNNNNNNNNNNNACASGGCGCTMTCCCKCKGAYNNNNGCCANNNNNNNNNNNNNNNNNNNNNNAGTGGNNNNNNNATCCNTTTAANNNNNCGGCGCCGCNNNNNNNNNNRCNGRGGATRTGNNNNNCGANNNNNNNNNNNNNNNNNNNTNNNNNNNANSTATCGNNNNNNNAGAAGNNNNNNNNNNNNNNNNNNTGRYGGGATTNNNNNNNNNNNNNNNNNNNNNNNNNNNNNGTTGAGNNCACNNNNNNNNNNACRTNNNNNNNNNNTGCGGGAACCTATCTNNNNACAGCCCTTAACCNNNNNNNNNNNNNNNNNNNNNNNNNNNNNNNNNCCTGTAWNNNNRAATGGAAGNNNRTAACNNNNNNNNNNNNNNNNNNNNNNNNNNTGTGNNGTTTTTAACTCNCYCANNNNNNNNNNNNNNNNNNNNNNNNNNNNNNNNNNNNNNNNNNNNNNNNNNNNNNNNNNNNNNNNNNNNAKCTTNNNNNNNNNNNNNNNNNNNNNNNNNNNNNNNNACNNNNNNNNNNNNNNNNNNNNNNNCATNNNNNNNNNNNNNNNNNNNNNNNNNNNNATGCTNNNNNNNNNNNNNNNNNANNNNNNNNNNNNNNNNNNNNNNNNNNNNAGTGGCNNNNNNNNNNNNNNGTTCCNNNNNNNNNNNNNNNNNNAGANNNNNNNNNNNNNNNNTNTATGTTGCCGTCNNNNTACTTAATCGNNNNCCGANNNNNNNNNNNCACTNNNNNNNCAATCGCAATCNNNNNNGGTGNNNNNNNNNNNNNACNGANNNNNNNNNNNNNNNNNNNGGCCAANNNNNNNNNNNNNNNNNNNNNATTNNNNTGAACNNNNNNNNNNNNNNNNNNNNNNACGCTTCATNNNNNNNNNNNNNNGCCTACTNNNNCTGTCNATYATGCCACACCANNNNNNNNNNNNNNNNNNNNNNNNNNNNNNNNNNNNNNNNAATNNNNNNNNNNNNNNNNNNNNNNNNNNNNNNNNNNNTAACTGTGNNNNNNNNNNGAGNNNNNNNNNNNNANNGTTCCTNNNTTTCNNNCCGRNNNNNNNNNNNNNYGCNCCCGAGWATTCGAGCCRGGTCCNNNNNNNNNNNNNNNNNNNAGTGACTTGCTWNCANNNNNNNCRCNNNNNNNNNNNNNNNATGTACNNNNNNNNTGCTANNNNNAATTGCTTAATNYCTGCNCCCTCATNNNNNNNNNNNNNNNNNNNNNNNNNNNNNNNNCGNTTNNNNNNNNNNNNNNNNNNNNNNNNNNANNNNTTYTCNNNNNNNNNNNNNNNNNNNNCGAWRNNNNNNNNNNNNNNNNNNNNNNNNNNNNNNNNNNNCGGAGANNNNNNNNNNNNNAGACSCAKTNNNNNNNNNNNNCCAAAGTGTNNNNNATTTANNNNNGSCAANAAAATAAATAGACNNCCGCANNNNNNNNNNNCCRAANNNNNTGANATTTGAANCATGCTTCATGGCNNNNNNNNNNNNNNNNNNNNNNNNNNCCCATGTTGGCGAANTTAGACTCAGCAGYRTYATCANCCNNNTCYYCTTACGCTGAANNNNNNNNNNNNNNNNNNNNNNNNNNNNNNNNNNNNNNNNNNNNNNNNNNNNNNNNNNNNNCTCACNNNNNNNNNNNNNNNNNNNNNNNNNWAGAANNNNNNNNGTCAGTCATCGACNNNNNCGTTGTATCTNNNNNNNNNNNNNNNTCGCCGGCGNNNNNNNNNNNNNNTAATGRATGGGACCGCCTTAGYNNNNNNCGATTCGNCYATAGGNNNNNGCTNNNGCAYAGTNNNNNNNNNNNNNNNNNNNGGAGNNNNNNNNNNNNNNNNCTATGTTTAGCGNNNNNNNNNNNNNNNCTCANNNNNNNNNNNNNNNCGMAGGCTANNNNNNNNNNNNATNNNNGAAGAAGTAACAACTCGCCNNGTNNNNNNNNNNNNNNNKNCTNNNNNNNNTGCGNNNNNNNCCTGCGTACGACNNNNNGAATNNNNNNNNNNNNNNTCTAATATANNNNNTKACCANNNNNNNNCTCCNNNNNCGGATNNNNNNNNNNNNNNNNNNNAATCTNNNNNNNNNNNNNNNNNNRCANATNGNNNNNNNGTTCCTNNNNNNNNNNNNNNNNNCATGTGCCCCCANNNNNNNGTCANNNNNNNNNNNACCGGGATCGAGAANGCATAAAGNNNNNNNNNNNNNNNNATANTTNNNNNNNNCCTCTCGCGCCCTTTGCGCCNCACTGYARCNNNCCGTCTAAACGNNNNNNNNNNNNNNNNNNNNNNNNNNNNNNNNNNNNNCAACGTTGNNNNNGGGCCCAACGTAGGTTNNNNNNNTGTTCNNNNNNNNNNNANNNNNNNNNNNNNNCTGNGNNNNNNNCCAAATATGMGGGGTACATNNNNNANAACCYGTGGNNRTGARYMGNNNNNNCGGGCACGTGTCACCGCAGTTNNNNNNNNNNNNNNNNNNNNNNNNNNNCATGTCCNNNCCACTTCTATNNNNNNNNNNNNNNNGACTWRNATTAGACAGTANNNNNNNTGAACNNNNNNNNNNNNNNNNNNNNNGCGNNNNNNNNNNNNNNNNNNNNTTTRNTNNCNNNNNNNTCGNNNNNNNNNNNNNNTNNNNNNNNNTAGGGNMGGCCNNNNNNNNNNNNNNNNNNNNNNNNNNNATTCCGTGAACAAAGGANNNNNNTAWTTTCTCNNNNNNNNNNNNNNNNNNNNNNNNNNNNNNNNNNNNNNNNTGCCCCTCCCACACGNNNNNNNATTAGTTNNNNNNNNNNNNNNNNNNNNNNNNNTRYCNNNNNNNNNCATGCNNNNCAGGGCAGCNNNGCACNNNNNNNNNNNNNNNNNNNNNNGAGGRCATTTGTGNCNNNNNNNNNNNNNNGTATRCKRNNNNNNNNNNNNNNNNCTSNNNNNNNNNNNNNNNNNNAGATNNTAGCANCACTTCTCTGANNNNNNNNNNNNNNNNNNNNNNNNNRYTRGACTNNNNNATGCGACGAYCATRCCNNNNTGYNNNNNNNNNNNNNNNNNNNNNNNNNTTGTGTAAGGTNNNNNNNNNNNNNCWKNNNNNNNNNNNNNNNNNNNNNNNNNNNNNNNNCGTTANCACTNNNNNGTTANTGTNACGNNNNNNNNNNNNNNNNNNNNNCCGCTTACCCNNACCTCCCANNNNNNNNNNNCNAGNNNNNNNNNNNNNNNNNGAAMGCTAGGGATATCGCGACNNNNNNNNNNNNNNNNNNTACNNNNNNTGACGTTAGCGCTGNNNNNNNNNTNNNNNNNNNNNNNNNNNNNNNNNNNNNGTTTGCGAGAACNNNNNNNGAACGTGCATAAGNNNNNNNNNGAGNNNNNNCACCAANNNNNNNNNNNNNNNNNAAAANNGTAAAGGGCAGGCTTCNNNNNNNNNNNNNNNNNNNNNNNNNNNNNNNNNNNNNNNNNNNNNNNCTCACGGAYNNNNNNNNNNNNNNYTCGCTNAANNNNNNNNNNNNNNNNNNCCATAMNNNGGTAKNACTANNNCGNNNNNNNNNNNNNNNNNNNCCTANNNNNNNNNNNNGAGNNNNNNNNNNNNNATNNNAGATTTGNNNNNNNNNNNNNNNNNNNACCAATACCCGACGATAANNNNNNYNTTACNNNNNNNNNNNNNNNNAGTGCGNNNAACATANNNARGGGCGAANNNNNTNNCNNAGNNANNNNNTACGGATNATGAGTCANNNTTTACNNNNNNNNNNNTGNNNNNNNNNNNNNNNNNAANNNNANNNNNNNNNNNNNNNATGRNNNNNNNNNNNNNNNNNNNNNNNNNNTCTGTTGACNNNNNNNNNNNCCTATCCGTANNNNNNNNNNNNNNNNNNTTAATGACTACANNNNNNNNNNNNTGARNNNNNNCGYCRAGNNNNNNNNNNNNNNNNNGAGGCTTATCAGAGGNNNNNNNNTGTGCGCANNNNNNNNNNNNNNNNNNNNNNNNNNNNNNNACTRGGGTGATCGCAGANNNNCAAAGGTTANNNNNNNNNNNNNNNNNNNNNNNACGTACANNNNNNNNNNNNNNNNNNNNNNNNNTAGTNNNNNNNNNNNTATNNNNNNNNCGATYGGNNNNNNNNNNNNNNNACNNNNNNNNNCTAAGGANNNNNCANTGCCTGGNNNNNNNNNNNNNNNNNNNNNNNNNNCNTGGNNNNNCGGMAAAKYATCGACATGAAGTCTTANNNNNNNCCGCGTNNNNNNNCAYCTGNNNNNNNNNNNNNNNNNNNNNNNNANNNNNNNNNNNNGCMCASTTNNNNNNNNNNNNNNNNNNNNNNNNNNNNNNNGATCNNNNNNNNNNNNNNNNNNCTGTYAAATCGTNNNNNNNNNNNNNNNNNNNNNNNTNTANNNNATGGCNGCACAMRGGNNNNNNNNNNNNNNNNNNNNNNNNNNNNNNNNNNNNTACCCCNTNNNNNNNNNCGGGNNNNNNNNNNNNNNNNNNNNNNNNNNNNNNYKAGTANNNNNNARAGANNNNNTANNTCCNNNCATGNNNNNNNNNNGGTATNNNNGATNNNNATTAAGCNNNNNNNNNNNNNNATCANNNNNNNNNNNNNNNGGATTGAACGATNNNNNNNNNNNNNNNNNNNNNNNNNNNNNNNNNNNNNTGCRNNNNNNNNNNNNNNNNNNCATGGCTGAACTNCACCGNNNNNNACATCNNNNNGWGGNNNAAGCNNNNNNNNGACNNNNNNGCTTTTTNNTTCTGGAAWTNNNNNNNNNNNNNNNNNNNNWAACCTCNNNNTAATTTTNNNNNNNNNNNNKKCRRGAGTCACNNNNNNNNNNNNAAATATGCNCNNNNNAGCCGATCGATGTCGCGGCGWNGGAACAAAAANNNNNNNNNNNNNNNNNNNTNNMNNNNNNNNNNNNNNNNNNNKGGNNNNNNNNNNNNNNNNNNNNNNNNNCACRCTCNNNNNNNNNNNNNNCRGKNNNNNNNNNNNNNNNNNNNNNNNNNNNNNNNNNNNAGCNNNNNNNNNNNNTATCATNNNNNCCATAGGTTCCCTCAATTNNNGNNGNGCNNNNAGTGCTGNNNNNNNNNNNNNNNNNNNGGCNGNANNNNNNNNNNNNNNNNNNGAGTTACCNAANNNNNNNNNNGGAAGNNNNNNNNNNNNNNNNNNNNNNNNNNNNNNAGAGNNNNNNNNNNNNNNNNNNNGGNNNNNNNNNNNNNNNNTATGGNNNNNNNNNNNNNNNNNNNANNNNNNNGCGGTNNNNNNGATAAACAATNNNNCANCNNNNNNNNNNNNNNNNNNNNNNNNNNNNNNNNNNCATTGCCANNNNNCNNNNNNNNNNNNNNNNNNNNNNNNANATNNNNNNNNNNNNNCGAGATNNNNNNNNNNNNNNNNNNNNGAATTKGGNNNMGANNNNNNNNNNTAGNNNNCCCCGTATANCTYGATNNNNNNNNNNANNANNNNNNNNNNNNNNNNNNNNNTCGATGCCCCNNNNMKNGGTTGNNNNNNNNNNNNNNNNNNNNNNNNNNNNNCAGNNNNNNTTTTCACANNNNNNNNNNNNNNNNNNAACGCTTGCGTCGNNNNNCCAAANNNNNNCATGCMAYCAATCTCCTCGAATANTNNNNNNNNNNNNNNNNNNNNNNNNNNNNNNNNNNNCNNCGGNCNNNNNNNNNNNNNNNNNNAATACNNNNGCACTTMKGCYGTCCAGTACRGCTANNNNNNNNNNNNNNNNNNNNNNNNNNNNNNNAGTTTAGATTCTTNNNNNNNNNNNNNAACARGCGCNNNNNNNNNNNNNNNNNGAGCCNNNNGAATAGCCANNNNNNNNNNNTWASCNNNNNNNCGGCAGCATGTCANNNNNNNNNNNNNNGGCGNNNNNCCCACCCCGRCANNNNNNNNNNNNNYCATATGCNYRATTGGATACCCAAANNNNNNNGTGTNNCCCRNNNNNNCNATGAATCWCCGCNNNNNNNNNNNNNNNNNNNNMGNNNNNNNNNNNNCGCCGCATARTNNNNNNNNNNNNNNNNTMCGCGCTCCNNNNNNNNNNNNNNNNNNNNGAACCTGNNNNNNNNNNNNNNNTATAGCTACGGNNNNNNNNNNGGATTGANTNAGATACATYWCTYNNNNNNNNNNNNNNNNNNTCTTCNNNNCGNNNCGNNNNNNNNNYGNNNTNNNNNNNNNNNTGATAGGCNNNNNNNNNNNNNNNNYAMAMYNNNNNNNNNNNNNNNNNNNNNNTGNTGAYTANNNNNNNCGCAAGNNNNNNGTAATTTCNNNATGAGANGMGANNNNNNNNNNNNNNNNNNNNNCGAGCAACAGAGGNNNNNNNNNNNNNNNNNNNNNNCCCTSCGCANNNNNNNNNNNNNNNNNNNNCGGTGGTCTNNNNNNNNNNNNNNNNNNNNNNNNNACAGYTRCCAGTGTCANNNNGNNNNNNNGCGTTANNNNCAGCCGNNNNACTGCNTGGATTNNAATCCGCTTNNNNNNNNNTANNNNNNAGAAGNNNGGCCYGTTCGTNNNNNNNNNNNNNNATGGTANNNNNNNGCTGGANNNNNNNNNNNNNNNNNNNNNNNNACACGCTCCTACTCATAACGTTGTTACGNNNNGTTTRGRCGGGAGNNNNNNNNNNNNNNNNNNNNNNNNNNNNCCGACCATCTCCNNNNATRCNMNNNNNTNCCCNWARACGCTGTTNNNNNNNNNNGTTTGGNNTGTTCGNNNNNNNNNNNNNTCGGCTGCNTCGNNNNNNNNNNNNNNNNNNNTCTNNNNNNNNAGATNCCNNNNNNNNNNNNNNNNNNNNNNNNNNNTTACCRRCNNNNNNNTTNNNNNGGANGCGCGGGCGAGNGTNNGTTTCCNNNNNNNNNNNCCACCATACAATGTKGATTTTNTAGCCANNNNNNNNNNNCTAATTGAGTTTACTGATCTNNNNNNNNNNNTACAACATTCCTTNNNNNNNNNNNGTGNNNNNNNNNNNNNNNNNNNNNNNNNNNNNGAGAANNNNNNNNNNNNNNNNNNNNNNNNNNNNNNNNNNNNNNNCCGTANNNNNNNTTTNNNNNWTMTNNNNNAAGACCNNNNNNNNNNNATGCCGGGTTGTTTNNNNNNNNNNNNNNNNNNNCACNTCAATNNNNNNNNNNNNNNNNNAANNGNTCNNNNNGANNNNNNNNNNTATCTTNNNAGTCNNNNNNNNTTGNNNNNNNNNNCACNNNNNNNNNNNNNNNNNNNNNNNNNNNNNNNNNNNNNTACGNCNNNNNNNNAGGCCTGCGACCCTGTNGAACGTATATCTTTGAYNNNNNNNNNNNNNNNNNNNNNATAATNTNNNGNNNNNNNNNTCATNNCCTTGTAAATGTNATNNNNNNYCANNNNNNNNNNNNNNGATTGATNNNNNNNNNCGMTNNNNNNNNNNNNNNNNNNNNNNNAGGGGGNNNNNNNRTMRWCNNNNNTGCCCNAKTCYAGGATTCAGTCCGCNTGGCNNNNNNNNNNNNNNNKAAGNCAACGGCCAGTCAGCTNNNACCGACCANAAGCCNGNATNNNNNNNNNNNNNNNNNNACTNCNNNNNNNNNNNNNNNNNNNNNNNNNNNNNNNNACANNNNNNNNNNCTTCCTACAGGTGTCCCGNNNNAGTNNTWATYGNNNNNNNNNACGATATAATCNNNNNNNATCTCNNNNNNNNNNNNTNGMKKGTANNNNNNNNNNNNNNNNCCNNNNNNNNNCAANACTTANCTTGCTGAGTTAATAGTNNAGATTTTCTACTTTCGNCATCACCCNNNNNCYNNNNNNTCCTGNNNNNKTNNAAGNNNNNNNNNNNNNNNNNTNCGCTAGAGCNNNNNNNNNNGTGAACTAANNNNNNNNNCCNGCCYTWTCRRNNNNNNNNNNNNNNNAAWNNATCGTCNNNNNNNGCCTNANGNNNNGCGGACNNNNNNNWAGGCTNNNNNNNNNNNNNNNNNNNNNNNNNNNNNNNNNNNNNNNNNNNNNNNNGGCCGTNNNNNNNNNNNATATCAGCATGACATGNCANNTTCAAGTTWCCAAAGANNNNNAAACCGMGGTNNNNNNNNNNNNNCCNNNNNNNNNNNNNTCTNNNNNTTTGCATAGCGNNKGCTTAGTNNNNNNGCCAGNTGTGTTTCNNNNNNNNNNNNNNNNNNNNNNNNNNNNNNNNNNNGCMGNNCGNNNNNNNNNNNNNNNNNNNATTAGGTCTCGTCANNNNNNNNNNNNNRCNNNNNNNNNNNAAGNCGCGCNNNNNACCTTTCMNNNTGCNNNNNNNNNNNNNNNNGGGTCNNNNNNNNNNNNCSCAACAGNNNNMAAACCNNGACGCCGTMCTCGANGTAGANNNNNTAGGNNNNNTTCTAAGCNTNTNNNNNNNNNCGCCGTTTCYCGAGCTGTNNNNNNNNNATCCANNNNNNNNNNNNNCCTCAAGCNCCAATAANNNNNNGAGCAGGGNNNNNNWANNNNNCAGNNNNNNNNNCAGNCAGGGCCNTACRWCGACGNNNNNNNNNNNCTGNNNNNNNNNNNNCTCNNNNNNNNNNNNNNNNAMTCGTACGNNNNNNNNNNAGGTCTNNNNWTCTWNNNNNCGATTNNNNNGNNNNNNNNNNNNNNNNNNNNNNNNNNNNNNNNNNNNNNNNNCACTTGTNNNNNNNNNNNNNNNNNNNGNTGTCNNNNNNNNNNNNNNNACNNNNNNNACTCRWGCGRCGTNNNNNNNNNNNNNNNGNACAGTNNNAGWGANNNNNTCTGRCCTATNNNNNNNNNNNNNNNNNNNNNNCNACNNNNNNNNNNCGCCATCTNNNNNNTATNNNNNNNNNNNNNNNNNNNGTTCTNNNNGCTTCGNNNNNNNNNNNNNNNACTAGTANNNGTTGAGCTNNNNNNNNNNNNNNNNNNNNNNNGAKAGCTNNNACACCTANNNNNCTCANACAGGAGTCYTGTAGTRGNNNNNNNNNNNNNAGAACCTATYTKKNNNNNNNNNNNNCTGGGNNGGCCTGNTAGATTNNNNNNNNNNCTRCCCNGNNNNNNNNNNNNNNNNNNNNNNNTNNNNNNNNNNNNCCACGNNGTGTNAACSTGTGTTCAATGAGTAANNNNNNNNNNNNCNNNCGCGNTNNNNMGAATCCTANGTAATGGGNNNNNNNNNNNNNNNNNNNNNNNNNNNNNNNNNNNNNATRNNGTNNNNCGTACTACTTGGTGTNNNNNNNNNGGTCGTTNNNNNNNNNNNNNNNNNNNNNNNNNNNNNNNNNNNNNNNNNNNKAGNNNNTGCCTCGTANNNNNNNNNNNNNNNNNNNNNNNNNNNNAAACGTGCNNNNNNNNNNNTGTNNACTAGGNNNNNNGTGTAACGACCCTCGCCCGGGTCGGNNNNNNNNGGTNNNNNNNNNNNNNACNNNNNNNNNGAGCCNNNCCCAATCCNNNNNNNNACAGNNNNNNNNNNNNNNNNNAYSRGGNNNNNNGGANNNNNNNGNNGANNTTTNGCGYTCACTGGTGATGTNNNNNNNNNNNNTACCGGCGCGTTNTNTANNNNNNNNNNNCTAGCCGNGTMTNNNNNNNNNRCTNNNNNCGGCCANNNNNNNNNNNNNNNNNNNNNNNNNNNGGCGCAATTTGGGGGCTGCTAAACTCCGCCCCGTTNNNNNNNNNNNNNNNNNNNNNNNNNNNNNAGGACTNNNCRCGGGAACCKRRGAYGTTNNNNNGCTATACNNNTGTCACNNNNNNNNNNNNNNNNGCCGNNNNNNNNNNNNNNGCNNNNNNNNNNNNNNTGTNNNNNNNNNNNNNNNNNNNNNNNNNNNNNNNTGGCNNNNNKGNNNNNNNNNNNNNNNNNNNNNNNNNNNNNNNNTTCACTTTGCTCNNNNNNNNNNNNCGGTGGTAAGATGGTCNNNNNNNNNNNNNTGCACCTGAGCGCGGAGGGGATTTGGGNNNNNNNNNNNNNNNNNNCGGTTTANNNNNCNNNNNNNNNNGAGGANNNNNNNNNNNNNNGCTAYNNNNNNNNNNNNNNNNNNNNNNNCNNNNNNNNNNNNNNNNNNNNNNNNNCAATNNNNNNNNNNNNNNNNNNNNNNNNNNNNNNNNNNNNNNNNNNNNNNNNNNNNNNCTTGCGGNNNNNAGTTCTTNNNNNNCAACNNNNNNNNCNATTNAAGNGNNNNNNNNNNNATGGCTCCCNNNNNNNGAGCTNNNNNNNNGACTNNNNNNNNNAATCNNNNNNNNNNTANNNNNTGTACAAAGCGGANNNNTTACTNNNNNNYYCTNNNNNNNNNNNNNNNNNNNNNNNNGATNNNNNNNNNNNNNNCANNNNNNNNNNNNNNNNNNNAGAGCNNNNNNNNNNNNNNNNNNNNNNNNNTGAATTGGGAGGNNNNNNNNNNNNNNNNNNNNNNNNNNNNNNNNNNNNNNNTATNTTNNNNNNNNNNNNNNNNNNNSNNNNNNNNNNNNAGAYACGCACTAGACTCGTGNNNNNNNGTGCTCWGTGGATNNNNNNNNNNNNNGGGGNNNNNNNNNNNNNGGCTATTNNNNNNNNNNNNNNGCGTCTTGCCTCCTNNNNNNNNNNNNAANNNNNNNNNNNNNNNNNNATNAACGATGNNNNNNNNNNNNNNNNNNCGGANNNNNNAGCCCNNNNNNNNNNNNAACTCAAACATNNNGTCCTNNNNNNCGATATCGNNNNNNNNNAGGCTTAGNNNNNNNNGAGCCTTNNNNNNNNNCTGANANNNNNNTTAANNNNNNNNNNNNNNNNNNNNNNNNACGCNNNNCATCGCNNNNNNNNNNNNNCNNNNNNCTTGGAKCAAAKAGTCCTCCAAGTNNNNNNNNNNNNNNNNNNNNNNNNNNNNNNNAGCNNNNNGCATNNNNNNNAGYTACTGACTTTCGCANNNNNNNNNNNNNNNNNNNNNNNNNNNNNNNNNNNNNNNNNNNNNNNNGTNCTACGCATGTGCNNNNNNNNNNNNNNNNNNNNNNNNNTCNCNNNNNCACTANNNNNNANGAGNNNNNNNNNNNNNNTGACACCNNNNCCYGYCTGCCYNNNNNNNNNNNNNNNNNNNNCGNNNNNNNNNNNNNNNNNNNNNNNNNAATTTCAGAATNNNNNNNNNNTCGAACCCNNNNNNNNNNNNNTAATTCANCWCGNNNNTTTGTAAGTCNNNNGAGGYCTYTYCATYAGGNNNNNNNNNNNNNNNNNNNNNGCGTGNNNNNNNNNNNNNNNNNNNNNNNNNNNNACTTACCAATNNNNNNNNNNNNNNNNGGTCCGATGTCNGTRTCAACGAAGAGATTNNNNNNNNNNNNNNNNNCCTCAATGAACTTCYTACYAGCGNNNNNNNNNNNNNNNNNNNNNNNNNNNTCTYCGTNTGGTGGNNNNNNNNNNNNNNNNNNNNNNNTGTNNNNNNNNNNNNNAACTTNNTANNNNNNNNNNNNNNNNNNNNNNNGCGTCCANNNNGACTCRAAGGTCNNNNNNNNNNNNNNCGGACGGGATGAACCGNGGGGAAGRCGGNNNNNNNNNNNAGCCGCCCCTGTNNNNNNNNNNNNNNNNTSANNNNCTANNNCCNTGCGNAGGGRTGKYYATTAGTATTCCCTYTTCTGANNNNNNNNCCCCCCCGGNNNNNNNNNNNNNGGAATCNNNNNNNNNAGTCGNNNTACACAATGANGTGTAATCKCGGAGGCTGAACGGGNNNNNTAGCCACAGTTTNNNACTNNNNNAACGNNGANATNNNNNCRTGGTNNNNNNNNNNNNTTTTGNNGCACTNNNNNCNATTACTGTTWTACCGCTNGNGGMGNNNNNNNNNTCTCAACTNNNNNNNNNNNNAATCCTNNNNNNNNNNNNNNNNNNNGGNNNTTCCAAGCATCAAACGAAAGCGNNNNNNNNNNNNNNNNNNNNNNNNNNTACGGNTCGGATGCCCTCCCTCCCMGGNNNNNNNNNNNNNNNNCACGGACGCTGCAGAGNNGTTAGCGGGATTGGNNNNNNNNNNNNNNNNNNNGGCANNNNNNNNNNNNNNNNNNATTTCTKATCCGGAAGNATTGAAAGTNNNNNNAACCTYACCCGNNNNNNNNNNNNNNNNAGAANNNNNNNNNGGCAGGACTGGTTACAANNNNNNNNNAGGNNNNCAAGRTGNNNTTNNNCGCGTAGTACCGNNNNNNNNNNNNNNNNNNNNNNNNNNNNNNNNNNNNNNNNNNNNNNNNNNNNNNNCASTAGNNNNNNNNNNCCGGGNNNGAGAANCCNNNNNNNNNNNNNNNNNNNNNNNNNNNNNNTAGGATCTNNNNNTACTARAAGCCCNGAAGTTNNNATTNNNNNCGCTAACCGTTATGTTNNNAANNNNNNNNNNCTGANACTCCGNNNNNNNNNNNNNNNNNNNNNNNNNNNNNNNNNNNNNNNNNNNNNNNTATGCAATGCTANNNNNNNNNCTCMTTGGWAGCNNNNNGGGCNNNNNNNNAAGGGCAAACGNNNNNNNCCCGCANCGACAGCNNNNNNNNNNNNNNNNNNNCRGTCANNNNNNNNNNNNNGACCTGCANNNNNNCCGCGGCTNNNNNNNNNNNNNNNNNNNNNNAATCTNNNYYWGCGYNNNNNNNNNNNNNNNNNNNNNNNNCAGGGTCTGNGNNTTACAATATAAAAAAAGATWCTACAYCAGTCTNTTAAACTATTATTACANNNNNNNNATTCAGCRCCAAGCGAACNNNNNGNCANNNNNNNNNTGYTGATNNNNNNNNNNNNNNNNNCATACGRCTAGCGYATCGCGAAANAACGTAACNNNNNNNNNNNNNNNAAAATTYRTCCCTATTGTACGTAACGCGCCGGGCATTNNNGCGCNNNNNNNNNNNNTAGNNTGCAGNGCCGATCCATTTTGNNNNNAASGCTCGACATAGTCAGTGANNNNNNNNRGRWATNNNNNNNNNNNNNNNNCANCGTCCGCCAGAGNNNNNNNNNNGGNNNNNCTTGCCANNNNNCCTAACCCATGNNNNNNNNGCCGACAACNNNNNNNNNNNNNNNNNNNNNNNNNNNNNRRTGTCGGGCACATTAGACNNNATCTACTCNTTCYGTCTAATTTNNNAYAGATTCKTGANNNNNYTGGACTCGAGCAGCGATTCNNNNNNNNNNNNNNNNTGATAAGANCCCAGGCGNNNNNNCATMGYAAANNNNNNNNNCTGAGNNNNNNNNGACTNNNNNTACCNACTATTCCCCACGANNNNNNNNNTCCGANNNNNNNNNNNNNNNNNAWYACTGTNNNNNTGCAAAGATNTACNNNNNNNNNNGATGAANNNNNTGNNNGCNNNNNNNNNNNNNNNGGACNNNNNNNNNNNNNNNNNGTGNNNGTACAGNNNNNNNNNNANAGGCGGCCNTGGACATTAANNNNCGTAGNNNNNNNNNNNNNNTGAGNNNNNNNNNNNNNNNGRWWWAGAAATCNNNNNNNNAGGNNNNNNCGNNNGNCTCANNNNNNNNGGYNRTNGCGGCATCGNNNNNNNNNNNNNNNNNNNCGKGRCGWWGGTNNNNNNNNNNNNNNNNNNNNNNNNNNNTAGNAGTATCGGNNNNNNAAGTCANNNNNNNNNGNMAGTCTTTANGCCCCNGAAGACATACGGGNNNGCGCTGTNCCNGGCAGGTACTGGAGTAANANNNNCGTACNNNNNNNCGGAATTCGAAAAANNTACANNNNNNNNNNNNNNNNNNNNNNNNNNNNNAGNNNNNNNTNCNTCTTCCTCTNNNNNNNNNNNNNNNNNNNNCTNNNNNNNNNNNACNNNNNNNNTTCANNNNCGGCGGCTGCRRCWNNNNCTCANNNNNNNNNNNAAAGNNATTNTNGGCCAGCACNNNNNNNRANNNNNNNNNNNNNNTTTATNNNNNTTNNTTCAGTTTACTGNNNNNNNGTGACACACTTTNGANNNNNNNNNTCTCGTCTTNNNNNNNNNACNNNNNGGGANNNNNNNNKAGAGTNNNNNNNNNTCCTCTCANNNNNNNNNNNNNNNNNNNNNNCAGNNNGTACAGCTGGTGANNNNGRTTNNNNNNNNNNNNNNNNNNNTAANNNNNNNNNNNNNNNNNTGCGACACTGCANNNNNNCGCGGACCNNCGTMCGTATGAATTCGACWCTACCCTTATSCKNNNNTGATCTTGGCCCNNNNNNNNNNNNNAAGGACNNNNNNNNNNNNNNNNNNNNNNNNNNNNNNNNNNNNNNNNNNNNNNTAAGATCGGNNNNNNNNNNNNNNNNACRTCGGTGGTTGNNNNCNNNNNNNNNNNNNNNNNNNNNNNNNNNNNNNNNNACNNNNNNNNNNNNNNAGCATNNNNNNTATCGNNNNNNGTTCACANNNNNNNNNNNCATNNNNNNTAWGGCNNNNNNNNNNCCGCGGCTTNNNNNNNNNNAGGCTCTNNNNNNNNNNNNNNCNNACCCGCCNGCCTCGCTCGCGTGTGANNNNNNNNNNNNNNTGAGNNNNNNNAKKTTACAGCCTTGTTCCTGANTTTCGNNNNNNNNNNNNNNNNNNNNNNCTCKATAYNNNNNNNAKGATGACNNNNNNNNNANNNNTKATAAYCRNNNNGCGTGGTACNNTYTNNNNNNNNNNNNNNNCACGTTGTGNNNNNNNNAGTGNNNNNNGCCNNNNNNNNNTATTATGAWCACNNNNNNNNNCTAACACNGTCTNNNNNNNNNNNNNNNNNNNNNNNNNNNNNNNNNNNAGTTTGCTCGCAGACNNNNNCGGCCGNNNNNNNNNNNNNTGAGGGARAACRGTGTGTNNNNNACGGAGTGCCACGGCNGTTRACGKGGTWAATTTNCTCCTANNNNNNNNNNNNNNNNTGCCGCGTCAGCGAAGCNNNNNNNNNNNNNNNNNNNNNAGGCGANNNNNNNNNNNNNNNNNANNNNNNNNNNNNNNTTGCATTGGACGTTGAGCAGTYCNTACGTNNNNNNNNNNNNNNNNNNNGCAATCCTATSTTNNNNNNNNNNNNNGATCGCGNNNNNNNNNNNNNNNNNNNNNNNNNNNNNNNNNNGAGANNNNNNNNNNNNNNNNNNNNTAANCTNNNTTGGGAATGCTACAGCTATATTNNNNNNNNYYCGKNNNNNTGGCCNNNNNNCTTTGCTGCGNNNNGTACAGNGGNANGTAGCTNAGNCANNNNNNNTAAGTGCCTACNNNNNNNNNNNNNNNNNNNNNNNNNNNNNNNNNNNNNNNNNNNNNNNNNARGGGGNMANNNNNGTNGGCTNNNNNNNNNNNNNNNNNNNNNNNNNTCNGTTGCAARCCNNNNNGTCANNNNNNNCNNTGNNNNNNNNNNNNNNNNNNNNTAGTTNNNNNNNNNNNCCGGANNNNNNNNNGGGGNNNNNNNNNNTCTTTAATTGNNNNNNNNNNNNNNNNCGCNTGTCNNNNNNNNNNCNCTTTACTTTAACNCTTTGCGNNNNNNNNNNNNNNNNNNNANNNNNNNNNNNNNNNNNNNNNNNNNNNNNNNNNNNTCGCTCNGTNANNNNNNNNNNNNNCATGAACAAGGACCTCNNNNNNNNNGGCCGTGNNNNNNNNCGCAYTGCATTARNNNNNNNNNNNNNNNNNNNNNNNNNNNNNTGACTTNNNNNGGCGCAGNNNYATCTCTACNNNNNNNNACGANNNNNNNNNNNNNNNNCCTCTGNNNNNNNNNNNNNNNNNNNNNNNNNNNNNNNNNNNNCNNNNNNNCGTTTGGACNNNNNNNNNNNNNNNNATTAGACCACATGAGTCGTANNNNNNNNNNNNNNAAGTACCTCTGGNNNNNNNGACYANRNATCAGATNGGCGAAAANNCGACCNGCNNNNNNNNNNNNNNNNNNNNNNNNNNNNAGGAGNNNNNNNNNNNNNNNNNNNNNNNNNNNNNNNNAGAATNNNNNNNNNNNNNNNNNNNTTWNCACCCNNNAAAGTTGGAATGGNAGNNNNNNNNNNNNANNNNNNNTAAGNNNCGTYCNNNNNNNNNNNNNNNACGNAGNNNNNNNNNNNNNNNNNNNRATGCCCMNNNNNNNTATACTNNTTCCCTTNNACTANNNNCAACACNNNNNNNNAAGGCCCNNNNNTTACCTNNNNNNNNNNNAGTGAAGTNNNNNCCCTAATAATCNNNNNNNCCTGTTGGGCCGNNNNNNNNNNNNNNNNNNNNATACATATGCTCNNNNNNNNNNNNNNNNNNNNNNNGAGNNNNNTAGNNNNNNNGCCGRTKATTTAGTNNNCAGCCTTAGNNNNNNNNNNGRGGTATTNNNNNNNNNNNATAACTCNNNNNNNNCACNNNNNNNNNNNNNNNNNNNNNNNNGAGAGGNGGTNNNNNNNNNNNNGTATTNNNNNNNNNNNNNNNACCTTNNNATNGGTTATTNAWCAYTNCCACTTGACACTTTANNNNNTGNNNNTTCCACRGYYGANTNNNNNNNNNNNNTWATTAAAGCGTGGNNNNNNNNNNNNNNNNNNNNNNNNNNNNNNGGAGNNNNNNNNNNNNNAACNNANTNNNNNNNNNNTTTAATACANTAACNNNNNNNNNNTNNAGGCTTTCCTTGTCTTGCWYGCTTRYNNNAATNNNATNNNNNNNNNNNNNNCTAAGCTANNNNNNNNNNNNNNNGTATCNCANGNNNNNNNCCGCCGGGTACCTCCTGAAAACATCGNGGGCCNNNNNNNNNNNNNNNNNCAGGCNNNNNNNNNNNNNNNNNNNNNNNNNNNNATTGTTTTCAAANNGAWATACGTNNNNNNNNTTCTGATGCCNNNNNGACCGAAAGGNNTCACTGCNGTGTNNNNNNNNNNNYCTCTGCCACNNNNNNTTAYTCTCAAARMTTTNNNNNNNNNNNNNNNNNNNNNNNNNNAGGGAAGTTNNNNNAWMTTTTTATNNNNNNNNGGCTCNNNNNNNAGATAACATGTTNNNNNNNNNNNNNNNNNNNNNNNCNNNNNNNNNNNNNNNNNNNNNNNNNNNNNNNNNTCGCACAATTCCCTRATTGNNNNNNNNNCTNNNNTACCWTANNNNNNNNNNNNNNNNCTTGTRTGAAAANNNNNNNGATGCAGGTGATTANNNNNNNTAGGTCTATGCTGTCTNNNNAAGNNNNNNNNNNNNNNNGTAGTATTGNNNNNNNNNNNNNNNNNNNNNNNNNNNNNGGNNNNNNNNNNNNNNAACCCCNNAAGGGCATNNNNNNNNNNNNNNNNNNNNNCACNNNGNNMTATTCGNNAMTNNNNNNNNNNNNNNNNCATCGGCNNCTNCTGCGAGNNNNNNNNNNNNNNNNNNNNACGTATACCNCTTCTTTNNNNNNNNNNNNNNNNNNNNNGCCNNNNNNNNNNNNNNNCACTCTAAGNNNNCNCTATTTGNNNNCAACCCAGACCTAAGTGNNNNNNNGGNNNNACACTNNNNNNNNNNNNNNNNNNNCNCCCGNCTCATCNNNNNNNNNNNNNNNNNNNCCCNNNNNNNNNNNNNNNNNNNNNNNNNNNNNNNNNNNNNNNNNNNNNNNNNNNNNNNNNNNNNNNNNNNNNNNNNNNNNNNNNATATTATCGTCCGGANNGGNNNNNNNNNNNNNNCTTCNNNNNNNNNNTCTTANNNNNNNNTTCNNNNNNNNNNGANGGNAGGGATGATYMWANNNNNNNNNNNNCAGNTCTCNNNNNNNNNNNNNNNNNNNNNNNNNNNNNNNTCAAAAANNNNNTAGTGACATCGNNNNNNNNTAATGGTGNNNNNNNNNNNNNNTAGANNNNNNNGGTAGCAGACNNNTACGCTAGGNNNNGNNTTAGTACTAAACTNGTNNNNNNNNNNNNNNNNNNNNNNCNNNNNNNNNNNGTGGCAGTTCCCGTGNNNNNNNNNNNNNNNNNNNTCGAGGGATTAGTAAGCCTCTNNNNNNNNNNNNNNNNNNNACTNNNNNNNNNNNATAGTNNNNNNNNNNNNNNNTTGACGANCYCYGCCGGTACTATTAAGAGNNNTTCCTNAATGNNNNNNNNNNNNNNNNNNNTGAGCTCTAGGAANNNNNGGACNTCTCTCANNNNGTCAGTNGNNNNNNTCACTNTNNNNNNNNNNNNNNNNNNNNNNNNNNGNNNNNNNNNNNNAGGTNNNNNNNNNNNNNNNNNNNNNNNNNNNNNNNNNNNNNNNNNNCGCAYGTNNNNNNNNNNNNNNNTCCAAATTTARTCGGTNNNNNNNNNNNNNNNTTNNNNTTTCNNNNNNNNNNNNNNNGCMGGTTCAAGANGGTWGTATTANAACGTACTATGANNNNNNNNNNNNNNNNNNSNTCCCNNNNNNNNNNNNNNNNNNNNNNNNNNNNNNNNNNNNGAANNNNNGCTTNNNNNNNNNNNNNNNNNNNNNNGGAANMAAAANNNNNNNNNNNNNNNNTANNNTGTCATGCGAACGATCCTNGAAAAAAGAANNNNRACNMRRSTNNNNNNANGCNNGGCAANNNNNNNNNNNNNNNNNNNNNNNNNTGGGCCTGCNNNNNNNNNNNNNNNNNNNNNNNNNNNNNNNNNAWGCAGNNNNNNNNNNNNNNNNNCCTCATAGCCNNNNNNNNNNNNGCAGTTNNNNNNNNNNNANNNNNNNNAGAANNNNNNNNNNNNNNNNAACCSTTGATRWGGCGATNNNNNNNNNNNNNNNNNNNNNNNNNNNGCTCAAGTCTCGAGAWGAACRNNNNNNNNNCNATCACAGATGCTTNNNNNNNNNNNNGCGCTNNNNNNGMAACTATACATCNNNNNNNNNNNNNNNTCCCCTAAAANNNNNNNNNNNNNGGAACGGGGGTCNNNNNCANNNNNNNNNNNNNNNNNNNTATC
>ca_208
[truncated: 8,658,333 more chars]
