# Supplementary material for: Evolutionary relationships, hybridization and diversification under domestication of the locoto chile (Capsicum pubescens) and its wild relatives
Source: Front Plant Sci. 2024 Feb 23;15:1353991. doi: 10.3389/fpls.2024.1353991 (PMC10924304; doi:10.3389/fpls.2024.1353991)
Supplement: Supplementary file 3 [file DataSheet_3.fasta]

>ca_143
ATAGGGTTATAATACCRTAAGTAGAACAACGTWCAGCCGWCCCTGCGGSTGMYGGYCGAGGGCMTTTNMANTNAACTCCCTGACCTCTTTTCAATAGTGGCNCAATACGTNNGYTAAATTCACCANGGCAAGGCCACAAGCAAACMGCTNNGAAGGAATNACNAYTTAACNATTATTCCAATCTCGNTGCTCTTTGGCNCCTCYTTCCGAGAGNTCNNCTTCRTAACTGTCAAAACGNCCNCGGAATCTRTCCAGCTTCACGTGAGGCTTTGGTGGRAAAGCCYKGCYGCTCTAATGGNTTKAAKATGGCAGCCGANTTCGTGGTTGTACARNANTACGTGTTCTAYTTTGGCGTAAGGTTYRCAANTTTTGGATACATTTCSTGAAGGGCCGACCGTTYTCATCGCGCCGGCACTTTTACGGTCKATAGACACTCAGCATCCTGTNCTGCAGCNTCNMGTATTGATGCNAGAATGAGCGNNGARTTGGGACCAGGGTTGTAATGCATATTCTGCTATATGCGACACTCTAGAAATGGGAAGGGGGCGCGTGCTAAACCAAACAACGCAGGTGCGCGGCGAAGGCCACAACCGTCAAAATACGGTTGCCAGAGACATTCGCTTATAGGAGCAGCGCCTTTCATTTCTACGTAAATTGCTTTAGATTCATAAGCTTAGGCACGCCATCTGCTTTAGNTTTCAGMCGGRCNGNNGWCARTNATGATCTACGTTCYTNCACCAGATAANCACCTTNGNGCGGCCAGCGACCACGTNCCACGSAGAKTGCGTGTGGTCYKWTCANNNGCGCGGTWNGCGACGNTCKGGGKYWAGAAGCGCCCGTTCANCCAAAAMTANNRGGGTTGGTCTTMNGTGANTRWARNGCTTGYCACATTGCCAYGCCCGACTYANACCATCCTTGCTGCCTGGATGCTGGTCTTGTGCGTAGTANAAANNNNNNNNGANNTTATTNNTGTGCTATMTWGMTCCTGTAATTCTACATAGCCGTTGRCTGARTNGNNNNNAKACCATCACTTCGTACAGATAGTGCTGTNNGATGGNNNGAATNCNATCRGNCTCNNNNNNNNNNACATTCCTGGGAGCACAAGCGTGGGAGGATCGTTNGGAGCKATTCTCRNTAAACYGCCTCNAAAGGTCWTYTYCCCCTTCGTCTCGTCTGTTATNNNNNNNNAAGCAGMTAGTGAGGNAGANNNNNNAATTAYTRTTGTTGCACCCCTTGCNNNNNATNATYCGCGTTAATTCGCTGGAGATCTGGACGCTCGTNNNNNNNNNNNNACCANNNGCCCCGCGGGGCCCNACANGTAGGGATACACGAACTTGATCNGCCCNNNNNNNNNNNNNNNNNNNNNNNNAAANNNNGCCNNNNNCTACNNNTCTCCWGNNNNNNNNNNGCGTGNNNTCRAGNNNNNNNNNNNNNNNNNGANNNNNNTGACACAGCCCGAGATTAANNATGNNNNNNNCGTACCNNNNNNNRNNCTTNNNNATAGTTTTYCAGGCCGGCAGAARCCACNNNNNNNNNNNNNNNCGGGTGGTAMGCCRACNTCCAGAGNNNNNGCTRGAAGCNNNNNNNNNNNNNTAMNCRGAATYNNNNAAAGGCCTGGATGCTCGCNATWGTTGTTCACNNNATGATATTCCANNNNNNNNNNNACAAAATCKKNTCTAGCTAACTATTNNNNNNNNNNNNNNNNTCCAMAANTGCNNATNNNNNNCCNCGAAGGCKTCATRRGTAATCCTCTCCTAGCGCTCCCTCGTGGCATTCAAGAATAGTACGCTGAGGCNGTGTCGTNNNNNNNNNNNNNNACCTGTTCTAYANCGATAGCACGGTARGACGAATAAACCGTAGNNNNNNNNNNNGCTATNNNNNNNNNNNNNNCAGGCKGGGAGYANCGATNANNGCNNNNNNGCAGGAANNNNNNTCCCCTAANNNNNNNNNNNNNNTTNGACNNMRKNNMYCCGCGCGCCCGMKTTTNNNNNNNTATTAGAGTAATTNNNNGTTGGNNNNNNNNGCCGNNNNNNNNNNTTNNNNNNNNNNNNAGNNGNCRACNGAGTTCGARGCGACANNTCTGCACGGANNNNNNGTTACCNCAACATTCTGRGTGTAGTCGNNNNNNTGCAATCTCAACCCTTAGGCAAGNTATAKCTGCCGAGANTGRNGGGTANGAACTGTCNNNNNNNGCGCCCTTGYGGNGMGGGGNNNNNNNNATCGCAAACNCTGATATTCTGAAGRGTTACATCACTANTCTCGNNTGGGCACGCCGGCTNNNNNNNNGTATANNCNNNNNNGTTCACAAGNNNNNNNGTNNNNNNNNNNNNNNNNNNNNTTTAAAAAGAAACATNATAAGTCAAACNNANNNNNNNNNNNNNNNNNNNNNNCTTATCTTNNNNNTCTNTCANNGAGATGTCCCCTCCACCGCTGGGNNTANNNNNNNNCCTATCGGCTCTCCWTGTRGGCTGGNNNAGGTCGCTCNNNNNNNNNNNNNNNNNNNNGGAGCCGTTGGRCNNNNNNNNTTATCACTCAYCCTGAATANNNNNNNYAGTTGGTMTTGNRCYRNANRTNNNNNNNNNNAGGCCTCTGGCCCGACTCGANNNNNNNNNNTCGGCAGCCAGCANANCTCGTNNANAGWGCTGNNNNNNNNNNNNNNGTCTGTGNNNTTAACCYGTCNNNNNTGTATNAGGNTTAANNCAGGGACCGCTGCTYTTTANNNNNGTGNGCGNATRATNCTAGANNNAATAGTCTTTACTGGCATTCAAAKGTCTCCCACGCGAATCATAACTCAAWGCNNNNNNNNNNNNNAGGNGTMGAATCGGTGNNNNNCASATTCNNNNTNNNNNNNTCTCRGAGGCTAAGNNGGAANTGGTCAGANNNNCAGATTCCAGKAATATCTNNNNNNNNNASACTNNNTCGAGAACTACCACATGNNACGGAGGTNGTTCGANGCTGKCCCANNTCWCGAATGNNNNGTCCTCGAACCCAATAGAGCGTCGCTTCTNGAAANNCGCAAYTYKTCTACGGTACTAGGTAGNTAYNNGNGCCNNNNNNNNNGTCCAACGGCCCATATMATCGAANCAGGTTTATGGGTNNNNNNNNNNNNNNCACCTCWNCNGGCNNNAANNGNNNNNNNCGGTANNTGCCGGCGNNNNNKATTAMCNATTAATGCTATGNNNNNNNNNNNNNNNNNNATNAATAGACTGAACGTANNNNNNGTAAGGTGACAGATNGCGGGCAGNNNNNNNNNNNNNCANCTCCCCCAATGYGAATTAACGGGGNYKANTNGTNNNNNNNNNNNNNNNNNNNGGCGCRNGCCGGCACTCACNTCGTCNNNNNNNNNNAATGCAKAGAGGTAYGSCCCCTNNNNNNNNNNNNNNNNTCCTGGGAGTNNNNNNNNNNNNCGCAAGTTCCNNNNNNYAAAGNGGGCGTTTATGCANNAGTTTNNNNNNNNNNNCNGNNNNNNNATACGRRATGTANNNNNGATNATCGTNNNNNCTTCCCGNCGCGTTGATGGTGCNNNNNNNTGWGTCNNNNNNNNNAAATNTCGGGGAAACNNGACGCCGGCACYCGGGCTNATCGGGGTANNNNNTGGATTCCGARGGTTCTNNNNNNNCAGAACTCANNNNNNCNNNRCTAANCATATGCTCAGGATNCNCGANNNNARCGGAGTATACTCGAAAGTGCTCCAGAANNGTACTTACNNNNTCCTGTTCTNNNNAACAGNNNNNNNNNNNNNNNNNGGCNNNNNNGTCCCAGTCAGCCNNNNACYGARCRNTGRGCCGNNNRGWTYMTAGGNGANTCTGANNNNNNNCACGGTTTGANNNNNNNNNNNACCNAARTCCCCACATNNNNNGGGTTGTGACGGTTNNCGAAGACTACTGACTNNNNTCAMTWWATCTGCRAGATGGYTMNNNTCWTTGTTGCGCNNNNNNNNNNAGGCCGCTYTTCAGCTTNGATAGCGAACTTNNNNNTATTTTTTCGGGCAAATTTCWGNNNNNNNTCCCTTGAAGTAAGTGTCNNNNNNNNTTRKACTGANNNNNNNNNNNNNNNNNACACCNNNNNNNATAACGGGCGAGTGCCAACCACCAACKCGTACTTATTTAANGTGCTCTAGNNNNNNNNNNNTTATAGGAGGAANGNNNNNNNNNTACTNTCNNNNNNTAGAAANNAGAAAAGAGTGATNNNNNNNNNNNTAAACGCACGAATCARTGCNAYNGTNATAGATGACAANCCTTNNNNNNNNNNTTAGATATTCAYKAAANCCAAGTNNNNTCCGCACGGGAATAAAMCCATGTTGTATGCTCNCRTNGAGATACCGTTCNGTAAGCANNNNNGCTNNNNNNNNNNNGCCATTTCCGTCTTGNNNNAMWNNNNTWCATTGCGCGATASCGNNNNNNNNNNNCACTNACGCTTAAGNNNNNCTACATCATNNNNNNNCGCTGCGAGNNNNNNNNCYNNNNAATNCTTACCCTGGCCTAGAGATAGTNGAAAKACTTNNNNCACCACAAANCCGGCCNANANACCCCGGTRCRYGYCCACNTGNTNRGGGCAGCNNNNCCAGTWTCGCAAATNNCYACAANNNNNNAGGCAGGATNNNNNNNNNNNNNNNCTGGCGCGTTAAACGCTCCTTTCTGTAGGCMAAMCGNNNNNCACGTGGGCGCCGAACTGCGAGNNNNNCCGTTTCAAGCCGAACAYGTCNNNTCNNNNNNNNNNGACACGTTTTAGCCGANNNNNNNNNNNTACGRTACTACYCMWGWCTCCNNNNNNNNNNGAGCGGTTNNNNNNNNNNNNNNNNNNNNNNNNNNNNNNNNNNACANNAACTCTGCGCAAAGNNNNNNNNNNNNNNNCNNGTTNNNNNCATTCTGCGNNTCTCACTAATCCTCRKGCCNCTNNNNNNNNGTGCRNCANCGGCCCNNNNNNNNNNNNATGACGTCTNNNNGGTCNNGATACGGGAGCTANNNNNNNNNNGCCCAGTNWGCTGACTNNAGATNNNNNNNNNNNNNNNATCSGAGNGATGTGAAGRNNNNNATNAGGGNNAACATRCCAGCACCGGATTNNNNNNNNNNNNCCTAAGGTACGTAAATAAYTAAGAGTNNNNNCCAGAAAGTANTTTAGGAAANGTTGNNNNNNNNMGGCGAAGCGGCACGATCNNNNNNNNNNNNNNNNNNNNGGTTYGTNNNNNNANCCGNAGANCAANNNNNNNNNCTAGACTGCAACCAYACGTGGCANAGCCCTNNNNNNNNCGGCCCNNNNTAAAGCGCAACGNNNNNNNNNNNNNNNNNNNNCTTTCACCNAANNNNNNGTANNNNNNNNNNNNNNNNNNNNNNNNNCCGANNNNNNNNNNAAGAAGRATTWAANNGANTTATGCNNNAGTTNGGNNNNNNNNNNNNNNGGCTCCNNNNTCATTCGGAAAGGTTCTRAGTNNNNNNNNNNNTGATATCTGAACAGCCASCCNNAGACGAGTYNNNNNGTNNNKCRATAGTCNNNCANTGTTTNNNNNNCTCTAACTAACTTNNCCACTGGCGTNCNNNNNNNNNNNNTNTNNNNNNNNNNNNNNNNNNNNNNNNATAGCGAGAGGCNCGTCGTGGTTGNNNNNNNNNAATAATTACAGGCATGMTAGTGAGTTATCGGCGGTAATACTATTCTCGNNNNNNNNNNNNNGGCCCGCGCGTAGNNNNACAAACCTGTTTTNNCACGGCCNNNNNNNNNNNNNNCTTTAGANACCRGACAGAAGGCCANNNATAGCNNCGACCTGNKACTAACRRCTGRCYNNNNNNNNNNATNTNCTAGTGNTAGCAATTGAGCGTAGNNNNNNNTCGTTAANCTANTTTTTGCCGNNNAKNNNNNGATGTAGCACCCGGNNNNNNNNNNNCATTCANNNNNAATANCGGTNNNNNNNNNNNNNNCGNGNNNNNNGCATGGARTCTGGCGCTTTAANNNNNNNNNNNACTACGCTTGCNNNNNNNNNNNNCGANNGCGTGTAATTCNGACNNNNNNNAGTGACWAGTTGCTGTGNNNNTGNNNAGCGRANNNNNNNNNNNNNNNNNNNCAGKATTNNNGGCCNNCCAAGWTCTTCGNNNNMGGNNNNNNNNNNTGCNCAAAATTTCNNNNNNNNNNNNCTGTCNNNNNNTGNNCGCNGNNNNTGTCGGGWCTAYANNACTTAANNNNNNCYCTGTGTAACGTNCCNNNNNNAGCTNNNNNNACACGGGTTCGTCGTGACCNGTTTTACGTACGAGAGTTNACCCGGTCCCGNNNTAGCNAGCNNNNNNNNMCYANNNNNNNNNNNNNGNAAANNCCNNNNAGTGNNNNNNNNNNNNNNNNNNAACMYANNNNCCATATCTGAATGANNNNNNNNACGGCNGTTATGCACGGSTCTAGCATGANAATGATAGCGTNNNNNCCGAARGNNNNNNTNANGCGGGANNNNTTCACNNATCCCCTANNNNNNGTTCTTGACGTNAYTCGCTCANGNNTCNNNNNNNNAYGTTCGTTTAATTTATAGGCCRTTGGASCRCATCTAAWTTACGTTTCCGATTGTCAAGRNCGTNNGCCTNNNNNNNNNNCCNGCTATCTNNNNNNNNNNNNNNNNNNNACGCNGCTCCTNNNNNNNNNNNTNNAKACNGTAAATGTAGTATCTGTTAGACACCCTCTANNNTANNNNNNACATTCATCAAAAAGTCRGNCTCAACGMRNAYNNNNNNTCCTAGCACTAAGCTTCNNNNNNNNNNNNAGTTCNNNNNCGTAAGGAACNCSCTAACGGANNNCCGCATTTGAAAAACATGAAAGGCCANTCTACGGTCANTAGGTGNTTCTAGANACYCCANNNNNNNNNATCANTNTTNNNTTTTTNNNNNNNNNNNNCTCATTNNNNNTGGACTCTGATAAACGCATTGGANAAGTGSATCGGTCCTGTCCCGTGGTYTTTTTATGGACACCATAAYGANNNTTTTCATACATGTAGGTATTGNNNNNNNNNNNNCTCGCNCNNNNNNNNNNNNNNNNNAAAMNCCGGAGCGGATCACNTAAGCRGMNTTTTNNNNNNNNNNNNNNNNNNNNNNNNNTCYCTGAANCTCTGGANAAAACTNNNCANTNCCTAACCACGNCGNNNNCGGCAGTGGACYCTCGCAACCGTAGAGTCATCYWTYGCNGGCGTCTAGCGCCATTACAACACGYGGTYACCCAGTNANATACGNNNNNNNNACTGTYCYAGTCCCGTNNNNNNNNNNNNTANNNNTTAAAGTCCNTGCAGNTCGCAACCACCNNNNNNNNNNTTCTNNNNNNNNNNNNNNNNNNNNNNNACTGTWNNNNNNNNNNAGTATTCTAGTACGYCGTTTTNNANTTTTCTAYACTTGTNNNNNNNAATAGTNNNNGTNAGTGGAGRCNNGTCGATGANCCTCGGGGAAGCCTNNNNNNNNNNNNGTCTTRGAGCATTCANNNNNNTATTCCCGTATCGTTCGCTGCTCCNTCCCCTCGGCGGKTATGTGAATCTCTATANNNNNTTNNNNNAGCCCNCTCTTANNNAACGGACTNNGNTTGANTYGTATCGAGCTTTANCATGTAAATMACTNNNCAACNNNNNNTTCNNNNNNNNCTGCTGAWCGGNNNGTCNNCTCTCGCTTTCAGAAGGTCGCTNNNNTTCAAGANNNNNNNNNNNACGGGGTTAGTGTGNNNNNNATGNGNNNNNNNNNNNAGCCTCAANCNNNNNNNNNNNNNCGTCCCWTAGTNNNNNNNNNNNNNNNNNNNNNNNNNNNNNCNNNNNNNNGGACGGGTNNNNNNNNNNNNNNNGCTCGNNTTGNNNNNNNNNNNNNNNNNNNNNNCTAWACAGCANNNNNTAGATGACNKGAAMAAGGWTGTGGGGAGTNKCNNNNNNNNNSCTTNNNNNNNNTACACTTCCGACCGTTANNNCNACTGTTNNNNNNNNNNNNNNNNNNNNNNNNNNGAKTSCGGNTCGTTCNACNACAACRTGGCGWACCNNNNNNNNNNNNNNNNAGCTCGAYACYCCTTANNNNNNCGGAGTCGGCGGCCNTCTGCAGGAAGCGTATCATNNNNNNNNNNNNNNNTTACTTNACCCNNCGCNNNNNNNNNNNNNNNNNNNNNNNNNNNNCRGCTTTANNNNNNNNNGMTGGNCTGATRACMGGTCAYTNTTWWAGGCGTNNNNNNTACAGNNNNNACGNNNNNNNNNNNANYGACGWNNNNNNNGANTCATCNNGCCANTTGCAAACARCMNGAGGGTTRGNNNCNTGGGGAATAACTGGRTCNNNNATGGCAKGTNNNNNNNNNNNNNNCCGTCAMNNNNNNNNNTGANCATTGCCACAANNNNNNTCGAACCCNGNCTCATGCACAGCGTAGCTTTNAATTCGGNNNNNNACGGNNNNNCGGACTTTCGCTYAGMCAAAANTNGNTCNNNNNNNNNNNGGNNACCCGNNNNNNNNNCAACTGGNACGNNNNTANNNNNACAAGRAATNNNNCCNNGNCGAANNNNNATCGCCACNNNNNNNNNNNNNGCWCGNNNNNNNNCAACTGANRCGCGACTTCGAAATNNNNNNNNGCTATAAGGCTNYGTGTANNCAATNNCGTCCTACCATCTGAGCTCAGTGAGGCACAACGAAGCNNNNNGMCNTCTTCNYYTATCGACGCTNATTNNNNNNGCTCAGACACAGACGCNNNNAACANNNNNNNCNNCANSACRACATACYARAACTACGGAACGCGGANNNNNNNNNNNNNNCCCNGNTCGAATNNGTGGGNNNNNNNCTATANNNNNNNNNNNNNNNWATATATTAGGNNNCGTTRTTNNNNNGNTTACAGTATAYCGACCCATNNNNNNNNTNNNKCTGCANNNNNGTNNNNNNNYYRGYTCACGTACTGCTAGCCGGNNNNCCCTATRNCGTTTNNNNAGGTGTAACTCCGNNNNNNACGTANNNNCGTGTNCNNNNNNNACGGAKCTGGACCGNNNNNNNNNNNTCAGYRGTGSAANATAGNNNAYCATGRCNNNNNNNNATTTTGANAGTTGTGCNNNAGTTGCACCAATKCAGTATTCTGGAAAACCCCCGNNNNNNNNGCCAAGAANNNNNNNNCNCGAGTGCAACATCNAACCCNNNAYNATACCACCGTCCAWAATAANNNNNNNNNNNNANNTACCAACTTCTGAAGNAGCTAGAANNGAGNGCACASTGGACKAANNNTACGGATTAGCGGCTATACCGATCTRGNANNNNNNGACCCTTAATTGGAACCNNNNNNCCNGGTAATGGAGCCGGATCCTCATGAGATGTCAACCTNGCCGGCTTGANNNNNNCNCCGANNNNNNGTGNATCGGCNTAGANNATGCCNKKRAACANNNNNNCCAAGCRTGNNNNNNNNNNNNNNCNCATYGTCGNNNNNNNNNNNNNNNNNNNNNAANATGGNNNATATAGACWCGTAACTYCSAGGTGGNNNNNNNNNNNNNNNTGNNNNNCCGGTAACGMMTCTGGGTGACGGCTGACATCGATTGATCGNTCCTGAGCAGAATNNNNNNNNNNNNNNNNNNNNNNGTCTTCAATGCAACGCAGNNNNNNTGTNYAAGCACTCCGRGTTNNNNNGCAAGCGTTNNNNNNNNNNNNNNAAACTTTAGATNNNNTTGCGCTAGGGTCCTACGCAAGATGANNNTNTACNNNATCTGANNNNNNNGTAGTCGGCTAGAGCAAAATGGCACNYNNNTGGCAAARSGRYGGTCAGCTNNYGTYMTATGTTAGCTTNNTGTAGGCNNNTTCWNNNNNNNNNNNNNNNNNNNNGCANNNNNNCGANNTYCACTTNNNNNNTGANNNNNNNNATCNNNNNCGCTCCNGGTGNNNNNCGGCTTGCGACCAATGTATCGYAATACCMTTATNNNNNNNNWRGANAWCGGCCCAGAGATCNNAGGGCTCATAATTGGSNNNWCYGAAANNNNNNNAAANNNNNNNNNNRNNTCGNNNNNNNNNNNNAAGTAAANGANNNNNNNNMGATGYAYGTCGGYAACAATAGCATAAGATTYCYCGTGGTGGTAGAGGAACCGGSCTNNNNNNGCTGTACTGAATTCTTCCGCCGGATGGCCCTSTCACNGCANTCATNCCATGCYNNGNCTGNNNNNGACGTGCCCGTGCTGCTTATGCGCGCCYYGTTNGTGRGNNCTTCTGGCTGCTRGTTGCGGCNTATNNNNNNNNTTCTGAAAAACCANNNNNNNNNNNTTTGNAANCTCCTNGTGAGCAAGACGACGACACGTTTCTNTCGGGCNNNNNNNNAACTAGNTAATACGYCAAAGCGGCGCTCAWAGAGTNTACGGGNNNNATACGAAKAAGAGATACTGGATCGCGGCCTGCCANNNNNMCGGSCGTAYNNNNNNNNAAATAAAATTATGNAGNTANNNNNNNAAAGNNNNNNNTCGCGCCAGTNNNTTATACCCGACTTGAGGGTAANNCCTGATTTNNNNNNASWGSYCAGATACGTCGCTAACCNNANNGCAGTAGGGTNNNNNNTCCNATAGNNNGAATNNNNCATGTAWAGGACTNNNNNNNNNACACCATACCAACTNNNNNNNNNAMAGTTWTNNNNNATGAGANAANNNNNNNNNNNNNNNNNNNNNNCCCGGTTNNNNNNNNNNTCCNNNNNTCAAARACANNNNNNNNNNNNNNNNNNNNNNNNNCTTGNNNNNNNNTAAATTTGCNNNNTTGTGTCGTTNGGCMCGAYGATACATTGCNTRTCGGMTKYTAATATGCTNCTGAAGTAGCSCCATCNNNNGTANNNNNNNNNNNNAGGCCTGCGCGGCNNNNTTACGGNNNNNNNNNNNNNNNGTNCTTNGCARMAGCATNCCCCTGGGTRNNNNNNNNNNNNAYACTTATCAGATATCAGCGTCNNNAGACGCGCCCCGTGNATGCGACTCTGATGGTCTGTANNNNNNNNNNNATNTATTTTCGGAGTCTTATGCTATNNNNNNTTATTCGAAGGYGTNNNTACCGTGCANCCGCNNAGGTATANNNNNAGCTATCNNCTCAGTGNNNNNNTTCTGGMAGCTCNAAAAGCTNATTTCTANATCCAGGAACGCCGTGTGGGCACCTGTTGCAGCGGCGTTAANNNNNNNNTGCTGCTCNCGNATGGACATAAAACGTGAATNNNNNKGGNNNCGGTCNNNNNNTATTTRTAACAAWCCGAACANTCAAGTGCANNNNNNNNNTAGTGNNNNNNATGNNNNNNNCTNCTAAATTCTTTACAACGGAAGTGATACARGCGTTCCAACCGATAATGGAAAGTTGGNNNNNNNACGCTACGTAAANTCGATTGGGWGAGCACTCCGNNTCKNTGGTTNNNNNACAGCYNNNNNNGGNNNNNNNNNNACACANATCTACACGGGCCTATTACTNNNNNNNNNCGNANNTAAGAGANNNNNTTGCGNNCGACGCYNNNNNNNNTTGCNNNNNNNNNNTGTCACGCNGACATNNNNCACTTCGATTYTTGGGATAANKAWCNNNNNNNNNNTTCGTANNTTTNNNNNAGTGTGCANNNNNNNNCACRANNNNNNNNTRGCACACANNNNNNNTCCAGCANNNNNGCTAGNNNNNNGCTNNNNAGATGGNNNNATAATAAGCCACATAAGGTATACCAGGTAAAAACCTACTTNNNNNNNNNCGGNNNNCTANCTGCTCTTGGNTTGCAAANNNNNNTCTCGGACCACTTTCANNAATGTACAANNNNNNNNGKTCATTNNNNNNNNNNNNNNNNNNNNNTAACGGTCACACNAGGCGACNNNNNNNNAATACTGGNACCNTNNNNGGTAAAGGCAGRNAAAGCGCAGGCMTCATTTTCATRNNNNNNNNNNGATAGNNNNNNNNNNNNNNNNAGTCAGTGGACTTGCTRNNNNNNGCTGCGCACCCTGTTNNNNNNNNGCTCACCGNCTATGGCTCCNCNNNCRGCAAGCTTGACNNNNNNNTTCGGGTGCCGATGTGNNNNNNNNNGCGGTACAGGATACCTGATCGTKCTCNNNNNNYAGGTGTAANNNNNCCCAAGNNNNNNNAANNNNNNNNAGTACNNNNNNGNCNNNNKGYGGACCCTGTAATCAGMCTGNGAGTAAACTGCCGGCTCGTCGGANNNNNNNAGGCGTNNNNNNNCGCTTTTGNNNNNNNNNAGACAAGWGNTWTCATTCGTTTTTGGNNNNNNNGCGAMAGTTAAAACCNNNNGTCTCTNGAYGAAGTTCAGGGCTGCNNNNNAATTCTCCNATTYCTACGGTTNCNAGGTAANCCTNNNNNNCGTNNTGCANNNNNNTTGNAGCGAAGACTRATTTGCTTNNGGRGGGAMCACCACCGNNNNTNNCTGTAGTTGNNNNNNNNAANATGTNNNNNNNCTTANCGGSAAGACNTTAAYTTGANCCTTANATTNNNNNACAAATNNNNNYWTTACTCTATAGAACGCGCGTGTCTGTCNGGTANNNNNNNCGGGGNCNCGCCNNNNNNNNNGTTTCATCGGAKTTANNTCAGATCAATTNTTANNTGTTCTCACTTAYATTGTTANNNNNATNNNCGTNNNNNGTGCRCARAGNNNNNNNNNNNTCCGATCCCKCTAANNNNNNNGTCNACGCNNNGGCNNNNNNNNATCNNNNNNNNKNNRGCCNNNNGNGAATCGCAATNNNGGAGCNNNNNACCGCACCGCTYGSGTAAANNNYGGNCNANNNNNNACAATNNNNNNNYCGAGTNNNNNNNNNNNNNNNNNNGCAANNNNNNNNTAGAAGTTTNNNGATNACGTTGNNNNNANNNNNNTAAGTTNAAGCTGATGMGCCYTACTCGGCGNNNNNNNNNNNCGCGNGSTRCKATCCAGTCTCCTCCAGCWWWGCAAAATTGTGGGCGCGATCATGAGTCCNNNNNNNTGATCCAACCAGRCCCTCCTAACAAANNNNCGNNNNNNNTCAAWGCARTATGYRANTTAAANRNYNCTCNNNNNNNNCGAACGGGCTCTCCCGGAAAAGAGCGCACTGGNTGAGCANNNNNNNNNNNATAGCCCAGAACGTTNNNNNNCNACAGANCNNNNNNNCGTGAGTTGACNNCGCACAATACNNNNNNNNNNNNNGACGCTGTAGGATCGCACNNNAMWNATNGCNGTCCAAAGATGANNNNTGTCATCGTGGNNNNNNNCTGMCAGTRTGGNWTNACKAATCTGCTCTNNNNANGNATATTTCCGTGCNNNNNYCANTCAGNNNNNATACAAACTATCNGCACCTNNNNNTCCCCATGNNTTGGTAGTGGTAGTTCGCGGGTACACANNNNNNNNNNNNNNCACNNNNNNNNSAAGTGGTGTTTACTGAACTTYRTGWARAAGAGSWAACGCATCGGCGNNNNNNNTAGCYTGACAYNNNCYRTCAACAAAGNNNNCYGCAGCATTCGACCCGCCRCCNCGGCCGGTGAANNNNNNNNGANNNNNNNNNNNNCCATCGRTGCNCATATNGNAGGTAGATGTTTCCACYRAWCCACRTGGAGCNNNNNNNNGGTTANTNNNNNGCCGAAAAATCGCTTCGACTNCTTNNGGNCTCNGATATTTCNNNNNNNGAGTNNNNNNNNTNNNNNNNNNNAKTYMNWGNAGTGTNNNCATACGGGTGTNGNTNNNAAGGCANNNNNNNNNCGTRAGNCGAANTTCAGNNNNNCTTCCGNNNNNNTGANNNNNNNNNGGAGCCTAATGAGNNNNNNNNNNNNGCTAAMTSGANNNNNNAGCCAACRKWNNNAGGNNNNACCCGTGCAATAAGTCAACCTACGCANGCGCCCCGAAGCGTGTGGAATNNNNCRTTTGTTAAAAACCTCNNNAGTTCGTGTCCNAGGCCTACNNNNTGAAACCCCATGGNNNNNNNAAAGAGAGNNNNCNNNNNNTGGCTAGNNNNNNNNNNNNNNNNNNNNNNNNNNNNNNNNNATCYWCTCNNNNNNNNNNNNNNNNNNNNNNNCATCCGCGGGTACTAGGCAGCACTNRGCCANNNNNNNNNNNGTANCCTNNAAGAANGTMTATGCNAARCCTACGCCGAATTANNNNNNNNAAAYAMYMGTAATTGTTTCTCCTTCCTTGTNATTGGTATCAGGGCTGCCAGTTATGAANAAGCKCCTTTATGGCCNNGCCTGTAGCATATCGAAGTGNNNNNNNNTAGTGTYATWGGATGCATNNNNNNACTCANTNTNNNNNNGCCCGCACTCTNTNNNNAATTNCTCTWACANNNNYATACCTGTNAGTGNNNNNNACTCCCCGAGTCAGAANNNNGACTTCCAAAANNNNNNNNNNNGGTTTCAGCRAGCGANNNNNCGNNNNNNNNNNNNGCNNNNNNNNTCTATTGGANNNNNNNNNNNNNNNCGGTCTCCGTTTCATNNNNNNNNNNNCTTTAATAGCTTCNNNATNNNNTAYCATYCARACAANNGTTGNCACAGCAAAACCNNNNNNNNNNNNCGAAAYNNNATCATCGCCGTACCGTKTCTATNACCAGAAAATGCTAGCCATGTTTGMCCCCTGCACTAATNNTACTGCNNNNNNNNNGCTYGAGACANCCWTTCTTCTCGTCTATTCGNNNNNGGAGAANNNNNNGNGTCANNNNNNNNNNAMSGGCTNGGATCCTTCTTNNNNNNNNNNCRGTATAGAGCAACATRNACCGATACAGTANCTTNNNNNNNNNGYTGCCGCCGGCATGNACCACGWNNNGGTCAAGTCNNGCNNNNNNTANGCCCGCATNNNNNNNNNNNNNNNNNNNNNNNTTACTTCATTKWAGTGCNNNAACTYCTGGTAGACTCGATCGGCTGACNNNNNNNNNNNNNNNNNNCCGTATTGCARCCCACCNNNNNNGGCACTCTGGCGGAGCGNTCGCAGACTATATCAGAGGCGAACCGTGNATAANNNNNNATCGCGCATNGNCGTNNATAGGGGGGCGAACCGGCTATACATAAATATCGGGTAACTCGGCCTCANNNNNNATCTNNNNNNNNNAGACNGGAGGATGATGACTTYGNCCGGNTSNCTTANNAWNAGCTCAATGGTWNCRAGTGNTACCGGNNNNNNTCACTCGTNAGTTTAAAAACANNNNNNNGATAGCATCCNTTNGGNNNNNYTTTTASGGGCATCMCTGCTAGCGGCCTCNNNNNGAAGGAAATGAYGNANTCNCNNCNAGATTTCGGAACGTTATCCCTNNNNNKACAGNNNNNNNNTGGGATCTCCCTGNNNNNATGTGGRCTTTGCGTNNNNNNCYGAGKCCTTGAGTTGCGGCRTTRATCACGCTCSTGACCGAACAAACTCGTAAGAGANNNNNNNNCATTACGWCCTTGTNNGTNNNNNNNNNNNNNGGNNNNNNCGGGGGTTNTCATCTCNGGCTTTCTATCRRCAANNNNNNNNGNGCTAGACCGCCWCAGNNNNNNRCCACATARTNCTGMATATCGCGGTCACAAAATCTCANRGAGTCGCACGTGCARRGAGCCAATTAGCAAGTTCCGGATTTAACTCNCGNNNACCCTCCGTTTNNACWGACCAAANNGAGCANNNNNNNNNNNNNNNNNNNNNCTGATCGCACGNNNCTACAGCGCANNCTCNNNNNNGGTGGGGGGTTANNNNNNNNNNNNNNNNNNNNNNCCAGCCGTATANCATNNNNNNNCCACCGYRCCTMYGATCAGGTGMCNCCGNCNTGATGCGANNNNNNGGCGTATCAKGGCGNNNNNNNNNNGGACANNGAATGGAGCTCGCGTTATGGCGTRNNNNNTTTGNNNNCGANNNNNNNNGCCTGTAGATANNNNNNNNNNNNNNNNNNNNNNNNGTATGCCTGCCGTNCGTAKGTTAGCTCNNNNNNNNNNNATCNNNNNRAAGKGNTNNNNNNNNNNNNNNNNGGGATTYCTCTTTATTTRSTTAAANNNNNNNNNNNNNNNATACATATTGAAGATCAARACGGAGGTTGGAANTCGGGAAGACCAAGGATGTAGAAGTNNNNNNTCGCGTGACGTANTCGCCAARGGGAGGCGATNAANNNNAAAGCARCNNNNNNNWNAGGATTGAGAAAGGAAATACAGNNNNNNNNNNNCGACTTAMAAAATCNNNNNNNNNNNCCCACTAGTTAATGGNNNNNNNNNNGNNNNNNNNNAACTTTANNNNNNNNNNRNKNTCAGTRNNNNNNNNTCNGCNACATCGGTGGRCACGTNTAGNNNNNNAGGTTCATCCGCNNNATCGGAGANNNNNGGTGGATCCCGAYGGGTCAGCTTTGGCNNNNNAGGGGGAGATANNNNNNTCCTCNNNNNNNNNGNTTGMCNAAANTNNNGAGNNNNNNNACGTNGNTNNNNNATTRATGGGTTATACANNNNNNNNNCCANCGCNGTCGACWGGGGCCRNNNNNNTGTACWAACRGCGCTNTCACCCCGANNNNNNNNNNNNNCGCACCTTGNGCACTGRCCTMYGTYGAAYCYARAGYATCCGTTGAGTRTNNNNNNTGGTGAANTCNACNATATCATGCTTASAGKCTNATAGATTATAGAATANNNNGAATAARCNNNNNNNNNNNNCGTCACCCTGGCNNNNNNNNNATCCGGAGAACNYGCCANTCTNNAMACGYATACGTTGAANNNNNNNNNNNNCTYACCTGTCGACCGACGGTCNNNCCGTCTCKTTGNTNNNNNNNNNNGCGANCGTATGCTGGGYGCTGAGCGGTAGTNNNNNNNNNNNNNNNAAGTATGATGTTATTCTNNNNNNNATGCATATCCNNNNNNNNNNAKGARCCTTACCCCATTTTTTTNAATGTAGGTGNMTGGTATAATAAAAATGCCYGGRNNNNNNNNNNGAGCNNNNNNNAACGGCCGCAGAGGAACACCATAGSYTGCYANNNNNGTGYTNNNNACTTGTGGTCTGCTNNNNNNNCTGAGNTAGGGNNACANNNNNAACAAATAKAARYAATCGAAGTATTGGTYCGATGCTAAAGAGATTAAACTAAAGNNNATACWAGGAGANGNNNNNNNNNNNNNGGGGCGYCTTTCTMGCAGAGCKYNNGTCGNNNNNYATTCGNACGGATNNNNNNNNNNNNNNNNAGTGNCCNNNNNNAGGGTCGGNCGTCTATACCGTGTCCTACTCCCCCTCNAAGTTNATTTCCANTCGGGTAGTATTKGGNNATTAACCNCGCANGAAGNNNNNNGGCTNNNNNNNNNCCTCGAAGNCTTAMGCNNNNNNCGRGCGNNNNNNNNNNNNNNNNNNNNACTGATTTNCAGGTTGTNACACTACGGTAAGGTACGTGGNNAANGNNNNNNNNNCTSGATACTTNNNNACTTNNNNNNNNNNNCRCTANACNAGGTTATTTTCCTNNNNNNNNNNNNNNNNNNNGNNNNNNNAGGRNNNNNNNNNNNNNNNNNNNNNNTTATWAGTTGATNACACGAAGMTTTNGGCTNNNNNNNNNNNNNNNNNNTGTAGGAATCACNCCCYAAANCGGATRCATWNNCCGGGTAGANNNNNCGGNNNNGAGGRGNCTATNNNNNNNNNNNNNNNNNNKRTCTTTCGATCCNNNNNGCCGTGGAGTGACTACMAGACTCTACGCTTACTSGNNNNNNNNNNGCGNNNNNNGTAYTGAGCGTGNCTTTNNNNNCCAACAATATNNNNNTGSARAAGTCNNNTTGNNNNNNNNNCGTTCGTNNNNNNNNNNGGTANNNNTGTTATGGAACGAACGNNNNTTTGCCACNNNNNNNNCGCNNNNNNNNNNNNNNNNGGGCGGNNNNNNNNNNCNCTATNNNNNNNNNNNNNNNNNNNCGGATNGANATGAATTGNAAGACNNNNNNNNNNACNAGTAGGGTCTGATAACCCACGTTATNTNNNNNNNNNNNAAYCATNNNNNNNNMANGAATATACCCATCTGCCGAAACAGAATCAACGGACMGNAAARGATMNANGTCCTCGGATCAATAARGCCGCTAGGNNNNNAAKCNNNNNNNNTTNNNNNNNNNNNNNNNNNNNACGAGATTTGCTANNNNNNNNNNNAGTCATGTCTCCAGACTCTGCATAGCACCAACTNNNNNNNNNNNNNNNNNNNNNNNNNNCAGCANCCACANTGGGTGACACMCAACTTCNWNNNNNCGTCTCTGCAGCATAYGTTCCTATANNNNNCGCGTNNNWGACATTCCTTANNNNTCGGGAAAGNNNNNNNTCTCTCCTCCNNNCTNNNNNNGCGCGTCTCTATTTACACCGAAANGTNNNNNNNNNNNNNNGCAANNNNNGTAAACTTAGCTCCNNNNNNNNNNNNNNWYCGCNTGTACNGNGTATGCRGCGRTGGRTAAGMGCACAACATANNNNCTCGAGAGACGGACTNNNNNNNNNNNNNNNAGCGTNNNNNTTGTAAGTAAANNNNNNNNNYCGGACTNCTGCGTTCNCCAATTTCTGNGATTNNAATNNNNCSACANTATGGTTGCGNNNNNNNNNNNNNACGCCGATAGATNAYGNNNNNNNNNNNAGGGCGGCNNNNTCCNTTACCCNNNNNNCTTGTANNAGAACACAGCTAGTACGGANGTTGCCNNNTCCACCCTGCCGATTNNNNNGGGGNCANNNNNNNANNNNGTGCGAGCCNNGCCNNGCGTANNGCGAANNNNNNNNGATCGAACNNNNNNNNNNNNNNTTGATCTNNNNNNNCGTACCTATCANNNCGGCGCGCGCGTGAGTGNNNNNNNNNNNNNRYYTAAATTGACGGTTGTTGAAGGCATGTTCTCGAGAAGCCNTTAWGAMCCATTTYCGCNGCATCGGGTGTAGNAAACNMAANTTTTTCGCGTTCAGACACTCCGAGNNTGCANNNNNNNNATTANNNNNNNNGTATNNCNGATGCGGCCCGTGGNNNNNNNNNNNNNNATMCCGGACNNNNNNNNAAATCTTCCGGAGCGCANTTCCACTCCANTAGGAACCGCTRGNNNNCGTCACAANGTGTNCTCGNNNNNNNNNNACAGGTANNNNNNTGNNNNNNNNNNNNNNNNNNNNNNNKCGNNNNGTATTCGAAGTGTTATTNNNNNNYGAAGCGGMRTCMGTAGACATAATCGCANSNANATGGNNNNNNNATNNNAGTCTCCNNATATAGGACTTCCATGANNNNMNGGANNNNNTGANGGGTAGAGGGNCCTANNNAATNYGTAGCTNNNNNNNNNNNYCCCCGATTTAGCAANCTCGATNNNNNGGAGCTCCTCAGTTATCTAGTNNNNNNNNNNNCATCCTAAGGNNNNNNNNNNNNNNNNNNNNNNNCTAGCCCNNNNNNNNNNNNNNNNNNNGTCGCCCANNNNNNNNNNATTTCANNNNNNCTGCNGNKCANNNNAATGTNNNNNNNNNNCATTTATAAGCACNAGNGANARNNCGCTTSACTTANNCAGCGGAATGGNNNNNNCAANNNNNNNNNNATATTTGAATTTTACGACGGATTTAATTTYNNNNNNNCTATTTCNCTNCCTTGACTNCATAGTACATGGCGGKTWRACCAYGYNNNNNNTAAAATGGACGACTGGACATTTCACCACACAATGCRGCTATTAGNNNNNNTCTCNNATNNNNKCCAANNNNGYCTCKGRATNNNNNNNNNNGTCCGATACNNNNNNNNCGGTRKNNNNNNNNNNNNNAGATGNGCACGGTGGANNCCTTNNNNNNNNNNNNNNNNNNNNNTCAGGACGTNNNARCARGTATTATCGGGRACNNNNNNNNNCTCNNNNNNNNNMTAGCTNCNNNNAATCACCCACATTCTTTCACTGAGTTNATCTTTANNCCAGTGNNNAGATYAGCACCCGGGCGCTNAATATGGGGTACTCCGACATANNNNNNNNNATAGATGNACGTGGNTTCGTCACTGGNNNNNNNNNNNNTACAATACGAGGANGCACTCTGGANNNNNNNNNNNNNNNNTCCGCGTAGCATAGNNNNNNNNNGGTNNTSAGRCGCTAGNNNNNNNNSNACGAGTTTGCGNGATTANTGAAGGGACGSCTCTTCAGWGGGNGCNTSKKTACCTTYCYATYAKAGAGCNNNNNNNNNNNGTAAATGTTTTCAAACAATCGGAAYGKNNNGGATYGTCNNNRTGRTNNNNNNNNNNNNNNNAAATCCTACCMTNNNNNNNNNNNNNNNNNCAAACACCGCYANNNNNNNNNNNNNNNNNNNNNCTACGATGCGNTTAGCGCGACGGACCTCANNNNNNNNNNAGACAATATGARCTTTGGAAGCTCAGATGTGGAGCCCCWNGARCCNGNNNNNAGCTCGTNNNNNNNNAAGCYGCGCCGATAAAGTGTNCCCGTTTGGTANNNNNNNNNNNNNNNNAYATCACCAANNNNNAATTAGACAGATCCTGAGACAGCTGAGTTGTANNNNMCGGCCNGNNNNNAGTNNNNNNNNCCCTGTCCTCRTCANCARAGNNNNNNNNNGGGTTTCCTGNNNNNNGTCGGAAANGCGTYGANNTAGAWAGCTCATGCTTGCGYNNNNNNNGTGGGTGAATCCNTNYTNNAYCAMTAGATCGAAANTNNNNAATTCTCGTGTCAGTTTGATCGWWCTACNNNNNNNNCTCCAAACTAAACTNGNNNNCCNCNRATCCGTTYCKTTKNNNNNNNNNNNNNCCAGNTTGACATGATGCGCGAACCGTGTTCTSANTACGCTACTCCACAGAMNNNNNNNNNTTTGGNNTGCGGCAATGTGAWGCACACCTACACTATGGNNNTGCCRGNNNNNTTTGCGTNNNNNNNNACATCATTGAGTCATCCACYTAAAGGCAANNNNNNNNNNNNNMTGNNNNCGACCCTTTNCATCTTTGASTCMNNNNNNNAATNNNNNNNNNTTAGNNNNNNNNNNCCCCTTNANTTGNTAGCNNNNNNNNNNNNGMAGACTGGTACTTGGTNNNNNCTAAGNNNNNNNNNCTAAGATATCTTAGACGNTNNGGGATNNNNNNNNTAGATANNNNNACCTASTGGACGACTTNNCCTCAANNNNNNGCTATATCGTCCTGGCNNNNNNNGTCTMTATNACGCAGCGTCAAKCTCTATANCGWCRRTGCAATGARNATAACAGATTTGCNNNNNNGATGCAATTGACNNNNNNNNNNNNNNNAGGAGGGGAGGTCCNNNCTAAGCNNNNNNNNNGCGCNGCGGCNNYCKTCCAGACTGNNNNNAAAGAAGTCTCCYACGTTAATTATTGGANTACGGNNNNNNRGACANWTACNNNNNNNNNNGTAAYCAAGNNNNNNNNNNNNNNNNNNANCGNNNAGGGTGCAACAACNTAGTATNNNNNNNNNCTTGATTNCTAGCGCGGNNNNNTGTRANNNNNNNNNNNNNNNCACTGNNNNNGCTCGTTTGCNKNNNNNNNTGTTAKTCTNNNNNNNNNNNNNNNNNNNNNNNNNNNNNNNNNNNNNNNNNNNNNNATTCGCTCAAATGGCACTTARACACTGCCTGCGAANNNNNNNNNNTAYTTGTCTCTACNAGCCCGCACCCGTTGCGAACGCNNNNNNAGTANNNANTACCGNNNNNNNTGGAACTTACAATYTYTCGANNNNNNNNNCTTNNNNNNNNNNNNNNNNNATRNNNNNNTTGCNNNNNNNGCAGCAGCCCGTGNNNAMACTATTANNNNNNACCNNNGWTTTCTAAATGMTAGNCGCCTCCCNNCCAATCGTGNNNNNNNNNNNNNATTGAGTNNNTCCCNNNNNNNNNNNNNNNNNCATTCGGGANNNNNNNNNNNGCCTAGTNNNNNNNNNNNNNNNNNNNNNNNNNNNNNAGTAATACGGRCCGTGAGTCTCTGNTGTTNNNNNAGCTGCGGAGTCNNNNNCATTTTACGTTGGAAATNNNTCTNGCGGTAANNNNNCGCTTNNNNNCGCCGGGGTCNNNNNGTYCCNNNNGTTGYCAATGGTTAAGNNNNNNNNNCCCATGATACACCNWCWAACCGCGARNNNTGTCTNAGCCCAATTRAGCCNTGGCTAGAACGCGCAGTGNAGTANAGNNNNGCGCNNAAGCMANNNNNNNNNNAANNNNNNNCTTACACAGTGGCTCTTTGTNRNAGGCNNNNNNNNNNNNNNNNNNNNNGCGGGGKKNGAACNNNNNNNNNNNYCGNNNTATNNNNNNNCTGTACTNNNNNNNNNNNCWTGMGTGAGAANAGGCNAAAATGARTGTNNCTACACTAGAGGNNNNNCCGAACTAAAWAGGCCNNCCNNNNCGACGGNNNGATCRAAGCACGTCACNNNANNGGAGGNNAATNNCGAGCAANNNRKKACGTGCGTNNNNNNNNNNNNNNAGGCTCAAAGGNNCNNNAGTACTGAACTGGAANCACACATGCTCANNNGTATGTACTCAACYNCRNTAAAATCAGCATTCAATNNNNNAGACNNNNNNNNGTTGCTATYWGTTTMAAACCAARTGTNNNNNNNNATCCGCATCTGCTTCCCACAARCCNNNNNNNAAKAMTTCMGCTCCGTNTAAAACGTSCNNNNNNNTTNNNTGGANTTNNNNTCTCNTGATMAGNNNNNNNNNNGCACACCNNGCTCTACGTTATCCACCACGTTCGTACCTACGGRCYGAGACTTCNNNNNNNNNNNNNTCTGCNNNNNNNAGTCTAGNNNCGCCAAGNNNNNNNNNNNNNCANNNNNNNNNNNNNNNNNNNNNNGAGCGGCAAGGCNYGYGGGAGTCANNNNNNNCNCANNNNNNNNNGCANNNNNNACCKGTAAAGNNNNNNNNNNNNYAGKGGTCTKCANGAATAANNNNNNNNNANAACNAGGTCATTGTNNNNCATAACTCCTACCAATTATNNNNNNARGAGCGNNNGCCCCGGCTGGGAAAATGCCTNNNNNNNNNNTTTTKTGTACAANNNNNNAAGNATAACCCCTTCGAGTCCGCRGCNNNNNNNNNNGGNGNACAATNNNNAYTCAACCTTTAYCNNNNNNNNNNNNNNNNNCTGGCTGGTGTATAAGRARTTAAWTWGATNNNNNNNTTGCCAAGATTNNNNTGCNCGMNNAAAANNNNNNNNNNNNNNNNNGCCCATTNGNNNNNAGYGTAACGAACYTCGGACTGATTNNNNNNNNNNNATCGATGTTGGTATCACTANTGATNNNNNNNNNNTCGTCNNNNNNNNNNNNNNNNNTCCGCAAWNNNNNNNNNNNCGATAATTTCTNNNNNGGTTYCATTGNNNNGTCTAGCTANNTCTNCGCCTGNNTGCATANNNAGTACANNNCNGGGTNNNNNNNNNNNNNNGNNNNNNNNNNNAGNGNNNNNAACGATGNNNTCAGACAANNNNNNNCGNCTNTATNNNNNNNNNNNACTGAAAGNNNNNATTAGTCNNNNNTCANNGCCGTTATCGATTACCGTGCAGTMGNNNNNNNNNNNNNNNGAAGCNCYANNNNNNNNNNNTRCSTWACNNNNNNNWTAGGCAGTTTCCAAGGNNNNNNNNNTGTRCCRCNNTNCTTCAGCAYGAACCCTNNNNNNCTGATCNATCRWNNNNGTGGCGNNNNNNNNNNNNCTGCCTGAAYNCTCTTNCAACNANNNNNNNGTTCTTCNNCNCATGTCCGTCGTGGGANNGNNNNNNNNAAATTGGTGGGTGTCCAWCMAGAGAAGACGTTCAGACNCCCNNGKCGGTCGGCNNNNNNNNNNGCNTNCWTYGTNNTTGTCCTCGAACAAAACCKGACACYACNNNNNTCCTGTAGTNNNSGTNACCGNNNNNNNNNNNNNCTTYRCCGTATAGMNCAGAANTGAGATAAGAGTTCAACCCGACGNCTCTGGNNNNNAACCGGCCGGACGCTGNNNATCCTCGGTWTGMAGCGCNNNNNNNNNGNAAGACCGGTCCGTCGNNNNNNNNGGTGGRAGAACCACGTATGNNNNAYAGTATAATNNNNNNAAGTAGSGGATANNNNNNNNNNNNNNNAAATTAGCCCCGGGCGTGGCTTCTTGKTGAWCAAAACTGATTNNNTAAGNNNNNGCGGAACACYCTNTCGCAGCKATSWTTAGWTAGTANNNAAANNNNNNNACTACTAGCCNGTCGACACTCCCGTACACCGNNNNNNNNNAAACGAATATATRTRCACTCGNGNNNGACCGARCGGTNTTCAACTGACATAAAGAGGNNNNTACCNGACACGTCCRKCATTACTGCCCARCGNNNNNNNNNNATTATCTAATCTGGGMTNNNNCGAACGGATACRTATTGCTGCGCGGACCCACNNATAAAGNNNNNNNNNNNNNNNNCTATNNNNNNNNNWTTATNNCTTNYACTRMNNNNAAAACNNNNNNNNGNSATARGGTACGTTCAGAGAGGCCCTACTAGNNNNNNNNNNNNNAGCCNGANAAACAACGTAGCATACACCGNCTTNNNTGTGGGAGGGATCNNNNNNNNNNCATCGTNNNNTCRCGAACARRMNNNRNNNNNNGACCCTTGCCNGATCACCCGTCTCGNNNNNNNNNNCAAAATAGCAMAGRCCTCCNNNNNNANRACTTTANCNNNCGACSGNNNATCACAANNNNNNNNNAAACGGGGGTTCCGACTAGCCCACRNNNNNNNNATANACTNCCCRTAAARTCTANTTCATAATCGCTYNNNNNNNNNNAAAGASCGTATCGTTCTTTTCRNNNCTACAAGNNNNNNTGCNAGTANNNNNNNNNNAAATCCACNTGCAACATNNTACYATYNNNNNGCNNNNNNCTGTNNNNNNCTCNTCNGANNNNNATTGCATTANNNNNNGTTAACGNAATTNKGNTAGCSGTTCTCTAANGGNNNNNNNNNNGTTGNTTCGGAGTCNAATATCCTGTCTTCAGCTTTGAAGACTACCCATTCRCATGAGAYRGTCGACGGTTCCTCCGCGGTAACTGSCNNANNNNNNNTCACGRNNNNNNNNRAAAAAAACGNNNACGAMMTTGAWMCAGGANNNNNNNNNNNNNNNNNNTCAGATACACNNNNAANGAKATCGATTNSGRYNCTGCNNNNNTAAGANNNNNNTACGCNNNNNNNNNTTATTAYGACGTMGCCCAAAANNNGGMYGTTCGTTTNTCTAGAYACTAGATGCCGTGNNNNNNNNNNNNNNNNNNNNCGNNNNNAACGNNTGTTGCGGGAGTAACNNNNRSTGATCNNNNNNNNNNNNNNNCAACGTCGGCCANNNNNNGGTTNNATAATTGCTTGNTRTATGNNNTCCCANANNNNNNNNNNNNNNNNNCATCCAGTNNNNNNTAAAGAANANNCNNNNNNTAAATNCNGCNCGNANNNNNTANGNNNNNNTKCAWAGYGGATATCCCCTGGNNNNNNNNNNNAWTANNNNNNCMTNYTNNNNNNNNNNNNNTAGCCCGAATGGNNNNNNNNGACATAGNNNNNNNNNNNNNNACNTGNCGGTGCTTGTNNCCATCCTGARGCTCAGTGTCAGCNNNNNNTGACNNNNNNNNNNNACAGCAAGACAATATTTRTGCGCTGTTARTTAAYAAATTNTTATGACNNNNNCCTNNNNNGNGGGCCTNNNTATACGTNNNNNNARNNNCNAWCTNTAAAGAGTCCGGNNNNNNNTCACCRCTNKCCGCNNNNACGKTAAGATATAATTNNNNNNNGGTNNNNNNAACCATGTGGNNNNNCCGGAGGATGTCCNNNNNGTGGCGTCNNNNNNTCCNNNNNNNANNNNNNNNCAATACCTCAAGGAAGTGAGCCNNNGGGGTSTTGTAKNNNNNCGGTGTAGAGAANAGTGWACGCTCGCCRTCCANNNNNGGACCCAGGTNNNNNNNAGGAYNNNNNNNNNNNNNNNNCTCTGAGCNAGNTCAATTTTNTNCNNNNNNTGCGAWTACCCCRRAMCYGGTCCTGTGNNATAACAATCATGNNNNNATATNNNNNNTAACCAATACTNNNNNNNCCCYCGNNCGANTCAAGGCGRRTGCCCNNNNNNNNCATGCTAGGACTCTCCTCTGCTCTACCAATGGGTCTTCATAACCNANTATANNNNNGAANCAATGACGGAANNNNNNNNGNATTCNNNNNNNNNNNNNNGATTCACATTATCGGAANATNTCATTTCCATCNNNNCCTCMNNNNNGGCACGATCGTGGATTTCATAAACGNNNNNNNCCCGANNNNNNNNATGGAANACGTNAGAAAAAGCACTCTATNNNNNNNNNNCGANAAAATGCATAAGGNNNNNCCATCNTGCTAGTTTGTATGCGAWGCAAAACGACNNGCCCTCTANNNNNNNNNNNNNCCATNNNNTCAGTGTGCTGNNNTGTGATGGAATGAAAAATGCGAGGCGCGAAATTAGNNNNNNNNNNNAATACWTGTGCNNNNNNNNNNNGGTNNNNNNNNCTGGGTAGACNNNNNNNNNNNNNNNNNNGACNKTTGATCGNNNNNNNGCAWTTAACCGTAMGGGTGCCAGGNNNNNNNNCNANNNNNGCCCTNNNNNNNNNNNNGCATTGNAAGAACCTAGCANCRSGCNGTGCCNNNNNNNNCTTACNNNTGCGTATGGNNNNNNCAGCAGGGTACGRCNCGCCGGGCACNNNNNNNTAGTRMCATTANNTGNCCCGCAKWGRNNNNNNCCAGCTNNNNNNCGAACTGTNGARGCNNNNNNNNNNNTGNNNNNATAARCATGGCATTAAGTTCACCAATTCATTMKCNNNNNNNNNNNNNNNNCCYGGGTKCAAAAATAATAGNNNNNNNNCAGNNNNNNNGAATCCATTANNNNNNNNNNNNNNNTAATACANNNNNNNNAATGTTNNAGACNRAYAGTAATATCCNNNNNAAGAGTGRCAAATACTCTTGATTCGNNCACNACGNTCACANNNCCGTNNNNNNGGCCTACGAYTTNNNNNNNNNNNNNNNNNNTCTTCCANANAATGATAGAWATGCTTACAGNNNNGTTTCTCGRTYCCGGCACCCTGCNAGANNNNNNNNNTACACCAGGTTTCGTTGNNNNNNCAGGTAGNNNNNNATAATCCCCANNNNNNNNNNATAWYACAGGACCGTTCCAAGACNNNNGCCTANTMCATATCGGTNCTKGCTGCNNNNNNNNAAGMANNNNNNGCAGTGNNNNNCNGNNNNNNNNNATNNNNNNNNNAAANGNTGNNNNNNNNNNNNNNANAGATTARCGTASCNNTANNNNNNGCYAGCNATGTGATGCAGCGCGTCAGYAGTAACTTTTNNNNNNNNNNNNANNNNNNCCGGNGCATGAGNNNTMANNNNNNNNTTTTTTGAATGTCNNNNNNNGGATANNNNNNNNNNNNNNNNNNNNNTGCTGGGCAGNTCGTNNNCTAAGKTAAATTANNTCTNNNNNNNNNNNNNNNNNNNNCGTACCAANNNNNGCGAGCCNNNNGCATANNTATANNNAGNACCGATAGNNNNNNNNATANNNNNGATGACTNNNNNNNNNNCGCCAGCWTCNNNNNNTATRNNNNNGKCTCAGACGCATTGGGTTGGGTGGKYTTCKTGTTATANTCTAACGTCNCGTCTCCTGTAAGANNNNNNNNNNNNNNNNNNATATGACGTCAYCGTTGNCATCATCNNNNNNNNNNNNAATCGATCACANGANAATAAATCATTTNCCKCGCTCANNNNNCCACTYGGCKGCTCGGTCATCTGGTCTGAATAACGTNNGTAAGTATTATAAYTCAGTTCTAGACNNAGNAYAACAAAGAATTTCATCACCANGRCGCGAATNTCANNNNCCTTGTGNNNNNNNNNNNNANGTTAGCCGTNNNCRAGMGWCGATAAGGAGGATTCNGACCNNNNNNNAGKCGAGACGAAGGGNNNNNNNNNNNNNNANTTCTRAGNNNAAGRYACNNNNNGCNAAKGANNNNNACTTGTRWCNNNNNNNNNNNNNNCGNNNNAATAACTAGTTATCTNNNNACCKTNNNNNNATATAGGNNNNNACCGGATYCTGAGGNNNNCGGCARRGGCGGTACATGNNNNNNNNTNNNNNNNNNNNNNANAGGACTGATKTCNCNNACGNANAANNNNNNNNNNNNNNNNNNNNNNNNACATCTCTAACTGCGCGAACCYTTCGANNNNCASATMGGAGCATTNNNNTTNNNNNNNNNNNNGNNANGMGANNNNNNNGGTMRKCCTGNNNNNTGCCAAGGTGNANNNNNNNNNNAGTATATCAAGGGNNTCNNNNNNNGCCGGTATNNNNNNNNNNNTTTCTNNNNNYTTAGCTACNNNNNNNNAGACNNCNNNGNCCNNNNNGGCNNNNNNNNNNNNNNNNNACTACYTAATTAAACTCCCGATRCTACCTATTAGAGTCGANAGTCACGGATACCCNNNNNNNGCTNNGGCAGTGCCGSCRATTACTGGTTAGCCAGATATTCTATGGNTGATGCGGAAGCCACGACAGACCGCAGGNCANNNNNNNNNNNNNNNNNNNNNNNNNNNAGAACTGARGTCTCCCTATMTNNNNNNNNNNNNYRWAYCNNNRANGCGYAGCNNNNNNNNNNNNNNNNGGGGGTGNNNNNNNNNNTCCGCAAANGGNNNNNNNNNNNNNNNNCGACGCGGCAAGTGTACGTSGTATNCTCAGTTCTGTGCGGGATTCACACAGANNGACCACCCAKCCNNNNNNNTAACAGCNNNNNNGAATTATRTGCGCKRTTTTTTGRNNNNNNNNNAAGGGCMCCTNNNNNNNNNNNNNNGCACAGATGGCGAACTAGTACARGGCAGTTNNNNNNCATGANNNNNNNNNNNNNNNNNGTTGGNNNNNNNCGTACGTGGCCTCCTCNNNNNNNNNTGANNNNNNNNNNNNCGTTGTCGCGATNACGTAGCGAGCCCCGNNAGNNGTNNNNGACCANNNNNCGAACGTGACNTAATCTAAACNNNCGTMNNRCTACACCNNNNNNNTGYNNNNNAANGGCGNTGTGTTNNNNNNNNNNNNGNTTGTGATGANTTGCGCGCGTGNNNCATNNNNNNNNNNNNNNNNGNATNCWNNNNNNNNNNNNNTCNTGATTTTCGCATGTCGGAGANGAGTAAAACCNNNRTRCAGTGNNNNNNNNNNNNNNNNGAGGGTCTGATACGGNTAGAGTYCCGTAAGTGCGACYGATNNNNNNNGACACCCAAGANNRANAANNNNNNNNTCGGGCCGCGTAGNANNNNNNNNATCATCNNNNGGCAATNNNNNNCAGGMAAANNNNACTCAGNCCAGTCGCNNNNNNNAWCNYCTNCCACGACGAWRTCGTTRTTCTACCNNNNNNNNNAGTCATGYCGCNTCNNNNNNTCSAYGGAGWNNNNNNNNNNNCGACGTTANNNNNNATGACTTGGTSCGGGNGCATNNNNNNNNNTCYMRTAGCGCTTCCGGTTAACYTTAACGCCTAACTGGGTCTACANNNNNNNNNNNNNNNNNNNNNNAAGNNNNNNTGCCCTTAGGCRCGNNNNNNNNNNNNNNNNNNNTGCTTTACGAAMAAACAACGGAAGTCGWCNAARCYRNNNNNNNAGGMGTTAGNNNNATGTTCAAGCTGCGTTCGGTAGTCGYTGACTTNNNNCAATCAGTCTGACAACTTCTTYGNRATACTGTNNTANCGAAGNNNNCTTAGCTNNNNTCTGCNNNNATCACTTGAAGCTACCTTAATACACGNTNACTNNNNNNNNNATAAGGGGGCGNNNACTGAGATTGTAGCTNNGAGNNNNGGAGACNNNNNNNNNNCTCTACGAACGTACTCYYAGGTNNNGTTNTGTNGNACKTTNAYTGCTTGTACTCGNNNNNNNNNNNNNTCNGCNNCGTGTGACTGAWTNNNGACAGGCGGAAGGGTGTNNGTANNNTTCATAAACAATCANANNNCCGANNNNNNNNNNNNCCTGAGGGANCNTCNNGNNNNNNNNCNATCGATGNNTTNNAGGACGTAGAGCNNNGCATCCTATNCTCCANNNNNNCAAAATGTGCGCCGCGAGTCGGACTTCGGCTTGGCGMGACCTCYANGAGNNAAGCAGTTGCKATAATCKAAYACGCTCNNACGCGGCGANGCCCANGACCTNNNYCGTGMCTTGNGATNNNNNNNNNNNCGSCCRAAAGCGCTNTATGTTAGGTGCAGGCTGACANNTGCCNATAGAGNNTCTATGGAACGAAANNNNNNNNNNGGGNCTGGCCGTCAAGNACCGNCAANANNNNNNAGGAANNNNNRCTTACNCGGTNNNNNNNNNNNNNNNCTAAAACTCGGNNNNNNNTRTTCCNATCTTGTCAGGNNNNNTCAAGAATGTCTTWTGTTGCTAANNNNNNNNNNNNNNNNNNNTGCTGGATCCSGGTTNTNNNNNNNNNNNNAAAACAAGCTAGCTCATGTCNNNNNNNTTAACTGCTANNNNNNNNNNNAGCTTGCAATCCTNCGAANNNNCNATCTCNNNNNNNNNNNYCACCGNNNNNNNNNNNNNNNNAAGSGYTTACTTARWGCRYGGTAGTCRSAYGAACMTCTGGTAGATTTAGTTTCCGCATGCGATTGAKGAAATGAGTGTCTCCACGTARTGMCCRCCCCGCNNAATCATGTAATAACCCTAAGCTGTATCCGACGCTGTTTNCNNNGTGTCTTTNGNCACGAAGAMGCTACGTACRTTCTATTACGTTGAAACTCTTTATGCGTAWANNNNNNNGAYACCGGATCNNNNNNNTCGCTNNNNNNNNATTCGGGCTATCNNNNTNNACCCCCTCATGNNNNNCCGTACGCTNNNNNNNNCCCCCCATTGCNNNNNGNNNNNNNNNNNNCCCCAMCYGTGGANNNNNNNTCCACNNNNCGGGCACNASACGCGGAATAATYTCKTNTAGTGAWNTGACCAGCTGCGCGCCATCGCGTNNNNNNNNNNNAGTCAAGCGCTATRTANNNNNGKGGGKACAAGGANNGGTTTCTAGGAAAGCAGACTCTGCRTYCNAGAYTTTCTNNNNNNNNNNAAAGAATTCYTMYNTNGNNNTCCGACTNNNGCGCGCTNNNNNNNNNNNCAACTCTCKKNNNNNTYAGTCCATCATNNNNNNNNNNNNNNNNNNNAAAANNNNNNNNNNNAATGAAAATTCGCCANAGNNNNNNNNNWTGTNNTGGGCGAATACNGCCCTGGTNAAGGGACNNNNNNNCATNNNNNNNNNNNNNNNGCGCTTANNNNNTCTGCGCCCTNNNNNNNNGTGAAGGCCGGGGGAAAGNCTGGCCCCATCCATTTTNNNNNNNNNNNNTTCATMYTATNGTTGNNNNNNNNNNNNNATGATAGTGNNNTCTTTATTAANNNNNAGATNGCNCCTYNNNNNNNTGTTGGRSGTTYWGTGATATGGCCTCAGGNNNNNCTCAWGYGCGNNNNNNNNNNNNNNNNNAGACACCCTTAGTTCCGCAGTATTCTCTTGNNNYTGTGCATTGAGCNNNNNNNNATSACGGTGTCACACCGATGATTTTCGTTKTCACTCGGCCTCNGTAAACTGTGACWAGAGNNNNNNATTCTTTAGCTTAAWTTCCTAGTCCNNNNNNCTGRNCNGTCTYNCCGTTACGANNNNNNNNNNNTGTCAAAGANNNNNCYRACGACCCNCCRTCGNNCTTAGTNNNACNNNNNNNNNAGCTTGYGACGGYACTTAGAAGATCAATACACCAAGCTTCCGTTGNCTCAWSANNNNNNNNNNNNNNNNNNNNNNNNNNNNNNNNNCCTATATCTAAGGTGCGTGGGCCAAGGTNNNNNRGCACCRTAANGCTRTNNNATNNNNNNNNNNNNTTGAGCRTCRTNNNNNNNNNNNNNNNNNATAAGATCAAANANCTNNNNNNNTAMMYTNNNNNNNGAGACNNNNNNNNNNNNNNNANNNNNNNNTAGAGACGNNNNATTAGCGANCGGAACNNTACTKTCNNNNNKCTACTCANTGCGCTCTTAANNNNNNNACAAGGGCTANNNNNNNNNNNNNNNNACRAAGNTATANTGNCANNAATGGCANTTGACCATGCGCGTTGGCNATNCNNNNNNNNNNNNGCTAACATGATCACTTCTCGTTAGCGCTCNNNNNNGACNACNATNNNGNACCAATGTTGTAGGGCARGATGWWKTTCGGTACCKRTCTGTGGNNNNNCTAGACCAACTTCCCNNNNNNCAACTATGCCGGTTNNNNNNNNNNAATTGTNGSAAGTACATTNNNNNNNGGAGGGGGGTGTATGACGGGNANGYCAAAAANNGCGGTCAGTNNNNNNNNNTTCTCCCGGACCTCCNNNNNNNGATANNNNNNNNNNNNNCCTNNNNNNNNNNNNNNNNNNNNNNNNNNNMTAAACATGAGCCCTTNTATTATTTCNNNNNNNNNNCASCAACTAACNNNNGACACTGTCGTNNNNNNNNNNNNYTGMCGAWMGTTAGTAAANGNNCGNNNNNNNNNNNNNNNCAGAATTTCGGTCGTGCCGAGTTGAGTGGCANNTTGAATTTGAANNNNNNNCTGRTGNNNNNNTSRTWGARCWWCTCGAAGATCGTAGAAATACAGGTTCGNGCTGTGCTATAGACCATGGGSNNNNNNNNNNNNNGAAMATTAGCATTCTTTGCACAGAATTTNNNNNNNNNCTYCNNNNNNCGTCNNRNNTTGCCCACNNGGAGNGCTTCANTCGAMCCGAACNNNNNNNNNTATTCGGTNNNNNNNNNNNNNNNGCGGRTNNNNNNNNNNNNNNNNNNNNNNNNNNNNNNNNTCCCTNNNNNNNNNNNNNNNNNNNNNAGGCATCGACAGGTGCGCTNNNNNNNNTTNNNNNCTTSTCGACCCCNNNNNNGTAAGGAGTCTCGTGACACACCACCCKTGTTTCTAAGGTTAYTAGAACACAATNNNNNAGAGTGACTNNNNNNNNNNACACCTCGGCWTCNNGCCGNTCCTTCCGNNNNNNNGTGACCCATACNNNNNNAAGANNNNNNNNNNNNNAGCNNNNNNNNNNNNNNNNNNNNTGATCGTTCNNNNNNNNNNNGTWCGCCNNNNNNNNNNNNNNNNGACGTMGTGAGCCNNNNNNNNNNCGATGCATCATCTCTGCGTAGCAGCGCATGCGTTTAGCGNNNGTGGTAANATTCCTCCGGANNNNNNNNNNNGTCCGGCTCCTTGAGTGCTAKYGTAGNTNNNNNNNNNNNNNNNNNNNNNNNNNNCAGGTATTCGAGTNNCGKACCAGGAGWAANNNNNNNNNNNNNRNNARCKTGNNNNNCGNNNNNNNNTCGGTYTCACGAGCCCNNNNNNNNNTCYACGGTNNNNNNNNNNNNNGNGNCAGTNAGACGAAACTTGTAAGAGNNNNNNNNCTGTCATNGTTTGCGANNNNNNNNTGTNNNTACTGCGGTGAATGNNNNNNNCGGGACNNNNCCGCGAAGTCCGATCAAGGGCGGNCATAAGAATGTTCTAAYRCAGTACTTNATNGGTTCACTTACACTGATTNNNAGAACTCTGAGAGATGTWRTAGCACATGANTGAGACCCNNNNNCATTCGGCGCTCCCCTGTCTTTNCACGNNNNNNCCAGGTACTAANNNNNNCTTAAGTAGANNNNNNNATTCTTANTATGGATATNNNNNNTATAGGTCYRCMACSTACNNNNNNNNNNCGGTAGGCCTTTGCNTCTTGANNNGTGYGAATTNNAAGATGGATTTTNNNNNNNNNNNTGWNWGNNNNNNNNCGTNNNNNNNGCGATGATAGTGACGGTACGATCNNNNCGAGGAAAACTCCNNNNCGNAACANNNNNNNNCGCCCAAGTCGAGTNNNNMTAGNNGGTNGTCATCATGTGCGAATTAATTNATTAGGTTCCANNNNACCNNNNNNNNNNNNGTCAATGCNCTCTAAATTANNNNNNNNTGSTGCNNNNNNCAGTTNNNNNNNNGCTCGTGNNNNNNNNCTCTTAGGNNNNAGGCRGCTCGAGATCGNNNNAACRTTCNNNNNNNNNGTTKNNNNAGGACANNNNNNNNNNNNNNNNNNNNNNNNNNNNNNNANWAARTTCGTWRTCTNNNGAGGTNNNCATTAYAATTGNAAGGCNANNNAANNNNNNNAYTCNSNCGCAGCACCGAAAANNNNNNNGNTNANNNNTNNNNNCTTCANNNNTATCTACAAATATNAACCCNNNNGATGCTATCATAGYGAAGTCNNNNNNNNNNAAGCYTAGTCAACNTGNATNNNNNGTGANNNNNNNNGCAGCGACAWTATTGATGGTGGCGGCGTTCCAGTCMWCGCNNNNNNATTACAAWANNNNNNNNNNNNNNNNAWNNNNNNNNCACTAACNTATAGNNNNNNNGATAATCTGGGAGGGCCAATAAAGACNNNNNNNNNNNNNTAATTNCCATTTAGMATCAACGNNNNMCGAGNCYAACNNNTNACANNAATACCGACGGNNNNNTCCGCATAACTNRNNAATTCNGAGAGGCTGNATAANNNNNNNNNNNNGAAGTATAAGGGTCYGAACCTAAACGCTCCGACCGCTCTNNTACTNNNNNGNNNNNCCCNNNNNNNNTCGATCNNNNNNNNNNTGGTTGAGAGGANNNNNNNNNNNNNAAARACGTKTTGACGTNNAGTGATGNNNTTCNNNNNNNNNNNNNGYGACGAGCGCGGAACGGTGNNNNNNNNCCGCAGGACATTTNNNNAGYTGYYANNNNNCCCATAAACTKNNNNCNNNNNNNCGTARGCAWSWRAANNNGTCCCTNANNNNNTGTTNNNNNNNNNNNNGATYTNNNNNNNNNNNGCACGTNAGGTACTTACGCGAACGTGGGNAGCAAGANCCGACGGGNNNNNNNNNNNTCACNNNNTGTCCCNGNNNNNNTGGCCACCTCACNNNNNNNNNNNNNNNNNNNRTCGYTCTCTCNNNNNNNGCYTTTTGCCNNNCCGCTTACGACRCGTGAYAGACASGCACGAGGNNNNNNNNNAAGGGASTTTNNCNNNGCCATTCGAATTTCTANCTTTTAAGTNTTTCCNTNGGGCTAWCCCWRWAWTTAGACCTTTACYTTTMGNNNNNNNNNNNAGTCGCATAYCCATNNAAAAGCTTNNNNNNCTACANNNNWCAATAACTCATMGCGTGATTCCCTCTAAACCTCTMYTCCATANNNNARAACTCAAATAGCATAGCAAGNCAGNNNNNNNNNNNNNNNNNNGTTGCNNNNGAAATTCATCCNCTAYWMTTCGGGRAATTCANAGAAAACARGGGTANNNNNCATTCATCGTANNNTCCCTTATGATTACTTAATTACTTGAGGNNNNNGGACCNNNNNNNNNNNCAACATTCAKTTCAATRSGAATTTCTCCGACGCRNNNNTTTGAGCTTTSTTCTAGGAACATANTCTNNNCCAAWNNNNNNATAAGANNNNNNNNCTTNTATGGATGAATTGTTNNNNNNTTGAACTGTGATGCNGCCATACGCTACGCCNNNNTYGACCYCKAATNNNNNNNNNNNNNNNNNNNNNGCNCCTNNNNNNNNNNNNTRAGCTCATAACCTGTGANGCGNNNNGGTGNTGACGAGCACTGNNNNGCGTCGTGYTTTCACNCNTGCCTTTNNNNNNNNNNNNNNACACTNRNNNNNNNNNNNNNNNNNNNGCGTGGATGAACACCANNNNNNNNNTGGTTNTGCGGATCKYTAGACTCCCGKGGGTTRSACTCTNNNANTCCTATTATAGTCGAAACACTTAYATAKTTGANNNNNNAGCCNNAACGGNNNNNAGGCACNNNCAGCCCAGTAAATNNNNNNNNTNAANNACNNNNNCCTTGCTGAGNAGATCCCTASGTGGGTTTACATNCGTNNNNNNNNNNNNNNNNNACCNNGATGTNACNNNNNYCGTANNNNNCTNNNNNNNNAAAACTAACGTATNNTTAACGTGTANNNNNAGKACGGGCATAGAGTGAGGAAWCYNCCTACTYATACGTAAGACTAAGGATTNTGGCGTCTTTAGTAACTGTNTCGGANNNNNNTGGAACCNNATANNGCNNNNNNNNNNNNNNRCCGCAATCCTAANCNNGNNNNNNNNNNNAGGACTCAAGTGAATTATAGYGSGCGACCNNNNNNNNNGGATMCGACGCNNNNCACACAGGNNNNNNNSTCAGRCGCTCGNNNNNGGANTCGGTTNNNNGCCCKKGNNNNNNNNNNGTGTGTANGNNNNNNNACTCTGKCNNNNNNNNNNTNTTACNNNNNGCCNNNCACGCTAACCANTNNANNNNNNNNNTTMCGMCAGTCMRCTGTCAGACANNNNNNNNTCTCGCTNNNNNNNNNNNNNNNNNCGCCGGTCCCCAGACNGGCGCRTCACCTTGTCGAGCNNNNNNNNNATNNNNNNNNNNTTCNTGNNNNNNNNCCWTTATACYGGGNNNNNGAATANNNNNNACAGGCTACTANNNNNNAGCSATATGTTCAGTCCAGACYRGACYGAGTAGCTCATTCTCCGNNNNNNAATGAANNNNNNNNNNNNNRTTTNNCGCAGAANNNNCCACTNNNNNNNNGGGGTTCGCCTAANNNNNNCYCAAGTGCAGCANNNNYWGTTTTAATACGNNNTGGGNNNCNTTTGAGCGNNNNCAASCNANNNNNNNNNNCTNTNTCGCTCTATGGCCNNNNGGACTTTNCGATAAAGCTACGNNNNNNATACCGCGCGGAGCACGCRCYNNNNNNNNNNNNNNNNTTYATGNNNNNNNNNNATACAGAAGTCANNNNNNNACGTRYCCTCCNNNNCTGGCTANACMCGTCNNNNNNNNNNNNNNNNNNNNNNNNNNNNNNNNNCGNNNNNNNNNNGCACGGACTCCAAGWACCNCNGGAGNNNNNNNNNNNNNNNNNNNNGNGRCTNNNNNNNNNNNNTTCGTNNNACGCGAGAAGGATATANNNNNNTCGCGCTNNNNCCNNNNTCNNACGGATATTCTCCAGTCTNNNNNNNNNTGAATGAGCCCGAGCCCCYNNNNNNNNNNRTTCCCGNTCGNNKRTGTGCTAAGCCTGGTNRCGCCCAATSCGCTAGGGNNNNNNNNNNNNNNNNTCCAGCTCAATWACMGYNTAATTTTNNNNNNNGNGAANTTAATCAANNTCCTNGGTCNNNNNNCTWGNTCYCCCNCWGYRNNNNNCTCCCYGCCGACCAGTGAANGGTNNNNNNANCNNCTCTAGTTTTTAGGNGATCCTGATTGCNNNNNNNNAGGCNNNNNNNCNNNNTAGAYGCTGATGCTTTACGNNNNNNTACCCCGCGGCATTCCNTTNATGGTNNNNNNNNNNNNNNNNNNNNAGAATACRNNNATGACGAANNNNNNNNNCGKTTCKACATAGGGCAGGATAGGGCACGTGGACGGAWACAAGWNNNCGTGCGGTCGGNNNNCGGCGACGTTGGGNGCANNNNNNNNAAACCGCATTGAGCGCTACANNNNNATGTTCTCTGTNTNNNNNTANNNNNNGTGTNNNNNAAWRYNNNNNNNNNTTACAGGGYATGAGGTGNNNNNNNNTAGGCGGTTTTTCATACNNNNNNNNGCTYSTKNWTNCGTGTGGCGAATAACAAGTTAAATATNAAAAAAGCCCAGACTCACCGTTACTNNNNNNNNNNNNARAANNNGTGTACYGTNNNNNNGATANNNNNNNNNTGACACGNNNNTTGCNNNNNNNNNNNNNNNCCCRGGAATTGATAAATAAGACNNNNNNNTATGTGAATTACWAGNTAGTTTAGCACANNNNNNNNNNNNNNNNNNNNNNNNNNNNNCGTCGNNNNNNNNNNNNNNAACCTGNATRSTTCTTGRAGTAGANNNNYCRCGGACCGTMCRNNNNNNNNNNNNNCTTCTACATGATGCTTTNNNNNNNNNNNNNNNNNNNNNNNNNGNCACTCCTTCCGACTCATAAAACGANNNNGGACCTNNNNNNNNNNATGTGTCMTACTASNNNNNNNNNNNNNNNNNNAATAGGCACNNNNNNNNNNNNNNTAMGGACRNNNNNNNNNAAAGGCGCGAKCGTTCTCCCACGATTACCCTAATATAATTCMCCTWATGTATTATCCAAAGNNNNNGTTGTNAAGGGGYGCTACGCGNNNNNNCGCTCTGGGTTTCTNNNTNGCATCTNNGATAAACTCTNYCGANNNNNNNNNNNNNNNNNNNRCCGCMCTNNNGATAGWSGTCACNCNTTNTATNNNNNNNNNTNANNNNNNNNNNGGAAACTCTCGAAGNNTGGGATGCAGCGTNNNNNNNNNNNNNNNGCTNNNNNNNNCAGCTCCTGCAGNNNNNNNNNNNNNTTCTAGTTNNCAGGGNATTTACAGGGNNNNTACGTGCCAACTRCCSTTGGTTAGNTTCCYGAGAARGNNNNNNNNNNNNNNNNNNNNCTTACTGGNNNNNNNNNNNRCAANNNNNNNTCTCCTAANANGAACTTCNATAAAATGGNCCGTACGAANTTGYRACCNTCYCCGACATGCACCYGTNGCTATCNKAWAATNNNNNNNNNNNNNNNGGCAACTNNNNNNNNNNNNNAGATTTTAGAGCCTAAGGTGCGCACTGTNNNNNCCGCGACTATSGAGWRCGNNNNNNNNTCTCANNNNNNNNNNNMTNNAACGTGYGCCCCTGGATGTATGCAAGTTCCCNNNNNNNNNNNNNAGGTTAGTCTATAATACAGCNCNCCTTNAAAGCTGAGTMYTTATATGTATAGAGATAMAACTGAAANNNNNNNNNNNNNNNNNNNNAATCCCKTNNNNANTAGGCNATTCGCTCYAGGTTNNNNNNNNNNNNTAAACNNNNNNNNNNNNNNNNNCTAANCCCAYGTTANTGTCACATGCACCAGAAATCGGCTTWNNNNNNNNCGTACTCCCATTGTCNGGGCTAGTATCTMGTYCCNNNNNNNNNNNNNAAGTNNNNNNNNNNCACTNCYGSNNNACNNNTNGCCNTGNANNNAGAGCGCGNNTCATGTNNNNNNNNNNNTTGGNNNNNNGCTTNNNNNNNNGTCTCGTTNCAGTTTCCNNNNGGCNNNNNNNNNNGGTGTGACGTGNCGCCATGNYNNNNNNNNNNNAGTTTCTGTTACGAGTATNCAGCTTACGTCANNNNNNNNNNNNGCATTNNGCTAACNNNNNNNTYCAGCATTGATTAACTTAAACTNACNGTTTTNAGTACCTGAGGCTTAGAGCNNNNGCACTCNATTCGCCTGNNNNNNNNNNATARTGGAAGNNNNNNNNNNNNNNNNNNGNNCGACNNNNNTAGNNNNNNNNCGTAGGGTTANNNNNNCTCCYGGCCCTGTGYCNNNNNRNWACANNNNNNNNNAWGCCGGCTTGGATCTTAAGRCACCGAGNNNNCCYCNNNNNGTTAGGGACACGYNNNKGTNNNNNNNCCTACAACNCGACGCCRGNNNAATNNNTACNNNNNNNNNNNNNNNNNNTACTNCGTTCCTNNNNNNNNNNNNCCGATAAGANNNNNNNNNNNNNNGACNGAGAGNNTTGTACAATAGTCGTTGACAAGGCTNNNNNGGGAGYCNGAGGNTCGTGYCATTGCANNNNNNNNNNNNNNNNNAAAAGGGTATTAGTCGATGTTCWNNCATGNNGCRCAAAGGATGTGGCKSGMNNNNNNNCTGANNCTNCTAAGTNNNNATGAGCGTRGTGYKMNCACTANNNNNNNNNNTGTCAGGCTTTCCTTGTCANNNCTNNNNNNNNNNNNNCAATNNNCAANNGCTNNNNNNGNCGCCGCTACGAAGTACGNNNNNNNNNNNNNNNNNNNNNNNNNACTCGTNNNNNACTCTCAMRGTAAANTCTNNNNTAGAGTGGNNCAGGGAGANNNNNNNCAAATTATYRTCGTGSTCTAGCACGGGNNNNNNNARAYTATCACATTMNNNNNNNNCGCCTNNNNNNNCTACGGAGAATCNCCRWKAGNNNNNCGTCNNNNNNNNNNNNNNGGGTGGGACNNNAARTYTNAAGGTATCRYNNNNNNNNNNNNNNNNNNNNNNCGGGTGCGGTGRARNNNNNNAGCCTACAATTTTACAATACWNNNNNNNGNNNNNNCCCACACNNNNACANTTTGGNAATNNNNTTTGCACACCGMTTYAGCAGCACGTCGTTCGTNNNNNNNNTCCGCCTNGACCGTCCACTCGWNNNNNNNNNNNTCAAGCCGTAAAAGGATTTAACNNNNNNANNGCGCGGACCNCNNNNGNCNNNNAGTCGTNAATAAACGCGTGTTGNNNNNNNNNNNGGAYNCNNNNNNNNANTGNNNNNANGNACCTGCCCCGCAWTTAGTTAANCCCTTCTGANATAGCYATCGGCCNNGACGRTAAGTTGCANYCARTNNNNNGTNNNAGGAAGATCCTCAAGTCAACNTYCTCTTTGTRYGNNNGCAAAGCTMGCNCCTGACNNCRCGATANANNNNNNNNNNNNNNNNTTTTTNNNNNNNNNACAAGWATNNNNNNNNNNNANNNNNNNCRCNNNNNTAACAMGGGWNNNNTNTNATNTAGCANNNNNNNNCGNNAGAGGYTNNNNNNNNGGAGAGNGCNAGNATGGNNNNNNTCCTAACATACCGGCGCCGGNNNNNNTGNNNNNCTAGTCCGRTATATAATTGNNACNTANNNNTAGAGRAATTGCNNNAAAATGTCNNNNNNNAGNNGGTTTTNGNNCCGGCRAAMNNNNNGGCAGCAATTCTNCANAGCACANNNNNGGSAAACAGCATAGYTAACATGTNNNNAACCACNNNNNNNNNNTNNCAAACATTGTACCAAACATATAAGATGGCNCTNNNNNNNNCTAGGCGCAACCGGMCCANNNNNAATNNCACGNTYCTNTNNNNNTCRACGAGAAGTGTAGNNNNNNATTCTGGTTGACCAGNNNNNGAYCGAAAGTAGCAACTGGCMGTTTCTGTGGGCCKCGKGGAGTACANNNNNNCTATTCAGCCTCAATCTAAATGACTCGCRCTCRTTCAYCNATATACGAGGTCGAAATAATTACGTNNGTGNNNNNNNNNNNNNNNNNNNNNNNNNTTATAGANAACNNNNNNAACTTACATCGNNNNNGTGTNNNNCAATTTACTAAAGTTCGGAGTTAGTGTTANACATGWANGNTCWAGACCRNACNNNNNNNTGGGACATAGACCNNNNNNNNNNNNNNNAACCCAAAGCATAAATTNCCGAGYATAGNNNNTRTAAACGCWAGNTACSNNNNNNNACAGNNNNNNNNNNCNNNMWGCCGCGRNNNNNNNGGCGCTATGCTTGCTNNNNNNGCTCGCACNGTNACTTCCCCGTCCTCANGGCNAACGACTCAGTAATTAGCACGGCACGCATNTAACTRNNNNNNNNTAAACNNNNNNNCTNTTGCGCTTGNNNNNNCACGTATTTTCTCCAAATCGATNNNNNNNATGANNNNNNAGNAGTYNNNNNNNGCGCRANAGWGTAAAGCAGCACACAAAAYANAACCTACGCGNNNNNNNNNNNNNNNNNCGAGNNNNCCGCAAACAAAAGWCNNNNNNGGCATCGTCCTTGTAATAGGAGYCTTTNNNNNGSGCCAAATANNRCNNNWRGGTCNTNTAGCTNNNNNNNNNNNTCAGTGTNNNNNNCCCTTGCCTAGAATAAGAATGAGGTTGCNNANTCCGTTNNNGNNAGTTACGGCGCTTGAGGTTCCACAKNNNACACCCNNNNGTGAAACCTTCNNNNNNNTGTACGATCRMTGNNNNNGGTCGTCTCGRKYTTAGGCACGCNNNNNNGGNTGCYAWKGTGATTCCYAKCTGGNNGNNNNNNNNAGTCNNNNNNNNNNNATCGNCATATNNNCATCTTGNNNNNGGGGGNNNNNNNNNATACTGRWTGTTAWMACANNNNNNNNGGTTTGACGATACTAACCGGCGNTNGTGTTAGAGTCAGCNNNYTTCGGCACCTNNNNYGCGGTNAGACCCATAAGATCCACGCTTAACCCGTGNNNGGANGCTTAAGACNNNNNNNNNNNCGAATAAATCACACAATTCMACNNNNCAWTRTATKGATGGATATCNTCGATTAANNNNNNNNNNNAGATAGCNGNNGSGNGNNNNCNANCTCACCCACCACGTCCGGGTGNNATCAGTNCATNNNNNNNNNNNNNNNNGNGGGNAGAGATCATGACCTNNNANAGAAAAANNNNYMTNNCTNCTAATCTTACGCGCCCATCGACRTGRTSMACATGCTGGATCTNNNNCNNNNNNGATGANNNNNNNNNNNNNNNNNGGNNNNNNNNNNNGTTGGNNNNNNNATCTACAGCATNTGAAAGTATTGGCNANTACTCACTGCGANGCAGAGCCNNNNNNNNATCCCAGTGGGGTTAGGGATGGAANTGGTTTGTARAGGTTTGNNNNNNNCTGTTTGNNNNNNNKTCAATCGCAMATNCNNAGACACRAGACAAGGTATCAAAAGNNNACAGCNNNGAAATGGCTGGNCCCCGTGTGTTGGGCTGAGNNNNNNGNAANNNGGCNNNTNNNNNNNNNAGGATTCAGCGNNNNNNGACNNGACACNNNNNNNNNNNNNNNAGTNNAATTTNGAATAATANNNNNNTCATGTGNNNNNNNNNNNNNACNNNNNNNNNNNNNNNNNNNNNAGACTGCAAGGGTCACCCNNNNGGYCYAGNNNNNNNNAGACGTANNNNNYTGNNNNCCTGACACGANNNNNNNNAGTGWAGCGATRTGNNNNNNCCCTTACNTCNCNAAMAAAGTGTGAATATGANNNNGTCGTGTSATATACTTTNNNNNCCACTGTCCGTGGCANNNNTNATTANNNNNNNTTYGNAMARGGATCTGNNNNNNATGTGCTCGGTANNNGATTAACTTTANNNCYSTWTGNNNNGGKTATTNNNNNNNCATGACTGATATTGTGCTNNNNNNNCATGGTGGNNNNNNNNNNNCTGNNNNGGTTTAACGTTAARGCNNNNNNNNNNNNMAWATNNNNNNNNNKACGNNNNNNNNNNNATGCACTNGAANCTNNNTGGNCANTAGTTNNTCCCGNNNNNNNNNNNNNNGCNCCGGTAAGAACTAACGNNNNNNNNNNNAGCGTCTTCGCACGGTGAGTTGANNNNNNNNNNNNNNNNNNNNANGTAAACCCGGAAAAACNNNACATGCTAWGTCNCRWAAGCARWTCGNNNNNNNNGRCCTGCNNNNGGRTTYNNNNTTTCAGAAANNNNNNNNAATGGGNCCTGTNNNNNNNNNNNNNNNNCAGAATCCCAANCRNNNNNNNNNWATAACAACACANNNNNNNNNNNNNNCGGCTCTNGACTCNTNTNAGGTTGATCGCTCTATCNNNNNYNGNNNNNNRANANNNNNNNNNNNNTTNNNAACCAGATYRATGTTNAGCATACGGCTTWCCTTGTATTKCNNNNNNNNNNNNNAGACGTCGGCCARNNCGCATGCGAGGGGTCGTTAYGYGATCKNNNAAGCTCCAAACGTGNNNNNNNACCNNNNNNNNCACACCANNNNAACCCGNATNNNNNCYCYTNNNNNNTACNNNSRNNNNNTTTAACNNNNNNGACTAACCCCTGCMGWMAGYGATTCTCCCTNWCTTGCCAGGGTTACAGATCTGATCCGCTGAGNNNNNGNNTTCYACGAGCGTAGRRARGAGGAGCGTCCAAAATACANATGACTATTAGCNNNNNCCCNNNNNGGANNNNNNNNNNNGGGCGTTTGAGTNNAAAAGTTGCGYKAGGTACGTTTTAGTGCGCAGAAATGCGGCTTGMANNNTANCGGTATGAGCTGRTATGYAGCNNNNNNNGCCCCGGNTTGACTGCCACGCCTATAACMCANACATYTCAGCGTKCNNTGGTATCCCACGCTATAGCNATGGAGCGCGACCRTTCNNNNNNNNNNNNMCYTCTCNNNNNNNNTATATAATNNNNNNNNNNTCCCATACTGANNTCGGCGNNNNNNNNGAAACCNNNNNCGCTGTCMNNACNNNNNNNTTGTATTNNNCNGNACTCGAGRAGYGNNNNNGTTTTNNNNNNNNNNNNNNGCCTTTTGANANNNNNCACTCCCNCNNNTAATATGGNNNNGAYATGGGCGATNNCAGCAGGTACGCNNNNNNNGGACAAATAGCCNNNNAAGTTGTNNNNNNTCTTGCCTANNNGCGCTNNNNNAGNNNNNNACACGTCTANNNNNAACGAANNNNNNNNNNCGMTGGGKTTGCANNGTTATNNNNNNNNNTCCTGCACCNATATCATGCTAANNNNNNATAAAGTCTCTTGWCTGAAAGATANNNNNNGCTGTAACCTTGNNNNNGGGGCKCGSAGCCCNNNNKGCCMNTCANNNNNNNTATAGRNNNNNNGCGTNTATTNNNNNGAGGGANNNNNNNNNNNNNKSCNNNNNNNNNNCTAACTTTTNTGGCGTTGGNAGTGAAACANNAGNNAGGNNNNNNCGGNNNNNTAGGCAATTCTGACTAAGAAGTATNNNNNNNNNNNNNATTGTGTGGGCGGTGAGARACATNNNNNNGCGGATATTNNNNNNNNNGCNNNCGCANNNNNNNNNCTACANCAKGNNNNNNNNGGACAAAAGNNNTGCATACATTATCNTGTANNCTAACTATTTCNNNNKTTCCGRACTCNCCNTANNNNTCCTACNNNCGGTGNNNNNACRNNNNNNNNNNCCGTAAAACTATCTNCAGTCNAGNNCNCCTWNNNNNNNCGNNNNNNCCTCTCCGGTANNNNNNNNNNNCCTGGAGACANNNNNNNNNNNNNNNNNNNNNNNNNNTCNNNNNAGGTCGGAGACYWNNGTNNNNNTTGCTTCAGGGGNWNNNNNNNNNNTGGACAAAACAAANNNNNNNNNCANNNNNNATACGCTTATTANNNNCCCAATTANNNNNNNNNNNNNNNCGTTNNNARCGCTGNAAAACCTTCGTTAGNTATACACGCCNNNNNNTGAGGGGANNNNNGWACATCNNNNNNNNNNNTNGGAGACATCGCTACCCGCANNNNNCGATCNNNNNKACAGTTGNNNNNNCTCTCGAANAAGCNNNNNNGCCGAGNNACGGNNNNNNNNNNNNCAYCTAGGATTGYACAACNNTCTCNTCGTCCCGGATTCTCAACGNCACCATGACAACAGTGTCATTTATAACCNCNNCGGAGAATATCTTCGACTGACNNNNNNNNNAGAACCANAACGCTMGCATGANNNNNTCTMTGCNNNNNNNNNNGTTAGACACTTTKCAWNGGGTGTGYTTGCNNNNNCCCAGAGTTGGCGTTCNCGTAGTAGCCCTTCTCGNTANNNNNNNNNNNRNRGAGNNNNAGACCGAATNCTCCCGNTNNNNNNNNNNTTGCACGNNNNNNNNNNNNNNTCGCNNNNYCTANATTANNNNNNNNNNNNNTCGNTTTGAATGTTGCTCNNNNNNNNNNNAACAACNNNNNNNNNNNNNNNNNNNWNCCCGGACTNNNNNNNNNNNNNNNNNNAGCCTTGACCANNNNNCTCNAACCAGCGGTAGAGCACTCGTGCGTTGACYCGWSCGNNNTMTTRAGNNNTTACGCCCGGCGTTTCGTACNNNNNNCCRRCKTCGAACCTCGNNNNNNNCGATGAATANNNTCTTTCNNNNNNNAGCNCGGCGAGYYAMGACNCACGCNNCYGTKGATCCGAGCCTNNNNNNNNNNGNYANTNNNNNNNNNNNGACNCCAGAGAGGGATTAANNNNNNNNAAATTNNNNNNRAGAGTCNAGAGGCCTTGTTCTGRTAANNNNNNNNNAAATCCTANNNNCAAACCAACNNNNNNYCANGNNNNNNNNNNNNCCTCAGCAANTGGCNNNNNNNNNCTAATCGCTTATNNACACCTAAAAGANNNNNNNNNNNNNNNNNNNNNNNNMATGTTTGGAANNNNNNNAAACGCRGCCTGTGCCNKTCTCCACNNNNNNNGWATTCAGNNNTMAGCCAGCCGTNNNNNNNGCKTMNNNNACCGAATNCACAWCAAGGGSGATCACTTGTNNNNMAAGNTNNATTNTGTGCGATGCGAGAATCCAGGACTTATGGAGGAKNNNNAAAGATACCAAACATCTGTANNNNGTMAAGCTCNNNNNNNTTACAANNNNNNNNCTAGNCNTNNNNAAGCGAGTGTGGCCACARNNNNNNKTCNTANNNNNTTAGANNNNNNNNNAGNCTTGAGCAACAGACNAAGGMNNNNNNAAAGAGACACNGTTCGACGTTCGCGCMATAMAAATGTNNCGGCGGKTNGAAGACCCATACATNGNNCGTACATTTATACCCCAGNCYNTCTACNNNCGTGTAANNNNNNNNNNNNGANNNNNNNNNNNCGGNNNNCCGTAGGNNNTGCCGTGTCCACTNAGGGNAAAATTAGCGGGGNNNNAACTGCGCTACTTAAACATTGNNNNNCCTCGCNNNNRGKCAAYYTGTCNNNNNNNNNNKCGGATGANAGAAGCAKWGCGCANGNMNGGAGTCTCNTCGAACCTTAAGGAGGACTCGTARGGTTCATTCCAATCTGTANMNNNNNNNNNGAAGATTGNGCTTGTAAAGGAAGTCTGGTYACCNNNNNNNNNTACGAGCTCCGGTAATNNAACTATAGNNNNNNNNNNNNNNGCCTAWACGNACTCANNNNNNNNAGNCCGGGAAANCNNNNNNNNCNNNNNNTNNNNNANNNNAATAATAGGGGTTATTNNNNNNNCNNNNNNNNNCGCGTGGGCGTGCCTCACCMGATATCANNNNNNNNNNNNNCACYANNNNNNNNNTTGGTCAGGANNNNNNNNNACGAAGTGGGCTTCGGGANNNNGATGCAAACGNCTACGATCNCNNNNNGAAMACGCAGCACCNGCGTCANNNNNNNGACGTTGAATAACNNNNNNNNNNNNNNMTGACCCANGGCNNNNTCCACCAAAACCGGGNCRWMTGATTACTNANCAGTCCANAGTCNAATAGTGTGCGCGATTTMNTNTANCGTGCANNNNNNNNNNNNGTGGRATANNNNNNNNNNNNNTNNNAGAAGYNNTTCACGCTCWNNNNTNNTTGANNNNNANNNNNTNGGANNNNTTNCCCGCGGGGTCNNNNNNGTTNNNNNNGATCGGGTATCTANNNNNNANANNNNNNTCGCCCTTNGNNGGCAAAAMGTAGTMGAGTTCATCCNNNNNNNNNNNTNAGNNNNNNCGTACAGNCNACCNNNAAATGGATGTCKAAACTCACTCCAATTGGGCTTNNNNNNNAYGCNRGTGTTTRTCTGTCTNATNNNNNNNNNNNNNNNNNNNCTGTGCTAAYRATCNKACACACTTTTTCNNTAGTANNNNNNNNNNTNTCTCACAAAGAGACGAGGGTTGAGCTNNNNNNGNTNNNTATAANCACGANWCCNCNNNATATCTNNNNNYATAYARGTKCNNNNNNNNCAGCCGGCNNNNNNNCAACTTNNNGYAACNNNNNNCTTAGATATGNGYAGCTGGYGAAGTGCAGCCAGCGGANAGATTTTMCTAGTNNNNCCCCCACCYATYNNNNNGTTACAWANNNNNNNNNNNNNNNNCAANCCGTTGNCNCTTGCCNNNNNNNNCTAAGCCNNNNNCGGRCACGTACAAGKWACAKTTCNTTKGAGGTAGNCNTAGACGGACAGGACCTNGNCGAAGTNNNNCACGCTNNNNNNNNNNNNGGACGCGCTTTCCGGAAGNTTCCCCCCCGTTNNNACNNNNCANATNNNNNNNAAGGCCTTTCAAAGNNNNNNNNKSYCNNNNNNAWAGANNNNNCNNNCACAGGNCAACCCAATAGGCTGCCGGGGGCTTTAGNNNNNNNNNNNNGTAGTCTGGNNNNNNNNNNNNNNNTGATGGCTTCTNNNNNNNCCYCCNNNNNNNNNNNNNNCACGTCGGTMCNNNNNNNNNNNANCAGAGNGNNNNNATGTGAAGNNNNNNNNNNNNNTGATTTGGCACGGGGGGSCYNNNNNCGNNNNNNNATACCNNNNNNNNNNTATAACATCTGTATGTGGNARTACTGCCGTGGGTTTCGTGATCGCTRANNNNNNNGTNTTTAGCSCCCNNNNNNNGCNNNNNGCTGGNNNNNNNNNNNNGYNNNCCGCATWCTTNNNNNAACATAAAANNNNNNNAGNNNNNAATANTACCTACCGGSYTSWGTTTATCNNNNNNNNNNNNNNNTCTTACWTSACNNTCTNNNNNNNNNNNNNNNNNGCCARYGGCCNNGNGAGGCCNCTGCTATTAGTCRATATGAGTCTGCATCTRNNNNNNNNNNNNNNNTNNNNNNNNTGANNNNNNGTCTCYGAGCGTMNNNNNNNTSTGCTGCACCATTGACTTGAYKCGNNNNNNNNNCCCNNNGTATYYCATCTKTTTCCANNNNNNNNNNNNGTAGTCGATTGATACCCACTTCNGCTNANMCGGGGAAGAYMCTGNNNNNNNNNNNNNNNNNNNNNNNNNNGTCGNCAGCNNNNTCRCTACATCTTTCCATNNNTNGCNAGCAYCCNNNGTTKACGACTGAGGGCNNATGTCYTTTACGTNTCGCRGCTGCGCTACCTTCTTTCTAATTCCCAANNNCGCCAGGTTGCTGGNGAGGCGAAANNNNNYACMAANNNNNNNCGNGYTGNCGAGAAANNNNNNNNNNNNNNNNNNTTCCNNNCATGGANNNNATTTNNNATTACAATGGNNNNAGTAGCGTCTSRGGCTGAGCAGATTRCKCCGGTTAYTCCTCCGGGNNNNNGTGCATCTATTTCNNNCNNNNNATGNAGCGANNNNNNNNNGWNNNNNNANNGATANNNNNNNCCTCGTGGAGCCNNNNNNNNTGGGTAGACTACGNNNNNNNNNNNNNNNNNNNRAGTNNNNAGCTTNGCACACCNRTNACTCCNGGTGCNNNNNNNNNNNNNNNNNNNNNNNNNSCNNNCGTAGNNNNNNNNRCGCTCWCANTGNNNNNGACAANANNTANCANACGCNNNNNNNNTTAGCNGCKGTYCGACTCGNNNNNNNNNNNNNAATTACGTATTTATTCGGYATTTTTTANNACTAGCACTSNTGAGCTGCGTGCGACGCACTAGGNNNGAGNSCCCYAAGCAGGMTTTNGTCTTTATTGGNNNNNNNAAACYGTNNCNCCGNNNNNNNNNNNNNNNGCTYCGCATCAYTGTNNNNNNCCACTGCGNNNNNAANNNNNNNCGGGGTNNNNGCGTTNNNYTGGCNNNNNNCTGAGGNANNNNGGTCCACGNNNNNNNGANNNTTTCTNNNNNNNNNNNGATGGNNNNGRGTTTATTNNARTGTTTCATATCCTATCAGCTTNNATTCMTAANGATTTNTTATNNNNNNNNNNNNNNNNNNNNNNNNNNNNNTGTTRTNNNNNNNNNTGGGTCCCTCAGGGCCGNNNNNANNNNNNNNNNNNNNNTTATKTGCANNNNNCATCNNNNNNNNTGACTANATGAARGCCTNANNNAAGATATATNNAGGNNNNNNNNCTAYGTANSTGCMCGGNNGCGCTATGTCTNNNNAGCATCNNNNNNNNNCTTAGTCATGCTTCGCTCCCNNNNNNNNNNNNNNNNNNTGTTCCCGANNNNCRATTCCNNNAGNACGANNNNNNNGGGGACAACACAGTMGYGTCACNATNNNNNTGNNNNNNNGAAGCNNNNNNNNNGGAWGGGCACCTYAAANTCCNNATGGNGTAGTNNNNNNNNNCATANNNNNNGAATATATACANNNNNNNNNNNNNNNACACGTTNGGNGAGGNNNNNNNNNNNNNNNGTYNNNGACCGTGCCCRGNNNNAAGGANNNNCGGGTGCAGGRAACGGATAAGMYTACGGGCCTGCTTYRKGGCAACATTGCGSNGTCTTCGTNNNNNNNNNNNNNTATGACTRTTACACGWGWAYCATACTTTNCNACACTGAANNNNNNNNNNTCNNNNNNNNNNNNNNCCGCCGGTCTTACNAGCAACCCTNNNNNNNNNNNNGCGNNNNNNNTNNNNNGGGGCCAANNNNACGTAGCTTGCNNTCCCTGGNNNNNNWTCAAGACNCATCNCWNNNNNNNANNNNNNNNNNNNNNNNNNCGAATGRTTCTGATTGTAATAGCCGTAGTTAATCGGAGCCGACTNCAGCGAGSCAGTTTNNNNNNNNNNNNANNNNNNNNNNNNCGCCYATNCGTGTCNNNNANCNNKTNNNNNNNNNNNNNNAGTTCCCNGCRGGCGGATGAGGTATGTGATGAACTGTGATAGNNNNNNNNNNNNNNNNNNNTGAGTNNNNNNNRNCTAYCAAARMTCATGTTAATWTGTTACTNNNNNAARTATGGCYCCACTACCTNNNNGCTTTCANNNNGGAATCCTGGCCGTAAATAATACRYWACGCGCAACCGAACGGMNAATAGYGGACTGCACCAGCGTCNNNNATGAGCTACNGGCATTAGACAACTTCANACTGNNNNNNNNNAGCCTCNATNGNNNNNNNNNGTGTAGTGACACNRTCTAGGAYGNATACCGCCAGCGGGTAGGGNNNNNNNNNNNNNNNNNNNNNTACGAACTGGTTNNNCNMANNNNNNNNNNNCCGAGGAGCACGNNNCCCCGGTCNNNNNNNNNNCTGTGACCTCCGGGTGNNANNAGNNNNNNAAGTAGCANNNNNNTTTNCGGCAAGWTATWCCMAYNNNNNNNNNNNNNNNNNNNNNNGGNNNNNNNNNNNNNNNATCACAGNNNNNNNNNNNTATNNNNNTGYTCNNNNNNNRGTCCCTCNNNCATTTYRGCATACCAACCTTTTTTTGTCAWTATMNNNNNNNNCAGGNTNACATCTATANNNNNNNNNNNNNNNNNTNNNNNNNNNNNCNNNNNNNNNGTGTGGNCTGCCNNNNNTNNNNNNTTTGGCYGGAGCTCGCTTGTNCGGGNNNNNGCKCACGMNNNNNNNGGCGAGGTNTGCCAAAACNCTNNNTTCTGGGGNNGGCTTACGAACNNNNGCAAAGCAGSAGTAANNNAAANGANNGGCTATCTTGAGAGNNNNNNGTCAAATAAKATNNGGAGACNNNNNATTGACCCCGACACCAAGATAAGNNNNNNNGTCTTTATGGAGNNNNNNNNNNNNAGAANNNNNNNNCNNNNNNNNNNNNNNNNNNNCTCTNTCTCGCNGNNNNNNCTTNTCTTGAGTYGTGTTTTANNNNNNTYTAATAGNNNNNNNNNNNNTANNNCCMGNNNNNGCTCGTTANNATCNNNNNNNNNNNNTGANTTCAATTTAGCCATACNNNNNAGGCCGNNCACATAACAAAAGTGATAGAMCCGRTGCNAASGNNNNAANNGTTTAGGACCNMNGCGANNNNNCTCNNNNTTTTGGCGCTCWCGCTGGGANTGGTCNTTCTTGTACTCCGTGCTMAYWCGKGTATTTTAAATAGGNCATNNNNNNNNNNNNNNNNNNCCCTCTTGCTYNNNCGWNAANGATGGGACGAGGGTTGAGCTNGTNNNNNNNNNNNNNNNNAGTNNNNNNCACGGGTCTCNNNNNNATAGCTGATAGAAACCGTARCGGACTTYATGCTCCNNNNTCNTCTCAATTCTTNNNNNNNNNNCCTGTANNNNNACGCARGGAGNNNNNNNNNNCCGGNNNTNNNNTCCCTTCGYTAGYMSGGWGCCNGNCCNNGNATGTCGTWMTGTCNNNNNNNNNNCTACCATGTTGGATAANNNNNGCATGAGTTCTTGTAATTGTGTTATACCTGMAAAACATCTGCTNNNRGATTCGTNGACTGTGTNNGTGAGCGCTRGCGGTNRNANCCGCGGCGGGTTGCTNNNNNNGGAGGTGACGATAAAGGGGCCCGTTNNNNNNNNNNNNNNRGTATTAMCCCGCGNNNNNNNNNNWGAAAATAAGATACATNGTTGNNNNNNNACGACTATAATTANGGGNNNNACNNNNNNNNNNNNNNNNNNNNNNNNNNGGAYCTNNNNNNNNNNNNNNNNNNNNNNNNNACAAGCGGANNNNNNNNNCNTNNNNNNNNNNNNNCMATNGANATNNNNNNNNYGTTRCCCNNNNNNGGGANAYTACCCTTACTAATGNNNNNGTAAATACCCTAGAACTCACCAGCTRAACTANAANNNNNNNCACCCGTCGTTNNTACCYNNNNNNNNNNCCACCNACCAGTAACTAGAAAGCACGCTCTTGTGTNATGNNNNNNCAACGAGTTTNNNNNNNNNNTTCATTTGTAAAAGGACCTAARRCCCGCGMTCCCANRAKCTARCCCCGTGCGNNNNNNNNNNNNNNNCCTTAGGATTGNNNNNNNNNNNAGCTGKATACGGYCNNNNNNNNNNNNNNNNCCTCGNNNNNNNNNNNNNNNNNNCTATGNNGTACCGATCAGAGRMANNNNCRARTNNNNNNNCCATGYTCTTCCGCATMCCCTANNNNNGCTCANNNNNNNNNNNNTGACTCCGTGAATGNNNCGTTTNNNNNNAGGGCTATRGTGNYNNNNNNNNNNNNNACCCCNNNTCTCTNNNNNNNATGGATWCCTCGTCRCGCNNNNYSRCATTGGGYCGGGCNNNNNNNNNNNNNNNYMAGGCACTCGTGTCNTAGNCCTGTGGCCGCCTNNNNNNNNNCGGTNTACCGANNNNNNMATGMTGCAAACTCAGCTCGGCCTAGCTTATAAAAACGGCCNNNNNNNNNNNNNNNNNATNNNNNNNNNNNNNNNNNNNNNTGGCATGANNNNNNNGNNNTNNNNNNNNNNNNNNNNNNNNNNNNCNGACGGNTTNNACAAGCYAGCACCGNAAAGCCNNNNNNNNACTTCGAGNNNNNNNNNNACGCNCTNNNNNNCTTCATNNNGGANNNNNNNNNNTCAARYKGCTGTCTNTAGYGCGTCGCTACATCGATGANNNNNNCGNGTGTGAGAATTGACATNNNNNNNNNGGGACGTCGAGACTTATCTTGNNARCGKAACGACCGGNNNNNNAANTCTTATCGTTCCGCATTCNNNNNNNNNNNNNNGGNGTTNNAGCGTGATNNNNNNNNNAARNNNNNNCANAGCGTGTAKTGNCNTCTNACCTGCCATTTGCTTNGCTNNNNNNATGCGCGAGATAAANNNNNNNNGYGGNTMTCTTAAACTSGTNTTTCTNCNACGTGAAACATGGTCAGATNGRTGAATGCCTACYCGTTGTCANGNCCGANTGTACTCTACGTANNNCTANGGAATCAMGCGGCTGTAAATNNNNNNNNNNNNNRGTNNNNNNNNNNNNNNNNGTTCCAGCAAATAGACSGNNNNNNCTTTGNNGAAANTCTTTGACTGTGGNNGMCAGCGNNNACNGATAGAATTAAGCTATTTGGATNTKAGTATMCGTTCCNATTCTATCAACAAYATGRCAACGGTATYATACGGGCANNNNNNNNNNNNNNNNNNNNNNNNNACCTCCTNNNNNNNTCGAAACGANNNNNNGTAGACKGARNTTGNTGCACAACCTNNNNNNNNNNNACGCGTAGCANNNNATAYNNNNNNNCGAMAAGCTANNNNNNNAATAGACACAAACTTSTRAAAWMAGNNNKAGSCAAATTCANNNNNNNNNMCCGTNTAGCGACTCTNTNNAGCGGCTTGGGACNNNNNNNNACNNGNGTGGACCCTGTNNCCAGCCATGTTTGANNNNNNCGAGAGTAGCCTCTGNATGTATANMAGCCNNNNNNNNCRCTCCGCTGGGACGGSGACNNNNAACTANNNTMMTGNNNCACTTGTNAYCNNNNNNNAAANTAGTCTNCAGATTAGTCCCGNCTGANNNNNNNNGACATGTGAGGCTGAAACGTTNNNNCGTGCGTANGAGNGATGTNCCATASGCGCGGTATAGCTGGATGTATCCAANNNNNNNNNNNNNNNNCGAACGACACWTYNNNAGGAAGRGCTCTGGCGGCTRANNNKCCCANGTCACCTTNNNNNNNNNNTAAGATNCYGNNNNNNNNNNNCTNNNNNAGAATCGCGCTTCGCCYKSCRAGATAGCTCGANNYCGCKACNNTGNCNNNNNNNNNCACTGANNNNATCCAGTCACGNNNNNNNNNCACGANNAGGATTAAMCCGCCGGTGATTNNCACTKTWTYTNCCGTNNNNNNNCGTNNNNNTACTCGNNNNNNNNNNNCTCCACCTWANTGGCTCGAGYCGMSNACCGTCTANNNCCCGTCTNNNNNNCWTNCNNCAAATNNNNNNNNTGTYNNNNNNNNNNGTTGATTTTNNNNATACGGAGGTTGTWTTNNNNNNNNNNGCAGCTGTTTCGGTACATGCNTANRCCGCGCCCGACNGCAGCCCAAAMTTTGTCCTTCACGCCCCGCTCANNNNNNNNNNNCCCTACNNGATTCTGATCGTGTCYTGAGCCATNNTACNNAGTSNTGAGGTATCGNNNNNNCTACCAAAGNTNNNNNAATASCCGACNNNNNNNNAGGGACTGCAGNNNNNNTGTAGNGNATACCGCTGATTCCTAACGACNNNNNAMAANNNNNNNNNNNARSCAGAACANNNNNNNNNNNNNNNNCTATCCGTNAGTCAAGCYCNNNNNNNNNNNGCMWCMCMNNNNNNGAGGCNNNNNCAGCACGGNCKTACCAAACRNATCTGCTTAGAGATNTCTGCAACCANNCANNCANTATCCTGNNNNNNNNNNNNNNNNNNNNNTCTAGMANCNAANNNNNNNNNNNNNNNNNNTTANNNNNNNNTTNNNNNNNTCGAGAACCCATTGGGAYCACATTGCTCATATGAATCGTCGTCACCACAATCCTTGTCCCCNTCGNGTGGCGCAGNNNNNNAAANCGTRYNGGTCGAAAAGTGTNNNNNNNNNNNNNNNNNNNNNNNNATTTTGTTACTCNAACCGNNNNAGCAATACAACTGCTCNNNNNNNNNGCTNTTTATRGAGCRTCGCATCCTCTTNNNNNRCCGMGNATKGSGYANGTCCAATGGTYGNNNNNAGATTRGGNNCTCGTNTGAGTTTGTNTTNNNGCKGNNNNNCGTGCCTAAGRWGGYTATTATGNNNNNAAGCCGCCRCNCGCATACGACNNNNNNTGTGTTCATCATAGCATAGATGCAAAGCGAAACGNNNNGGCGGGNNNNNNNNNNNNNNAAANCNAWAATCNCACTNNNNNNNNNNNNNNCNAATANNNNAACACTCCNNNCCGNNNNNNTGCAANNNNNNNNNNKACATAGATTCCGTCGAGCTGAGTRKACTGTNNNNNNNNNNNNCTNNNNGAAGTCTCNNNTTGCGGAGRGGTTTNGTTGTTTGACTCGAGNTCGTAGCCGGAATCACACNNNNNNNRTTNNNNNNNAGAAAGAANNWTGTAGCCCNGNNNNAATCCNNNGAGYGAGGCNNNNNCCGGNNNCAGGTTCTGCNNNCGAATACNTANNNNNNNNNNCCCNNNGNCACNCNGGTAATCACTGTAGGTGTACGTAAGGTNNNNNNNNNNMGCANNNNNNNNNNNAGGTTTCTATCNACCANNNNNNNNNNNNTGAATTGNNGCGCNNAGGGCACGGCNTTATATCGGAGNCNGNTNTACTNNNNNNNNNNNNNNNNNNATGCTTCTGCACYMGTTGRTCGACAYTGRANGGGGARTAACGAAGTCGTTGAACGCKTNNNNNGCGTNNNNNNNNNGAACTCCTACTNNNCACACNNNNNAACGGCTATNCGAWGGCYARTGCGKAGCTTAGCCGTACAAACGTNNNNNNYNNNNNNNNNNNNNNNNNNNNNGATTCGAANGAGTTNNNNNTTGTMTGTTAAAGTGCANGTTTGCGTTGNNNNATNTNCNCNNNNNTNGAANNNNNNNNCATNNNNNGCNNNNNGCGTGTATATCACTTTCTRGANGYCCNCAACTACGWNNNNNNNNNNNNNNNNNNNNNNNNNNNNMATATTCCACGCCATACGGACTTTAGTTGGTGTGTGTGNNNNNGGAGCTGTACATGNNNNNNNCTGGCCCNNNANNNNNTCCCCATTATNNNNNTTASTNANYTNTCCAACCTTGTNGNCTRCTCAAATTAACCGACGCRGCNNNNNCGCNNNNCYNNNNNNNNNNNNNNNACTTNNNNNNNGCCTNNNNTTTATTNNNNNNNNATNANNNNNNNNNTTCCCGTACTGTAGTTNNNGTCGGAGCTATAGATTGAGNNNGSTTCTTGCGAAACGSTACGNNNNNAATACCMGCTACAAACYAATTNGACGGNNNNNNNNNNNNNNNGGCYCCCAGTTGGCNGNNNAATGAACGGGWGACTGCTNNNNNCGCCNTNNNNNTAAAANTCCTNGTGCTCAATNNNNNNNNNNNNNNNNNNNNNNNNNNNNNNNNNNNNNNNNNNCAATTATNNANGNNNNNNNNNNNNTCATGAATTTNTTACCGNTNGGAAGGTTNNNNNNNNNNNNNGCGNNNNNNNNGAGNNNCACTATGATTTCNNNGCAGANNNNNNTAGATANNNNMGAGNNNNNNNNNNNNNNNNNGGTNCNTANNNNNNNNNNNNNACCATNNNNNNNNNNNNNAGCCCGCCYACYGCAGTAGAGCTTCTGTTAACTANNCCAGGTTGNNNTGTAGTGCCTTSTANTCGAATGTGTCTMCATCCAACAGCGGCCCYCACNGTGTGNNNNNNNNNNNNNNNNNNGNNNNNNNNNNNNNNNNNNNNNNNNTAACCNCGTCNATCCANNNNNATGAANNNGGAWNGNNNNNNNNNTCACGCNNNNCCTCCGTRTCANGCCCGCCANCAGSCGCTCGNACTTGATTGCACGGNNNNNCGGANNNNNNGAGTTGGNNNNNNNNNNNNNTATGGCTTGTGNNNNNATCTCGTGGCNNYTGNNNNNNNGCTCTATAACNNGNCTATTACGATNNNNTGGCTCTACTAATCNNNNNNNNACTGGWTNNNNNNNNNGGSTGATTNCYCNAATTGCATACCGTGCYGCYRCWANNCCGTWMCAAGCNNNNTTTYCCTNNCTATGCAAMATYNNNNGGCGCTATNNNNNNNNNATCCNTTTAATCGGCGSGATRTGNNNNNNNNNCCTTCGTANCTATCGAGAAGTGGYNNNNCANNNNNNNNNNNTGNGGGNNNCTATCTANNNNTNNNCNNNNNNNNNNNNCCTGTAAYGKRGTNTNNNNNNNCGGACANATGCTACGGANTATGTNTACTGATTCCGAACWGGAGNNAKTACGCTTCATTGCTCCTGCGCNNNNNNNCTGTCTAGGAAAATNNNTAACTGTGCCTTTTCCCGRNCGCNCCCGAGWATTCGAGCCRGGTCCNNNNNNNNNNCRCNNNNNNNNATCYNTGCAATCGATTTACACANCNATRTGTANNTTCTCNNNNNGAWRTATMTGCACCGGAGACCAAAGTGCGCCANNNNNCCRAANNNNNNCCCATGTTGGCCNCNNCAGTATTATCNNNNTCYYCTGAAGATATGTACATNNNNNNNNNNNNNNNNNNTTCTGCGTTGTATCTNNNNNNNNNNNNNNNNNNNNNNNNCATGGAKTACGTTTAGCGCGMAGGCTAGCAGGRNNNNNNNNTGCGGAATACGCGGNNNNNNNNNNNNNNNNNNNNNNNNNCGGATAATCNNNNNNCATGTGNCCCCANNNNNNNNNCGAGAANGCNTAAAGATAGTTANNNNNNNNNNNNTTTGCGCCWCACTGNARCCCNNNNNNNNNGATATNNNNNNTTGYTCAGGTNGAGGCTGYGGTTNNNNNNNNNNGGGGTACATAGAACCYGTGGGTGARYMGACGTGTCACNNNATAATGACCACTNNNNNTGAACGCGGTGTAANNNNNNNNNNGNNNNNNNNNNWSAMAGGMAAAAAACTCNNNNACACGATTAGTTNNNCAGGGCAGCTTAANNNAWCCCTNNNNNTATRCGNNNNNNNNNNNTGGTTAGCANNNNNNNATGCKACGAYCATRCCNNNNNNNNNNNNMGNCGGGTGTAAGGTCNNCGTTNNNNNNNNNCCGCTTACCCNNNNNNNNNNNNNGGNNNNCGACNNNNNNAAGNNNCACCAATTTCGATTCTAGNNNNNNGTAANNNNNNNNNNNNNNNNNCTGATAACTCACGGACAAACAYGNNNNNGCTYAAATCCGGTATTTTCGNNNNNNNNCCTARGATTTGNNNNNTRCCCGRCGNNNNCNTAGTGCGNNNNNNNNNGSYARGGGCGAANNNNNNNNNNNNTACGGATAATGAGTCAGAACTATGAATGTANNTCTGTTGNNCCTNTCCGTNTTACWRWCAYTACANNNNYCRAGNNNNNTGTGCGCNANNNNNAGRYAAAGSTTRACGTACATAGGCTAGTCTTTTGATCCCTGGAACCNATCGACATCCGCGTCTGCCAGTGNNNNNNANNNNNNNNGATCNNNNNNNNAATACCCCNGCAGTCACTCCACCGNNNNNCATKNNNNNNATSCNNATTGAACGATNNNNNNMCTATMGGAGGKCCTCATGSNAAGCCCGACTCCCCGCNNNNNNNGAAWNNAATNNTAGTCAYATCGATGTCGCNGGAACAAAAANNNNNCAANNTGGNNNNNNNNTTGGTACGTTATCATCCATNNNNNNCCTCAATTGCGGTGCCNNNNNNNNNGRCYGYACGGNNNNNNNTGACAATAGRGCNNNTATGKCTCANNNACAGACCGTCANTGNCANNNNNNTRGAGCNNNNNTCGANNANNNNNNNNNNACGAGGCNCNAACGCTTGCGTCGANNNNNCATGCCATATTTTTAAANNCNNNNNNNNAATACGYAYYTCKGCCRTCCAGTACGGCTACRANTATCGCNNNNNTTTAGCCACANATGTCGGCANNNNCCCNCCCCGRCATCATANNNNNCAATGAANCWCCGCTAATCNMGCGGNCGTCCGCGCTCCNNNNNNTANNNNNNNNNNNNNNNNTATAGATACNNGGANNNANNNNNNNTAGCTNGTANCGARGTTCACAASNNNNNNNNNTACGCAAGGAGAGGTTATAATRKTNNCGANNNNNNNNNNNNNNCGGTRGGCTYTGGCACAGNTRCCAGTGTCAGCAGCCGGACTGCRTGGTTTNNNNNNCTTTTCAYRTGCGCAAGAARNNNNNNNNATGGTANNNNNNATAACGTTGTTACGGTTTRGRCNGGAGTYCCCKWARACGCTGTTTCGRCTNCNKCGNNNNNNNTCTNNNNNNNNNNNNAACTTACCGACNNNNNNTGGTNNNNNNNNATACRATRTTGATTTTRTAGCCATNNNNNNNNATTCCTTGAGAAAGATTTTNNNNCAAGACCNNNNNNAAGCGTGCGATAGTCGATATCTTNNNNAATATATSANNNGKTAAATACGCCAGKCCTGCCCTGGTATATNTTTGAYNNNNNNGCAGGGAATGMTAATYTTCRTNNNAATTGATNNNNNNNNNNNNTMTCTTANNNNNNNNNNNNNNNNNNNNNNNNNNTAAGNNNNNGCCAGTCAGCTAAGCCGGAANNNNNNNNNNNNNNACAATCNGRTGTCCCGAGTTTATNGNNNNGAYAMYWTGACTTAGCCAGCCCGGATGCTGTCNNNNNNCTTTGTATAGAGCNNNNNNATCGTYTGCTGCGGACAATNNTGACGATATCAGCAAAGNNNNNACCGCTGTTCTATAGCGTGTKTTNCTCAYYTNNNNNCANNNNNNCGCACCTTTCMTGCAGATCTCAGGACGCYGNNNNNNNNNNNNCTTGCTACGNCGTTTNCCGAGCTGTATCCACAWCAAGCCCCAATAACGGNNNNNTCGCAGACRGGGCCGNACGACGACGNNNNTNACNNNNNNNNNNNNCGANNNNNNNNNNNNNNNNGGTGTCTGCNNNNNNNNAACTTAGCGGTACAGNNNNNNNNNNNCNTGNNAATCGGCATNNNTATNAAACNNNNNGCTTCGNNNNNNNNACTAGTANNNNNNNNNNNNNNNNNGAGAGCTACACCTCANACAGGAGNNNTGTAGTAGNNNNNNNNNAGAACCTATCTTAATTTGCCAGTGTGKGCCTGTKAGAYTCCCYNCGACWNCCACGGTGTCARACNNNAGAATCCTANNNATAANGTCGTNNNNNNNNNNNNNNNNTTRTWSANNNAACTTGNTAGNNNNNNNNNNNNNNNNNNNNGCNNNNNTGTACTAGGNTTGCAACGNNNNNNNNNNGGTNNNNNNNNCCWTTAGMAYCGGGNNNCNCCATATGCGTTYNNNNTACCKGCGCGTNNNNNNNNNCTAGCCGCGTCTGGTGGCGCAATTTGGGGGCTNCTAAACTCCGCCCCGTTAATCNNNNNNCGCGGGAACACGTTGCTATACAACYGTCACNNNNNNNNNNNGCCGCAACNNNNNNNNNGTWCCGGCMGATTTCAMTKTNNNNNNNCCGTTGCACCTCGCGGAGGGGATTTNNGTCACTAACRNCGGTNGGCCACTTTANNNNNNNNNNNCAANACNCRTCANNNNAGYNCNNCAACGCTATTNNNNNNNNNNNNATGGCTTCCNCATCTGGNNNNTRNNNNNTNTACAAAGCGGATAAYYCTTATAGGATAGTTNNRCTCAGGTAGGAGGATNTTAYTTTNNNNNNNNACGCACTAGACTRATNGAGGNNNCGCGNGNAAGGCTATYGCGTCYNNNNNNNNGCCGGCARATTAACGACGSNAGCCCKTCSTCGTAGNNNNCTGTTAANNNNNNNNNGNNNNCATCGCCCGANCACTCCAAGTNNNNNNNAGCGCATNNNNNRGCTACTGACTNNNNNNNNNCCTTCGCCTCKCACNNNNNNNGTWCTACGCANGTGCWWMCCCNNNNRGWAANNNNNCTCTTYTCNNNNNNNNNNNNNNNTAANTCAACACGTTTGGAGGTNTNCNNNNNGCTCCGCGYGCNTAAKANNNNNNNNNNNNNNNNNTGTATCAATTGCCTCCCTCANTGAACTTCYTANNGACNAATCTTCGTNTGGNNNAGCTTNGGGATGCGTGTNNNNNNNNTAGCGTCCNNNNTCRAAGGTCCGGACGGNNNNNNNNGTGGGGATGACGGNNNNNNNCCTGTCCGGTCNATCCATGCGTNNNGGTGGTCGATATCGNGTCGTAAATGANRTGTNNNNNNNTAGYCACNNNNNACNNNNNNCGTGNNGTTNNGCACCGATTNCTGTTTTNCCNCTRGNNTCTCAACTNNNNNNAKTAAGGGCTSTARMCGRARGCGAGCANTACGGATCGGNNNNNNNNNNNNNNNNCTGCAGRTTGGTATGGATCAATCCTNNNNNNNNNNNNNNNNCCGNNNNNNNNAACCTCMCCCGNNGTAGAANNNAGGCTAGCAAGGTGCGCGTAGTACGCCTKCGANNNNNNGATGACATNNGAGAATCCNNNNNNTAGKRTCTTNNNNNNNNNNNNNAANTTTATATNNNNNACTCCGCTTGTTTGCTNNNNNNTATGCGGGCAAGGGCAAACGGTATNCGAYWAYTCRGTNANNCCGCGGCTAANNYCTTYGNNNTNCTACANTGCTGTTTNNNNNNNNNKTACACACCGTATTCNNNNNNNNGNNNTGYWGATTCTCTNNNNNNNCATYRCGAANNNNNNNNNNNNNNNATTGTMCGKMACGCGCCGNNNNTCNNNNNNNNNNTGCAGGGYCGNNNNNNAGNRGNAATNNNNNCANAGAGAACCGNNCTTGCCACCTAACCCWTGTAWATTTAACAACTTGTCAGTGNGTTAGACNNNNNNNNNNNNNNNNGTGATAGAYTCGTGANANNNNTGGACTCAGGCGNNNNCTGAGGTRCTCNNNNTACCMACTATTCNNNNTWAGGTCCGANNNNNNNTMCGNCATGNAWYACTGTNNNAAAGATATACNTGNNNGCTTYGYAYGTANNNNAGATAAAAGGCNNNCRTNCTGAGCAAAAAAATCCAGGGTGGCCATAGCNGTGGGGANNNCGGAAGTCATGKMANNNNNNNNGCNCNCGGGTNCNCGGCAGGTNNNNCGTACAKGWCGGAATTCGGNGGAANNTGCCTRTKGCCTAKGCGTCCCTCNNNNCCAATTTTGGAGTAGCNACNNNNTTCAACANNNNNNNNNNAANTNNNNNNNGAGRAGAKCAGCNTNTAWNNTTCAGTTTACTGCTGTCTTGTGACANNNNTCGTCTTGGGATNCACAGCCCTCAGGTACAGYTGGTGANNNNGAGTCGNNNRTTACTNNNNNNNNAYTCGACTCTAACTANNNNNNTGGCCCTMGCATCAANNNNNGTGTGNNNNNNNNTWAGWNCGAACRTCGGTGGTTGGATTCACRAATNNNNNCTTTGANNNNNAGCATTATCGCTGCTAGTTCACANNNNNNCATTTTTGCTAAGGCNNNNGGCTTAGGCTCTACCNNNNNNNNTCGSTCTGAGATGTTACANCCTTGTTCCTGAGTTTCGNNNNNNNNAGGATGACNTACCNCACGTTGTGAGTGGCCNNNNNNNNNATGAWCACGGTCTNTNCCGGNTCGCNGACNNNNNNNNNNNNACGGAGNNNNNGTTAACGKNNNNNANNNNNNNNNNATNTGGACGTTRCANCRATCCTATSTTCGCGNNNNNNNNNANGNGTCTANNNNNNNNNNNNNNNNNNNNNNNNNNNNAGNTTNNATAAAATNNNANANNNNNNNGTTRCAANCCNNNGNCACGCTRCCGGACGGGGGGATCAGTCTTTARTTGNNNNNNNNNCGCNTGTCTACTACANRGTCGCTATTCCCNNNNNNNNNNNNNCCGTGCGCANTGCATNANACAMTRTGACCTACNNNNGCGCNNNNGCYYNTTAGAYCAANGTACCNNNNNNNNATCMNNNNNNNNNNNNCGACCRGCTYWNNNNNNNNNNNNNNNGGAGNNNNCGTTCNNNNNNNNNNNNNNNTSTANNNNNNNCAACACAANNNNNTCTGACCCKAATAATCCNGTNNNNCGNNNNNNNNNNNNGAGNGANCTAGCAGCCTTAGNNNNNNNNNNNNGCGAGCNNNNNNNNNCCTTNNNNNNNNGTGGNNNNNNNNNTTATTAAANCGTGGGATAACNNNNNNNNNATCTAGTATNNNNNNNCCNGGTACCTCCTGRAAASAKCGGGGCCNNNNNNNTTGTNTTCANRNNNNNNNNNNNNNNNNNTTCTCCCCYCYGACCGAAAGGNNNNNNNNGTGTTTAYTCTNNNNNNNNNGGGATGTNNNNNNNNNAWMTTTTTATGGCTCTGGTGTCTNTGTACTCCCTNANCGCTCRCATTGNNNNNNNNNGNNGAAANNNNGNAGTATTGGRGNAATTGGAACCCCGCGTGGGGCRCGTNCACGTCNNNNNNNACYNNNNNNNNNCTKTNNNNNNNNNNNNNNNACNNNNNNNNGTRCGCCCGNCNNNNNNNNTAAATTGACACCAGNNNNNNNNNNNNNNNCTTCTTCGGGATGANNNWACRGTTNNNGCCGANNNNNNNNNTAGTGACATCGGTCAAGCNNNNNNNNNTAMGCTAGGTTAGTNCNANNNNCWRCNNNNNNNNNNNGGNNNNNNNNNGCCNNNNNNNNNNNACTTTGACGANNNNNNNNNNTAAGAGTGAGCTCTWNNGGNNNNNNNNNNNNNCGATACTNNNNNNNNNNNGAGGCGCACGTNNNNNNNNNNNNNTCNNCCNGTGTGNNNGGTAGTANGTNNNNNNNNNNNNNMAAAANNNNNNNNNNAACATGCGANNNNNNNNACNCTCATAGCCNNNNTNNNNNNWGANNNNGCGATNNNNNNNNNNGCTCAAGNNNNNNNNNNNNNNNNNNNNCAGATGCTTGTYCCTCCCCTAAAAGGGAANNNNNNNNCATWTC
>ca_157
ATAGGGTTGTAATACCATAAGTAGAACAACGTNCAGNNNNNNNNGCNGNTGCNGGCCGAGGNNNNNTCCAYTMANNNNNNTGNNNNNTTTTCAATANNNNNNNAATACGTATKNTAAATTCACCANGGCAGGGCCACAAGCNAACAGCTNNNAAGGAATCACRATTTNNNNATTATTCCAATCTANNNNNNNNNTGGCNCNNNNNNCCGAGAGMTCNNNNNNNNNACTGTCAAAGCGYCCTCGGAMTCTATCYAGCTTCMCGTGAGGMTTTGSTGNNNNAGCCTTGCCRCTCTAATNNNTTKAATATGGCNNNNNNNNNNNNNGTTGTACARYAMTANNNNNNCTACTTTGNNNNNNGGTTCACAACTTTTGGNNNNNNTTCSTGAAGGGCCGACCGTTTTNNNNNNNNNGGCAMTTNNNNNNNNNNNNNNNACTCAGCATCCTGTTCTGNNNNNTCTNNNNNNNATGCNAGAATGAGCGCTGAGTTNGGACCAGGGTTGTAATGCAYATTCKGCTANNNNNGACACTCTAGAAATGGGANNNNNNCGCGTGCTAATCNNNACAACGCAGNNNNNNNGCGAAGGCCRCAACCGTCRAAATAMGGTTNNNNNNNNNNNNNNNNNNNAGGAGCAGCGCCTTTNNNNNNNACGTANATTNCTTTAGAWNNNNNAGCTTAGGCACGCNMKCYGCTTTAGGTTTNNNNNNNNNNNNNNNNNNNAATGATCTACGTTCTTGCNNCAGATAANNNNNNNNNNNNNNCCAGCGNNNNNNNNNCANGSAGATTGCGTGTGGTCNNNTCAGTANNNCGGTNNNNNNCGTTCTGGGGCWRGAAGCGCCCGTTNNNNNAAAAATANNNGGGTTGGTCNNNNNNNNNNNNNNTCCTTGTCACATTGCCATGCCTGACTTANACCNTNCTTGCTGNCNGGATRMNNNNNNTGTGCGTAGNNNNNNNNTTGCCTGAGATTATTAGNGTGCTATCTTGCTCCTGTAATTCTACWTARMCGTTGGCTGAATAGCAGGAAGACCATCACTTCGTACARATAGTGCTGTGAGATGGCCGGAATYCGATCRGNCTCYGRARRACGTACATTCCTGGNAGCMCAAGCGTGGGAGGATCGTTGGGAGCGATTCTCGNTAAACCGCCTCAAAAGGTCWTYTYCCNCYTCGNYTCGTCTGTTATGGNATTANAAGCAGATAGNGAGGTAGACTAAAAAATTRCTNTTGTTGCACCCCTTGCYATTTATAATCCGCGTTAATTCGCTGGAGNTCTGGACGCTCGTTAYMCCGGASGAACCACCCNCCCCGCGGGGCCCCACAGGWMKGGATACACGAACTTGAYCNGCCCTATAACCTTRCRYTAGATGTCAGAAAAGACARCCCTGGGCTACTACWCTCCNGAAACTCCGGCGCGTGTCTTCAAGTACGTGCGCCCAAAACCGACAATGCTGACACAGCCCGAGATTAAAGATGTTATCGGCGTACCGCTKYGCAAACTTATCAATAGTTTTCCAGGCCGGCAGAAACCACYAGATGGGTTCATTTCGGGTGGTAAGCCGACGTCCAGAGCTATAGCTAGAAGCAAGAGCGGTTCACTAACCRRAWTYGGNTAAAGGCCTGGATGCTCRCNATNGTTGTTCACNTTATGATATTCCANTAACCTATTAACAAAATCNNTTCTAGCTAACTWTTTAGCTTGGGCTGACNTYCCAMAAKTGNKCATATYATTCCYYGAAGGCKYCATGRGTAATCCTCTCCTAGCGCKMMCTYGTGGCATTCAAGANTAGTANGCTGAGGCYGTGTCGTTCANNGNACGAGCWACCTNTTCTATAMCGATRGCACGGTANGACGANTAAACCGTAGTGGCMATTGGNGCWATGGTGNTGTCARGTACRGGCGGGGAGCRSCGRTTACCGCCGAGTGRCAGGAATTGTCGWCCCCTAAGTTGTCCGTAGGCGTTAGACGNCGTGANNCCGCGCGCCCGMKTNTTAGAAGTYATTAGAKTAATTTKRCGTTGGTYSATATCGCCGNNNNNNNNNCTTGCGCCCYRGTCRAGRYGGCAANTGAGTTCGARGCGACAGSTCTGCAYGGANNNCCTGTTACCNCARCRTTCTGGGTGTAGTCGTCCTTGTGCAATCTCANNNNNNAGGCAAGNNNNNNNNGCCGAGAGTGGAGGGTACGAACTGTCNNNNNTGNNNNNNNNNNNGCGNGGGGCTGTTAGCNNNNNNNNNNNNNATATTCTGAAGAGTTACATCACTAKTCTNGGCTGNGCACGCCGGCTTGAATNNTATNTTTCCGGNNNNGNNNNNNNNTGTGAANRTNNNNNNNNNNCAGTATANNNTTTAAANNNNNACATAATAAGYCAAACNNAANNNNNNNNNNNNNNNACARGGCTTAYCTYNNNNNNNNNNNNCNNNNNNNNNNNNNCCMCCGCTGGNNNNNNNNNNNNNCNTNNNNNNNNNNNTTGTGGGCTNNNNNAGGTNNNNNNNNNNGACTGGTCACCATGCGGAGCCGTTGGGCNNNNNNNNTTATCAATCATMCTGAATANNNNNNNCAGTTGGTCTTGNGCNATACGTNNACAGGATAAGGACTCTGCCCCGACTCGAAGGGGTGAYTNNNNNNNYCAGCANNNCTNNNNNNNNNTGCTGNNNNNNNNNCKTATGKYTGTNNNNNNNACCCGTCCTACATGTAWAAGGNNNNNNNNNNNNNNCGCTSCTYTTTANNNNNGTGAGCGGANAATNCTAGAAACAATAGTCTTTNNNNNNNNNNNNNNNNCTCYCACNNNNNNNNNNRCKCAANGCNNNNNNNNNNNNNAGGGGTCGRATCGGTGNNNNNCAGATTCNNNNTNNNNRNNNNNNNNNNNNNNNNCGGGAATTGGTCAGATATYCNNNNNNCAGGAATATCTNNNNNNNNNNNNNNNNNTCGNNNNNNACCACATGNNACNGAGGTAGTTCGAYGCTGNNNNNCCTCACGAATGTATAGTCCTCGAAYCCAATATTGCGTCGCTTCTAGAAACACNNNNNNNNTCTACGGTACTANNNNGCNNNCGGCGCCCATGGTCCANNNNNNNNNNNNATATNANNGAAGCAGGTTTATGGGTTGTRAKACGNGATNNNNNNNNNNNNNNTCCNNNNGNNNNNNNNNNNNNNTGCCGGCGCTGTAGATTACCANNNNNNNCTATGGGCGCGACCCCRCGCCCSNNNNNTAGACTGAACGTATCTGCCNNNNGGTGACAGATYGCGGNNNNCTGTACACATNGNNNNNNCCCCCAATGTGAATTACAGGAGCCTAATCGNNNNNNNNNNNNNNNNNNNNGGCGCNCGCCGGCACNNNNTTYGTCTCTGAACACCAATGCATANGGGTTTGCCCCCTNNNNNNNNNGACATAATCCTGGGAGTANTCGCCCGTGGNNNNNNNNNNTAATATCAAAGNGGGCGTNTRTGYATCAGTTTTGNCCNGNNNNCYGTAGACTGATACGNRATGTAGATGTGATNATCGTCTRGKCTTCCCGMCRCGWYRATGGTGCNNNNNNNNNNNNNNNNNNNNNNNNNNNNNGGGGNNACNNNNCGCCGGCACTCGGGCTAATCGGGGTAAACCGTGGATTCCGRGGNNTCTRNNNNNNCAGWACTNNTGYCAANNNNRCTAACNANATGCTCNNNNNNNNCGAGTTAAACGGAGTNTACTCGAAAGYGCTCNNNNNCARYACTWACGCGTNNNNNNNNNNNNNANNNNTCAYKGCAMTNNNNNNNGGCCCATGAGTCCCNNNCARCCTGAGNNNNNNNNNTGRNNNNNAANNNNNNNAGGAGAGTCTGACGTCTWGNACRGTTTGANNNNNTGGATCACCTNNNNNNNNACATNNNNNTNNNTNNNNNNNNNNNCGAAGACTACTGACTYAAANNNNNNNNNNNNNNAGATGGYTCTGCTCWTTGTTGCGCNNNNTTGSATANGCCGCTCTNNNNNNNNNNTAGCGAACTTCAGTCYNNNNNNNNNNNNNAATTTCNGANAGCGTTCCNNNNAAGTAAGTGTCGAGATCGNTTRKACTGANNNNNNNNNNNNNNNAGACACCCARSAGANNNNNNGGCGAGTGCCNNNNNNNNNCTCGTNNNTNTTTAACGTGCTCTAAYYTTCCTTGGATTATAAGAGGAATGCGAGAYMTGNACTCTCGTAGATTAGNNNNNAGAARNNNNNNNTNNNNNNNGGNGTAAACGCACGRRYCAATGYAMTCGTTNTAGATGACAAGCCTTNNNNNNAGGCTTAGATATTCATTAAAGCCAAGTNNNNTCCGCAGGGKAATAAACCCATGTTGTATGCTCTCGTGGNNNNNCCGTTCANNAGGCNCCTTGGCTNNNNNNNNNNNNNNNNNNNNGTCTTGCCCRAMAGCNRTWCATTGCNCGATNNNNNNNNNNNNNNNCACTRACGCTNNNNGTCTCCTACAYCATNNNNNNNCGCTGCGAGGGTATTATNNCTACNNNNNNNNNNNTGGCCTANNNNNNNNNNNNNNNNNNYACGCACCNCAAAACCGGCNNNNNNNCCYCGGTACGCGCCCACTTGKTNGGKGCAGCACWACCAGTWTCGCAAATAGCTACAANNNNNNAGGNNNNNNNNNNNNNNNNNNNNNCTGGCGCGTTAAACGCTCCTTTCTGTNNNNNNNNNNNNNNNNNNNNNNGCGCCGAAYTGCGAGNNNNNNNNTTTCAAGCCGAACATGTCGTGTCCNNNNNNNNNGACACGTNNNNRCCGAGAGCNAMRCRATACGNTACTACNCCTGTCTCCAANNNNNNNNGAGCGGTTNNNNNNNNNNCCGCCAGCGGGTGGCGACAAGYGTNNNNNNNNNNNNNNNNNAGNNNNNNNNNNNNCAACNNGTTTGGNCCATTCWGCGNNNNNNACTAATCCTCNGGCNNNNTAAAAGTTGNGCGTCAACGGCCCTCCKAACCGCMANNNNCGTCTNNNNGGKCNNGATTCGGGAGCTANRTNAWNWGGGCCCAGTNAGCTGACTCAARWTCCAGATATAANNNGTATCSGAGCGATGTNNNNNTTTAGNNNNNNNANAACATNCCAGCACCGGATTGGNTNNNNNNNCNNNNNNNNNNNNNNNNNNNNNNNNNTYCWAGCCAGAAAGTATTTTAGGAAAARYKRGANGCGCTNNNNNNNNNNNNNNNNNNAANTCCCTNCAGTCGTTATCGGTTCGTGAGGATAANCGAAGNNNNNGCAGAAGATCTANACTGCNNNNNTACGTGRCARAGCCCTTACGAATNNNNNNNNNNNTAAAGCNNNACGATCKCCCNAANNNNNNNGATCTTTCACCCAACTAAGAGTATNNNNNNNNNNNTANATNNNNNNNNCCGANNNNNNTTTGAAGAANNNNNNNNNANNNNNNNNNCAMNNNNNNRTACATGAGTTGGTCGGCTCCAGAGNNNNNNGGAAAGGTTCTGAGTGCANNNNNNNNTGANATSTGAACAGCCACCCNNAGACNNNNNNNNNNGTNNGGCAATAGTCNNCCATNNNNNAAAGNNNNNNNNNNNNNTTNNCCACTGGCGTACNNNNNNNNNNACNNNCTNAANNNNNNNNNCCTGTCCAACNNNNNNAGAGGCGCGTCGYGGTTGNNAAAGTNAAATAANTACAGGCANGATNNNNNGTTATSGKCGGTAATACTATTCTCGATTTGCRARNNNNGGCCCGCGCGTANGYGANNNNNNNTGTTTTCGCACGGCCNNNNNNNNNNNNNCNNNNNNNRACCRGAYANAANNNNNNNNANNNNNNCGACCTGNTANTAACGNCTGNCCNNNNNNNNNNATTTACTAGTNNNNNNNNNNNNNNNNNNTYAGCCGTCGTTAAACTANTWTTTGCCGNNNAGACCNRGATGTAGCACCCGGNNNNNCGTCGNCATTCANNNNNNNNNCCGGTNNNAATCGTATAANNNNNGCAATGNNNTNGAGTCTNNNNCTTTAAATTGGTCAGCGANTACGNTTGCNNNNNNNNNNNNCGACGRCGTGTAATTCNGANNNNNNNNAGTGACWANNNNNNNNNTRSGTGCACNGCGANCTTCAGCNNGAGCTGCAACCAGKATTCGARGMYAGNNAAGATCTTCNCCCANGGNNNNNNNNNNTGCTCAAGATTTCCCYCCANTCTGANNNNCTCTCCTTGAGCGCCGNNNNTGTCGSGTCTATANNACTTAANNNNNNCCCTRTGNNNNGTACCNNNNNNAGCTNNNNNNNNNNNGGTNNNNNNNNNCCTGTTTTACGTACGAGAGTTGACCCGGTNNCGAGCTAGCGAGCTCAGTGTGNCCANNNNNNGACCTAAGNAANNNCCGNNNAGTGNNNNNNGGGTCGGCTCAANNNNNNAANTCCATATCTGAATGACGGCNAGGACGGCNGTTATNCACGGCTCTAGYRTGACAACGATAGCGTNNNNNCCGAAGGNNNNNNTAAAGCGNNNTAAKNNTACAGNNNNCNNNAAGGAANNNNNTGACNNNNNTCGCTCNKGRYTCNNNNNCCCATGTTCGTNNNNNNNNNAGGCCATTGGNNNNNNNNNNNTTTACNTTTCCGATTGTCAAGRCCGTNNNNNTCKRTAGNNNNCTCGCTNYYTCTCTCKGGTTRCGNNNNNNNNNCGGCTCCNNGGCATCANTATAAATACCGTAAATGNNNTACCNNNNNNNNNNNNNNNNCCGTANNNNNNACATCCATCAAAAAGTCAGCCTCAACGMNAANGTGNNNNNNNNNCNNNNAGCTTCTTCTTCGCATACAGYTSATGTANNNNAGGNNNNNNCTAACGGANNNCCGCATTTGAAAAACATGAANNNNNNNTCTACGGYCANTANNNNNNTCTAGANNNNNNNNNCGCTWTTNNNNNNNNNNNNTWYTTACCCGCAATAACCTCATTNNNNNWGGACTCNGATAAACGCATWGGACAAGTGGATCGGTCCTGTCCCGTGGTTTTTTTATGGACACCATAACGACTATTTTCATACAWGTNNNNNNNNCTGRWATTTGTCYYCGCTCNNNNNNNNNNNNATTNNNNNNACCGGAGAGGATCACATNNNCAGATNNNNNNNACCTATCMTAAAARNAGATNNNTCCCTGAATCTCTGGAGAAAACTNNNCAGTCCCTAANNNNNNNNNNNNNGGNAGTGGNCNCTNNCNNNNNNNGAGTCATCTTTYGCAGGCGTCTAGCGCCATTACAACNNNNNNNNNNNNNNNTAAANACGCAGTTGTAACTGTTCTAGTCCCGTCCTNNNNNNNNNTANNNATNNNNNNNCNTGCAGATNGCAACCACYAACCTCGACCTTNNNNGAGAAGGCGAAAKCAGACAGTASTRTWNNNNNNNNNNNNNNNNNNNNNNNNYCGTTTTGTANNNNNNNNNNNTTGTATTGAGGNNNNNNTGGAGTTNGTGGAGRNNNNNNGATGACNNNNNGGGAMGCCTNNNNNNNNGMGGGTCTTGGANNNNNNNNNNNNNNNNNNNNNNATCGTTCGNTGCTCNNNNNNNTCGGCGNNNNTGTGAATCTCTATANNNNNTTACTYCAGCCCMNNNNNNNNNAACGGACTNNNNNNNNNNYGTATCNAGCTTTAYCATGTAAATMACTNNNCAACACCAAATTCKAGGWGCGCTGCTGAANNNNNNGTCNNCYCTCGNNNNNNNNNNNNCGCTANNNTTCAAGATTATGAAGCACNNNGNGTNAGTGTGNNNNNNATGTGNNNNNNNNNNNAGCCTNNNGCNNNNNNNNNNNNNNNNNNNNNNNNTGRWSTGGTCCAGNNNNNGACAGTCAGTCCGAATCCNGNNNNNNNNNNNNNNNACATGCCGNNNNNNNNTGCTNNNNNNNNNTGTGGGAGAGGCTAWACAGCANNNNNTAGATGACNTGAACAAGGNNNNNNNNNNNNGCGCGCGGCTCCCTTNNNNNAGTTACACTTCCGACCGTTANNNNNNNTGTTNNNNNNNNNNNNNNGCGAGANNNNNNNNTTGCGGNTCGTTCTACGACANCGTGGCGTNNNARTAAGGCGTGTCCCGAGCTCGWNNNNNNNNNNNNNNNCGGAGTCGGCNNNNNTCTRCNNNNNNNNNNNNNNNCGAGGNYTTCRSCTTTACTTNNNNNNNNNNTTTNWACTTYTACACTTACNTCNNNNNNCAGCTTTATCAACGCGCGCTGGYCTGATGACAGGTCACTCTTNNAGNCGTNNNNNNTACANNNNNNACGNNNNNNCTAACAGCGACGTNNNNNNNGACTCATCCTGCCNNNNNNAAASARCMNNNNNNNNNNNTCCKTGRGGAATAACTGGATCTTAANNNNCAKGTATCCGCCTGCCTACCCGTCANAACCCAATTTGACCATTGCCACAANNNNNNTCGAACCCGGACTNNNGCASAGCGTAGCTTTCAATTCGGCTGAACACGGTAAAGCNGACTTTCGCTNARNCRAAAGNNNNNNNGTNAACCGGAGGCNACCNNNNNNNNNNNNNNNNNGTACCCGGATANNNNNNNNAGNAATATTCCCWNGTCGAANNGNGATCGCCACNNNNNNNNNNNNNGCACGNNNNNNNNNNNNTGNNNNNNNNNNNNNNNNNNNNNNNNTGCTATNANNNNNNGTGTANNCNNNNNNNNNNNNCCATCTGAGCTCAGTGAGGCACAACGAANNNNNNGGNCTTCTNNNNNNNTCGANNNNNNNNCACCTTGCTCAGACACAGANGCNNNNAACANNNNNNCCTTCAGCACAACATNNNNGAACTNNNNNACGCGGAATCCNNNNNNNNNNNCNNNNNNNNNNNNNNNNNNNNNCCNCTAWMNNNNTTGGTCCGATCAATATATTAGGCCTNNNNACTNAAAANGTTACNNTATACCGNCCNANNNCATTGCTKCGKCTGCANCTGGGTAATTATCNNNGNTCWCGTACNNNNNNCNGGCYCGCCCTANNNNNNNNNNNNAGGTGTNACTCCGTCNNCGACGTAAANYNNNGTRYWNNNRMRNNNNNGCTGGAMCGGTGTGCTNGGCKCAGNNNNNNANNNNNGGCCAYCATGGCTGNNNNNNNNNNNNNNNNNNNNNNCGGAGTTGCACNAATKCNNNNNNCWGGAAAACCCCCGTTTKKANGNCCAAGAAAAGACCGACANNNNNGCAACATCTAACCCNNNACRATACCACCGTCCAWAATAACTTCGCATTACTANNTACCAANNNNTNAAGAAGNTANNNNNNNNCGAAAGGYGGACTARGCANNNNNNNTAGCGGCTATACCGATCTNGTANNNNNNGACCNTTAATTGGAACCNNNNNNNNNNNNAAYGGAGCCGGNNNNTCATGAGATGTCAACCYTGCCGGCTTNNGCCNGCCYCCGANNNNNNGTRMNTCGGCWAAGRCNATGCCAKKGAACANNNNNNNCAANNGTGNNNNNNNNNNNNNNNNNNTTGTCGTACCTACTNNNNNNNGATTNTAAGATGNTAAATAYAGACACNNNNNTTCGAGGTGGNNNNNNNMATAMAACNNNNNNNCCGGTAACGMMTCTGGNTGACGGCYGACATCGATTGATCGNTCCTGNNNAGAATNNNNNNNNNNNNNNNNNCTCTAGTCTTCAATGCAACGCAGNNNNNNTGTGNNNGCACTCCGAGTTNNNNNGCAANNNTTNNNNNNNATACATAAAAMYTTAGATATCTNNNNNCTAGGGTCCTACGCNNNNNNNTGGNNNNNTNTATCTGATTATTTGGTAGTCGGCTAGAGCAAAATGGNNNNNCGKTGGCAAAGGGGCGGTCNNNNNNNNNNNNNNNNNNNNNNNNTGNAGNCNNNTTCNNNNNNNNNNACAGTTCGGTNRSANNNNNNNNNGANNNNNNNTAANGTNNNNNNNNNNNATCNNNNNCGCTCCGGGTGTCATGNNNNNNNCGNCCAATGTANNNNNNNNNNCTTATNNNNNNNNNNNNNNTCNNNNNNNNNNNNTGNNNNCGNRTAATTGGCGNNWCYGAAANNNNNNNAAAGGCGTANNNNNNNTCGNNNNNNNGACAAAAGTAAANGAACNGACCACGATGCAYGTCGGCAACAATANCATAAGATTTNNNNNNNTRNNNNNNNAACCNNNNNNNNNNNGCTNTACNGAAWTCTTCCRCCGGATNNNNCTGTCACGNNNTTCATACCATGCCTGGACTGCGGTGGACGTGCCCGTGMTGCTTATGCGCNCCTTGTTAGTGAGNNNNNNNNNNTGSTGGTTNNNNNNTATYGYCRCAGTTCTGAAAAACCAAGATGNNNNNNTTTKRAARCTCCTGGTGAGCAAGACGNCNNCACGTTTCTNNNNNNNCCGNANNCAACTAGWTAATACNNNNNNGCGGCGCTCAANNNNNNTGCGGGGATCATACGAAKAAGAGATACTGGATCGCGGCCTGCCAGAGGTCCGGGCGNATNNNNNNNNNNNNNAAATTATGAAGATANCGAAACAAAGATTTATTTCGCGCNAGTTACTTATACCCGACTTGAGGGTNATTCCTKATTTGCNANNNNNNNNCAGATACGTCGCTAACCNNTANGCAGNAGGGTNNNNNNTCCNNNNNNNNGAATGCACNNNNNNTAGGWCTACACAAYCGNNNNCATACNAACTRACATTGTGNMAGTNWTAAATAATGAGAAAAAATTNNNNNTTGMNTAATTWCACCCRGTTYCATATATACTCCCTGGGTCAAAAACANNNNNNNNNNNNNGNNNNNNKCGACCTTGTATTACGTTAAATTTGCCANTTTGNNNNNTTTGGMCCGANNNNNNANNNCTTGTNNNNNNNNNNTATGCTNCTNAAGTAGCGCCATCNAGGGTANNNTGATAGGAANNNCCTGCGCRGCGATGNNNNNNCCAGCCGGNCACCGAGTTCNTNGCAACAGNNNNCCCCTGNNTANNNNNNNNNNNNACANNNNTCAKATATCAGCGTCNNNNNNNGCGCCCCNNNNNNNNGACTCTGRTGGTCTGTANNNNNNNNNNCATATATTTGCGGAGTCTTATGCTATACGACTTWANNNNNAGNCGTNNNNACCNNNNNCCCGCNNAGGTATANNNNNAGNTATCTGCTNAGTGRCTTGATTCTGGCAGCTCCAAANNNNRATNNNTAGNTCYAGGAACGCCGTNTKGGCACCTGTTGCAGCNGCGTTAAAACTTCCGNNNNNNNNNNNNATGGMCATNAAACGTGAATNNNNNNNNNNNCGGTNNNNNNNTATTTATAACAATCCGAANNGTCAAGTGCANNNNNNNNNNAGTGCTTTTGATGMTCWCCACTACTAAATTCNNNNNNNNNGAAGTGATACAGGCGTTCCAACCGATAATGGAAAKTTGGNTTATACACGCTNCGTNANGNNNNYTGGGTGAGCACTCCNNNNNNNTGGTTTTGWAANAGCCNNNNNNGNAAWMGCCAYGACANNNNNNNMCACSRGCYTATYMCTYTGAACCGGCGCATATNNNNNNTGGGNTTGCGGTCGACGCYACATCCATTTGCNNNNGCGCTATGTCACGCGGACATGATSCACTTCGATTCTTGGGATAMAKRACTAACAACTCATTCGTANNNNNCNACANNNNNNYARATNNNNNCACRANNNNNNNNNNNNNNACANNNNNNNTCCAGCANNNNTNCTAGNNNNNNGCTAATGNNATGGTATAATAATAAGCCACRTAAGGNNNNNCAGGTAANNNNNNNNNNNNNNNGACTNNNAGTTCTARNNNNNYTTGGTTTGCAAAAGGTACTCTCGGACCACTTTCAAGAATGTNNAATAATNGCGGTTCATTCCAACGTTAGCCGGTAAAGGATAACGGTCACACSANNNNNNAATTNCTANNNNNNGGGACCCTNNNNNNNNNNGGCAGANWNAGCGCNAGCNNNNNTTTCATRCCATCGTGCTGATAGGTACTCAGAAACTYAGNNNNNGNGNACTNNNNNNKACGCNNNNNNCACCCTGTTNNNNNNNNGCTCACCGCCTATGGCTCCTCCATCGGCAAGCTTGACACATASATTCGGRTGYCGNNNNNNNNNNNNNNNNNNNNNNNNATACNNNNNNNNNNNNACTGCGYAGGTGTAATCAGCNNNNNNAGCCGTCAANNNNNNNNAGTACAAGATGGCCTNGANNNNNNNCCTGNNATCAGACTGCGANTAAACTGCCGGCTCGTCGGANNNNNNNAGNNNNNNNNNNNCGCTTTTGNNNNNGACAAGACAAGNGNNNNNNNNNNNNTTTGGCGGNNNNGCGAAAGTTAAAACCCKMCNNNNNNNRATGAAGTTCAGGGNNNNNNNNNAATTCTNNNATKCCTACGGTTACAAGGTAATNNNNNNNNNCGTCTTGCAGGCGNNTTGTAGCGAAGACTAATTTGCTTAGGNGNGGANCACCACCGAGTTTACCTGTAGTTGTYGNATGTANNATGTAAACKCACTTAACGGSAAGACNTTAACTTGAACCTTAAANNCAAGGACARAKAGCCCCTWTACTCTATAGAACGCNCGTGTCTGTCNGGTACGCCANGCGGGGACACGCCTTTNNNNNNGTTTCATCGGAGTTAYATCMGATNNNNNNNNNNNNNNTCTCACTTAYNNNNNNNTCGCGATTCACGTCCCCTNNNNNNNNNNNNNNNNNNNNNNNNGATCCCSYWANNNNNNNAGTNNNNNNTCGNNNNNNNNNNNAYCNNNNNNNAGNNAGCCTACGGCGAATCGCAATAACGGAGCNNNNNACCGCACCGCTTGGGWAAACCGNNNNCAAGCGTTGNNNNNTCTTCTTYCGMNTAGCGRNNNNNNNNNNNNNGCANNNNNNNNNNNNNNNNTTNNNGATTACGTTGNNNNNNCGGNCCTAAGTTNNNNNNNNNNNGCCTTACTCGNCGATCACACTCGTNNNNCGNYGCGNTCCAGTCTCCTCCAGCTATGCAAAATTSTGRGCGCGATCATGAGTCCGCCATCGTGATCCAANCAGGCCCTCCTANNNNNTTCGCGCGTATTATCAAAGCARTATGYGAATTAAATRGYACTCNNNNNNNNCGAACGNNNNNNNCCGGAAAAGAGCGCACTGNNTGAGCAAAGAGGGCGTGNNNNNNCAGAACGTTAACCCACTACAGAACRTTTACGCGTGAGTTGACNNCGCACAATACNNNNNNNNACATCNNCGCTGWANGATCGCANCAGAMWGATAGCAGTCCAAANNNNNNNNNTGTCNNNNNNNNNNNNNNCTGCCAGTATNGCTTAANNNNNNNNCTCTCTGGAAGCATRNNNNNNNNNATCATNNNGTCAGNNNNNNNNNNNNNNATCGGCACCTNNNNNTCCCCATGMWTTNNNNGTGGTAGTTCGCGGGTAYACACATGTCAAGTTGCACACGTCTTNANGAANTNGWGTTTACTGAACTTTRTGTAGAAGAGCWAANNNNTCGGCGTGGTAARTAACTTGACATNNNCCGTCAACAAAGTAAGNNNNNGCATTCGACNNNNNNCCTCRNNNNNNNNNGACATAACNNACTTCCCCCNTTCCATCGGTGCACATATGGTAGGCAGATGTTTCCACYRAWCCACATGGAGCAACGACCCGGTTAGTNNNNNNNNNNAAAATCNCNNNNNNNACTTTCGGCCTCTNATATTTCCACCCNGNNNNGATTGTAGTTTTAAAGRGRAKTTMAWNNNNNNNAWGNNNNNNNNNNNNNNNCACAAGGCANNNNNNNGANNNNNNNCGAACTTCAGNNNNNNNNNNNNNNNNNNNNNGTGCGTGANNAGCCNNNNNNNGGCGCGTTTWTAGCTANNNNNNGTTTGTNNNNNNNNNNNNNNNNTCTCNNNNNNNNAATAAGTYAACCTACGCANGCGCCMCGANNNNNNNNGAATNNNNCATTNNNNAAAAACCTCNNNNGTNCGTGTCCGAGGCCTACCCGTNNNNNNCCCATGGGCATGTAAAAGAGAGNNNNNCCACAATGGCTAGNNNNNNNNNNNNTTAAAATGGCNNNNNNTCCNNATCTTCTCCGCGCGTRNNNNNNNNNNNCCGGCANCCGCGGGNNCYAGNNNNNNNTTGGCCATNNNNNNNNNNGTARCCTAGNAGAATGTNNNTGCCNNNNNNNNNNCGAATTAGAAGGGCNAAATAATCGNAATTGTTTCNCCTTCCTTGNNNNNNNNNNCARGGCTGCCAGTTATNNNNAAGCGCCNNNNNNNNNCGGCCTGTAGCATATNNNNNNNTAGAANNNNNNNNNNNNWGGNNNNNNNNNNNNNCTCARTNWCYCACTGCCCGCACTCTTTCCATNNNNNCTCTTACANNNNNNTACCTGTNAGTGCCCTCTNNNNNNNNNNNYAGAACTACNNNNNCCANNNTTAAGTGTGACKGTTTCNNNNNNNNNACGACCGTACTNNNNNNNNGCNNNNNNNNNNNNNNGGNCAGACGATCCTNNNNCGGTNNNNNNTTCATNNNNNNNNNNNCTTTAATANNNNNCATNNGGCCTAYCATYNNNNNNAATGTTGCCACAGCAAAACCNNNCGCANNNNNCGAAACNNNNNNNTCNNNNNNNNNNNNNNNTCACCAGAAAATGCTAGCCATGTTTGACCNNNNNACTAATGGTACTGCCCGTATACGGCTCGAGNCANCNNNNNNNNNNNNNNNNTCGAATCCNNNNNNNNNNNNGGGTCANNNNNNNNNNNNCGGCTCGGATCCTTCTTNNNNNNNNNNCNGTATAGAGCARCANNNNNNGATANAGTAACTTNKMSTAGTNGYTGNNNNNNNNNTGNACCACGANNNGGTCAAGTCAAGCTCGNGCTAGGCCCGCATACCMNNNNNNNNNNNNNNNNNNNTYNNNNNNTTGTANNNNCGTAANNNNNNGTAGACTCGANNNNNTGWCACTTTTTTCCGGNNNNNCCCCTAGTGCAACCCACMNNNNNNGGCACKCTGGCGGMGMRATNNNNNNCTATATCAGAGGCGAACCGTGNNNNNACTAGANNNGCGCATGGACGTTGATANNNNNNNNNACCGGCNNNNNATAAATATNNNNNNANNNGGNNTCATTGAGAATCTNNNNNNNNNAGACAGNNNNNTGATGACTTYGTCCGGCTGTCTKATGATGAACTCAATGGTACCGAGTGNNNNNNNNNNNNNTCACTCGTNNGTTTAANAACACTCGANTGATAGCATCCTTTGGGAGACTYTYTTASGGGCATCACTGCTAGCGSNNNNARGAGNNAGGAANTGACGCAGTNNNGNNNNGATTTCSGAACGTTATCCCTAWGTYGCAGAGCCCGTWATGRKWTCNNNNNNCAGACATGTGKANNNNNNNNGTTGGTCYGAGTNNNTGNNNTGMGGCGTTAAYCAYGCTCSTGACCGAACAAACTCGTAAGAGACCCTGGATCATNNNNACCTTGTAGGTNNNNNNNNNNNNNGGNNNNNNNNNNNNNNNNNNNNNNGGGCTTTCTATCGGCAAGTGGTATTGTGCTAGACNGNNNNNNNNNNNNACCACNNNNNNNNNNNNNNCGCGGTCACAANNNNNCAGAGAGTCGCACGYGCAARGAGCCARTTAGCAAGTTCCGGATTTAACTCACGNNNACCCTCCGTTTCNACAGACCAAAGGNNNNNGGCGTTTNNNNNNNNGCGTATNNNNNCGCNNNGAGCTACANNNNNNNCTCNNNNNNNNNNNNNGGTTAMRGATCGKCACNNNNNNNNNNNNNNNNNNNNNNNNNNNNNNNNNNNNNNNNNNNNNNNNNNAGGTGACNCCGRCNTGATGCGAATGCAAGGCKTACCATGGCGNNNCCATTTANNNNNNNNAAASGWGNNNNNNTTATGGCGTACTGCCTTTGGTATCGANNNNNNNNNNNNNNNNATATTATTCNNNNNNNNNNNNNNTTCAGTATGCCTGCCGTTCGTMKGTTAGCTCGCCCAACACCTATCNNNNNNNNNNNGKTAGTTCANNNNNNNNNGGGATTYCTCTTTANNNNNNTAAANCGTATGATTWTTNAATACANNNTGAAGATCAAAAYGGAGNNNNNNNNNNGGGAAGACCAAGGATGTAGNAGTTCCNTTTCGCGTGANNNNNNNNNNNNAGGGAGGCGATGAANNNNAAAGCANCNNNNNNTWKNNNNNNNNNNNNNNNNNNNNNNGRGGGCCTKMMCGACTTAMRNAATCCCACCTCATCCCCCACTAGTNANTGGGGGCCTTNNNGCTTGAGGTTAACTTTAMGGTCGAGTTATGATCAGTAACGAGANNNNNNNNACATCGGNNNNNNNNTRTAGGCTTCANNNNNNNNNNGCTACNNNNNNNNTTCCCNNTGGATCCCGATGGGTCAGCTTTGGCNNNNNAGGGNNNGGTAATCACCTCCTCNNNNNNNNNGCTTGACNNNNNNGGTGAGAAGCTNCACGNNNNNACRGNATTRATGGGTTATACAAATTACATTCCATCGCGGNNNNCAGGNGCCATCGCTATGYACAAACRGCGCTTNNNNNNNNNGTTTTATCNAACGNNNNNNNTGANCACNGNCCTNNGTNNNNNNNNNAGTANNNNNNNNNNNNNNNNNNNNNNNNNNNNNNNNATATCATGCTTASAGKCTTATAGATTATAGAANNATAAGANTAARSAGGGMTCCGCTCCGTCACCNNNNNNNNNNNNNNATCCGGAGAACCCGCCAANNNNNNNNNNNATACGTTGAGYTKRNNNNGTTTCNCACCTGTCRACCGACGGTCNACCCGTCTCTTTGATATAGAGAAGCGCGAACGNATGCTGRGTGCNGANNNNNNNNACCTTTGGTTGTTRAWARTATGATGTTATTCTNNNNNNNATGCATATCCCTCTGGAATAAGGANCCTTACCCCATTTTTTTCAATGTAGGTGACTGGTATNATANAAATGCCNNGRGCCGGAGNNNGAGCTTTGTACRACGNNNNNNNNNNNNCGCCATAGGCTNNNNTAGCTRTGYTCAGCNNNNNNNGTCTGCTGCNNNNNNNNNNNTAGGGNNACATGGACAANNNNNNKRAGCAATYKANGTATTGGTNCGATNNNAAAGAGATTAAACTAAAGCANATACTAGNAGAAGNNGTTRAGGGGARGGGGCGYNNNNNNCGCAGAGCTCNNGTCGAGCCANATNNNNACGGATNNNNNNNNNNGTACCAAGTGACCNAGTCGAGGGTCGGCCGTCTATACCGTGTCCTACTCCCCCTCGAAGTTGNNNNNNNNNNNNNNNNNNNNNNNTAATTAACCCCGCANNNNNNNNNNNGGSTGTAAGCTTCNNTCGAAGTCTTACGCNNNNNNCRRGCGNNNNNNNNTGCATATGCGCANCTGATTTWCAGGTNNNNANANTACTGTAARGNNNNNNNRAAANGGACTTTGGGCTSGATACTTCAAGACTTNNTTNNGGNTCCACTAAACTAGGTTATTTTCCTATCTCCTACAGTGGKNARCNCTAACARNGGRCTGGCATATCCYTTGGCNNNNNTTATAAGTTGATAANNNNNAGNTTTNNNNNYAAAGTNNNNNNNNNNNNNNNNNGAATNNNNNNNNNNNNCGGATGCATWNNNNNNNNNNNTTACTSKGCAAGNAGGRGTCTNNNNNNNNNNNNNNCTATCTNNTCTTTCGATCCNNNNNGCAGTGGAGTGACTACAAGANNNNNNNNNNNNNNNGMACTARCTGGCGNNNNNNGTAYTGAGCSGGTCTTTAAGCTNNNNCAATATNNNNNTGSMGAAGTCNNNNNNNNNNNNNNNCGTTCGTNNNNNNNNNNGGTWNNNNTGTTATGNNNNGAACGGNNNTTTGYCAYTCGGAGTNCGCNNNNTTGGNNNNNNNNGGGCGGTNCGTWATACCCCTATCNNNNGGTAARRGCTTTGTCGGATTGAAATGRATTGTAAGACNNNNNCCCATNCYAGTAGGGTCTNATAACCCACGTTANGTGTCAATCTTCGAANCATNNNNNNNGCACGAATATACCCATCTGNNNNAACAGAATCAACGGANNNNNNNNNNNNNNNNNNNNNGGATSMATAAGGCCGCTAGGGGAATNNNNNNNNNNNNTTNNNNNNNNNNNNNNNNNNNACGNGATWTGCTACGATTNNNNNNAGTCATNTCTCCAGACTCTGCATAGCACCAACTNNNNNNNNNNNNNNNNNNNNNNNNNNCANCNGCCANNNNNNNTGACACCCAACTWCAWGNNNNMGTCTCTGCAGCNNNNNNNNNNNNNNNNNNCGCGTGTCTGACATNNNNNNGCNTTCGGGAAAGNNNNTTGTCTCTCYTCCNNNCTNNNNNNGCGCGTCTCTACTTACACCGNAARNNGCCGAGCGRATAGTGCAAACGTANNNNNNNNNNNNNNNNNNNNNNTTTGATNNNNNCKGTACGGTGTANGCNGCNNNNGGNAAGAGCNNNNNNNANNNNCTCGNGAGACGNNCTGGAANNNNNNNNNNNAGMGTACNCGTTGTAAGTAAANNNNNNNNNNCGGANTCCTGYGTTCGCCAATTTCTGGGNNNNNNNNRAGGCNNNNTTNTGGTCGCGGTGCCCTCCGGCCRCGCCGATAGATGAYGGCRYGTNNNNNAAGGNNNNNNNNNNNNNNNNNNCTATCCCTTGTAGNANAACACAGCTAGTACGNAYGTTGCCNNNNNNANCNTGCCNNTTNNNNNGGGNACNNNNNNTGANNNNGTGNNNNNNNNGCCCGGCGTCNNNNNNNTGTAATCWGANNNNNNCGGCGAAGCAGTNNTCGATCTTGNTGGTCGTACCTANCANNNCGGCSCGCGCNNNNNNNNNNNNNNNNNNGANCNTAAATTGACGGTTGTTGAAGGCNTGTTCTCGAGAAGCCATTATGACCNNNNNNNNCNGCATCGGGTGTAGAAAACCCAATTTTNNCGCGTTAAGACACTCCGAGAANNNNNTCTGGTGATTANNNNNNNNNNNNCCNNNNTGCGNNNNNNNNNNNNNNNNNNNTCANNNNCGGACCACATTTCAANTCTTMCGGAGCNNNNNNNNNNNNNNNNNNNNNNNNNNNNCGCGCACNANAAGGTNNNNTCNGTACGCTCAAACAGGTANNNNNNTGGTCNNNNNNNNNNNNNNNNACAANNGNNNNNNNNNCGAAGNGTTATTCTNGAGCGAAGCGGCGTCCGNNNNNNNNNNNNCAACTAGATGGNNNNNNNATGCGAGTCTCCWGNNNNAGGACTTCCATNNNNNNNNGGANNNNNTGACGGNTNNNNNNNCCNATGCAATNCGTAGCTNNNNNNNCGCNCCCCCGATNNNNNNNGCTCGATNNNNNGGAGCTCCTCNNNNNTCTAKTGATGAGCCCGACATCCTAAGGTGAGAGCGCNNNNNNNNNNNNNNCTRGCCCNNNNNNNNNNNNNNNNNNNNNCGCCCATTTTATGATCNNNNNNGTGTTNCTGCYGMNNNGAACAATGTTACGTNTTATCATTTATAAGCACCAGAGAAARATCGCTTGACTTAGGNNNNNGAATGGAGAATTNNNNNNNNNNNNNNNNNNNNAATTTTACGANGGATTTAATTTYNNNNNNNCTATNTCTCTTCCTTGACTGCATAGTACATGGCGGTTANNNNNNNNRGTAYGTAAAATGGNNNNCNGGACATTTCACCACAYAWTNCGGCNNNNNNTTANNNTCTCTCATTCTANNNNNNNNAGCCTCTGNWTNNNNNNCGCGGTCCGATACARAGGTCGNNNNNNCNNNNNCTGGGGAAGATGNGCNNNNTGGANNCCTTATGACAANNNTCNANAACCTTTCAGGACGTNNNARNNNNNNNNATCGGGRACRACGCAGCGCTCNNNNNNNNNCTAGCNNNNNNNAAWCACCCACATTCTTTCACTGAGTTCATCTTTATGCCARTGNNGAGATCAGCACCCGGGCGCTCAATATGGGGTMNNNNNNNNNNNNNNNNNNNATAGATGTACNTGGNWTCGTMANNNNNACNCAGGGTTTTACAATACNNNGAGGCACTCTGGATTCTATCTGAGKCTCNTCCGCGTANNNNNNNNNNNNNATGGTCCNNNNNNNNNNNNNNNNNNNCGACGAGTNTGCGCGATNNNNGWAGGGACGGCNNNNNNNNNGGRGNATGKTNACCTTYCYATYAKAGRGNTCTGATCNNATGTAAATGTTTTYAAACAATCGGAACGTNNNNNNNCGTCAGNATGATMTNANANNNNNNNNNNNNNCCTACCCTANNGANRRTCYGGTGAGCAAACACCGCYWNNNNNNNTTAGNNNNNNNNNNCTACGATGCARTTNKCGCGACGGACCTCAANGCNNNNNNAGACAATATGAGCTTTGNNNGCTYAGATGWRGAGCCCCWNGARCCRGNNNNNNNNNNNNNNNNNNNNAAGCCRCGCMRANAAAGTNNNNNNNNTCGGNAAGTTGCCCCTCGACCGAYRTCACCAACCAGANNTTAGACAGATCCNGAGNCAGCTGAGTTGTAGTGGMCGGCCAGTAACGNNNNNNNNNNNCCCTGNNNNNNTCANCAAAGNNNNNNNNNGGGTTTNCTGNATATGNNNNNAAAAGCGTCGANNTAGANNNNTCANNNNTGCGYNNNNNNNNNNNNNNNNTCNNNNNNNNATCACTAGATCNNNATTATAGNNNNNNCGTGTCAGNNNNNTCGNNNNNNNNNNNNNNCTCCAAAYTAAACTCGNGAGNNNNNAATCCGTTTNNNNNGNACAANNNNNNNCCRRGTTGACATGATGCNNNNNNNNTGTTCTGACTACGCTACTCCACAGANAGNNNNNNNTTTGGAATGCGGCAATNNNNTGCACACCNNNNCTATGGCNTTGCCAGGTNANTTTGCGTNNNNNNNNNNNNNNNNNNNNNNNNNWCYTAAAGGCAACTTTCNNNGCAGGNNNATTTCGACCCNTTNNANCNNNNNNTCANTGNAATAATNSWCRCATCNNNNNNNNNNNNNNCCCCTTAATTNNNTAGCNNNNNNNTGTCGGAAGACNNNNNNNNNNNTTCTCCTAAGNNNNNNNNNNNNAGATATCTTAGAYNYTAGGGGANNNNNNNNNNNNANAATACCACCTANNNNNNNNNNNNNNNNNNNNNNNNNGCTATATCGTCNTGGCGCATCCTGTCTMTATGACGMAGSGNNNNNCTCTATANCNACAGTGCAATRAGRATAACAGATTTGCNNNNNNNNNNNNNNNGACNNNNNNNNNNNNNNNAGGNGGGGAGGTCCATGNNNAGCNNNNNNNNNNCGCGNNNNNNNCCGTCCAGACTGGCNATAAAGAAGTCTCCCACNNNNNNNNNTGNNNTACGNNNNNNNAGACATTTACYNNNGCGGCNGTAACCAARAACGTGSWCGATGCCNNNAACGNNCAGGGTKCAACAACATATTATNNNNNNNNNNNNNNTTCNNNNNNNNNCAGCCTGTAAGGTTCNCATGTGTNACACTGNNNNNNNNNNNNNNNNTTGTGGGCTGTTAKTCTCCAATANNGTAAAAAAATCGGGCTAGCGCATCGYAGTAGNNNNNNNNNNNNNNNNNNNNNNNNNTAAACACTGCCTGCGAWNNNNNNNNNNTATTTGTCTCTACCAGCCCSNACCCGTTGCGAACGCNNNNNNNNNNNNCAATACCGNNNNNNNNNNNNNNNNNNNNNNNNNNNGCAGATGCCNNNNNNNNNCCNNNNNNNNNATRNNNNNNTWGCTCGSAACGCAGCAGCCCGTGAGTACACTATTAYTTTAGNNNNAANNNTTCTAANTNATAGATGCCTCCCCTCCNNNNNNNNNNNNNNCAGCATATTGAGTNNNNNNNNNNNNNAAAATGNCGNGNNNNNNNNNNNNNNTNNNNNGCCTAGTCTAANNAACAATNCANCCAACTAGGTTCCAGTAATACGGRNNNNNNNNNNNNNGTGTTGCGTTAGCTGCNGAGTCWARKCNNNNNNNNNTTGGAAATGGCTCTAGYGGNNNNNNNNNNNNNNNNNNNNNNNNNNNNNNNNNGTTCCTCTTNNNNNNAATGGTTAAGCNTTTAAGCCCCATGATACACCANNNNACNGCGARCANNGTCTTANCCCAATYAAGCCTTGGCTAGAACGCGCNGKNNNNNNNNNNNNNNNNNTAAAGCCANNNNCTTTNAAANNNACACCNTACAYAGKNGCTCTTTGTTAGACGYNNNNNNNNTACATTGTAYYNNGCGGGGKKNGAACGCGTNNNNNNNTCGNNNNNNACATTTTCTGTACTGGAAGAATTGACWTGMGTGANNNWAGGCAAAAATGAATNNNNNNACNCTAGAGGCTTCNCCGAACTAAAAAGGCSCACCCGTGNNNNNNTGTNNNNNNNNNNNNTCACKCCAATGGAGGAGAATTCCGAGCAAATTRKKACGTGCGTNNNNNCTNNNNNNNNNNNNNNNNNNNYCNRRAGTACTGAACTGGAATCANNNNNGCTCAGGTGCATGTACTCAACYGCNGNNNNNTCAGCRTTCNNNSTRAANGACCATCCACTNNNNNNNNNNNTTTCAAACNNNNTGTACGAGTTCNNCCGCATCTGCTTCTCACAAACCCTCTACANNNNNNNNNNNNCNGTTTANNNNNNSCGAAANYGTTGAATGGACTTNNNNNNNNNNNNNNNNNNNNNNNNNNNCACACNNNGCTCTACGTTNNCCNNNNNNNTCGTACCTNNNNGCYGAGACTTCCCCGNAKTCAACGNNNGCACAAGNCASTCGAGTTCCGCCAAGNNNNNAGNTATNNCANNNNGACGTGNNNNNNNNNNNNGAGCGGCAAGGCNCGCGGGNGTNAGAYAACANNNNGCANNNNNNGCAGNAAAGACCKGTAAAGTCAGACNGTNNNYAGKGNNNNNNNTGAATAACCTCGCACGNNNNCSANNNNNNNNNNNNGCANAANNNNNNNNNNNNNNTATCGTNNNAGCGNGGGCCCCGGCTGGGAAAATGCCTCNNNNNNNNNNNNNNNNNNNNNNAATTAAAGCATAACCCCTNNGAGTCCGCGGCATTAGCNNNNGGCATNNNNNNNNNNNNCWACCTTTACCNNNNNNGCTANNNNGGKCTGGCTGGTGTATAAGNAANNNNNNNNNNAAGNGANNNNNNNNNNNNGTCANNNNNNNNNNNNNTTCANNNNNCTGCCNAANNNNNNNNNNNNNNAGCGTNNNNNNNNACGGACTGATNNNNNNNNNNNNATCGATGTTGNTATCACTANTGATAATGGAATCTTCGTCNNNNNNNNNNNNNNCTCNNNNNNAWCACCACATCGACGATAATNNNNCGCGCGGTTNCATTGAGCSGTCNNNNNNNMNNTNCGCCTNNNWGCMTANNNAGTACAACGCAGGGTWNNNNNNNNNNNTAGCKCGTTTGCANNNNNNNNNNNNNRATGTWMTCAGACARNNNNNNNNNCCTTTATGAGGTRTTWNNNNNNAANGNNNNNATTAGTCNNNNNTCAAGNNNNTTANCGMNNNYCGTGCRRYAGNNNNNNACGTAAAAAGANNNNNYANTGTGCACTCATGCGNAACGCCACAGTTAGNCAGTTTCCAAGGAGTTACTCATGTRCCACCGTACTTCANNAYGAACCCTACTTGGNNNNTCNATCNANNNNGTGKCGTNNNNNNNNNNNCTGNNNNNNCTCTCNTTCAACNNKGMGGGTGTTCTTCCTCNCATGTCNNNNNNNNNNMMGGCGATCTCNNNNNGGTNNNNNNNNNNNNNNAGAAGACNNNNNNNCCCCCGTNNNGGTCGGCACGAGTGACCGCCTTCTTNNNNNNNNNNNNNNNNNNNNNNCTGACACYACNNNNNNNCTGTAGTYCASGTGACCGNNNNNNNNNNNNNNNNNNNNNNNNNNNNNNNNNNNNNNNTAAGAGTNNNNNNNGACGTNNNNNNNNNNNAACCGGCCGGGCGTTGCAAATCCTCGGTATGAANNNNNNNGRGTAAGGAAKACCGGTSCGYCGAGNGAGAGGGTGGAAGAACCACGTGWGAAGTAYAGTATAATNARYATARGTAGGGGATANNCGCNNNNNNNNNNAAATTAGCNCCGGNNNNNNCTTCTTGNNNNNNNNNNCTGATTTCGTAAGTAGACNCGGAACACTCTNTCGCAGCKATSWTNNNNNNNNNTTAAAAGTTTCTCACTACTAGCCTNNNNNNNNTCCCRTACACCGCGTAAAAACAAACGAATAKATATNNNCTCGSGGATGACYGRRCGGTMTTCAACTGACATAAAGAGGCGCTTACCGGACNNNNNCNTCATTACTGCCCAACGCAGGNNNNNNNNNNNNTAACATGGGCTNNNNCGAACGGNTACGTATNGCTGCGCGGACCNNNNNNTAAAGGATGTACCCAGCAGAANNNNCAGTACTCTNTTATAGCTTNCACTACNNNNARRMCGCNNNNNNGTSATARGGTACGTTCAGMGAGGCCCTACTAGYGCTCTCATAGAGNSCCAGANAAACANNNNNNNNNNNNNNNNNNNNNNNGTGGGAGGGATCCGTCACATCGCNTCGTAACANCNCGAACARRMNNNRNNNNNNNNNNNTYGCCGGATCACCCGTCTNGTTTTTNNNNNCAAAATAGCAMAGGCCTNCTTCAGGNNGACTTTAACTTACGAYSGNNNNTCNCAANNNNNNNNNAAACGGNGGTTCCNNNNNNNNNNNATAGACTTGNNNTACTGCCCGTANAANNNNNNNNNNNNNNNCTCNNNNNNNNNNAAAGACCGTATCGTNNTTTTCANNNCTACAAGACACCATGCNNNNNNNNNNNNNNNNNNTCCACATGCAACATCNTACNATCCTGCGGCNNNNNNNNNNCCNNNNCTCATCCGACCGANATTGYATTANAANNNGTTAACGTARTTTNNNNAGCNGTTCTATAAAGGANGANAAGGCGTTNNTTCGGNNNNNNNNNNNCTGTCTTCAGCTTYGWAGANNNNCCATTCACATGAGNNNNNNNNCGGTTCNNCCGCGGTAACTGCCNARNNNNNNNNNNNNNNNNNNNNNNNNNNNNNNNNNNNNNNNATTGAWMCWGGAGTCNTKGAMGANNNNNNNTCNGATACAMGAGANNNGAGATMKMWNWGGACRCNGCTAGNGNNNNNACNGTATACGSCGTCNNNNGTTATTACGACNTNGCCCAAAANNNNNNNNTTCGTTTATCTAGATACTAGATGCMGTGAACACCTNNNNNNNNNTACANNCCAGCNNNNNNNNTTGCRGGANNNNNGCGCGCTGWTCNNNNNNNNNNNNACGCAACGTCGGCCNNNNNNNGATTYTATAATTGNTTGTNNNNNNTCCTCCCANANNNNNNCTSCRNNNNNNCANNNNNNNNNNNNTNAAGAAWAMTCNNNNNNTAAATGCRGCCCGTANNNNNTASGCCNAAAYNCANAGNGGATATCCCCTGGCNTAGGCRGACNNNNTTGCCGCATGYTNNNNNNACCNTAGNNNNNNGAATGGNNNNNNNNNNNNNNNATTAATTTCATCACNNCTGACGGTGCTTGTTCNNNNNNTGAGGCTCAGTGTCAGCCTKCNTNNNNNNNNNNNNNNNACAGCAAGACAATNNNTANNNNNTGTTAATTAATAAATNNNNNNNNNNNNNNCCTGTTTTNNNNNNNNNNNTGTACATNNNNNNAATAGNGAWCTNNNNNNNNNNCKGNTTCACCTCACNNNNNNNNNNNNNNACGTTAANNNNNNATTNNNNNRKNNNATGCCNAACCATGTGGNNNNNNNNNNNNATGTCCNNNNNGTGGCGTCTTGTGGTCCCCGTTCTACATCATGCNNNNNCCTCWNGGAANNNNGCCTAGGGGNNNNNNNNNGAGGACGGTGTAGAGANNNNNNNNNNNNNNNNNNNNNTAGGANNNNNNNNNNTCGCGCAAGGATNNNCATAGTNGTACAACTCAGAACAAAATCAAGATTCTCCNNNNNNNNNNNNNNCNNNNNNNNNNNNCCTNNNGANNNNNNNNNNNNNNNNNNNNNACCGAATACNNNNNNNNGTGGNNNNNNNNNYMCGAYTNAAGGCGRRTGCCCCATTCANNNNNNNNNNNNNNNNNNNNNNNNCTACCAATGGGTCTTCATAACCAAGTATACTTCANNNNNNATGANNNNNCNTTGNNNNNNNNNNNNGTCGNNNGNGTGATTNACAKTATCGGAWNNNNCCATTTCCGNNCCAACCTCMCCGTNGGCACGATCGTGGATNNCATANACGNNNNNCGCCCGANNNNNNNNNNNNNNNNNNNCANNNNNNGCANNNNNNGCTTNNNNNNNNAAAAAATGCATAAGGAYCCGNNNNNNNNNNNNNNNGTATNNNNTGCAAAACGAMTRGCCCTCTAATCTTYAAGTCTCCCATNNNNTCNGTGTGCTGNNNTGTGATGGAATGAAAANNNNNNNNNNNNNNNNNNNNNNNNNNNNNNAATACATGTNNGCCCCKGAGTNGGTNNNNNNNNNTGGGTNGACTCGTAAANNNNNNAACGCGACAKNNNNTCGACARAGTGCANTTAACNNNNNNNNNNNNNNNGGTTAATGCAACTACNGCCCTNNNNNNGAWNNNGCANNGNNAGAACCTAGCAGCRSGCNGTGNNNNNNNNNNCTTACTYGTGCNTGTGGNNNNNNCAGCANNNNNNNACTCGCCGGGCGCATAGACTNNNTRACATTACNTNTCCNGNNNNNNNTGNAGCNAGCTNNNNNNCGAACTGTCGAGGCTCAGGGANNNNTGACGTGATAAGCATGGCATTAAGTTNNNNNNNNCATTMKCNNNNNNNNNNNNNNNNCCCGGGTNCAAANNNNNNNGNNNNNNNNNNNNNNNNNNGANTCCATTATTCGTAAGAGNNNNNTAANACANNNNNNNNAATGTTNNNNNNNAAYAGTAATATCCCCGGCAAGAGTGACAAATACNNNNGATTCGNNNNCTACGNNNNNNGCGNNNNNNNNNNNNNNNNNNNTTTCTTCCYTTACGNNNNNNNTCTTCCAKATNATNNNNNNNNNGCTTACAGCTAAGTTNNNNNNNNNNNGCACYCTGNNNNNACTWGCCTGTACACCAGGTTTCNNNNNNNNNNNNNNTAGGCATAGATAATCCCCANNNTTCTRCCATATCACNNNNNNNNNNCAAGACNNNNNNNNNNNNNNNNNCGGTNCTGGCTGCNCCCAGNGAAGNACGACAAGCAGTGACACGNNNNTTTGTGTNNNNNNNNNNNNAAACNGNRGCGTTTTATAATGTARAGATTARCGTANCNNNNYTTGGAGCCWGCNATNNNNNGCAKCNCGTNAGTAGTRACTTTTNNNNNNNNNNNNNGGTCGTCCGGTGCATGAGNNNTCANNNNNNNNTTNNTTGAATGTCATTNGCAGGANANNNNNNNNNNNNNNNNNNNNNTGCTGGNNNNCTCGTNNNCTAAGGTAAATTAACTCNARNCRTGCTATCTATCTTCACGTACCAATAACTNNNNGCCGGNKGCNNNNNTATANRMNNNNNCGANAGNNNNNNNNATAGTTAAGNNNNNNTNYTCCNNNNYGCCNNNNNNNNNNNNNNNNGAAGTGGCTYAGNCNCATTNNNNNNNNNNNKTTTYGTGTTATARTCTGACGTCGCGTCTCCNNNAAGAAGTNAWTCTAGGNCTTACATNTGACGNNNNNGTTGCCATCNNNNNNNNNNNNNNNNNNCGATNNNNAGANAATAAATCATTTYCCKCGCTCATGGCCCCACTCGGCGGCTCGGWYNNNNNNNNTGAATAACGTCCGTAANNNNNNNNATTCANNNNNNNNNNNAGKATAACAAAGAATTTCATCACCATGACGCGAATNTCANNNNCCTTGTGNNNTTACTACCTAGGTTAGCCGTTCTNNNNNGACGATAAGGANNNNNCTGACCCAACTANAGGCGCGACGAAGGGTNNNNNNNNNNNNNNNNNNNRANNNNAAGANNNGTTGTGYNNNNNNGCCWAACTTGTGACCTGCTGGACGNCGAYRTGGCAATANNNNNNNNNNNNNNNNNNNNNNNNNNATATAGGACCTNACCGNNNNNNGANGGGAGCGGCAAAGGNNNNNNNNNAACCCGTATCTTCYGAGTACRGAYAGGACTGATGTCTCATACGCAAAAGGATTYCNNNNNNNNNNCTGCCNGACATCNNNNNNNGCGCGAACCNNNNNNTGCRCASNTNNNNNNNNNWTAATTNGTNNNNNNNNNGAAANNNNNTCTTCYAGGTNNNNNNGTNGTATGCCAAGNTGTATGNNNNNNNNAGTATATCAAGGGCNTCGGCGTAANNNNNNNNNGAANGTCGNNTTTCTNNNNNNNNAGCTACANATTTCGAGACCKCNNNGGCCNNNNNNNNNNNNNNNCWCCACATYTNNNNNNTAATTAAACTCCCSATNCTACNTATTAGAGTCGAGAGTCACGGATANNCATAAGTTGCTNNGGCAGTGCCGNNNNNNNNNNNNNNNNNNNNNATTCTATGGTTGATGCNGAAGCCACGACAGACCGCAGGGCANNNNNNNNGGTCAGTTTCGGCTCAGATNNNNNNSRRGTCTCCNNNNNNNNNNNANATNNNTGAACCNNNAACNNNNNNNCNNNNNNNTNAGGAGGGGGGNNNGGGTCTATGCTCCNNNAATNNGTTTGAACGAYCTCTCCGACGCGGCAAGTGTASGTGGTATGCTCAGTTCTGTGCGGGATNNNNNNNNNNNGACCACCCAKCCNNNNNNNTAACAGCNNNNNNGAATTATAWGCGCTGTTTTTTNNNNNNNNNNNAAGGGCNNNNGTGCGGKATCNNNNKYAYAKATGGCGAANTAGTACAGGGCAGTTGNNNNNNNNNNNNNNAAATCNCTCACTANNNNNACACACTNNNACGTGGCCTCCNCTCGGATGCCNNNATACGCCNNNNNNNNNNNCGCGANNNNNNAGCGAGCCCCGNNAGCTNTGNNNGACNANNNNNCGAACGTGACGTAATCTAAACNNNCGTNGTACTACACCNANAGTATGYNNNNCANNNGSGNTGTRTTAGANNNNNNNNNGNTTGTGATGACTTGCGCGCGTGCGACATCKGTGRACAGCACGCGGGATNCTTGGNTAATNCNGGNNNTGATTNTCGCATGTNGGAGRAGAGTAAAACCATGATGCAGGGNNNNNNNNGTTACACTGAGKGTCTGATACGGGTAGANTCCNNTAAGTGCNNNNNNNGTAATCNGACACCCAAGANNNAGANAGGACAAGNNNNNNNNNGTANNNNCGTGTGANNNNNNNNNNGGCAATGCYCGGCAGSMAAANNNNACTCAGGCCAGTCGCTGATCACATCACCTNCCACGACGAWATCGYTATTCTNCCNNNNACTGAAGTCATGTCGCATCGNNNNNTCCACGGNNNTCGTATGTMAGNNACGTTANNNNNNATGACTTGGTGCGGGAGCATTNNNNNNNNTCTCGTAGNGCTYCCGGTTAACCTTAACGCCTAACTNNNNNNACAAAGCCCTACGGTCTGTGGTNTCAAGGCSTCGTGCCNTTAGGCGCGTCTGCANNNNCCTNNNNNNTGCKKTACGAACRAACAANGGANNNCGNCNAANCNNCTNCCTAANGCGTTAGGATNATGTTCAAGNNNNNNNCGGTAGTCGTTGACWTGAAANNNNNNNNNNGACAACTTCTTNGANAYACTGTACTACCNAAGASGANNNNNNNCGGATCTGNGTACNNNNNNNNNNNNNNCCNNAANAYACGTTANNNGTNNNNNNNATAAGGGGGCNNNNACTGANNNNNNNGCNAAGAGTGGTNGAGACNNNNNNNNNNMTCTACGAACNNNNNNNNNNNNTGAGTTCTGTAGCACTTTCATTGCTTGTACTCNRKTGNGCCTAGATNNNNNNNNNTGTGACTGAATACATACAGGCGGAAGGGTGTTAGTAGCATTCATAAACAATCANANNTCCGANNNGCGTTTAGACCTGANNNNNNNNNCTGNGGTNNNNNNATCGATNCCTTTCNAGACGTNGANNNNNGCANCCNNNNNNNNNNNNNNNCAARATGTGCGCCGCGAGTCNGACTTCRRCTTGGCGAGACCTNNNAGAGNNAAGNNNNNNNNATAATCKAAYACGCTCNNACGCGGCGACGCNNNNNNNNNNATYNGTGNNNNNGGATNNNNNNNNNNNCGSCCGAAANCGCTTTATGTTAGNNNNNNNNNNNNNNNNGCCNATAGAGNNTCTATGGAACNNNNNNNNNGNCTGNNNNNNNNNNNTCAAGAACCGACAAAANNTTGTNNNNANNNNNACTTANNNNNNNNNNNNNNNNNNNNNCTAAAANTCGGGAYGYGGTGTTCCNNNNNNNNNNNNNNNNNNNNNNAATGTCTNNNNNNNNNNNGGNATTAAGCCNNNNNNNNNNNNNNATCCCGCTTCACACNNTNNNNNNAAAACAAGNNNNNNCATGTCGGACACGTTAACTGCTANNGATNNNNNNNNNNNNNNNNNNNNNNNNNNNNCCATCTCNNNNNNNNNAGTCACCGANNNNNNNNNNNNNNNAAGGGCTTACTTNNNNNNNGGTAGTCGGACNNNNNTCNNNNNNNTTTAGTTTCCGMNNNCGATTGAGGAAATGAGTGTCTCCACNTAATGACCRCCCCGCGGNNNNNNNNNATAACCCTAAGNTGTATCCGACGNTGTTTACNNNNNNNNNNNNGCCAYGANNNNNNNACGYAYNTWCTATTACGTTGAAACTNNNNNNNNNTAWANNNNNNNNNNNNCAGTTCTGNYCGCTCNCTNCATATNANNNNNNGSTATCGGCATCAACCCCCTCATGNNNNNCTGAGCGCTACNNNNNNCCCCCCATTGCCGGGGGANNAGGTCCCCGCCCCAMCNNNGGAWYMCGCCTCCACNNNNNNNNCACGAGACGNGGAAYNNNNNNNTGTAGTGATGTGACCAGCTSCGCGCCATCNNNNGTTNANNNNNNANTCAAGCGCTATGTAGCCKCGTGGGGANNNNGAYRGGTTNNTAGGAAAGCNNNNNNNNNNNNNNNNNNNNNNNGTGAAATGTANNNNNNNNNNNNNCTTGCGATCCGACTRTAGCGCGCTGWTANNNNNNNCAACTCTCTTNNNNNNNNNNNNNNNNNNGAGACATGACACCCTTTTAAAAGCTCCTTGAATAANGAAAATTCGCCAGAGTTGGAGCTTNNNTRMTGGGCGAATNNNNNNNNNGTGAANNNNNNNNNTGGCANACGWYTANNNNNNNNGCGCTTACTCGGNNNNNNNNNNNNNNNNNTGTGAAGGCCGGGGGAAAGANNNGCCCCATCCATTTTNNNNNNNNNNNNTTCAKNNNNNNNNNNCTCGGGCTCGTACATGATAGTNGGATTTTTATTAANNNNNNNNNNNNNNNNNTTTRTAGTGTTTGGNGTTTAGTGATWTGGCCTCAGGNNNCANNNNNNNNNNTATCTCCTANNNNNNNNNNANACCCNTAGTTYYGCAGTATTCTCTTGATACTNTGCATTGAGNMNNNNNNNATGACGGTGTNNNACCNNNNNNNNTCKTYGTCACTCGGCCTCNNNNNNNNNNNNNNRGARNNNNNNATTCTTTNNNNNNNATTCCTAGTCCNNCGGTCTGATCNGTCTTACCGNNNNNNNNNNNNNNNNNNNNNAAAGNACTTCCTAANNNCCNGCNNNNNNNNNTAGNSGNACNNNNCTATGAGCTTGCGACGGCACTTAGAAGATNNNNNNNCCMAGCTTNNNNNNNCTCATCACGATANNNNNGNCSACAAGACAGACNNNNNNNNCNTATATCTAAGGTGCGTGRGCCAAGGTTTCGANNNNNNNNNAGGCTGTNNNATNNNNNNNNNNNNNNNNNCGTCATNTTCACGNGGACCTCAANNNNNNNNNNNNNNNNNNNNNNNNNNNNNCCAACGTGANACTTATNGTTGATCTTCACTGCTATGTAGAGACNTGNTATTANNGAGNGGAAYNNNNNNNNNNNTGGNNNNNNCAATGCACKCTNNNNTTNTNNRCAAGGGCTANNNNNNNNNNNNNNNNACAAAKCYATNNTGCCACGWAYNNNNNNNGACCATGCGCGTTGGCNATNCNNCGCCNNNNNNGCTAACATGATCACTTCTCGTTAGCGCTCAGTGCTGACNACCATNNNGAACCAATGTTGTAGGGCAGGAWGWWKTNNGGTACCTGTNNNNNNNNGGTNNNNNCCAACTNCCNNNNNNNNNNNNNNNNNNNNNNNNNGATTGGAATTGTGGCAAGTACATTGTGAAAANNNNGGNGGTGTATGACGGGCWCGCCAAAAATNNNGGTCAGTNNNNNNNNNNNNNNNCGGACCTCCTCCGGGGGATAGTCGGCTNNNNNNCCTNNNNNNNNNNNTTTCGATGGTATCTGGANNNNNNNNNNNNNNNNNNNNNTWTCNNNNNNNNNNCAGCAACTAACTGGANNNNNNGTCGTNNNNNNNAGTGGTTGCCGAWARTCAGTAANNNNNNNNNNNNNNNGCTNANANNNAAATTCGGTCGTGCCGAGTTGAGTGGCANNTTGAATTTRAANNNNNNNCTGATGCTGANATGGTTRAACTTCTCGAAGNNNNNNNNNNNACAGGTTCGNRCTGTNNNNNNNNNNNNNNNNCCTAGTGYCCRTTGAAAATNNNNNNNNNNNNNNNNGAATTTCAGRWTCRACTYCNNNNNNCGTCGCRNNNTGCCCACNNNNNNNGCTTNANNNNNNCCGAACAAGCCNNNNNNTTCGGTCACTMAGCACCTGCNNNNNNNCATGAAGGTGGTNNNNNNNGCAGNGATTTCTGTCCCTCNYCCATNNNNNNNNNNNNNNNNNNNTCGACAGGTGCNCTNGTCTTTGTTAGATTCYTSNNNNNNNNTCCTGCNNNNNNNNNNNNGTGACACACCAYCCTTGTTTCTAARRTTACTAGAACACANTTNGGAAGAGTGACTNNNNNNNNNNACACNTCGGCNTCCNNNNNNNNNNNNCGAGCAAATNNNNNNNNNNNTTNNNNNNNNNCGATAGCCATGMASCCTGTCTTTCACACNTTNTNGNNNNNNTTCNNNNNNCAAACGTNCGCCCCGCTNNNNNNNACACNANNNNNNNNGCCNNNNNACTGSCRATGCATCMTNNNNNNNNNNNNGCGNATNNNNTTAGCGNNNRNGGTANNNNNNNTCCGRACGTAATCCGTNGTCCGGCTCCTNNAGTGCWATCGTAGGTTGTTAGGYCAAGACGNNNNNNACCGTNNNNNATTCGAGTANCNGMCCWGGAGAAANNNNNNNNNNNNTNNNNNNNNNNNNNNTGGCTTCGNATYRGTYTNNNNNNNNNCGAGNWTGNNNNNNNNNNNNNNNNNGTAGANNNNCNNTAAGANGAAACTTGTAAGAGNNNNNNNNCTGTCANNNNNNNNNNNGAANNNNTGTGGCNNNNNNNNNNNNTGNNNNNNNNGGGACNNNNCCGCGAAGTSCGATCAAGGGNNNNNNNNNNNNNNNNNNNNNNCAGTACWTNNNNNNNNNNNNNACACTGATTAATAGAACTCTGAGAGATGTTATAGCACAYNNNNNNGACCCMCAGANATTNNNNNNNNCCCNNNNNTTGCACGCTGAAACCAGGTNNNNNTTATCGCTTAAGTAGAGNTGCNTNNNNTTANTNNGGATATGACGGNNNTAGGNNNNNNACGTANCAGCAAGAAACGGTAGGCCTTTGCNTCTTGATMAGTGTCGATTNNNNNNNNGNTTTNACNGNNNNNNNTNAAAGNNNNNNNNCGTRGTARCTGCGANNNNAGTGACNGNNNNNNNTCTTNNNNGAAAACTCNNNNNNNNNACANNNNNNNNNNNNNNNNNNNNNNGATCNNNNNNNGTTGTCATCANNNNNNNNTTAATTGATTAGGTTCCANNNNACNATTGTACAAGNNGTCAATGCCCNNNNNATTAGNNNNNGYTNGTGNTGTCGGCAGTTNMTATNCCGCTCGTGCARATTAACTCTAAGGNNNNAGGCAGCTCRAGATCGATCAAACGYTMNNNNNNNCCNNTGNNNNAGGACANNNNNNNTGCYATGACAGTNNNNNNNNNNNNNNNNNATTCGTANTCTNNNGAGGTNNNCATTAYAATTGSAAGGCTAANNAANNNNNNNANTCCCTCGCANCACCGAAAANNNNNCAGCTNATATATNNNNNCTTCANNNNTATCKWCAAATATNAACCCNNNNNNNNNNNNNNNNGTGAAGTCGCTAAGCANNAARCYTMRTCAACATGTATGTGAGGTGACAAGTAACGCAGCGACAANNNNNNNNNNGGNGGCGTTCCAGTSCACGCNNNNNNATTACAATACGGACTGATCAAGACCNNNNNNNNNGCACNNNNNNNNNNNNNNNNNGATAATCTGGGAGGGCCAATAANNNNAGAYGGATAGCCGTAATTGCCATTTAGMATCAACGCCTCCCGAGTCTANNNNTTYACACGAATACNNNNNNCGTTYNNNNNATAAYTAGNNNNNNNGGAGAGNNNNNATAAGYYGAGSCGTMGNNNNNNTAAGGNTCCGAANNNNNACGCTCCGACCGCTCTCTNACTNNNNNGNNNNNNNCGCGACGAAYCGATCNNNNNNNNNNTGGTTGAGAGGWCATTTGACANNNNTAANNCGTTTTGACGTNNNNNNNNNNNNTTCTATNNNNNNNNNNNNNNNGAGNGTGGAACGGTGNNCGGTNANNNNNNGACATTTGCTGAGCTACCAAANCANNNNNAAACTNNNNNNNNNNNNNCGTNRGCNNSAAAATAAGTCCCTAATAAAGTGTTCAGCNNNNNNNNGATYTTGCCNNNNNCNGCACGTTAGGNNNNTACGNNNNNNNGGGTAGCAAGAGCCGACGGGYACGCAAKTANNNNNTACCNNNCCCGNGCCTGTTGGCCRCCTCRCTTAAGTTGCCCGCGGCTAGNNCGTTCTCTCNNNNNTGGCCTTTTGCCNNNCCGCTTNNNNNNNNNGACAGACAGGCACGAGGNNNNTTYACGAGGGAGTTTTTCKMAGCCATTCGAATTTCTANNTTNTAAGTATTTNCNNNNNNNTNNNNNNNNNNNTNGNNCTNNNNNTTNMGGAGCCCTACTGAGTCNNNNNNNNNTGMNNNNNCTTNNNNNNCTACACCCTWMAATAACTCATMGCGTGATTNNCTCTAAACCTNTATNNNNNNNNNNAAMACTYNNNNNNNATAGCANNNNNNGATTCNTCGTRCTTCCTTGTTGCAANCNNNNNNNNTYCACTATWMTTCGNGANNNNNNNNNNNNNCAAGGGTANNGTGNNNNNNNCGTANNNTCNNNNNNNNNTACTTAATTACTTGAGGKCGGGGGACCMAAMATGTTCCCWACATTCAGYTNNNNNNNAATTTCTCCNNNNNNACCGTTTGANNNTNCTTNTAGGAACATANNCTGTTCCNAWNGCGTNNNNNNNNNNNNNNNCTKCTATGGATGTNNNNNNCTNNACTTGNNNNNTGATGCRGCCATACGCTACGCNNNNNTNGACCTCGAATCGATCACCTACANNNNNNNNNGCNCCTNNNNNNNNNNNNNNNNNTCATAACCTGTGAAGNNTTRTNNTGCTGNNNAGCANTGAAGCGCGWCGTGCTTTCACNNNNNNNNTTAANCTNNGNNNNNNNNNYTYGTACTTGGNNNGNNNNNTCAGCGTGGATGNNNACCANNNNNNNNNTNGNTRTGCGGATCKCNNNACTCCCGGKGGTTGCACTNTTCAANTCCTATTATAGTCGAGACACTTNNNNNNNNGATNNNNNAGCCGGAACGGGCATAAGGNNNACGNNNNNNNNTMAATNNNNNNNCTAAACGACWCCCCCCTTGCTGAGYAGATCCCTAGGTGGGTTTACATNNNNNNNNNNNNNNNNNNNNNAYCTAGATKNNNNAGAGCYCGTAAACANNNACAGAGNNAAAACTANCGTATNNNNNACGTGTAGNRNNAGTACGGGCATAGAGTGAGNNNNNNCCCTACTCANNTATAAGACTNNNNNNNNNGGCGTMTTCAGTWWMWGTYTCGGARAAGCANNNNNNNAAATNMRNNTNGAGNNNNRYMCANNNNNANNNNNNACCGAGNNNNTCWTCTTAGGANTCNNNNNNATTATANCGGNNNACCNNNNNNNNNGGATCCGACGCAGATCACACAGGNACGCCNGTCAGNCGCNCGANGNGGGACTCGNNNCCCAGCCNNNNCTTGGGAGCANNNNNNNNNNNNNNNNNCTCTGGCTCAATTGCCGTWTTACNNNNNGCCCAGCACGCWAACCARTYAATCAAGANNNTCACGCCAGTCNNCTGTCAGANNAGGCGTATTCTCGCTGATNCCTGTTTTTTGGACGCCGGTCCCNNNNCTGNNNNRTCACCTTGTCGNNNTNCGCATTAATCNGTCTCNACTTCATGACACTTCACCATTATACNGGGNNNNNGNNTANNNNNNNNNNNCTNNNNTGGTTANNCCATATGTTCAGNNNNNNNNNNNNNGAGTAGCTCATTCTCCGTCCCCTAATGAAACGCNNNATCATTATTTTTCGCAGANATATCCACTNNNNNNNNGGGGTTCGCNTAANNNNNNCYCAAGTGCAGCANNNNTTGTTTTAATACGNNNNNNNNNNNSTTTGAGNNGGATNNNNNNATGTTNNNNNGCTTTATCNNNNNNNGGCCNNNNGGACTTTCNNNNNAAGCTACGCGCTWAATACCGCGCGGGGCACGCGCTNNNNGCGTATACGGAGNNNATGATCGRCCAATATACAGAAGTCATGTCNNTACGTACCNNNNNNNNSTNNNNNNACNCGTCCCGYGWKTAATATACCATACGNNNNNNNNNNNNCGNNNNNNNNNNNNNNNNNNNCCARGWACCGCGGNAGCGCCTAAAGGGNTGNTAGAAGNGGCTCCTTAATGTNNNNNNNNNNNACGCGAGAAGGATATANNNNNNNNNNNCTATCCNNNNNNNCCAACGGNNNNNNNCCAGTCTCCTCAAANNNGAATGNNNNNNNNNNNNNNNNNNNNNNCAYTCCCSKNNNRRNNNNNGCTAAGCCTGGTGGCGCCNNNNNNNNNNNNNTTGTANNNNNNNNNNNTCCAGNTCAANNNCCNYGNNNNNNNNNNNNNNGGGAANNNNNNNNNNNNNNTGGGTCAWGTYCNNNNNNNNCCCACTGCGTACAACTCCCYGCCNNNNANTGAACGGTWCAGCTACCNNCTCTAGTTTTTAGGCGATCCTGATTGCNNNNNNNNNNNNNNNNNNNCTGATTAGANGCTGATGCTTTACGGCTCCCTACCCCGCGGYATTCCCTTAATGGTNNNNNNNNNNNNNNNTAGCCNNNNTACRNNNNNNNNNAANCGAGGRAACGGTTCGACATAGGGCAGGWYAGGGCACGNNNNNNGAWACAANNNTCNNNNNGGTCGGACAWCGGCGACNNNNGGGGCANNNNNNNNNNNNCGCATTKAGCGYYWCACATGAATGTTCTCTGTNNNNNNNTANNNNNNNNNNGAGRGAAARYTNGRTTANATTACAGGGTATGGAGTGNNNNNNNNTAGKCGGTTTTTCNNNNRTCATWTNGCTNNNNGATGCGTGTGGCGAATANNNAGTTAAATATTAAAAANNNCCAGANTCAYCGTYNNTNNNNACGGGTGNNNNNNNNGTGTACCGTNNNNNNGATRNNNNNNNNNNNNNNNNAAATTTGCACCCTCAGGTCGGCACCCGGGAATTGATAAATAAGACAYGCCAANNNGTGAATTACAAGNTATTTTAGCTCANNNNAATAGNNNNNNNNNNNNNNNMAGTGCGTCGCTCGGTTCTGGGKAAACCTNNNNGGTTCTTGGAGTAGACNNNYCRMGGACCGTCCGNNNNGGGCCCNMCCTWCTACATGATGCTTTGTCGTCANNNNNNNNNNCTAGCGCCNNNNNNNNNNCCGACTCATAAAACGANNNNNNNNNNMTNNNNNNNNNNGNNTCNTACTANTTTTTNNNNNNNNNAGGCAATAGGCACNNNNNNNNNNNNNNTAMGGACRCGGGCTATGNNNNNCGCGAGCGTTCTNNNNNNNNNACCCTAATATAATTCCCNTWATGTATTAKCCAAAGNNNNNGTTGTTAAGGGGCGCTACGCGTCNNGGCNCTCTGGGTTTCTNNNTGGCATCTGCGRNRNNCTCTRTCGANNNNANTNGCNNAANNNNNGCCGCCCTNNNGATAGTCGTCACGCGTNNNATTCTCAGTGATTAANNNNNNNNNGGATACTCTCGAAGCCTGGGATGCAGCGTNNNNNNNNNNNNNNNGCTCATGMCGGNNNCTCCNNNNNNNNNNNNNNNNNNTTCTAGTTCANNNGGTATTTACAGGGACCTNNNNNNNNNNNNNNNGTNNNNNNNNNNNCCGAGAAGGTCATAAAATGTCNNNNNNNNYTTAYTGNATCATAGGCAANCAANAANGTATCTCCNNNNNNNNNNTTCGATAAAANNNCCCGTNNGAANTKGTAANNNNNNNNNACANGCACCCGTGGCTATCTGAAAATNNNNNNNATTGCCCANNNNNNNATCAANNNNNNNNNNNNNNNAGAGCCNNNNNNNNNNNNNNNCTTCACCGCGACTATNNNNNNNNNNNNNNNNTCTCATTCCCCNNNNNATTNNNCGTGCGCCCNNNNNNNNNNNCAAGTTCCCNNNNNNNNNNAGANNNNNAGTCTATAATACAGCCNNYCTTRAAAGCTGANTNNTNATATGTATAGAGATAAAACTGNNNNANTCACTTTATGTCAGAGCNNNNNNNNTARTATNNNNNNNTTCGCTCTAGGTTNNNNNNNNNNNNNNNNNNNNNCCGCATAGCNNNNCTAANNNNNNNNTACTGTCCAGTGCACCNNNNNNNNNNNTANNNNNNNNNNNNNNYNCATTGTCCGGNNNNNNNTCTCNNNNNNNNTNNNNNNNNNNNNNNNNNTNATNNNNCTACTGCNNNNNCANTGGCCRTGGANNNAGAGCGCGGCNNNNNNGCANAGNANNNTTGGNNNNNNNNNNCTCGTAAANNNNNNNNNNNGTTTNNTCTGNNNNNNNAAGACCGSTNTGACGNGACGCCNNNNNAGGTCCCTAAGNNNTTCTGTTANNAGTATACAGCTTACGTCANNNNNNNNNNNNGCATTNNNNNNNCNNNNNNNTTCAGCATTGATTAACTTANNNTCANNNNNNNNNNNNNNNNNNNNNNNNNNNAGTTNNNNNNNNNNCGCCTRGACTCTTGTGNNNNNNNNNNNNNNNNNNNNNTTCATCAGNCCGACNNNNNTAGNNNNNNNMNNNNNGGTTANTTANGCTCCCGGCCYTGTGTCTATCGNYNACANNNGGTWGGATGCCNNNNNNNNTCTTAAGNNNNNNNNNNNNNNNNNNNNNNNNNNNNNNACGTGGAGGTGACCAGTCCTACAACWCSACRCCNGAGAAATGGATACGTCACNNNTNNNNNNNNNNNNNNCGTTCCTAATATTGGANCACCRATAAGANNNNNNNNNNNNNNGACTGAKAGCCTTGTACAATAGTCGTTGACAAGGTNTGATGGGGAGYCCNAGNNNNNNGTCATTGCANNNNNNNNTNACACCNNNNNNNNNNATTAGTCGATGTWCWTKCATGNTGCGCAAAGGNNNNNNCGSGACCRCGGTCTGANNNTCCTAAGTNNNNNNNNNNGTNGTGCTAGNNNNNCTTTTCTAGTTGTCAGGCTNYCCTTGTCACTGCTNRRYARTAGAGGTCMATNNNCAANNNNNCGAGTGGGCGCCGCTACGAAGTACGGTTAGCAGTTNNNNAATNTCANGAAACNCGTNNNNNACTCTCACNGTAAAGTCTGANCTAGAGTGGNNNAGGGAGANNNNNNNCAAATTATTATCGTGNNNNNNNNCGGGTAGGCGAAAAYTATCANNTTNAATCCNNNNNNNNTNTANNNNNNNNNAGAATNGNCATTAGTCAGACGTCTGCGCGTGNANNNNGGGTGGGACCACAAGTCTNAANNNNNNNNNTGATGGCTCAGGCGCTGTCTTCGGACGCNNNNRARNNNNNNNNNNNNNAANTTTACAATACACNTTNTTGAACTTCCNNNNNNAGGTACANTTTGGNAATTTATTTTGCNNNNNNNNNNNNNNNNNNGTCGTTCGTNNNNNNNNTCCNCCTCGACCGTCCACTCGTNNNNNNNNNNATCAAGCCGTNNNNNNNNNNNNCATCGGAACTGCGCGNNNNNNNNNNGTCCCCAAGTCGTCAATAAAYGCGTGTTGACNNNNNNNNNGGATACKTRCTCCGACTGGNNNNNNNNNNNNNNNCYGCAATTAGTTAACNCCTNNNNNNNNNNNTATCGGCCTCNNNNNNNNNNNGCANCCAATTAGTCNNNNNAGKAAGATNNNNAAGTCAANNNNNNNNNNNNNNNACTGCAAAGCTCGCGCCTNACNNNNNGRTAAANNNNGTGNNNNNNNNNNYTTTCGTGCGGNNACAAGTATNNNNNNNNNNNACATCNCCCRCNARTGTANNNNNNNNACAGTGTTATATAGCANNNNNNNNNNCTAGAGRCTNNNNNNNNGGAGAGGGCCAGANNNNTCACTTTCCTNACATNCCGGCGCCGGNNNNNNTGTGGATCTANNNNNNNNNNNNNNNNNNNCAYRCKGATAGAGNNNNNNNNNNNNNNTGTCAAAGATCNNNNGNTTTTGNNNNNNNNNNNNNNNNNGGCAGCAATTCTNNNNNNNNNNCGACNGGGAAACAGCATAGNNNNNNTGTNNNNAWCCACAGGACATCAGTAACAAACATTGTACCANACATATAAGATGGCNNNCGGTATTACTAGGCGCAACCGGMCCATGSAGARTWTNNNNRTWCTNNTATGCTCGANNAGNNNNNNNNCGTAATATTCNNNNNNACCAGCAAGTGAYNGAAANNNNNNNNNNNNNGTTTCTGKGGGCCGNNNNNNNNNCANNNNNNCTATTCAGCCTCAATCTAAATGCCTCGCNCTCRTTCANCMRTRTWCGAGGTCGAAATAATKACGTNNGTGACGAATARATGRGRTTGGCTGCNNNTTATAGAGRRMATTTGAAACTTACAWCGNNNNNGTGTTGTCCAATTTACTAANGTNNNNAGTTAGTGTTACANNNNNATGNTCWAGACNGGACGGTTAAATGGGACATAGACCNNNNNNNNNNGTCTAAACCCAAAGCAWAAATTCCCGAGYATAGNNNNTATAAACGCAAGGTACSTATAGGCNCNGNNNNNNNNNTCTAGMWGNNNNGRTGNNNNNNNNNNNNNNNNNNNNTNCTTTGNNNGCACTGTGACNNNNNNNNNNNNNNNNNNNNCGACTCAGTAATTAGCACGGCACGCATTTAACTAGNNNNNNNNNNNNTTGANNCCTCTTGNGCTTGNRTAACCMCGTATTTTCTCCAAATCGATACCGAACATGANNNNNNAGGAGTTNNCCAGAGCGCGACAGTGTAAAGCAGCACACANNNNNNNACCTACGCGNNNNNNNNCGATACGAGCGAGNNNNCSGCAAACNNNNNNNNCANTTGGCATCNNNNNNNNAATRGGAGNNNNNGAACTNNNNNAAWTMRAACCAMTGGGTCATNTAGCTGCCGAACTAGGNNNNNGTTCCNCANNNNNNNNNNNNNNAAGAANNNNNNNNNCAAANNNNNNNNNGWRAGTTACGGCGCTTGMGGTTCCACAGCCTACACCCTAATGTGAAACCYNCCGACGTGTGCACCATCNNTGACCTNGGTCGTCTCGGGCTWAGGCACNNNNNRGAGGGTGNNNNNNNNNTTCCTAGCNGGNGRCCCGNNNNAGTCNNNNNNNNNNNATCGGCATAYGGGCATCKTGATGAAGGGGGTGAGTGCAGATACTGGTTGTTATAACANNNNNTATGNTTTGACGNTACTAACCGGCGTTGGTGTTWGAGTCAGCNNNCNTCGGCACCTNCNNTGCGGTCAGACCCATAAGATCCACNNNNNNNNCGTGNNNGGATGCTTAAGNNCTYCAGYMGNTCGAATAAATCACACAATTCCACTCNNCAATGTNNNNNNNNNNNNCRKCGATTARNNNNNNNNNNNASATAGCNNNNGSGYGAAAGCKAYCTCNNNNNNCACGTCCTGGTGTNNNNAGTTCANNNNNNNNAGTCGNNNNNNNNNNAGAGATCATGACCTGCAATAGAAAAAACTCTATNNNNNNNNNNNNTACGCGCCNNNNNNCATGGTNNNCATGCTGGATCTTAACCCATAAYGATGAATAGTYATTTCNAAGACGGNNNNNNNNNNNNNNNNCGACTGCATCTACAGSATTTGAAAGTATKGGCGACTACTCACTGCGAGGCAGAGCCNNNNNNNNATCCCAGNNNNNTTAGGGATGGAANTGGTTTGTAAANNNNNNAAAGCGGCTGTTTGNNNNNCCKTCARTCGCANNNTCCAAGACACAAGNNNNNNNNNNNNNNNNNTACAGCCCAGAANNNGNTGNRCCCCGTGTGTTGGGNNNNNCTGTCTGNAANGCGGCGTTTCCSGGGACANNNNNNNNNNNNNNNNNNNNCCGAMNCAAGCCGCGCNNAATCANNNNNNNNNNNNNNNNTNTGNTATTCATGTGNNNNNNCMNAACCACCCTTTNNNNGTAGCCGGCCTAAGACTGCAAGGGTCACCCTAACGGTCNANGNNNNNNNNNNNGTANNNNNTYGTTNNNNNNNNNNNNNTATGGCNAGTGTAGCGATRTGTGGGTTCCCTTACATCYCNNNNNNNGTGTGAATATGAACCTGTCGTGTCATATACTTTNNNNNCCACTGTCCGNNNNNNNNNNNATTAGTACAAGTTNGCANANNNNNNNNAAACAGNNNNNNNNNNNNGAAGATYAACTTTATTTCCGTATGNNNNGGKTATTRNCCCNGTATGACNNNNNNNNNNNNTWGTTRCNNNNGTGGTAYGRCGKCTKCTGTCTGNNNNTACCGTTAARGCAACTACNNGCCNNNNNNNNNNNNNNNTANSGTACCNNATCGATGCANTNNNNNNNACNNNNNNNNNNNNNNNNNNNNAYTNAGTANNNNNNGCACCGRTAAGAACTAACGCCNGTNNNNNNAGCGTCTTCGNNNNNNNNGTTGAGAGGANGGCAACGCATTCCTATGTAAACCCGGANANACNNCACATGCTAAGTCGCAAAAGCARWTCNWGGGYARWNNNNNNNATAGGGGTTTACACTTNNNGAAANNNNNNNNRWTGGGCCCTRTAGACNNNNNNNNGTCYCANANNCCCAANCATTCCAARNNAATAACAACACNNNNNNAGGTAYCGCCGGCTCTCGACTCNNNNNNGGTNNNNNNSYCTRTCTTCTATGGGACGNTRATAGNCCAGCCGNNNTTNNNMAYTANNNNRATGTTTAGCATACGGNTTNNNNTNNNNNNNNCGCTACATTNNNAGAYGTCGGCCRGTANNNNNNNNNNNNNNCGTTACGCGATGGTAGAAGCTCCAAACGTGACGTAGGNNNGCNNGGTTCACANCNNNNNNACCCNNNNGATNACTCTTNATCCRNNNNNNGGNNNNNTTTAACNNNNNNNNCTAACNCCTGCNGWMAGYGATTCTTCCTCWCTTGCCAGGGTTACAGANCTGATNCGNTNNGNNNNNGTCTTCYNNNNNNNNNNNRARGANGAGCNNNNAAAWTACAANNNNNTATTAGCATATNCCCGTGCTGNNNNNNNNNNNNNGGGCGTTTGANTNNAAAANNNNNNTGAGGTACGKWTNNGTGCNCAGAAATGCGGCTTGAACGNNNNCGGTATGAGCTGGTATGYAGCAACNNNNNCCCCGNGTTGACNNNNNCGNNNNNNACNNNNANATNTCAGCGTKCATTGGTATCCCACGCNATAGCTNNNNAGCGCGACCGTTCNNNNNNNNNNNNCCTTCTCTACTCNCTTATATANNAGTGAACCATTCCCATACTGACCTCGGCGNNNNNNNTNNNNNNNATAANNNTGNNNGNACNNNNNNNTTGTNNNNNNCTGANNNNNNNNNGYGCGCAAGTTTTTGCTCTGTTAAATTNNNNNNNNNNNATAGGCACTNNNNNNACNNNNNNNNNNNNGATATGGGCGATGACAGCAGGTACGCGGANGTNGGACAAATAGCCGGGNAAGTTGTTGNNNNTCTTGCNNNNNNGCGCTAAGGAAGCCGAAAACACGTCTAACCATAACGAACCTCGCCATACGCTGGGGTTGCANNGTTATATTNNNNNNTCMTGCACCTATATCATGCTAANNNNNNNNNNNNNNNNTTGACTSAWARATRCGCGATGCTGTAANNNNNGATTANNNNNGCGCAGCCNNNNNNNNNNCTCNNNNNNNNTATAGRGAGCCNNNNTCTATTNNNNNGARGGANNNNNTGTCTCTGKSCAGARTNNNNNCTAACNNNNNTGGCGTTGGGAGTGAAACAGAAGNGAGGCATGCACGGCTAATTAGGCAATTCTGACTAAKAMGTATGTNGAAGCAAGYANNNNNNNNNNNGGTNAGANNNNNWGGCTNGNNNNNNNNAGTAAGATGGCNNNNNNNNNNCTTGNNNNNNNNNNNNTMACCATGGGACAAAAGYGGTGYATMMATTATCATGTAMCCNAACTANTTCNNNNNTTCCGGACTCGCCNTAGCCATNNNNNNNNCGGTGNNNNCACANNNNTACCTGCCGTAAAACTATCTACAGTCCAGNNCCNNNNNNNNNNNCGNNNNNNNNNNNNNNNNNNNNNNNNNCTYCCTGGAGRCATCTGCACCGTCGANNNNNNNNTCGCGTCRGTNCAGGNNNNNNNNNNNNGTGTGAATTGCTTCAGGNGKTNNNNNNNNNNCCGTCAAANNNNNTAGGNNNNNCAACGATCATACGCTTATTAACAGNNNNNNNNNNNNNNNNNNNNNNNNNNNNTTAACGCTGGAAAACNNNNNNNAGSTATRCAYGMYATNNNNNNNNNNNNNNNNNNNNNNNNNNNNNNNACTCTAGGAGACATCGCTACCCGCANNNNNNNNNNNNNNNGACAGTTGNNNNNNCTCTCGAATAAGCAGATGTGCCGAGATACGGNNNNNCTAGTAGNNNNNNNNATTGCNNANNAANNNNNNCGTCCCGGATTCTCANCGNCACCATGACAACNNTNTCATTTNNNNNCGCGTCGGAGAATATNTTCGANTGACNNNNNNNNNAGAACNNNNNNNNNNNNNNNNNNNNATCTCTGCNNNNNNNCGCGTTRGACACTTTTCANGGGGTGTGNTNNNNNNNNCCCAGAGTTGGCGTTCACAAAGTAGCCCNNNNNNNNNGGCAAGCNNNNNNNNNNTTTANGACCNANTGCTCNNNNNNNNNNNNNNNTTGCACGNNNTGGAACTACAATCGCGTTTTCTATATNRGNNNNCGCTGTTNNNNNNNTGAAYGTTGNNNTGGANCATTACAATAACNNNNNNNNNGAGTTGTNNNNNCCCGGACTANNNNNNNNNNNCTAAANAGNCNTGNNNNATAMGNNNNNNNCAGCGGTAGAGCACTCGTGCGTTGAYNCGWSCGNNNTCTTAAGYNGTTACGCCCGGCGTNNNGTACTGCNCNNCRRCKNNNNNNNNNNCGTTTTACGATGAATANNNNNNNNNNNNNGGGAGCANNNNNNNCTWCGNNNNNNNNCCCCGTGGATCCGAGCCTNNNNGNCTGTNNNNNNNNNNCGGCGGNGACNCCAGAGAGGGANTANNANNNNNNNNNNNNNNNNNRAGAGNNNNNNNNNNNNNNNCTGGTARNNNNNTTATANNTNCTNYNNNCAAACCANNNNNNNNTYATGAYATTAACMCCCCCTNANNNNNTGGCAATNNNNNNCTAATCGCTTNNCCACACCTAAAAGNNNNNNNNNNNNNNNNNNNCAATGTCACNNNNNNNNNNNNNNNNNNNNNNNNNNNNGCCCNTCNNNNNTCACNNNNNNNNCAGNNNTNANNNNNNCGTNNNNNNNNNNNNNNNNACCGAATACACAAYAAGGGGGATCNNNNNNNNNAAAAGNNNGATTTTGTGNNNNNNNNGAATCCAGGACTTATGGAGGAGCTGANNNGATACCNNNNNNNNNNNNNNNGTCAAGCTNNNNNNNNNNNNNANNNNNNNTCNNNTCTTCNNNNNNNNNNNNTGGCCACAAAGGATAKTMNTATYWTKTTRGAGTGSCGGATAGCCTTKAGCAACAGACCNANNNNNNNNNNNRGAGACACAGTTCGACGTTCGCGCAANNAAAATGTTTCGGCGGGTTGAAGACNCATACATNGCGCGTACATTTATACCCCAGTNNCTCTACCGANGTGTAANNNCCAYCATAAGACGGGCNAGTGCCGGNNNNCCGTAGGNNNTGCCGTGTCCACTNNNNNNNNNNTTAGNGGGGNNNNAACTGCGCNNNNTAAACATTGNNNNNCCTCGCNNNNAGKCAAYYNNNNGTGTNNNNNNNNNNNNNNAAGAAGCAGWGCGAARGGYGGGAGTCTCGTCGAACNNNNNNNNNNNCTCGTANGGTTCATTCCAATCNNNNNNAAGACTAGAGAANNNNNNNNNNGTAANNNAAGTCTGGTCACCCTCAAGCWTTACGAGSTCCGGNAATATAACTATNNNNNNNNCACAGGNNGCCTAWACGTACYCACAAATNNNNNNNNNNGAAANNGCGAGGGACCTGGCATCGTGCNNNNNAATNATNNNNNNNNNTANAGTCNCMCGTGACAACGCGTGGGCGTGCCTCACCAGATATCAGGACACTCTAGCTCACTANNNNNNNNATTGGTCAGGANNNNNNNNNACGAAGTGNNNNNNNNNNNNNNGTNNNNAACGACTACGATCGCNNNNNGAAAACRCAGCACCNNNNNNNGCCCGTGNNNNTTGAATAACNNNNNNNNNNNNNNCTGACCCANGGCNNNNNNNNNNRARACCGGGGCGACTGATTACTGAGNNNNNNNTNNNNNNNNNNNNTGCRNNNNTTCWTTTATCGTGCANNNNNNNNNNNNGTGGRATANNCGTNNNNNNNNNNNNNNNNNNNNYTCACGCTCTTAGTTACTTGATATTTANNNNNNNNNNNNNNTTNCCCGCGGGACCGARTCAGTTGAGGGAGATCGGGTATCTANNNNNNNNNNNNNNNTCGACCTTGGCGNNNNAAAAGTAGTNGAGTTCANNNTTGGTCNNNNNTRAGACTTCGCGTACAGNNCACCATTAAATGGATGTCGAAACTCANNNNNATTGGGCNNCGCCAKTAYGCCRGTGNNNNNNNNNNNNNNNNNNNNTTACGTTMCGGGTNNNNNNNNNYRANNCKACANACTTTNTCNATAGTAGTTTTTGAGCNATCNNNNNNNNNNACGAGGGTTGAGCTGAAGCNNNNNNNTATAAGCACGAATCCTCCCRATATCTTRCGNNATACARGTTCCGTGCGANNNNNNNNNNNNNNNNCAACTTTTGGTAAMNNNNNNCTTAGATATGGGYAGCTGGYGNNNNNNNNCCAGCGGANAGATNNNNNNNNNCAGCCCCCCMCCCATTTNGACNNNNCAWAAAATNNNNNNNNNNNNCNNNCCGTTGNNNCTNGNCNNNNNNNNNNNAGCCAGGCTCNNNNNNNNNNNNNNNACANTTCNNTKGAGGTAGTCTNAGANNNNNAGGACCTCGCCGAAGTGCATCRCGYTGCACTATNATGANNNCGCGCTTTCCGGNNNNTTCCCCCNNNNNNNGACACAGNNNATRNNNNNGAAGGCCTTTNAAAGNNNCACNNTCTCNNNNNNNNNNNCCGCNNGTACACAGGGCAACCCAATAGGCYGCCGGGGNNNNNNNNTCTNCTANACNGTAGTCTGGTCNTCTNCGTGNTGATGNNNNNNTNNATCCNCGCYYMCNNGGAGCTTTCCTACAYGKCGGTCCNNNNNNNNNNNNNNNNNNNNNAAGNATGTGNNNNNNNNNNNNNNNNNGNNNNNNNNNGGGGGGCCYMCCAWNNNNNNNNNATACNAGGGGTCTTCTATAACATCTGTNNNTGGNNNNNNTGCCGTRGGNNNNNNNNNNNNNNATGCRCYCGTYTTTAGCCCCCCATCTTGNNGNCTNGCTGGNNNTCNAATATTGTNNNCCGCATACTTGGTCTNNNNNNNNNACAATTANNNNNNNAATANCACCTACCGNNNNNNNNTTATCTGAGATGAAGCGCAATCTTACATNACNNNNNTAGACATANNNNNNNNNGNCAGNGGCCNNNNNAGNNNNNTGCTATTAGTCAATNNNNNNNNNCATCTAGAAAGANAAAANTGNNNNNNNNNNTGAGNNNNNGTCTCTGAGCNNAAGCTGATNGTGCTTCACCATTGACTTGACGCGCGCGRTACYCCCTTAGYATYYNANNNNNNNNNNNNNNGAGGAAATNNNNNNNATTGAYACNNNNNNNNNNTAAGCCGGGGNNNNNNNNNNNNGTACCNNNTGCCAACRTTCTNNNGTCGCCAGCNNNNTCACTACATCNNNNNNNNNNTAGCAAGCACCCCGTGTTTNNNNNNGAGGGCTAATGTCCTTTACGTYTCGCGGCNNNNNNNNNNNNNNNNNAATTCCCAAATTCGCNAGNTTGCTGGNGAGGCGAAANNNNNCACMMAAGAAAGACGNGYTGYNNNNNNNTYCGNNNNNCTCTATTTCTTCCRGTCATGGANNNNNNNNNNNNNNNNNNNNNTCGGAGTAGCGCCTGGGGCTGAGCAGATNGCGCCGGTTATTCCTCCGGGACCAANNNNNNNNNNTTCNNNCATAKTATGNAGCGACAGCATCATGNTARMGRNNAGATAGKTACAANNNNNKGGAGCCTCWAGAGCTGGGTAGACTNNNCCACCTNNNNNCCTGTAMYNNNNCTTAAGCTTKGCACACCTRTNACTCNNNNNNNNNNNNNNNMGGRRTGAGTCNGGNATGCNNNCNTNNAGTACANANNRSTCTNANTGGAACGNNNNNNNNNTWMCAAACGCGTGAAATTTNNNCGGYGGTCCNNNNNNACGGCTAGGTAAGAATTACGWNNNNNNNCGGYANNNNNNNNNACTAGCACTCGTGAGCTGCGTGCGACGCACTAGGTNTNNNNNCCCYNNNNNNGANNNNNNNNNNNNNNNCAACCTTAAACTGTNNNNNNNGATNGTKTKNNNNNNNNNNNNNATCACKGTNNNNNNNNNCTGCGTYACTNNNNNNNNNCGGGGKNNNNNNNNNCAGTTGGCGCCTAGCTGNNNNACTATNNNNNNCGGGCTACNGAGTGNNNNNCTGATCCTAANNATGGGTGGGRGTTNNNNGAAATNNNNNNNNNNNNATCAGCNTNNATTCMTAAAGANTTGTTATNNNNNNCGCCATTNNNNNNNNCGGGNNNNTGTTGTCNNNNNNNNTNNNNNNNNNNNNNNNNCTCCTRCTCCNCCATTAGGGCNNATKTGCACTTATCATCTYGATGGGTGACTANATGAAAGCCTCACTCAARATATMYCCNGGNNNNNNCTNNNNNNNNNNNNNNNNNNGCGCTANGTYTTGNCAGCATCTCTGGAYGCNNNNNTCWTGCTTCGCTCCCGTGCCGCTAATTCYCNNNTGTTCCCNAATAGCAATTCCNNNAGAACGATCCTTGNNNNNACAACACAGTNNNNNNNNNATNNNNNNNNNNNNNNGAAGCNNNNNNNNNNNNNNNNNACCTTRAAAWCCMSATGGTGTAGTTGCAACATGCATAATTCACGAATATAYNNNGNCGAGACATANKNAAYACGTNNNNNGAGGNNACGGGGNNNNNNNNNNNNNGACCGTGCCCGGGCTTNNNNNNNNNNNNNNNNAGGAAGCNNNNNAGNNNNNNNGNCTGCTNYRKGGCAACATTGNNNNNNNTTCGTCGCTCTATCAGTNTATGACTATTACACGNNNMTCATACTTTTCGACNNNNNAGACGGTGGTTTCATAACGGACACTATYCGCCGGTCTTACAAGCNNNNNNTTACGTGTNNNNGCGNNNNNNNTTGGACGGGGCCAAAATCACGTAGCTTGCNNNCMCTGGNNNNNNNTCNNNNNNNNNNTNNNNNNNNNNAAAYNNNNACATNNNNNNCGAATGATTCTGATYGTAATAGCCGTAGTTNNNNNGAGCCGACTACAGCNAGNCAGTTNNNNNNNNNNNNNNAAGAGGGAGNNNCGCCCATACAGGTCCARCACCTCTTNNNNNNNNANTCACNNNTCCCRGCRGGCNGATGAGGTNNNNNNNGAACTGTGATAGGATGAGGCCATCWAGGGAACNAGNNNNNNNNNNCTACCARAACTCANNNTAATTTGNTACTNNNNNAARTATGGCTCCACTNNNNTNGAGCTTTCANNNNGGANTCCTGGNNNNNNATRRTACGTTACGCGCAACCGAACGGNNNNNNNNNNNNNGCACCAGCGTCGGTTATGAGCTACTGGCATTAGACAANNNNNNANNGAGGACTCTCNNNNNCAATGGNNNNGGAGAGTGTAGTGMCACAATCTAGGACGNATANCGCCNNNNGGTAGGGTTGANNNNTGGACCTNGATCGTACGAACTGGTTGAANNNNCACCACGMCATNNGAGGAGCAMGCACCCNNNNNNNNNNNNNNNNCTGTGACCTCCGGGTGNNACCAGCGWNNANNGNAGCATTCCCANNTACGGCAAGNTNTNCCNAYTTACTGTTCNCTCGGAACACAGGGYGAAGNNNNNNNNATATCAYAGTCGNNNNNNNNNNNACGCCNNNNNGTAATAGNNNNNNNNNNACATTTCAACACGTAATCATTTTTTTGTCATTATATACCCATCNNNNMTTACATCNNNNNNCCGTCTGTTGCATCCTNNNNNNNNGTNCGGGTNNNNNNNNNNNNNTGCCNNNNNTKTCGYCNNNNNNNNNNNNNNGCTTGTTYSGGACTTYGCKCACGMCKRYCGCNNNGAGGTATGCNNNNNNCCTGNNTTCTGGGGGTGGCTTACGAACAANNNNNNNGCAGSAKTAAATTAAAGGAAAGGNNNNNNNNAGAGCCTAGCGTCAANTAAKATGTGGAGACTGCTAATTGACCCCGACANNNNGATAAGTACRTGANNNNNNNNGGAGNNNNNNNNNNNNNNNNGTGTATGNNGCTTGTAAGANNNNCYTNTCTCTCYCTCGCGGGCCTGCNNNNNNNNNNNNNNTGTTTTANNNNNNNNNNATAGCGGTATTATGGATATGGNNNNAGCGGNNNNNNNNGANNNGAGTCGNCGNNNNNNNTTCAATTYAGCCATACNNNNNAGGYCGWTCACATAACANAAGTTNNNNNNCCGRTGCNNACGNNNNAANNGTTTAGNNNNNNNNNNNGTCCCNNNNNNNNNNNNNNGCTCANNNNNNNAWTGGTCNTTNTTGTACTCCGTGCTNNNNNNNNNNNNNNNNNNAGGTCATTANNNNNNNNNNNNNNNNCCCTCTTGATCCTGCGNNNNNNNNNNNNNNNNNNNNNNGCTYGTGCGCCCGAGTCCTACCNNNNNNNNNCRCGNNNNNNNNNNNNMTAGCTGATAGAANNCGTAGCGGACTTCATNNNCCAGGATCCTCTCAATTNTNTCGGACYACTNNNNNACCTGTACGYANNNNNTGGTGCTTANNNNNTTNTNNNNNNNNNNNNNNNGNNNNNNNCCAGCNNNNNNNNNNNNNACTGTCNNNNNNNNNNCNANCATGTTGGAYAATNCGCGCNTNAGTTNTTNNNNNNNTGTTANNNNNGCAAAACATCWGYYTTTNNNNNNNNNGACTGNNNRTGTGAGCGCTRGCGGTNNNNNCCGCGGCGGNNNNNNAMATCGGGRKGTGACGATAAAGGGGCCCGTTTNNAAGGNNNNNNNRGTATTAACCNNNNGNNSTTSAACWGAAAATAAGATACNTCGTTGATATCTAACGRCTATAATTATGGGNNNNNNNTMTNGAGGCSYRGTTCTNATNNNNNNNNNNNAGGTGCGACAGTNNNNNNAGCATKTNNNNNNNNNACACATCGTCCTAAACGATTTCCAGNNNNNGNNATNNNNNNNNNGTTRNCCKCGWAAGGGAWACTACCCTTACTAATGTATAAKTAAATACCCTAGAACTTACCAGCTGAACTAAAANNGGCCGCACCCGTCGTTNNTACCTNNNNNNNNNNCCACCCACCAGTNNNNNNNNNGCACGCTCTTGWGTAANGCCCCGGCAACGAGTTTGTANCGGGCCTTCATTTGTAAAAGGWCCTAAGGCNNGCNNNNNNNNGAGCTAACCCCGTGCGCCGNNNNTCGTYNGACCTTWGGATTGNNNNNNNNNNNAGCNGGANNNNNCCNGGCTNNNNNNNNNNNCCTCGAGACTNNNNNNNNNTTAANNNNNNNGTANNNNNNNNAGGCANCCCNNNNNGARAATTCCATGTTCTTCCGCATACCCTCACAGAGNNNNGCTNNNNNNNNNTGACTCCGTGAATGNNNSGTTTGCAGGGNNGGCTATNNNGTYCCSCACTCGNCGCACCCCNNNNNNNNCAATGNNNNNNNNNCCTCGTCRCGCATTCCCACWTTGGGYNNNNNNNNNNATYATAGCYANNNNNNNNNNNNNNNNTAGTSCTGTGGCCGCCTCGTGNTAACCGGTTTACCGAGTCTANNNNNNNNNNNNNNNNNNNNNNNNNNNNNNNNNNAAACGGCCYTRTACCNNNNNCAGTGATNNNNNNNNNNNNTACCCCNTTTGGCATGANNNNNNNGNNATTAAACGTCTTCAGATCTNAAGGGCNNNNNNNNNNNNACAAGCTANNNNNNNNAAGCCGAATCCGGACTTCGAGAGATTTCCCCACGCACTNNNNNNCTTCATYGNNNNNNNNNTATGCTCAARYKGCTGTCTTTAGCNNNTCGCTMCATCGATGANNNNNNCGTGNNNNNNNNTWGACANCAACTCTTANNNNNNNCGAGACTNNNNNNNNNNACGNAACGNNNNGNNNNNNNNNNNNNNNNNNNNNGCATTCNNNNNNNNNNNNNNGGCGTTCTCGCATGATANNNCAGGMNNNTGTCTTCAGAGCGTGTATTGTCGTCTGACCTGCCATTTGCTTTGCTNNNNNNNNNNNNGAGANNNNATAAAATAGNGGCTATMTTAAANNNNNNNTTCTGCAACGTGAANCATGGTNNNNNGGATGACTGCCTACCCGTTNNNNNNNNNGAYTGTACTCTNCNNNNNNCTATGGAATCAAGCGGCNNNNNNNGACTANNNNNNNNNNNAAGGGAGCRANNNNNNGTTCCNNNNNNNNNNNNNCGTTGTNNNNNNNNNNNNNNNTTGACTGTSGNNGACAGCGNNNACNNNNNNNATTAAGCTATTTNNNNNNNNNNNNNNNNNNNNNNNNTATCAACAANATGACAACGGTATYATACNNNNNCGNTCAAGTTRMTTTNGAGCNAANCACNNNNNNNNNNNNNNNNNNNGACNGTCCGTAGACGGAAGTTGGTGCANNNNNNNNNNNNNNCTCNNNCGTAGCANNNNRYANNNNNNNNNNNNNAGNTNTGCAGCCAATAGACACANNNNNNNNNNNNNNGNNNTAGSNNAATTCANNNNNNNNNACCGTATAGCGACTCTTTGNAGCGGCTTGGNACNNNNNNNNACTCGNNNNNACCCTGTCGCCAGCCATGTTTGAGGACGAYGANNNNNNCCTCTGCNTGTATAGMAGCCWNNNNNNNCGCTCCGCTGGGACGGCGACTCAAAACTANNNNNNNNACCCACNNNNNNNNATCTGCNAAAATNNNNNNCAGATTRGTCNNNNNNGATNCCACGTGACATGTGAGGCTGAAACGTTNNNNCGTKCGNNNNNNNNNNNTGCCATACGCGCGGTATAGCTGGATGTATCCAACGAAAAATGATGTCACNNNNNNNNNNNNNNCTAGGANNNNNNCTGGCGGCTAANNNKCCCAGRNNNNNNNGCGGCTAGGNTAAGATCTTNNAGGCNNNNNNCTCTTTCAGAATCSCNNNNNNNCYKSCRAGATAGCTCGNGSCNGCNACNNTGACAGNNGGCTANNNNNNNNNNNNCCAGTCACNTTGNNTCRACACGAYCAGGATTAAANNNNNGGTGATTSCNNNNNNNNNNNCCGTNNNNNNNNNNAGGNNTACTCNCCCGGGCNNNNNNNNNNNTTAYNNNNNNNNGCCGMSAACCGTCTAWCTNNNNNNNGNNNNNCTTACNNCAAATTAGANNNNTNNNCTAYGNMGGNNNNNANNNNTNNNATNNNNNNNNNNTWTTNNNNNNNTGGGCGGCTGTTTNNNTACRTGCNTANACCGCGCCCGACNNNNNNNNNNNNNNNNNNNNNNNNNNNNCGCTCAGCGNTATGTGCCCCTANCNGATTCTGATNNNNNNNNNNNNNNNATNNNTGAGTSRTGAGGTATCGGTATAACTACCAAAGATTTGACAATAGCCGACACAGNNNNAGGGNNNNNNNCGGTCTTGYAGNNNNNNNNNCTGATNNNNNNNNNNNNNNNACAAGGNNACCNNNNANNNAGAACACCYGANNNNTARATAYCTATCTGTCAGTCAAGCCCNNNNNNNNNNNGCCWCCCAGCAGACGAGGCNNNNNCAGCACGGANNNNNNNNNNRCATCTGCTTAGANNNNTCTGNNNNNNAGCAGGCACTATCMNGGGGGAGTACGCGTATNNNNNNTCTAGNNNNNNNNNNNNNNNNNNNNNNNNNTTAGACNGCNNTTNNNNNNNNCGAGAACCCATTGGGAYCACATTGCTCATATGRATCGTCGTCACCACAAGNNNNNNNCCCNTCGGGNNNNNNNNNNGNNNNNNNNNNNNNGGTCGAAAAGTGTCARCTRACGGCGCCGNCCTTCGGCANNNNNNNNNNNNNNNNNNNNNAGCAANNNNACTGCTCNNNNNGGGNNNNNNNNNNNGAGCATCGCANCCTCTTGTTTCACCGNNNNNNNNNNNAGTCCANTGGTTGTNNNNAGATTAGGNNCTCGTNTGAGTTTGTGTTNNNGCTGNGCGGNNNNNNNAAGAAGGCTATTATGNNNNNNNSCCGCCGCGCGCATACGACNNNNNNNNNNNNCATCATAGCATAGATGSAAAGCGAARCGNNNNGGCGGGNNNNTTCTANCGGAAAACCTAWAATNNNNNNTWTAGCCCAAAYRCCTAATANNNNAACACTNNRRRCCGCAGAANTGCARGTCAAGGNNNNNNATAGATTCNGNCGAGCTGAGTGGACTGTNNNNNNNNGAGACTGTTCGAAGTCTCNNNTTGCNNNNGGGTNTTGTTGTTTSRGTMSAANTCGKAGCCGGAATCACACTAAGTGYRKTGCTYAGAAGAAAGAANNNNNNNNCCCCGTATAAATCCNNNGAGYRAGGCNNNNNNNNNACCNNNNNTCTGCNNNCGAATACATANTNNNNNNCANNNNNNNNNNNNNNGGTAATCACTGTAGGNGTANNTAANGTKCTARGTGATNNNNNNNNTAATTGARGGTTTCTNNNRNNNNNNNNNNNNNNNNTGAATTGAGNNNNCNAGGGCACGGCATYATAKCRGRNACGGATGTACTMTCTAAAAGTAAANATCTANNNNNNNNNNNNCGTTGRTCNACACTGGAANNGNARTAACGAAGTCGTTGGACGCTTCGGCGNNNNNNNNCTGACNNNNNNNNNNNATCCACNNGCCTRRAYKGCTATCCGAWNNNYARTGSRGAGCTTAGCCGTACAAACGTAGATCTYAGTGGTTTCGNGCGTTAGGTNNNNNNNAANGAGTTCNNNNNNNNATNNNNNNNNGCAGGTTTGCGTTGNNNNWTTTTCCCNNNNNTGGANTAGCGCCCCATTACCTNNGTGCAGCGTGYATATCACTTTCTNGACNNNNNCAANNNNNNACNCCTCATNCKATACCGTTCTTTGGATCATATTCCACNNCATACGGNNNNNNNNTGGTGTGTNTGGACYAGGAGCTRKANNNNCGGAATCCTGGCNNNTAANNYTTNNNNCATTATTCTAANNNCTAAGTTTTCCANNNNNNNAGRCTGCTCAAAWTAACCGACGNRGCCAGCNNNNNNNNNNAGGTTGTANNCANNNACTTKRKTRNNGCCTCAGNNNNRTTAGAYCAARATCANNNNGAGAGTTSCCGTNNNNNNNNNTAAGTCGGAGCTATAGANTGMSTTTGCTTCTTGCGAAACGGTACGGAGGTNATACCMGCTACNAACTAATTGGANNNNNNNNNNNNNNNNNNNNNNNNNAGTNNNNNNGCGNNNNNNNNNNNNNNNNNNTCNNNCGCCCTTGTCGTAAAANTCCTTNNNNNNNNNNNNNNNNNNNNNNNNYTTTTANGAAGNNNNNNNNGGAGNTNNCAATTATCGACGTTACYCTTCANTTCATGAATTNNNNNNNNNNNNNNNNNNNNCGGGCGACGTAANNNNNNNNNNNNNNTACCACTATNATTTCWGRNNAGACCCGCCYAGATAGTGCCGAGANTNATTCCNNNNNNGAGGTANNNNNNNNNNNNNNNNNNNNNNTCCATCRNNNNNNAGCCYGCCCACCGCAGTAGAGCTTCNNNNNNCTAAGNNNNNNNNAGCTGTAGNNNCTTCTACTNNNNNNNNNNNNNNNNCAACAGCGGACCTCACAGNNNNGGGNNNNNNNNAGANTGCNNNNAAGGCYTACANGGTCCNNNNNNNNCCTCGTCCATCCAGGTCNNNNNNTGCGGATRGGTNNNNCCGNNNMGCCYTTCCTCCGTRTCARGCCCGCCAMCAGGCGCTCGMACTNNNNNNNNNNNTGGGANGGANNNNNNNNNNNNNCCTTTNNACGTTCNNNNNNTTGTGGCWCAATCTNNNNNNNNTTNNNNTGSTNNNNNNNNNNGTGTCTATTACNNNATCTTGGCTCTANNNNNNNNNNNNNNNNNNNNNNNNNCGGTCNNCTGATTNCNNNNNNTGCATACCGTGCYNNNNNNNNNCCGTWMCAAGCNNNNTTTCCCTTACTATGCAAMATYACASGGCGCTMTCCCKCKGAYATCCNTTTAANCGGCGCGATRTGNNNNNNNNNNNNNNNTANSTATCGAGAAGNNNNNNNNNNCACNNNNNNNNTGCGGGAACCTATCTACCCTTAACCNNNNNNNNNNNNCCTGTAWTGTGGTTTNNAKCTTNNNNCATATGCNNNNNNNTATGTTTACTNNNNCCGANNNGGNNNGATTACGCTTCATNNNNNNNNNNNGCCTACTCTGTCNNNNNNAATNNNTAACTGTGCCTTTTCCCGRNYGCNCCCGAGWATTCGAGCCRGGTCCCTTGCTWNCACRCNNNNNNNNATNYCTGCNATCGNTTNNNNNNNNNNNNNNNNNATTYTCNNNNCGAWRNNNNNNNNNCGGAGACCAAAGTGTGSCACCGCACCRAAATTTGACCCATGTTGGCCTCAGCAGYRTYATCANCCTCYYCTGAANNNNNNNNNNNNNNNNNNNNNTCATCGACNNNNNCGTTGTATCTTCGCCGGCGCCTTAGYCYATAGGGCAYGGAGNNNGTTTAGCGCGMAGGCTANNNNGAGTNNNNNNTGCGGAATNNNNNNNNNNNNTCTAATATATKACCANNNNCGGATAATCTNNNRCCATGTGCCCCCANNNNNNNNNCGAGAANGCATAAAGATANTTNCCTCTCGCGCCCTTTGCGCCNCACTGYARCCCNNNNNNNNNNNNNNNNNNNNNTGTTCNNNNANNNNCTGNGNNNCCAAATATGMGGGGTACATANAACCYGTGGRTGARYMGACGTGTCACGTTNNNNNNNCCACTATTAGTGAACGCGNNNNNNNNNNNNNNTCGTATTCCGTGAACAAAGGATAWTTTCTCNNNNACACGATTAGTTRYCCAGGGCAGCNNNNGNCNNNNNNNNNNNTATRCKCTSNNNNNNNNNNNNTAGCATCTGANNATGCGACGAYCATRCCTGYNNNNNNNNNNNNNNNGTGTAAGGTCWKCGTTACTGTTANNCCGCTTACCCACCTCCCANCNAGGGGTCGCGACNNNNNNAAGGAGCACCAANNNNNNNNNNNNAAAANNGTAAAGGGCAGGCTTCNNNNNNNNNNNNCTCACGGAYNNNNNNNNNYTCGCTNAANNNNGGTAKNNNCGNNNNNNNNCCTAAGATTTGACCAATACCCGACGATAAYNTAGTGCGNNNAACATANNNARGGGCGAANNNNTNNCNNNNTACGGATNATGAGTCANNACNNTGAANNNNNNTCTGTTGACCCTATCCGTATTNNNNNNNNNNNNTGARYCRAGNNNNNTGTGCGCANGTGATAGACAAAGGTTAACGTACANNNNNNNNNNNNNNNNNNCNTGGNNNNYATCGACATCCGCGTNNNNNNNTGNNNNNNANNNNNNNNGATCNNNNTNTANNTACCCCGGNNNNNNNNNNNNNNTATCCCATGGGTATGATNNGGATTGAACGATNNNNNNNNNNNNNNNNNNNNNCATGGTAAGCNNNNNNNNNNNNGCTTTTTGAAWTTAATTTTAGTCACATCGATGTCGCNGGAACAAAAATNNMNNNNNNKGGNRCTCNNNNNNNNNNNNTATCATCCATAGGTTCCCTCAATTGNNGNGCNNNNNNNNNNGGCNGNANNNGAGTTACNNNNNNNAGAGNGGNTATGGNNNNGATNNNNNNNNNCATTGCCANNNNNCTAGNNNNNNNNTCGAMKNGGTTGNNNNNNNNNNNCACAAACGCTTGCGTCGNCCAAACATGCMATANTNNNNNNNNNCNNCGGNCAATACGCACTTMKGCYGTCCAGTACRGCTANAACNNNNNNGAGCCNNTAGCCANNNNNNNCGGCAGGCGCCCACCCCGRCAYCATAGGATACNATGAATCWCCGCNNNNNNMGNNNNCGTMCGCGCTCCNNNNNNNNNNNNNNNNNGAACCTGTATAGCTACGGGGATTGATCTTCCGNNNNNYGTNNNNNNNNNYAMAMYNNTGNTGAYTACGCAAGGMGANNNNNNNNNNNNNNCGACCCTSCGCANNNNNCGGTGGNNNNNNNNACAGYTRCCAGTGTCAGCAGCCGNACTGCNTGGATTAATCCGCTTNNNNTANNNNNNAGAAGGGCCYGTTATGGTAACACGCATAACGTTGTTACGGTTTRGRCGGGAGTNCCCNWARACGCTGTTTCGGCTGCNTCGNNNNNNNTCTAGATNCCNNNNNNNNTTACCRRCNNNNNTTNGTNNGTTTCCATACAATGTKGATTTTNTAGCCANNNNNNNNNATTCCTTGAGAANNNNTTTWTMTNAAGACCTTTNNNAANNNNNNGANNNNNNNTATCTTAGTCNNNNTNNNNCACNNNNNNTACGNCAGGCCTGCCCTGGTATATCTTTGAYNNNNNNNNNNNNNNNNATAATNTTCATYCAGATTGATNNNNNNNNNNNNNNNNNNNAGGGGGNCYAGGACAGTCCGCNTGGCKAAGCAACGGCCAGTCAGCTAAGCCNGNATNNNNNNNNNNNNNACANNCAGGTGTCCCGAGTTWATYGATCNNNNNNNNNNNNNNNNNNNNCCNNNNNGCTGNNAGATTTCYNNNNNTAGAGCAACTAAATCGTCNNNNGCGGACNNNNNNNNNNATATCAGCAAAGNNNNNACCGMGGTTCTATAGCGTGTGTTTCNNNNNNCTCGTCAAAGNCGCGCACCTTTCMTGCNNNNNNCAGGACGCCGTMCTAAGCNTNTNNNNNNNCGCCGTTTCYCGAGCTGTATCCACCTCAAGCNCCAATAANNNWACAGNNNCAGNCAGGGCCNTACRWCGACGCTGCTCAMTCGTACGWTCTWCGAGNNNNNNNNCACTTGTGNTGTCNNNACNNNACTNNNNNNNNNGNACAGTTCTGRCCTATNNNNNNNNNNNNCATCTNTATNNNNNGTTCTGCTTCGNNNNNNNNACTAGTAGTTGAGCTNNNNNNNNNGAKAGCTACACCTCANACAGGAGTCYTGTAGTRGNNNNNNNNNAGAACCTATYTKNNNNNNNNNNNNNNGGCCTGNTAGATTCCCNNNNNNNNCCACGGTGTNAAACCGCMGAATCCTANNNATRNNGTCGTACTACTTGGGGTCGTTNNNNNNNNNNNNNNNNNKAGTGCCTCGTANNNNNNNNNNNNNAAACGTGTACTAGGNGTGTAACGGGTCGGNNNNGGTAGCCACAGNNNNNNNNAYSRGGGGANNNNNNNNGCGYTCNNNNTACCGGCGCGTNNNNNNNNNCTAGCCGNGTMTNNNGGCGCAATTTGGGGGCTGCTAAACTCCGCCCCGTTNNNNAGGACTCRCGGGAACAYGTTGCTATACNNNTGTCACNNNNNNNNNNNGCCGNNNNNNNNNTGGCNNNNNKGNNNNNTTCACTTTGATGGTCNNNNTGCACCTCGCGGAGGGGATTTGGGNNNNNNNNNNCGGTCNNNNNNNNNNNNNNNNNNNNCCAATNNNNNNNNGCGGAGTTCTTCAACNCNATTNNNNNNNNNNNNATGGCTCCCNNNNNNNNAATCTANNNNNTGTACAAAGCGGANNNYYCTNNNNNGATNNNNNNNNNCAGGGAGGNNNNNNNTATNTTNNNNNNNYACGCACTAGACTNNNNNNGGGGNNNNNNNNNNGGCTATTGCGTCTTGCCTCCTNNNNNNAAATNAACGACGGAAGCCCGTCCTCGTAGNNNNCTGTTAANNNNNNNNNNACGCCATCGCNCGAKCACTCCAAGTNNNNNNNAGCGCATNNNNNAGYTACTGACTTTCGCANNNNNNNNNNNNNNNNNNNNNNNNGTNCTACGCATGTGCNNNNNNTCNCNNNNNCACTANNNNNNNCGCCCNNNNNNNNNNNTAATTCANCWCGTTTGGAGGTYTYCNNNNNNNNNNGCGTGNNNNNNNNNNNNNNACTTACCANNNGTRTCAATTNNNNNCCTCAATGAACTTCYTACYNNNNNNTCTYCGTNTGGTGGNNNNNNNNNNNNNNTGTNNNNNNNNTAGCGTCCAGACTCRAAGGTCCGGACGGGATGAACCGNGGGGAAGRCGGAGCCGCCCCTGTNNNNNCTANCCNTGCGNAGGGRTGKYYGANNNNNAGTCGTAAATGANGTGTGAACGGGTAGCCACAGTTTACTGANATCRTGGTNTTNNGCACCNATTACTGTTWTACCGCTNGNNTCTCAACTAATCCTNNNNNNNNNNNNAAACGAAAGCGNNNNNTACGGNTCGGATGCCCTCNNNNNNNNCTGCAGATTGGNNNNNNNNNNNNNNNNNNNNNATTTCTKATCCGTTGAAAGTAACCTYACCCGNNNNAGAAGGCAGGNNNNCAAGRTGCGCGTAGNNNNNNNNNNNCASTAGNNNNNNNNNNGAGAANCCNNNNNNTAGGATCTTACTARAAGCCCNGAAGTTNNNATNNNNNACTCCGNNNNNNNNNNNNNNNNTATGCGGGCAAGGGCAAACGNNNNNNNNNNNNNCRGTCACACCGCGGCTNNAATCTNNNCAGTWCTACAYCAGTCTTTAAACTATTATTACANNNNNNATTCAGCRCCAAGNCATGYTGATNNNNNRCTAGCGYATCGCGAAANAACGTAACTCCCTATTGTACGTAACGCGCCGGGCATTNNNNNNNTAGTGCAGNGCCGAAAGTCNNNRGRWATNNNNNCANAGAGNNNNGGNCTTGCCACCTAACCCATGNNNNNNNNACAACNNNNNNNNNNNTTAGACATCTACTCNTTAATTTNNNAYAGATTCKTGANNNNNYTGGACTCAGGCGNCATCTGAGNNNNNNGACTTACCNACTATTCNNNNNNNNNTCCGANNNNNNNNNNNNNNNNNAWYACTGTTGCAAAGATNTACNTGNNNGCNNNNNNNNNNGGACNNNNNNNNNNNNNNNNNNNTGAGNNNNNAAATCNNNNNNGGYNRTNGCGGTNNNNNTATCGGAAGTCANGNMAGTCTTTANGCCCCCGGGTNCCNGGCAGGTNNNNCGTACNNNNCGGAATTCGNNNNNNNNNNNNNNNNNNNNNNNNNTNCNTCTTCCNNNNNNNNNNNNNNNCTACNNNNTTCANNNGCRRCWNNNAAAGNNATTNNNRANNNNNNNNNNNTTTATTTTTCAGTTTACTGNNNNNNNGTGACAGATCTCGTCTTGGGANNNNNNNNNNNCAGGTACAGCTGGTGAGRTTNNNNNNTAANNNNNNCGCGGACCATTCGACWCTANNNNTGATCTTGGCCCNNNNNNNAAGGACNNNNNNNNNNNNNNTAAGATCGNACRTCGGTGGTTGNNNNCNNNNNNNNNACNNNNNNNNNNNAGCATTATCGNNNNNNGTTCACANNNNNNCATNNNNNNTAWGGCCCGCGGCTTAGGCTCTACCCGCCNGCCTCGCTCTGAGAKKTTACAGCCTTGTTCCTGANTTTCGCTCKATAYAKGATGACNNNNNNCACGTTGTGAGTGGCCNNNNNNNNNATGAWCACNGTCTNNNNNNGCTCGCAGACNNNTGAGGGARAACGGAGTGCCAGTTRACGKCTCCTAGCGACNNNNNANNTGGACGTTGNNGCAATCCTATSTTCGCGNNNNNNNNNNNNNNNNTAATGCTATTTGGCCNNNNNCTTTGCTGCGNNNNNNNNNNNNNNNNNNMAGTNGGCTGTTGCAARCCNNNGTCACNNTGCCGGANNNGGGGNNNNNTCTTTAATTGNNNNNNNNNCGCNTGTCNANNNNNNNNTCGCTNNNNNNACAAGGACCTCGGCCGTGCGCAYTGCATTARNNNNNNTGACCTACACGANNNNNNNNNCCCATTAGACCAAAGTACCGACYANRNATCAGATNGGCGAAAACGACCNGCNNNNNNNNNNNNNNNNNNGNAGTAAGCGTYCACGNAGRATGCCCMNNNNNTTCCCTTCAACACAAGGCCCNNNNNCCCTAATAATCCTGTTGGGCGNNNNNNNNNNNNGAGNNNNNTAGCAGCCTTAGNNNGRGGTACTCNNNNNNNNNNNNNNACCTTACACTTTANNNNTTCCANNNNTWATTAAAGCGTGGNNTAACNNNAATNNNATCTAGTATCNCANGNCCGGGTACCTCCTGAAAACATCGGGGCCNNNNNNATTGTTTTCAAAGAWATACGTNNNNNNNNTTCTCCNNNNNGACCGAAAGGTCACTGCNGTGTTTAYTCTCAAARMTTTNNNNNNNAGGGAAGTTAWMTTTTTATGGCTCNNNNNNNNNNNNNCTCCCTRATTGCTNNNNNNGTGATGCAGNNNNNNNNNNNNGTAGTATTGNNNNNNNNGGAACCCCNNNNNNNNNNNNNNCACGNNMTATTCGAMTTNCTGCGAGCTTTNNNNNNCACTCTAAGNCAGACCTAAGTGCNCCCGNCCCCNNNNNNNNNNNNNNNNNNNNNNNNGTCCGGANNNCTTCTTCGGGATGATYMWACAGNTCTCNNNNNNNNNNNNNNTAGTGACATCGNNNNNNNTAGANNNNNTACGCTAGGTTAGTACTANNNNNNNCNCCGTGNNNNNGGGATTAGTAAGCCTCTNNNNNNNNACTTTGACGANCGGTACTATTAAGAGTGAGCTCTAGTNGNNNNNNTCACTNTNNNNNNNNNNNNNNNNNNGAGGCGCAYGTAAATTTARTCGGTNNTTNNNNNNNNNNNGGTWGTATNNNNNNNNNNGGAANMAAAAGAAAAAAGAARACANGCNNNNNNNNNNNNCCTCATAGCCNNNNTNNNNNNAGAANNNGCGATNNNNNNNNNNGCTCAAGTCTCGAGAWGAACRCNATCACAGATGCTTNNNNCTCCCCTAAAANGGAACGGGGGTCCATATC
>ca_208
NNNNNNNNNNNATACCRTAAGTAGAACNNNNNNCAGCCGWNCCTGCRNSTNNNNNNNNASGGMMTTNNNNNNCAACTCCCTGNNNNNNNNNNNNNNNNNNNNNNNNNNNNNNNNNAAATTCACCAGGGCARGGCNNNNNNNNNNNNNNNRCGNNNNNNNNNNNNTTTAACNATYNNNNNNNNNNNGYTGCTNNNNNNNNNYTCNNNCCGAGAGCTCNNNNNNATRACTGTCAAAGCNNNNNNGRANNNNNNNNANNNNNNNNNNNNNNNNNNNNNGGANNNNNTTNCTGNTCTAANNNNNNNNNNNNNNNAGCCGACTTCKYKNNNNNNNNNNNNNNNNNNNNNNNNNNNNGCGTAAGGTTCANNNNNNNNNNNNNNNNNNNNNGAAGNGCCGANCGTTTTNNNNNNNNNGGCNNNNNNNNNNNNNNNNNNNNCYCANNATCCTGTWCNNNNNNNTCYNNNNNNNATGTAAGAAYGAGCRAGGNNNNGGGACCAGGGTKSTRANNNNNNNNNNGCTRTATGCGACACNNNNNNNNNNNNNAGGGRRNNNNNNNNNNNNNNNNNNNNNNNNNNNNNNNGYGAAGGNNNCAACCNTNNNNNNNNNNNNGYYAGNNNNACTNNNNNNNNNNNNNANNNNNNNTNNNNNNNACGTANATTGCTKNNNNNNNNNNAGCNTAGGCACGCCMKNNNNNNNNNNNNNNNNNNNNNNNNNGNNNNNNRATGANCNNNNNNNNNNNNNCAGATAATCRTCTTNGCRCGGNNNNNNNNNNNNNNNNNNGGAGATTGMGTRNNGNCNNNNNNNNNGMNCGGTARNNNNNNNNNGGGGNNTAGNNNNNNNNNNNNNNNNAWRANNNNNNGAGTTGGTCTTNAGTGMANNNNNTMMYTGTAACATTNNNNNNCCNKANNNNNNNNNNNNNNNNNNNCWNNNNNNTGGTCTTGNNNNNNNNNNNNNNNNNNNNNNNNNNNNNNAGNNNNNNNNNNNNNNNNNGTAATTNNNNNNNNNNNNNNNNNNNNNNNCAGGANNNNNNNNNNNTCGTACNNNNNNNNNNNNGANNNNNCNGNNNNNNNNNNNNNNNNNNNNNNNNNNNNNNNNCTGGRAGCCCWAGCGTGGGAGGATCGNNNNNNNNNNNNNNNNNNNNNNNNNNNNNNNNNNNNNNNNNNNNNNNNNNNTNNNNNGTTATGGKATTAYNNNNAGNNNNNGAGNNNNNNNNNNNNNNNNYTRTTGTTGCACCCCTTGCTATTTNNNNNNNNNNNNNNNNNNNNNNNNNNNNGGACGNTNNNTACCCYGRASGANNNNCCCNNNNNNNNNNGCCCNACACGTAGGGANNNNNNNNNNNGATSGGNCCATYNNNNNNNNNNNNNNNNNNANRAAWNNNNNCCNNNNNCTACTACNNNNNNNNAACKCCGRCGCGTGTCYNNNNNNNNNNNNNNNNNNNNNNGANNNNGCNNNNNCAGCCCNNNNNNNNNNATGNNNNNNGCGTACCGCTKYGCGAAYTTNNNNNNNNNNNNNCANNCCGGNNNNAACCACNNAATGGGTTCATTNNNNNTGGTMARCNNNNGNNNNNNNCTRTANNNNNNNNNNNNNNNNGNNCANNNNNNNNNNNNNNNNMNNNNNNNNNNNNNNNNCYATTGTNGTNNNNNNNNNGATATTCCARKAACCNNNNNAYAAAWTNNNNKCTNNNNNNNNNNNNNNNNNNGGCTGACATNNNNNNNNNNNNNATNNNNNNNNNNNNNNNNNNNATRNGTAATCCNNWCCTAGCGCTCCCTCGTGNNNNNNNNNNNNNNNNNGCTGAGGCYGTGTCGTNNNNNNNNNNNNNNNNNNNNNNNNNNNNNNTAGCACNNNNNNNNGAMTAANNNNNNNTGGCNNNNNNNNNNNNGGTGTTGTCANGTANNNNNNNNNNNNNNCGATTAYYGCCGAGTGGCAGRAANNNNNNNNCCCTRARYYSNNNNNNNNNNNNNNNNNNNNNNNNNNNNNGCGCCCGMKTTTNNNNNNNNNNNNNNNNNNNNNNNNNNNNNNNNNNNNNNNNNCNNNCACCAMTTGNRCCNTRGTCRAGRYGGCRACNGAGTTCGAAGCGACWGCTCTGCACGGATCRCCTGTTNCNTCAAMATTCNGGGTGTANTNNWCYTTGTGCAATCYCAACCCTTRGGCAAGCWATAYCTGCCGMGARTGGAGGKTACGAACTGTCRYCCRTNGCGCCMKWGCGGCGMGGGGCYGKTAGCATCGCMAACKNKGATATTCTGAAGAGTTACATCACTAKTCTMGGCWGNNCACGCCGGCTTGRRTGTYATNTNYYMGGCTNARTTCACAANTGTGAATGTAGGCACGCCACAGTATATGATTTAAAAAGAAACATAATAAGCYMAACATARTRCATRTGGNNNNNNACAAGGSTKATCTTCCTMANCTTTCAYGGAGATGTNCCNTCCACCGNTGGGACTAACNGGNTGNCTATCGGCTCTYCTTGTRGGCTNGCYMAGGTCGCTCKATCCGACTGNTCACCATGYGGRGCCGTTGGRCGTGMTKYTTTATCAATCATNCTRRWNATGGGGACCAGTTGGYCTTGGRCYATACRNNNACAGGATANNGMCTYTGSCCCGNNNNNNAKRGGTGATTNNNNNNNNNNGCANNNNNNNNNNNNNNTGCTGNNNNNNNNNNNNNNGNNTGNNNNNTTANNNNNNNCTACANNNNNNNNNNNNNNNNNAGGGANNNNTGCTCTTTANAWMCGNNNNNNNNNNNNCNNNNNAACAANNNNNNNNACTGGCATTCGNNNNNCTCYCNNGCGAATNATANNNNNNNNNNNNNNNNTGTGCAAGKRNNNNNNNNNNNNGWRAYCAGATTCACAGTNNNNNCGTCTCGNAGGNNNNNCGNNAANNGGTCRGATATTNNGATTCCAGTARTATCYCTTCGGACGNNNNNNNNNNNNGAACTNNNNNNNNNNACNGAGSNNNNTCGNTGCTGGCNCACCTCACGAWTGNNNNNNNCTCGAACCCAATAKWGCNNNNNNNNNAGWANNNNNNNNNNNNYCKACGSTANNNGGTANNNNNNNGYGCCCRTGGTCCAGTCCRACGGCCCATWTAANNGAASCRRSTTNNNNNNNNNNNNNNNNNNNNKCACCTCWCCNGGNTCCNNNNKGTGCANANNNNNSATGCCNNNNCAGNNNNNNNNNNNNNNNNNNNNNNNNNNNNNNNNNNNNNNNNNNNNNTAGACNNNNNNNNTCTGCCNNNNGGTGACAGATNGCGGGCAGCTGTNNNNNNNNNNNNNNCYCNCNANNNNNNNNNACGGGGCNNNNNNNNNACNCCTGGTTGAKTCATGGSCGCRTNNNGGSRSTCACYTCGTCNNNNNNNNNNAATGSATNNNNNNNNNNNNNNNNNNNNNNNGRACATARTCCTGSGAGTRYTYGCCCGTRGCGCAAGNNNNTAATATTAAAAGGGGCGTTTATGCATCAGTTTTGSCCNGAGWGCYGNNNNNNNNNNNNNNNNNNNNNNNNGATGATCGTNNNNNCTTNCCGCCRCGWNRANNNNNCGAATAGNTNAGTCANGYGGYCAAAATCTCGGGGWMACTANANNCNNNNNNNNGGGCWNAWMGGGGTAWAYYGNNNNNNNNNANGGYNNNNNNNNNNCWGWANNNNTGTCAANNTANNNNNNNNNNNNNNNNNNNNNNNCGANNNNAACGGNNNNNNNNNNNAANTGCTCCAGAACANNWCTTASNNNNNNNNNNNNNNNNNAACMGTSAYTRCAATNNNNNNNGGCNNNTGWGTCCCNNNCAGCCNNNNACCGAACNGTGRNNNNNNNGGTTNCTNNNNNNNNCTGWCGTCTAGCACGNTTTGANMTTGNGGATNACCNAWNNNNNNACATTGCCGNNNNNGCNACGRTTANNNNNNNNNNNNGACTNNNNNNNNNNNNNCTGCGNNNNNNNNNNNNNNNNNNNNNCGCNNNNNNNNNNNNNNNNNNNNNNNNNNNNNNNNNNNNNNNNCAGTYYNNNNNNNCGGGCNNNNNNNNNNNNNNNNTCCCTTRNNNNNNNNNNNNNNNNNNNNNNNNNNNNNNNNNNNNNNNNNNNAGNNNNCCARCAGANTNACGNNNNNNNNNNNNNNNNNNNNNNNNACNNNNNNNNNNNGYTCTARCTTTCCTTGNANNNNNNNNNNNNNNCGAGAYMTGNNCTNNNGTAGANTARNNNNNNNNNNNNNNNNNNGGCGAYCKGRGTAAACGNNNNNNNCANTGCNATNGTNNNNNNNNNNNNNNNNNNNACGAAGGCTTAGATNNNNNNNNAAKCCWAKYGGWCTCCGCASGGGAANNNNCCCATGTTSTATNNNCNCATNGNNNNNNNNNNNARTNNNCNCCTNGGCTANGCGAGTATCGCCATTTCCGTCTTGCCCGNNNNNNNTWCNNNNNNNNNNACCGGMKTGTCTNNNNNNTAACGCNNNNNGNNNCNTACATCWTCACGCGCCGNNNNNNNNNNNNNNNNNNNNNNNNNNNNNNNNNNNNNNNGAGATANTYNNNAKACTTNNNNNNNNNNNNNNNNNNNNNNNNNNNNNNNNNNNNNNNNNACTTNNNANNNNCAGCNNNNCCAGTTTCGCAAATNNCTACAAATCCGTAGRNNNNNNNNNATTGAGAATNNNNNNNNNNGTTNNNNNNNNNTTTCTGTNNNNNNNNNNNNNNNCACGTGGNNNNNNNNNTGCGAGCTTTCCCGNNNNNNNNNNNNCATANNNNNNNCNNNNNNNNNNNNNNNNNNNNNNNNNGNAAMANNNNNTACGGTNNNNNNNNNNNNNNNAAASAACARAANNCGGTTAATATCGTTGCCGCCANNNNNTRGCGNNNNGNGTNNNNNNNNNNNNCGCAAAGNNNNNNNNNNNNNNNCTWNNNNNNNNCATTCTGCNGNTCTCACTNNTCCTCRGGCNNNNNNNNNNNNNNNNNNNNNNNNNNNTYYKNNNNNNNNNNNNCGTNNTYARGGKCNNNNNNNNNNNNNNNNNNNNNNNNNGCCCNGNNNNNNNNNTCMAGNNCCAGATNNNNTWANNATCNGAGYGATGTNNNNNNNNNNATNAGGGATAACATRNNNNNNNNNNNNNGGRTNGNATNANNNNNNNNNNNNNAAWTRWTTAAGAGNNNNNNNNNNAAAGTNNNNNNNNNNNNNNNNNNNNNNNNNNNNNNNNNNNNNCGATCAASTCCCTCCAGNCNNNNNNNNTTYGNNNNNNNNNNNNNNGACCRANCNNANNNNNNNNNNNNNNNNNNNNNNNNNNNNNGCCCTNNNNNNNNCGGCCNGCCKTAAAGCGYAACGNNNNNNNNNNNNNNNNNNNNCTTTNNNNNNNCTRAGMGTAKTTTAYCCGWGGNNNNNTAACGGCTNNNNNNNNNNNNNNNNNNNRGATNAAATMGNNNNNNNNNNNAGTTCGRTNNNNNNNNNNNNNGGCTCCNNNNNNNNNNGNAAAGNNNNNNNNNNNNNNNNNNNNTGNNNNNNNNNNNNCCANCCCGAGACNNNNNNNNNNGTGYGNNNNTRGTCATGCRWTGTTTNNNNNNNNNNNNCTAACNNAKNNNNNGGCGTNNNNNNNNNNNNACTMTNNNNNRGCACNNNNCATGTCCAACAYAGCNAGAGGCGCGTCGYGGTTGNNNNNNNNNAATAANNACAGGCRNNNNNNNNNNNNNNNNNNNGTAATNNNNTTNNNNNNNNNCGAGGNNNGGYCCGCNNNNNNGNGANNNNNNNNNNNNNNNNNNNNNNNNNNNNNNNNNNNNNNNNNNNGACCAGACAGAANNNNNNNNATAGCTWNNNNNNNNNNNNNNNNNNNNNNNNNNNNNGCACNNNNACTAGTGTTNNNAATTGAGCRTAGNNNNNNNTCGTYAAACTANNNNNNNNNNNNNAGACCGGGATGCANNNNNNNNANCACYGTCGNNATTCANNNNNNNNNCCGGTNNNNNNNNNNNNNNNNNNNNNNNNGCNNNNNNNNNGNCGNNNNNNRYTGGTCRGCGACTACGCTTGCTNGCGTGTGRYACRANNNNNNNNNNNTCNNNMNNNNNNNNNNNNNNNNNNNNNNNNTNNGTGNNNNNNNNANNNNNNNNNGAGCTGCAANCAGTATTYNANNNNANCCNNNNNNNTCGNNNNNNNCWAATCMCCGTGCCCAANNNNNNNNNNNNNNYTGACTGTCNNNNNNTNAGNNNNNNNNNNNNNNNNTCTAYACANNNNNNNNNNNNNNNNNNNNNNNGTRCCCTCGNNNNNNCATGTGNNNNNGGTNNNNNNNNNNCTGNTTTRCGTACGNNNNNNNNNNNNNNCNCRNNNTAGCRNNNNCAGTGTGNNNNATCCCTNNNNNNNNANNGNNCCGNNNAGKGNNNNNNNNNNNNNNNNNNAAYCTANNNNNCNNNNNNNNNNNACGGCCAGGACGGCNRTNNNNNNNNNNNNNNNCATGAMAATKATAGMNNGGGSGNNNNNNNNTGGCCTAAAGCKGGRNNNNNNCMNNNANCCCNNNNNNNNNNNNNNNNACGTAACNNNNNNNNGNCTCATGTTCCCNNNNNNNNNNNNNNNNNAGGCCATTGGASCRCANNNNNNNNNNNNNNNNNNNTNTCAAGGYCGTNNNNNNNNNNNNNNNNCNCGYTANNTNNNNNNNNNNNNNGGTAGTNNNCGGCTNCYNNNNNNNNNNNTAAAGACCRTAAWTGNNNNNNNNNNNNNNCACCCTCTACCRNNNNNNNNNNNNNNNNNNNNNNNNNNNNCTCMACGCNANNNTGNNNNNNNNNNNNNNAKCTTCNNNNNNNNNNNNAGTTCAWGTANNNNNNNNNNNNNCNAANNRAATTNCNCATTTGAAANNNNNNAANNNNNNNNNNNNNNNCAATANNNNNNNNNNNNKACNNNNNNNNNNNNNNNNNNNNNTAACNNNNNACCCGNNNNNACNNNNNNNAAGTNNNNCKSNGATNNNNNNNNNNNNNNNNNNNNNNGGTCNNNNNNNNNNNNNTTTTTATGGACACCNNNNCGANNNNNNNNNNNNAWGTAGGTWTTGNNNNNNTTTGKCCTCGNNNAMYNNNNNNNNNRTNNNAANMMCCGGAGMRGRTCAYNTAARNNNANNNNNNNNNNNNRTNNNNNNNNNNNNNNNNNNNNNNNNNNNNNNNNNNNNNNTCMGCANTNNCTANCCACGNNNSCTGNNNNNNNNNNNYCNCGCNNNNNNNNNNNNNNNNNNNNCNGGCGNCTANCNNNNNNNNNNNACGCGGTCACCCAGTNNNNNNNNTNGTTNTAACTGTTCTAGTCCCGNNNNNNNNNNNNNNNNNNNTNNNNNNNNNNNNNNNNNNNNNNNNCCAACYTCGAYCNTCTGANNNNAGGCGAAANNANNNNNNACTGYATCCYAANCGNNNNNNNNTGTTTCGCCGTTTYRNACTTTTCTACTCTTGTANTGRGGNNNNNNTGNANNNAGTRGRSACCMGTSGATGRNCCNCGGGGANNNNNNNNNNNNNGCGNNNNNNNNNNCATTCANNNNNNNNNNNNNNNNNNNNNCGCTGYTCCNNNNNNTCGGCGSKTANNNNNNNNNNNNNNNNNNNNNNNNNNAGNCCTNNNNNNCGGNNNNNNCTNNNNNNNNNNNNNNNNNNNNNNNNNNNNNNNNNNNNNNNNNCATCNNNNNNNNNGAGSTGCGCTGCNNNNCGGGCANNNNNNNNNNNCTTTCAGGNGNTNNNNANNNTTCAANNNNNNNNNNNNNACGNNNNNNNNNNNGAGGGCNNNNNNNNNNNNNNNNASYCTCAAGCNNNNNNNNNNNNNNNNNNNNNNNNNGAACTGGYCYMRNNNNNNNNNNNNNNNYCNNNNNNNNNNNNNNNNNNNNNNNNNNNNNNNGCTCNNNNWGMKCACTGTTACTGTGGGANAGGNNNNNNNNNNCCCYANNNNNNNNNNNNNNNNNNNTGTGGGGAGNNNNNNNNNNNNNNNNNNNNNNNNNNNNNNTYNCGRNNNNNNNNNCAACNNNNGTANCNGCGNNGCNNNNNNNNNNNNNGANNNNNNNTCGTTCTACRWCAACGKGGCGTNNNAGTAAGGCGTGNNNNNNNNNNNNNNNNNNNTANNNNNNNNNNNNNNNNGGCCGTCTRCRGGATGCGTMTNNNNNNNNNNNNNNNNNNNNNNNNNNNNNNNCGCNNNNNNNNNNNNNNNKTACATSNNNNNNNNNNNNNNNCAACGCGCGATGGCCTGATGANAGGTCNNNNNNNNAGKCGTNNNNNNNNNNNTTRTTACGAMGGACCTAANNNNNNNNNNNNNNNNNNNNNNNNNNNNNNNNNNNNNNNNGCANNNNNNNNNNNTCCKTGGRGAATANNNNNNNNYTAANNNNCAGGTGATCCCCTGCCTACCCGTCANNNNNNNNNNTGACCNNNNNNNNNNNNNNNNTCGANNNNNNNNNCATNNNNNNNNNNNNNNNCWMTNNNNNTKAACACGGNNNNNNNNNNNNNNGCYYAGANNNNNNTCRRTCYGTARACCGGARGNNNNNNNNNNNNNNNNCAACTGGYACGCSRATANNNNNNNNAGNAATNNNNCNNCNNNNNNCTNNNNNNNNNNNNNNNNNNNNNNNNNNNNNNNNNNNNNNRACTNNNNCGCGACTTCGGAATACAAATCYGCNNNNNNGCNNNNNNNNTCCNNNNNNNNNNNNNCATCTGANNTCANTGNNNNNNNNNNNNSCCAGTNNNNNNNNNCYYYTATCGANNNNNNNNNNNCTTGCTCAGWCACAGRCGCMCAGNNNNNNNNNNCCYWCARCANNNNNNACCANNNNNNNNNNNNNNNNNNTCCNNNNNNNNNNNNYRGRTCGAATGGRYRSGNNNNNNNNNNNNGAGNTTGNTCCGATCNNNNNNNNNNNCCWCGTTNNNGAAAANNNNNNNNNNNNNNNNNNNNNNNNNNNNNNNNNNNNNNNNCTGGGTNNNNNNNYYRGYNNNNNNNNNNNNNNNNNNCTCGNNNNNTANCGTTNCGMGNNNNNTAACTMMGTCACCGACGKANNNNYGYGTGTANNNRCRNNNNNGTTGGANCGNNNNNNNNNNNNNNNNNNNNNNNNNNNGRNNAYCATGGCNNTATCNANNTKTGACAGTTGTGCNNNNNNNNNNNCAATTCNNNNNNNNNNNNNNNNNNNNTTTGGAKGNNNNNNNNNNNNNCGNNNCGAGTNNNNNATCTAANCCNNNNNNNNNNNNNNNTCCATAATAANNNNNNNNNNNNNNNNNCYMANNNNTGAAGAAGNTANNNNNNNNNNNNNNGYGGAMTARGCRNNNNGNTNNNNNNNNNTNCCGANNNNNNNNNNNNNRANNNNNNNNNNNNNNNNNNTYKCCRGGTNNNNNNNNNNNNNNNNNNNNNNNNNNNNNNNNNNNNNNNNNNNGCCCGCNNNNNNNNNNNNNNNNNTCGGCNTAGRCANNNNNNKKNNNNNTAATTACMAAGCGTGGTGGCANNNNNNNNNNNNTTGTCGTACNNNNNNNNNNNNGNNTNNNNGATGNWMANNNNNNNNNNGTAACTYNNNNNNNNRAGGGCYNNNNNNNNTGNNNNNNNNNTAACGCCTCTGGRTGACGGCTGACATCNATYRATYGCNNNNNNNNNNNNNNNNNNNNNNNNNNNNNNNNNNNNNNNNNNNNNNNNNNNNNNGTNAANNNNNNNNNNNNNNNNNNNGMNNNNNNNGCNTNTCGACCTATACATAWMACTNNNNNNANCNNNNNNCTNNNNTCNNACKCAAGATGATRGTYTACTATATCTGATTATTTGNNNNNNNSCTAGAGCNAAATGGNNNNNCGTNNGCAAANNNNNNNNNKGCTNNNNNNNNNNNNNNNNNNNNNNNNNNNTCAYYCNNNNNNNNNNNNNNNNNNNNNNNNACGCATCGANNNNNNNNNNNNNNNTGAMTTGAACTANCATTCACGCTCCGGGTGTCATKNNNNNNNCGRNNNNNNTRTCGCAATACNNNNNNNNNNNNNNNNNNNNNNGGCCCANAGATCNNAGGGNNNNNNNNNNNNGNNNCNGAAANNNNNNNNNNNNNNNNNNNNNARTCGACACCTTNNNNNNNNNNNNNNNNNNNNNNNNNNNGNNNNNNNNNNNNAATAGNNNNNNNNNNCTCGYGGNNNNNNNNNNNNNGGCCTNNNNNNGCTNNNNTGAATTCTTCCGNCGGAYGGCYNNGTCACNNNNATCATGCCATGMTTGGACTGNNNNNGANRTGNNNNNNNTNNNNNNNNNNGCCTTGTNNNNNNNCTYTTCTGGCNNNNNNNNNNNNNNNNNTGTCGCAGNNNNNNNAAACNAAGNTRGAKNNNNNNNNNNNNNNNNNNNNNNNNNNNNNNNNNNNNNNNNNNNNNNNNNNNNNNGNNTAATAGATNNNNNNNNNNNGCGGCGCNNNNNNNNNNTACGGGGATCNNNNNNANAAGMGATACTGGATCGCKGCNNNNNNNNNNNCCGGSCRNNNCCCTAAAANAATNNNNNNNNNNNNNNNNCGAAACRAAGATTNATTNNNNNNNNNNTAMNNNNNNNNNNNNNNNNNNNNNTTNNNNNNNNGCTAACACTGSNNNNNNACGTCGCTNNNNCAANNNCAGTAGGGTNNNNNNNNNNNNNNGTCNNNNNNNNNNNNNNNNNNNNNNNNNNNNNNACAMNNNNNNNACTGACATTGTGAMAGTTWTAANTAATGNNNNNNNNNNARTTGTTGNATAATNTCWNNNNGNTNNNNNNNTNCTCMNNNNNNNNNNNNNNNNNNNNNNNNNNNSATTATANCGACNNNNNNNNNNNNTAMRYTTGCNNNNNNNTKTCGTTTGGCNYGANNNNNNATTGNNNNNNNNNNNNNNNTANGCAGCTGANNNNNNGCNNNNNANGNNNNNNTGNNNNNNNAGNYCTGCGCNNNGATNTTACGGCNNNNNNNNNNNNNNNNNNNNYNNNRCAGNNNRCNMNTGGGTAGGGCACGANCGCAYACTTMNNNNNNNNNNNNNNNNNNNNNNGCGCCNCNNNNNNNNSACTCTGNTGGTCTGTANNNNNNNNNNMATRNNNNNNNNNNNNNNNNNNNNNNNNNNNNNNNTTYGNAGNCGTMACNNNNNNNNNCCCNNNNNNNNNNNGAATYAGCTATCNNNNNNNNNACTTGANNNNNNCAGCTNSAAAAGCNNNNNNNNNNNNNNNNNNNCGNNNNGNNNNCANNNNNNNNNNNNNNNNNNNNNNNNNNNTGCTRCTCSCGTATGGANNNNNNNCGTGAATNNNNNTGGNNNNNNNNNNNNNNTANTTANNNNNNNCCGAANNSTNNNNNNNNCGACGTTTKTAGCGNNNNNNNNNCTCWCCANNNNTARNTTNNATACAACGNNNNNNNNNNNNGCGTNNNNNNNNNNNNNNGAANNNNNNSTTATACACGCTACGNNNNNNNNNTTGGGTGAGCACNNNNNNNNNRNNNNNTTNTAACAGCNNNNNNNNNAAWWGCCAYNNNNNNNNTCWACACGGGCCTATTACTTNNNNNNNNCGCATATNNNNNNNNNNNTTGCGRWCGACGCNNNNNNNNNTTGCNNNNGCGCNNNNNNNCGCGGACNNGATCNNNNNNNNTTNTTSGGMKANNNNNNWAACAACTCATTCGTANNNNNYWACANNNNNNCANNNNNNNNNNNNNNNTTCTGTNNNNNNNNNGACRSTGNNNNGNANGTCNNCTRRNNNNNNGCTNNNNAGRTGGTRTANNNNNAAGCCNCRTAAGGTNTACNNNNNNNNNNNNNNNNNAATCGGACTCGGNNNNCTARNNNNNCTYRGKTTGNNNNNNNNNNTCYCGGACCACTTNNAMKNNNNNANAATAATNGCGGNTCATTNNNNNNNNNNNNNNTAAAGGANNNNGGTCACNNNNGGCGACAATNYCYANNNNNNGGGACMNNNNNNGTTNAANNNNNNNNNNNNNNNNNNCNYATTTTNATRNNNNNNNNNNNNNNNNNNNNNNNNNNNNNNNNGNCNGTGGAYTTGCTGAKRMRCNNNNNNCACCCTGYTATGTCATAGCTMACCGCNNNNNNNTCCYCRRACRGNAANCNTGANACATACRTTCNNNNNNNNATGTGNNNNNNNNNNNNNNNNNNNNNNNYTGATCGTKCTCACTGCGCAGGTGTAATCAGCCCCANNAGCCGTCNNNNNNNNNNAGTACAAGATGGCCTTSATGCGAGCCCYRTANNNNNNNNNNGAGTAAACTNNNNNNNNNNNNNNNNNNNNNMGNNNNNNNNNNNNNNNNNNNNNNNNGANANNNNNWGNNYNNNNNNNNNNNTTTGGNNNNNNNNNNNNARTTAAANNCNNNNKTCTCTAGAYGAAGTTNNNNNNNNNCTCAGNNNNNNCCSATTCCNNNNNNTRCAAGGTAAWCCTTAGATACGTNWTNCANNNNATTTGCNNNNNNGNNNNNNNNNNNNAGGGGGGGAACACCACCGAGTTNNCCTNNAGTTGNNNNNNNNNNCNNNNNNNNNNNCTTANNGGCARGACGTTAANNNNNNNNNNNNNNNNNNNNNNNNNNNNNNNNNNNNNNNNNTAGNNNGCGCGTGTCTGTCYGGTWNNNNNNNYGGGNNNNNNNNNNNGTGCGCNNNNNNNNGGAGTTANNTAAGAGCAAWTGTTANATGTNNNNNNNNNNNNNNNNNNNNNNNNNNNCGTCCCCTNTGYGCAGANNNNNNNNNNNNTCCGATCCCSYTMANNNNNNNNNCRNCGCNNNNNNTCAGCGTAMTNNNNNNNNNNNNRGCCNNNNNNNNNNNNNNNNAACNNNNNNNNNNNNNNNNNNNNNNNNNNNNNNNNNNNNNNNNNNNNNNNNNNTYTTNTTYCNNNNAGCGAGNATANNNNNNNNNNNNNNNNNNNNNNNNNNNWTWTCNNNNACGTTGNNNNNNCGGGCCNNNNNNNAAGCTGNTGANNNNNNNNYGGCGNNNNNNNNNNNCGCGYGSTRCKAWCYAGTCTCCTCCAGCTATGCNAAATTNTGANNNNNNNMANGAGTNCNNNNNNNWGATCCNNNNAGGCCCNNNNNNNNNNNNNNCGNGTRTTATNAAANNNNNNNNNNNNTTAAAYRKNNCTCNNNTTANNNNNNNNNNNNNNNCCGGAANANNNNNNNNNNACYRARMNRNGAGGGNNNNRWARCMNNNNNNNNNNNNNNNNNNNNNNNNRTTTACGCNNNNNTTGAYAGNNNNNNNNACNNNNNNNNNCATCNNNNNNNNNNNNNNNNNNCRGNNNNNNAGCWNNNNNNNNNNNNNNNNNNNNNNNNNNNNNNNNNNCTGNCAGTATGGNTTNACKNATCTGNNNNNNNNNNNNNNNTYNNYATAMNNNNNYCANNNNNNNNNNNNNNNNNNNAKCGGCACCNNNNNNTNNNNNNNMATTGGTANNNNNNNNNNNNNGGYACACWNNNNNNNNNNNNNNCACNNNNNNNNNNNNNNNTRTTTANTGAACTTNNNNNNNNAGAGCWRACGCATCGGCRTGGTAAANNNNNNNNNNNRRANNNTCAACAWAKTWAGCTGCANNNNNNNNNNNNNNNNNNNNNNNGGTGAANNNNNNNNGRRCTTCCCCCNTTYCWYYGGTGCACNNNNNNNNNGTANNNNNNNNCASCAATCCACNKGGNNNNNNNNNNNGGTTAGTAYTGCGCCGAAARATCKCTNCGACTNNNNNNNNNNNNNNNNNNNNNYAYCCTGNNNNGRNYGTAGTTNNNNNNNNNNNNNNNNGWAGTGTNNNCATACGGGTGTNGNTNNNAAGGCAGCNGGTANNNNNNNNYNNAACTTCAGNNNNNMWWCCGNNNNNNNNNNNNNNNNNNNNNNNNNNNNNNNNNNNNNNNNNNNNNNNANNNNNNNNNNNMGCCAANNNNNNTNNNTCTNACCCGTGNAATANNNNNNNNNACGCANNNNNNNNNNNNNNNNNNNNNNNNNNNNTTTGTTNNNNNNNNNNNNNNNNNNNNNCCSAGGCCTACYCGTGGAAACCCCNTGNGCMWGTANNNNNNNNNAGNCNNNNNNTRGCYAGSGCAGATGCAGANNNNNNNGGCTTGGANTYYNNNNNYANNNNNNNNNNNCGASTCGNNNNNNNNCNTCCGCGGGNNNNNNNNNNNNNTTRGCCATTGKNNNNNNNGTANYCTNNAAGAATGTCTAYGCNNNNNNTACGCCGRAGYNANNNNNNNAAWTAATCGTAATTNNNNNNNNNNNNNNNNNNNNNNNNNCARGNNNNNNANNNNNNNNCAAGYGCCNNNNNNNNNCGGNCNGTAGCATATYGAAATGNNNNNNNNTAGTGTCATAGGNNNNNNYMAMRGNCTCARTKTCCYRCTNNNNNNNNNNNNTNNNNNNNNNCTCTTACAYTTCCANNNNNNNNNNNNCMCYCTACNNNNNNNNNCAGAACTACNNNNNCCANNNTTMAGTGNNNNGGTTTCAGCRAGCGANNNNNNNTANNNTGRAGNGNNNNNNNNNNNNNNNNNNNNNNNNNNTCCKNNNNCGGTCYCCGYNNNNNNNNNNNNCWAACTTTANNNNNNNNYNNNNGGCCTACCATCCAAACAANNNTTGCYACAGCAANNNNGYRCGCAGRSAKCGAAACNNNNNNNNNNNNNNNNNNTTTCTAYTACCRNNNNNNRCNMGCCATGNNNNNNNCCTGCNNNNNNNNNNNNNNNNNNNNNNNGCTNGAGNNARCYNTTCTNCTCGTCKATNNNRATCCGGAGAGGNTAGTSKKTCANNNNNNNNNNNNNNNNNNGGATCCTTCTTGNNNNGCRGCNNNNNNNNNNNNNNNTNNACCGATACNNNARCTWNNNNNNNNNNNNNCCGACGSCATGGRCCNCRWNNNNNNNNNNNNNNNNNNNNNNNNNNNNNNNNNNNNNNNNNNNNNNNNCTCCAGCANNNCTTCMNTGAAGTGNNNNAANNYNTGNNNNACTCGATNGGNTGACNNNNNNNNNNNNNNNNNNCCNNNNNNNNRCYNACCNNNNNNGGCMNNNNGNCGGAGCGATNNNNNACTNNNNNNNNNNNNNACCGWGNNNNNACNNGANNNGCGCATGGACGTYRANNGGGGRGNNNANCGRCNNNNNNNNNNNNNNNNNNNACTCGNNCTCANNNNNNNTCTNNNNNNNNNNNNNNNGANGRTGAYSMCTNNNNNNNGCTGTCWNNNNNNNNNNNNNNNNNNNNNNNNNNNNNNNNNNNNNNNTCASTCGTKANNNNNNNAACANNNNNNNGATAGCATCCYTTSGGAGACTNNNNNNNNNNNNNNNNNNNNNNNNNNNNNNNNNNGAAGGRNNNNNNNCNNNCTCGNCNAGATTTNNNNNNNNNNNNNNNNNNNNNNNNNGCCCGTTANNNNNNNNNNNNNCAGACRNGNGGACTTTGCGYNNNNNNNNNNNNNNNNNNNNTGCRNNNNNAANNNNGCTCCTGACCGAACNNNNNNNNNNNNNNNNNNNNNNNNNNNNNACNNNNNNNRTNNNNNMGACGRTWNNNNNNNNNNNNNNNNNNNNNNNNGGNNNNNCTATCRRYAANNNNNNNNGTGCTAGACCGNNNNNNNNNNNNNNNNNNNNNNNNNNNNNNNNNNNNNNNNNNNNNNNNNNNNNNNNGCACGNGCARGNNRCCNNTNAGCARGTTNNNNATNTAACTCCNGRTTACCCTCCNNNNNNNNNNNNNNNNNNNNNNNGGCGTTTGTSAGCGKGCNTANNNNNWNNNNNNGAGNNNNNGSGSAGCNNNNNNNNNNNNNNNNGGTTACAGAYCGGCACNNNNNNNCTNCNNRGCMGYATAGCANKACATGACCACCGCRCCNNNNNNNNNNNNNNNNNGACCTGATGNNNNNNNNNGGCKYATCATGGCGNNNNNNNNNNGNACACGGNNNNNNNCTCGCNTTAYNNNNNNNNNNNNNNNGTATCGAAATGAATAGSYTGYMGNNNNNNNNNNNNNNNNNNNNNNNTYCAGTRTGCCTGCCGWTNGTCTGTTANCTCNNNNNNNNNNNNNNNNNNNAAAGTGSNNNNNNNNYGCTTAAGCNNNNNNNNNNNNNNNNNNNNWANNNCGKATGNNNNNNNNNNNNNNNNWGAAGATCAAAACGGAGNNNNNNNNTCGGGANNNNNNNNNNNNNNNNNNNNNNNNNTCGCGWGNNGTAKTCKCCAANNGGAGGCGANNNAAGTTARAGCARCNNNNNNTWGNNNNNNNNNNNNNNNNNTACAGRNGNGCCTTMANNNNTTACNNNNNNCCACCTCATCCNNNNNNNNNNNNNNNKGGCCTTTACGNNNNNNNNNARCTTTAAGNNNNNNNNGYNMTCNNNNACGAGATTTCTGCCACATCGGNNNNNNNNTATAGGNTTCAAGKTTYANNNGCNNNNNNNNNNNTWCCCGGTGGANNNNNNNNNNNNNNNNNNNNNNNNNNNNNNNNNNNNNNNNNNNNNNNNRGCRGCAGTNNNNNNNAAAATTNNNNNNNNGCTRMACNNNNNNNNNNNNNNNNNNNNNNNNNNNNNNNNNNNNNNNNNNNNNTCKANNNNNNNNNNNNNNNTGYACNNACNGCGCTNTCACCGCGANNTTTATCCAACGNNNNNNNTGAGYANTNNNNNNNNNNNNNNNNNNAGCRNNNNNNNNNNNNNNNNNNTGGTGARRTNNNNNATATCATGCTTANNNNNNTATAGATTANANAAYRATAAGANTANNNNNNNNNNNNNNNNNNNNNNNNNNNGGRCAAATCNNNNNNNNNNNNNNNNNNNNNNNAMACGYNNNNNNTGNANNNNNNNNGTTTCYCACCTGTCRACCGANNNNNNNNNNNNCTCNTTGATNNNNNNNNNNNNNNNNNTATGCTGNGYGCTGAGCGNTAGTNNNNNNGGTTGTTRANANTATNNNNNNNNNNNCNNCGGCATGCAYATCCCNNNNNNNNNNNNNNNNNNNNNNNNNNNNNNNNNNNNTAGGTGAMTGGTATAATAAAAATGCCNNGRNNNNNNNCCNNNNNNNNNTACANCGNNNNNNNNNNNNNNNNNNNNNNNNNNNNNGYYGTGCTNNNNNNNNNNNNNNNNNNGCNNNNGCTGAGTTARGGKNACANNNNNAANNNNNNGAAGCAATCGRAGTATTGGTCCGATNNNNNNNNNNNNNNNNNNNNNNNAANACWAGNNNNNGCGNNNNNRNGNMGNGGGCGTCTTTCTMGCAGNNNNNNNNNNNNNNNNNNNTNGNNNNNNNAGTGTCTCAAGTACCANNNNNNNGRGWCGNNNNNNNNNNNNNNNNNNNNNNNNNNNNNNCCCNNCSANNNNNNNNNNNNNNNNNNNNNNNNNNNNGCATTNACCCCRNNNNNNNCTAGGGGGCTGTARGYYTSCCNNNNNGTCTTACGCCAAAATCGAGCGNNNNNNNNTRCATAWGYGCANNNNAYTTWCAGGTTGTNNNNNNNNNNNNNGGNNNNNNNNNNNNNNNNNNNNNNCTGNNNNNNNNNNNNNNNNNNNNNNNNNNYRCTNNNNNAGNNTATNNNNNNNNNNNNNNYAGTGGNCNNCGNNNNNNNNGGRNNNNNNNNNNNNNNNNNNNNNNNNNNNNNNTGNNNNCAYGAAGNTTTNNNNNTAAAGTAANNNNNNNNNNNNNNNNNNNCACRCCCTAAANCSRRWNNNNNCSCCGGRTRGMNNNNNNNNNNNNNNNNNNNNNATNNNNNNNNNNNNCTATCTKRTNTTTNGATCCTKGYANNNNNNNAGTGACYACMAGANNNNNNNNNNNNTCRGMMMTNNCTSNNNGTGTAAGTWTTGANNNNNTCTTTNNNNNCCAANNNNNNNNNNNTGCAGAAGTCNAANNNCCTGANNNNNNNNNNNNNNNNNNNNNNNNNNNNNNNNNNNGGARCGAACRNGTCNNNNNNNNTNGGAGTACGCACAGTTGGTAGNNNNNNNNNNNTYCGTWMNANCAMNNNNWNGCGGYMAAGGNNNNNNYRNNNNNNNNNNNNNNNNNNNACNNNNNNNNNNNCYAGTRGGGTNNNNNNANNNNNNNNNNNNNNNNNNNNNNNNNNNNNNNNNNNNNNNNKWGTATWCCNNNNNNNNNNNNNNNNNNNNNNNNNCAGNAAAAGATMNNNNNNNNNNNNNNNNNNAARCCGCYAGGGGARNNNNNANNWGACGNNTTTCTTKCCNNNNNNNNNNNNNNNNNTTGNNNNNNNNNNNNNNAGTNNNNNNNNNNNNNNNNNNNNNNCACCAACTNNNNCGTGNNNNNNNNNNNNNNNATTNNNNNGNNNNNNNNNNNNNNNNNNAACTTCNWNNNNNNNNNNNNNNANCATATGTTCCTATANRMMGCACTTNNNNNNNNNKCCTTANCGTNNNNNNNNNNNNNNTGNNNCTCCTNNNNNNNNNNNNNNCGCGTCNNNNNNNNNNNNNNRANNNNNNNNNNNNNNNNNNNNNACGTANNNNNNNNAGCTCCCGAACTGGWTKGATNNNNNNTNTACKGNGNATGNAGCNNNNAGTAANNNNNNNNNNNNNNNNCNMGRGANNNNNNNNNNNNNNNNGWRGRCANNNNNNNNNNKYRTAAGNNNNNNNNNNNNNTCGGACTSCTGNNNTCTCSAATTTCTGGGATTSMAATNNNNSCNYWTTNTNNNNNNNGTGCCCTCCGGCCACRCCKAYMGATTAYGRNNNNNTAACTNNNNCGGCANNNNNNNNNNNNNYYATCCNNNNTAGNAGAACANNNNNNNNNNNNNNNTTGCCNNNTCNNNNNNNNNNNNNNGNNTNNNNWCAGTGCTNNWNNNNNNNNNNNNNNNNNNNNNNNNNAKGNGAANNNNNNNANANNNNNNCGGCGAAGYAGTNNNNNNNNNTGCTSGNCGTACCTATCAATACGGCGCGCGCGTGNGTGNNNNNNNNNNNNNNNNNNNNNNNNCNNNNNNNNNNNNNATGNNNNNNAGAAGCCANNNNNNNNNNNNNNNNCYGCNYCNNNNNNNNRAAACYNNNNNNNNNNNNNNNNNNNNNNNNCGAGAANNNNNTCCGCTGATTAAGGMASTCGTATYYCNGATGCGNNNNNNNNRTRGCNTATTGNNNNNNNCGGACNNNNNNNNNNNNNTTCCRGAGYGNAMTWMCNCTCCATNNNNNNNNNNTRGCGCGNNNNNNAAGGTNNNNTCGNNNNNNNNNNACAGKKRCACAGCNNNNNACCACCACTATTAGGCNNNNGCNTNNNNNNNNCGAAGNGTNATTNNCGAGNNNNNNNNNNNNNNNNNNNNNNNNNNNNNNNNNNNNNNNNNNTTATNNNAKTCTYCAGATANNNNNNNNNNNNNNNNNNNNNNNGTCGTNNNNGRGNAGAGGGYCCTATGYAANNYGTAGCNNNNNNNNNNNNNNNNNNNNNNNNNNNNNNNNNNCTCCTNNNNNNNNNNNNNNNNNNNNNNNNNNNNNCGANNNNNNNNNNTGAGAGCGCTCANGGGACGTNTCNNAGCNCNNNNNNNNNNNTCACATCANNNGCCCANNNNNTGATCNNNNNNNNNNNNNNNNTGCNNNNNNNAATGTNNNNNNNNNNCATNKATAAGNNNNNNNNNNNNNNNNNTTSAMTTANNNNNNNNNNNNNNNNNNNCAANNNNNNNNNNNNNNNNNAATTTTANNNNNGAKKTAATTTNNNNNNNNNNNNNNNNNNNCCNNNNNNNNNNNNNNNNNGGYGKKTNNNNNNNNNNNNNNNTAAARTGNNNNNNNNNNNNNNNNNNNACACAATGCNNNTATTAGNNNNNNNNNNNNNNNNNNTCCAANNNNNNNNNNNNNNNNNNNNNNNNNNNNNNNACAAAGATCGCGGTGTNAATCGCTNGGGNAGATGANNNNNNNNNNNNCCTTNNNNNNNNNNNNNNNNNNNNNNNNNNNNNNCTTARNNNNNNNNNNNNNNNNNGACGCAGCGTNCNNNNNNNNNMTAGCNNNCCGGNNNNNNNCACATTCTTTCACTGNNNNNNNNNNNNNGNNNNNNNWGNNNNNNNNAYMCNGGCGCNNNATATGNNNNNNNCCGACATATCGTCCGYGWTAKANNNNNNNNNNNNNNNNNNNNNNWCGYAGGGTTNTNCAATACGAGGASGCACTCTGGATTCTATCTGNGGCTCCTCCNNNNNGCATAGGYKCTRCATNNNCCNNNNNNNNNNNTGTGCTTANNNCGAGTTNNNNNNNNTATTNNNNGNNNNNNTCTTCAGTGNNNNNNNNNNNNNNNNNNNNNNNNNNNNNTCTGATCAANNNNNNNNNNTTTNNNNNAATCNNNNNNNTGTGGATYGTCARCNNNNNATGAAANNNNNNNNNAAAKNNNNCCMTRNNNNNNNNNNNNNNNNNNNNNNNNNNNNAAGCGTTNNNNNNNNNNNNNNNNNNNNNNNNNNNNGCNCNAMGNNNNNNNNCRCNNNNNNAGACAATATGAGCTTTGNNNNNNNNNNNNNNGRGCCCCANGARYMAGGCCATAGCTCGTNNNNNNNNAAGCCGCGCCGMYAAAGTNNNNNNNNNNNNNNNNNNNNNCCTCGRCCNAYATCNNNNNNMAGANNNNNNNNNGWTCCWGAGACAGCTGAGTTGTGNNNNNCGGCCNGNNNNNNNNNNNNNSYRYCCTGTNNNNNNNNNNNNNNMTCTSGACGGGGTTTCCNNNNNNNNNTGGGAAMAGNNNNNNGTTAGANNNNNNNNNNNTGYGCAGGAACGNNNNNNNNNTCCCTNTTNNATCMCNNNNNNGAANNNNNNNNNNNNNCGTNNNNNTTKGRNNNNNNNNNNNNNNACCNNNNNNNNNNNNNNNNNGAGNNNNNGATCCGTTCCGWTTNNNNNNNNNNNNNCCRRGWTNACATGATGCNNNNNNNNNNNNNTGANTNNNNNNNNNNNNNNNNNNTATTCCTNNNNNNNNNNNNNNNNNNNNWRCACACCTACACTRYNNNNNNNNCAGNNNNNNNNNNNNNNNNNNNNACATCATTGAGTCNTCCNNNNNNNNNNNNCNTTCNNNNNNNNNTNNNNNCGAMCCNNNNNNNNTTTGWGTCMATGNMATAATTGASACATYNNNNNNNNNNNNNNNNNNNNNNNNTRNTNGCNNNNNNNNNNNNSCANNNKGKTACTTGGTNNNNNCTNNNGTAAGYKNNNNNAGATATMTTAGANNNNNNNNNNNNGGACTANTAGNNNNNNNNNNNNNNNNNNNNNNNNNNCCTCAANTNCYNGCTATATCGNNNNNGCNNNNNNNGTCNMTATNNNNNNNNNNNNNNNNNNNNNNNNNNNNNNNNNTGAGANNNNNNGATTTGCNNGRRTNNNNNNNNNGACCCCGGRGKGGGGGCCAGGNGGNNNNNNNNAKRCTRAGCCCTGCCRCCNNNNNGCGGYNNNNNTCCAGACTGNCGAYAANGAAGNNNNNNNNNNNNNNNNNTGNNNNNNNNTTGGCCNNNNNNNNNNNNNNGCGGNNNNNNNNNNGNNNNNNNNNNNNNNNNNNAACNNNNNNNNNNNNNNNNNNNNNNNNMRTACYGCCCTWSATTCNNNNNNNNNNNNNNNNNNNGGTNNNNNNNNNNNNNNNNNGTAGKNNNNNNNNNNNKNNNNNNNTGTWANTCTNNNNNNNNNNNNNNNNNNNNNNNNNNNNNATCRYAGTAGNNNNNNNNNNNNNNNNNNNNNNNNNTAGNNNNNNNNNNNNNNNNNNNNNNNNTATTWGTNNCTACMAGCCNNNNNNNNNNNNNAACGCNNNNNNNNNNNNMARNNNNNNNNNNNNNNNNNNNNNNNNNNNNNNNNNNNNNNNNNNNNTCCTTTNNYSCCARATTNNNAGGCTGTTGCNCNNNNNNNNNNNNNNNNNNNNNACACTATTANNNNNNNCCTAANNNNNNNNNNNNANAGNCGCCTCACATCCNNNNNNNACTCCWWNNNNNNNNNNNGTNNNNCYCNATRCTNNNNNNNNNNNCATTCNNNNAGGACNGCGSYNNNNNNNNNNNNNNNNNNNNNNNCCAACTAGGTTCCAGTAATACGNGNNNNNNNTYGMYGNTGTTNNNNNAGMTGMNNNNNNNNNNNNNNNNNNNNNNNNAANTGGCTCTRGNGGNNNNNNNNNNNNNNCNGTNNNNNNNNNNNNNNNNNNNNTCTTGTTGCCNNNNNNNNNNNNNNNNNNNNNNNNNNNNNNNNNTCAAANNNNNNANNNWGTCTYNNNNNNAYYRAGNCYTRGCTAGAWCGMGCAGNNNNNNNNNNRCATNNNNNNNNGCMNGTGTNNNNNNNNNNNACACCTTACACNNNNNNNCTTNGTTAGACGCNNNNNNNNNNNNWTGYAYYNNGCGGNNNNNNNNNNNNNNNNNNNNTCGNNNTACAMNTTTNNNNNNNNNNNNNNNNTGACWTGMGTGANNNNNNNNNNNNNNNNNNNNNNNNNNNCTAGAGGNNNNNNNNNNNNNNNAARNCNNNNNNNNNNNNNNNTGTNNTCGAARCACGNNNNNNNNNNNNNNNNNNNNNNCGAGNNNNNNNNNNNNNNNNNNNNNNNNNNNNNNNNNNNNNNNNNNNNNNNNNNNNNNNNNNNNNNNNNNNNNNNNNNNNNNNNNNNNNNNNNNNNNNNNNNNNNNNNNNNNNNNNNNNNNNNAGACNNNNNACTNNNNNNNNNAGTTTNNNNNCAARTGTWCNAATYMATNNNNNNNNNNNNNNNNCAARCCNNNNNNNNNNNNNNNNNNNCNNNNNNAAACGTNNGAAAKCGNNGAANNNNNNNNNNNTCTCRTGATCAGNNNNNNNNNNGNNNNNNNNGCNNNNNNNNNNNNACCACGTNNNNNNNNACGGNNNNNNACTTCCNCKMNTTCAAYSNNNGCAMAANNNNNNNNNNNNNNNCCAAGCATAGNNNNNNGTNNNNNNRACGWNNNNNNNNNTCAANNNCGGCNNNNNNYGYGGGNNNNNNNNNNNNCYCANNNNNNNNNGCAGGAANNNNNNNNNNNNTCAGACNNNGGTTRGGGGTCTTCANNAATAAYCTNGCNNNASAACNAGGNCANNNNGTCNNNNNNCTNCTANNNNNNNNNNNNNNAAGNNNNNNNGCCYCGNNNGGGNNNNTGCCTCNNNNNNNNNNNNNTNGTNNNNNAMTTAAAGMAYAWMCCCTTCNNNNNNNNNNNNNNNNNCGGGGGCATACWAKNNNNNNNNNNNNNNNNNNNNNNNNGCTATTTCGGWCTGNNNNNNNNNNNNNNNNTTAATTTRATNNNNNNNNNNNNNAGATTNNNNNNNNNNNNNNNNNTTCANNNNNNNNNNNNNNNNNNNNNNNNNNNNNNNNNNNNNNNNNNNNNNNNNNNNNNNNNNNNNNNNNNNNNNNNNNNNNNNNNNNNNNNNNNNNNNNNNNNNNNNNNNNNNNNNNNNNNNTCCGCANNMACCACATCGANNNNNNNNNCTNNNNNGSNTYCATTGAGCSGTCNNNNNNNNNNNTCGNCTGNNTNCNTAKYAAGTNNNACGCRGGGYNNNNNNNNNNNNTNNNNNNNNNNNNNAGYGMACCCAGCNNNNNNNTCAGMCANNTNCTNNNNNNNNNNNGAGGTGTTTNNNNNNANANNNNNNNNNNNNNCCGTCTCAAGGCCGNNNNNNNNNNNNNNNNAGTAGNNNNNNACGTAAAANNNNNNNNNNANNNNNNNNNNNNNNNNNNNNNNNNNNNNNNNNNNNYNCAAGGNNTTACTCNNNNNNNNNNNNNNNNNNNNNNNNNNNNNNNNNNNNNNNNNGATCRATACTGTRNNNNGCCCNNAAAYTCTGNNNNNNCTCTCNNNNNNNNNNNNNNNNGWTCTTCCTNNCATGTCCGWNGTGGGANNNGCTGTCTCNNNNNNNNGGGTGTCCANCCAGASAAGACNNTCANACYCCCNNRGCNNNNNNNACRAGTGRYCNNNNNNNNYGTNNNNNNNNNNNNNNNNNNNMTNACAMTACNNNNNNNCYGTAKTNNNSGTNACCGMTMACNCCCCCTGNNNNNNNNNNNNNNNNNNNNNNNNNNTRAGAGTTCAACCCGACNTNNNNNNNNNNNANNNNNNNNNNNNNNNCNANNNNNNNNNNNNNNNNNNYRTNNNNNNNNNAGACCGGTCCNNNNNNNNNNNNNNNNNNNNNACYACGTGWGAAGTANNNNNYAATNATCGTNNNNNNNNNNNNGANNNNNNNNNNNNNARATTAGCCCCGRNNNNNNNNNNNNNNNNNNNNNNNCTGATTNNNNNNNNNNNNGCNGANNNNNNNNNNNNNNNNATSWTNNNNNNNNNNNNNNNNTTTCTCNNNNNNNNCYTNNNGNCANTCCSGNNNNNNNCGTAAAAACAAACGAATANNNNNNNNCTCGSGKATNNNNNNNNNNNNTNNNNNNNNNNNNNNNNNNNNNNTACCKGACNNNNNNNNNNNNNNNNNCCAACGCTGGRYWACCNNNNNNTAACCTGGGCTNNNNNNNNNNNNNNNNNNNNNNTGCGCGGACCCACNNATAAAGNNNNNNMCTMRAAAACNTAYNNNNNNNNNATTATRGNNNNNNMTNNNNNNAAAAYGCNNNNNNGTSATAAGGTACGTTCANNNNNNNNNNNNTAGCGCTCTCATAGGGNNNNNNNNNNNNNRCKTAKCATACACYGCYWTNNNTGTNGNNNNNNNNCGTCMCATCGNNNNNNNNNNTCNCGAACARRMNNNNNNNNNNNNNNNNNNNNNNAYCACCCGTNTCGTTTTTNNNNNCAAAATANNNNNNNNNNNNNNNNNNNNNNNNTTARCYNNNNNNNNNNNNNNNNNNTCGYTCYCANNNNNNNNNYTCCNNNNNNNNNNNANNNNNNNNNNNNNNNNNCCNNNNNNNNNNNTTCANNNNNNCTCNNNNNNNNNNNNNNNNCGNNNNGTWYNNWTCGAGNNNNNNNNACACCATGCNRGTANNNNNGCGATAAANNNNNNNNNNNNNNNNNNNNNNCNNNNNNNGAGGCACTGTNNTGTACYCATCCGACCRAGNNNNNNNTANNNNNNNNNNACGNNNNNNNNNNNNNNNNNCTCTAAAGGATGAGAANNNNNNNNNNNNNNNNNNNNNNNNNNNNNNNNNNNTTTGAAGACYACNNNNNNNNNNNNNACAGTMRANNNNNNYNNNNNNNNNNNNNNNCARAGCTCGCTANNNNNNNNNNNNNNNNNAAACGNNNACGNNAWWGANNMNNNNGYCATTGAMGATCTGATATCAGATACACGAGAAAGNNNNNNNNNTTSGRYNCKKCNNNNNNNNNNNNNNNNNNNNNMRKMACTTNNNNNNNNNNNNNNNNNNNNNNRAANNNNNNNNNNNNNNNNNNATACTAGATGNNNNGAACNCCTNNNNNNNNNNNNNCGCCAGYANCGNNTNNNNNNNNNNNNNNGCGNNNNNATCTGCGGGCRRRANNNNNAACGTCRGCCRYGGTGANNNNCYNNNNNNNNTTGTNNNNNNNNNTCCCACMNNNNNNNTCCGTWTGYATATCCAGWGANTWYNNNAGAAAAATCNNNNNNNNNNNRCNGCNNNNNCATATNNNNNNNNNNTKCATAGTGGRTANNNNNNNNNNNNNNNNNNNNNNNNNNNNNNNNNCTCTCAGTNNNNNNNTAGNCCGNATGGGATGCKGANNNNNNNNNNNNNNNNNNNNNNNNNNNNNNNNNNNNNTCCAGTACNNNNNNNNNNNNTCAGCNNNNNNNNNNACATTNACTCANNNNNNNNNNNNNNTTNNNNNNNNNNNNNNNNNNNNNNNNNNNNNNNNNNNNCCTGNNNNNNGGGCCTWCATGTACATANNNNNNNNNNNGAWCTTNNNNGANNCNNNNNNNNNNNNNNCGCNGNCCGCCAGGACGTTAANNNNNNATTNNGCGNNGGTNNNNNNANNCNTNNNNGGMAWCCGNNNNATGTCCGCCATGTGRYGTNTTGNNNTCNCCGTYCTACRTCATGCNNNNNCCTCNAGGAAGTGAGCCNNNNNNNNNNNNNNNNNNNNNNNNNNNNNNNAKANTGNNNNNNNNNNNWCCWNNNNNNNNNNNNNNNTCGCGCAAKGMYGGYNNTARTNGTNNNNNNCTGAGCMAGWTNNNNNNNNNNNCACGCGTNNNNNNNCCCCAGANNCNNNNNNNNNGANNNNNNNNNNNNNNNNNNNNNACCGAANNNNNNNNNNNNNNNNNNNNNNNNNNNNNNNNNNNNNNNNNNNNNCNNNNNTNNNNNNNNNNACTCTCCTCTGCTCTACCAATGGGNNNNNNNNNNNNNNNNNNYWTCWNNNNNNATGACGGAACGTTGNNNNNNNNNNNNNNNNNNAGTGTGATTANNNNNNNNNNNNNNNNNCNTTTCCNTCCCAANNNCCCCGTCGGCWCGAKCGNNNNNWWCATAANNNNNNNNNNCCCGARGGRGATTNNNNNNNNNNNNANNAAANGCACTCTATNNNNNNNNNNCGAAAAAATGCATAAGGACNNNNNNNNNNGCTAGTTTNNNNNCRWNNNNNNNNNACNAGCCCTMTAATCTTCAGGTCNCCNANCRTCNNNNNGNNNNNNNNNNNNNNNNARTGAWWANNNAGGGGCGCNNNATTAGATTATCGTTTNNNNNNNNNNGCNNNNNNNNNNNGGTNNNNNNNNYTGGGYWGAYNNNNNNNNTGWTMNNNNNGACAKNNNNNNNACARAGWNNNNNNNNNNNNNNNNNNNNNNNNNNNNNNNNCNACTACNGCCMTNNNNNNNNNNNNNNNNNGRAWGAACCTNNNNNNNNNNNGNGYCNNNNNNNNNNNNNNNNTGCGTGTGGNNNNNNCAGCAGGGTACGACYCGCCNNNNNNATAGACTNNNNNNNNTTANNTNNNNCNNNNNNNNNNNNNCCAGCTNNNNNNNNNNNNGNNNNNNNTCAGGGNNNNNTGRCGTRNNNNNNNWNGNATTNNNNNCACCAATWNNNNNNNTTTTCNACTRGKYGCRCCYNNNNNNNNNNNNNNNNGSTCGGGGGCAGNNNNNNNNNNNNNNNNNNNNNNNNNNNNNNNNTAATACAMTGACAGGNNNNNNGTWGACYAACAGTAATATCCNNNNNAAGAGTGACNAATACTCTTGATTCGNNNNNNNNNNTCACAGNNCNNNRTNNCCNNNNNNNNNTTTYTTCNNNNNCANNNNNNNTCTWCCAKAYAATNNNNNNNNNGCNTNNNNNNNNNNNTYYCRANNNNNRNACCYTGNNNNNACTTGCCTNNNNNCCAGGTNNNNNNNGGTTACYWRGTAGNNNNNNATAATCCCCANNNTTNTACCNNNNNACNNNNNNNNNNNNNNNNGGTANNNNNNNNNNNNNNNNNNNNNNNNNNTCCCARGNNNNNNNNNNNNNNNNNNACACGNNNNNNNNNNNNNNAYGAACATCAAACGGTGGNNNNNNNNNNNNNNNNNNNNNNNNNNNNNNNNCWNGGAGCCAGCNNNNNNNNGMRNNNCGTCANNNNNNNCNTTTNNNNNNNNNNNNAGGYCRTNNNNNNNNNNNNGACTCANNNNNNNNTTNNTKGAAKGWYATTTGCRNNNNNNNNNNNNNNNNNNNNNNNNNNNNNNNNNNNNNNNNTNNNNNNNNNNNNATNAMYTCTNNNNNNNNNNTCTNNNNNNNCGTACYAANNNNNNNNNGYCNNNNGCATANNNNNNYNNNNNNNCGATAGYGTKNNNNATANNNNNNNTGACTTTTYCYNNNNNNNNAGCATNMAAACANNNNNNNNNNNNNNNGACGNNNNNNNNNNNNNNNTYTTTGYGTNAYAAYCTNNNNNNRCGTCTCCNNNNNNNNNNNNNNNNAKGCCTTAYAYATGACGNNNNNGTTGMCATCATCNCTGCTCNNNNNNNNNNNNNNNNNNNNNNTNAMTCATTTTCCNNNNNNNNNNNNCCACTCGGCGRNNNNNNNNNNNNNNNNNNNNNNNNNNNNNNNGTATTATAATTCANNNNNNNNNNNAGTATANNNNNNNNNNNNNTCACCAKGACNNNNNNNNNNNNNNNNNNNNNGANTTANNNNNNNNGNTAGCNNNTCTCGAGANNNNNNNNNNNNNNNNNNNNNNNNNNNNNNGGCGCGACGAAGKGTNNNNNAMNTCTRYNNNNNNNNNNNNNNNNNNNNNNNNGYNNNNNNNNNNNACNNNNNNNNTNCNGGACGCCGANGNNNNNNNNNNNNNNNNNCTNNNNMSNTTNNNNNNNNNNNNNACCTNASCGNNNNNNGAGGNNNNNNGCANNNNNNNNNNNNNNNNNNNNNTNNNNTGAGNNNNNNNAKGACTGANNNCTCATNNNNNNNNGNNTTTNACACGNNNNNNNNNNNNNNNNNTCTNNSTNNNNNNNNNNNNNNNTGCNCASATNNNNNNNNNNNAANNNNNNCGYANTCTGRMACNCGATCTTCNANNNNNNNNNNNNNNNTGCCAAGNNNNNNNNNNNNNNNAGTATANNNNNNNNNNNNNNNNNNGCCNNNNNAGAARGTCGWMNNNNNNNNNNNNNAGCTACNNNNNNNNNNNNNNNRGARKCNGNCCCGGYNNNNNNNCACCACATTTNNNNNNTAANNNNNNNNNCGATAYTNCCTRNNNNNNNNNARAGWCANNNNNNNNNNNNNNNNNNNNNGGCAGTGCCGNNNNNNNNNNNNNNNNNNNNNATTYWWWNNNNNNNNNGNNNNNNNNNNNNNNNNNNNNNGCAAYWAWTTGGGTCAGNNNNNNNTCAGATANARCTNNNGTCTCCCKATCTCATAANNNNNNNNNAACCNNNAACNNNNNNNCNNNNNNNTGAGRAGGNNNNGTRNNNNNNNNNNNNNGCAAACGGNNNNNNNNNNNNNNNNCGACGCGNNNNNNNNNNNNNNNNNNCTCAGNNNNNNNNNNNNNNNNNNNNNNNNGNCCANNNNNNNNNNNNNNNNNNNNNTCKTCWNNNNNNNNNNNNNTGTTTTTTNNNNNNNNNCANNNNNNCCCTNNGCGGKATCGTACGCACAGANGGCGAACTAGTACAGGGNNNNTSTTCGGCATGACRAGNNNNNNNNNNNTAGTTGGNNNNNNNNNNAYGYGGCCTCCKMNNNNNNNNNTGNNNNNNNNNNNNNNNNNNNCNCGANNNNNNANCGNNNNNNNCCAGCTGTRNNNGACCATCTGANNNNNNTGACGTNNNNTAAACCNCNNNNNNNCTNNNNNNNNNNNNNNNNNNNNNARGNNNNNNNNNNNKANNNNNNNNNNNNNNNGATGANNNNNGCGCGTGCKMCATNNNTNNNNNNNNNNNNNNNNNNNNNNNNNNNNCCNNNNNNNNNNNNNNNNNNNNNNNNNNNNNNNNNNNNNNNNNNNNNNNNNNNNNNNNNNNNNNNNNNNNNNTGATNCGGSTAGAGTCCNNNRAGKGCNNNNNNNGTAATCCRATWCCCANNNYNNNNNNNNNNNNNNNNNNNNNNNNNNGCANNNNNNNNNNNNNNNNNNNNNNNNGCTCGGNNNNNNNNTCGCACTCAGKCCAGTCGNNNNNNNNATCACCTNCCACGNNNNNNNNNTTANNYNNNNNACTANNGAAGTNANNNNNNNNNNNNNNNNNNNNNNAGANNNNNNGTNAGYGACGTTACANGGTNTGAMNNNNNNNNNNNNNNNNTCTCCTAGNNNNNNNNNNNNNNNGNTTNACCTTAACNCCNNNNNGGGTMTACACANCCNNNNNNNNNNNNNCCYCNNNNNNNNNNNNNNNNNNNNNNNTNTGCAAANNNNNNNNNNNNNNNNNNNNAACAAANNNNNNNNNNNNNNNNNNNNNNNNNNNNAKGNNTTNGNNNNAYRTYYAAGNNNNNNNCGGTAGTCGTTNNNNNGAAANNNNNNNNNNGACAACTTCNNNNNNNTACTGTNNNNNNNNNNNNNNNNNNNNNNNNNTCTGCNNNNNNNNNNNNNNNNNNNNNNNNNNNNNNNNNNNNNNNNNNNNNATAAGGGGGCRNNNACTGANNNNNNNNNNNNNNNNNNNNNNNNNNNNNNNNNNNCTCTACGAACNNNNNNNNAGGTNNNNNNNNNNNNCACGTTSATTGCNNNNNNNNNRKTGANNNNNNNNNNNNNNNNNTGTGACTGAWTNNNNNNNNNNNNNANGGTNTNNNTARCANNNNNNNNNNNTCWWANNTCCGANNNNNNNNNNGRCCTGAGNGANNNNNNNGCNNNYTACCNATCGATGCCTTTCARGACGTNNNGCCTCNNNNNNTATRCTCCANNNNNANNNNNNNNNNNCCGCGAGTCGGATNNNNNNNTGGNNNNNNNNNNNNNNNNNNNNNAGNTSCNATNNNNKNAYNNNNNNNNACGCGGNNNNNNCCATGACCTTATYNGTGNNNNNNKATTKGRTGAAGYTCGRCNNNNNGCNCTTNAYGTTAKNNNNNNNNNNNNNNNNGCCNATAGANYANNNNNGGAACNNNNNNNNNNNNNNGGNSCTGGCCGNNNNNNNNNNNNNANATANNNNNNNNNNNNNNNCTTNCTCGGTCCCRATCAAATGAGKCTAAANNNNNNNNNNNNNNNNNNNANNNNNNNNNGGCAACGTCAAGNATGTCTNNNNNNNNNNNGGCATKNNNNNNNNCNCTCKGCTGGATNNNNNNNNNNNNNNNGACCAWNNNNNNNNNNNNNNNNNNNNNNNNNNNTTAACTGNNNCGNNNNNNNNNAGCTTGYAANCCTNNNNNCCACCNATNNNNNNNNNNNNNNNNNNNNNNNNNNNACAGCGAGTNNNNNNNNNNNNNNNNNNNGRTMRKNNNNNRMAYMNNNNNNNNNTTTAGTTTCCGCRTGNNNNNNNNNNNNNNNNNNNNNNCACGNNNNNNNCGCCCCGCNNAATCMTKTANNNNNNNNNAGNTGTATCYGACGNNNNTTACGANRTGKCTWTNNNNACGAAGACGCTNNNNNNNNNNNNNNNNNNTANAANTNNNNATNNNTATANNNNNNNGANACNNNNNNTGAYCGCNNNNNNNNNNNNNATNCGGGGTATCNNNNNNAACCSCCYYATRNNRCGNNNNNNNNNNNNNNNAANCCCCMATTGCCGGNGGANNNNNNCCCCGCYCCACCTGYGGANNNCGMMTNCANGTTGNNNNCACKNNNNNNNGMRTNNNNNNNTGTRGTGAWRTGANCANCTNNKCNNNNNNGCRTGTTCAGGCAGGARTCAAGCGCTNNNNNNNNNNGTGSRGACAAGNNNNNGTTNNTAGGAAAGCNNNNNNNNNNNNNNNNNNNNNNNNNNNAMYRTAAAAGAATTCCTACNNNNNNNTCCGWCTRTARNNCGCTRATRNNNNNNNCAACNNNNNNNNNNNNNNNNNNANCACGNNNNNNNNWNACCCTTTTAAAANNNNNNNNNNNAAWGAAANNNNNCCANNNNNNNNNNNNNNNNNNNNNNNNAATNNANNNNNNGTRAAGGGACNNNNYGRNATNNNNNNNNNNNNNNNGCGCTTANNNNNYCTGCGCCCTWAACAGATCNNNNNNCCGGGRRAAAGNCTGGCCYCATNNNNNNNYYCARNNNNNNNNNNNNCCTATAGTTGNNNNNNNNCGTACNNNNNNNNNNNNNNNNNNNNNNRGCYTNNNNNNNNNNNNTTTGTAGNNNNNNNNNNNNNNNNNNNNNNNNNNNNNAGCCANNNNNNNNNNNNNNNNNNNTCTGCTAANNNNNNNNTWRGNNCYGCAGTATTCTSTTGATACTGTGCATTGAGCMNNNNNNNNNGMCGGTGTNNNNNNGATGATTTYCKTNNTCACNNNNNNNNNGTAAACTGYGNNNNNNNNNNNNNNNNNNNNNGCNNNNNNNNCTAGTCCNNCGGTNNNNNNNNNNNNNCCGTTNCGNNTTTTAAAGNRTGTCNNNNANNNNNCCGANNNCCMGCCATCGCACTTAKTNNNACCATTNNNNNAGCTTGNGACGGCNCTTNNNNNNNNNNNNNNCNMAGCTTCCSTTGNCTCRAGNNNNNNNNNNNNNNNNNARGANNNNNNNNNNNNNCCTATMTCTAARGTGNNNNGGCCNNGNTTTCGAAGCACCGTAASGNNNNATTMYTTTTKTAACACGTTRAGCGTCATNNNNNNNNNNNNNNNAANNNNNNNNNNNNNNNNCCGCYRRNNNNNNNNNNNNNGAGACNNNNNNNNNNNNNNCACNNNNNNNNNNNGACGNNNNAYTAGCGAGCGGAACNNAACTTCCNNTGGGCAAGANNNTGCRCGCTNNNGNNNNNNAMAAGGGCTACACTGCATNRCTAACCNNNNNNNNNTACTGCCANNAAYNNNNNNNNACCATGCGCGTTKNNNNNNNAYCGSCNNNNNNNNNNNNNNNNNNNNNNNNCGTTAGCNNNNAGTGTTNNNNACCATNNNGNACCARYGTTGTAGNNNNNNNNNNNNNTCGGTACCTGTNNNNNNTGGGTCKNNNCCAACTCACNCGGCTCNNAYTATGCCGTKCNNNNNNNNNNAATTGNNNNNNNNNNNNNNNNNNNNGGAGGGGGGTGNNNNNNNGGCACGYCNAAAATNNNNNNNNNNNGNNNNNNNNNNNNNNNNNCCTCCTCYRGGGNNNNGTYGKCTGTTTTACCTNNNNNNNNNNNNWTNGATGGTATCTGNNNNNNNNNNASTNCTTRTATTATTTCNANNNNNNNNCAGCAACTWACTGGAGACNNNNNNNNTATGCCAAGKGGYTGMCNNNNNNNNNNNNARGKWCGTACAGTGYGYNNNNNNNNNNNNNNNNNNGTGMCKAGTTGANNNNNAATTTGAATTYRNANNNNNNNNNNNNNCTGAGANNNNNNNNCNNCTCGAAGNNNNNNNNNNNACNNGTWCNNNNNNNNNNNNNNNNNNNNNNNCCTNGTNNNNNNNGAAMATNNNNNNNCTTTGCACANNNNNNNNNNNNNNNNNNNCCCCCANNNNNNNCCNNNNNNNNNNNNNNNNNNNCAKNNNNNCCGAACNNNNNNNNNTANNNNNNNNNNNNNNNNNNNNNNNNNNNNNNNNNNNCGGYNNNNNNNNNNNNGATTTCNGTCCCTNNNNNNNNNNNNNNNNNNNNNNNNNNNCGACAGGTGCGCTNNNNNNNNNNAGATTNNNNNNNNNNNNNNNNNNGTAAGGAGTCTCRTGACACWCCNNNNNNRTTTCTAAGGNNNNNNNNNNNCAATTTGGANNNNNNNNNACWWAAACGGNNNNNNNNNNNNNNGGCCGRTNNNNNNNNGCAAATNNNNNNNNNNNYYNNNNNNNNNNNNNNNNNNNNNRSMCTGYCYTWCACACCTNRTYGNNNNNNTTNNNNNNNNNNNNNNNNNNNSCGCTNNNNNNNNNNNGANNNNNNNNRCCNNCNTNNNNNNNNNNNNNCANNNNNNNNNNNNNNNNNNNNNNNTTAGCGNNNNNGGTANNNNNNNNNNNNNNNNNNNNNNNNGNCCGGNNNNNNNNNNGCTATCGTAGGTNNNNNNNNCAANNCNNNNNNNACCGTCAGGTATTCKAGYMANNNNNNNNNNNNNNACCACGAATCGCNNNNNNNNNNGYTAGCGGNTTCKCRTCGGTNTNNNNNNNNNNNNNNNNNNTCTACGGTNNNNNNNNNNNNNGRSRCNGTNAGNCGAAANNNNNNNNNNNNNNNNNNNNNNNNTNNTTTGNNNNNNNCGYCTKTNNNTACTGCGNNNNNNNNNNNNNNCNNNNNNNNNNNNNNNNNNNNNNNCANGGGCNNNCATANGNNNNNNNNNNNNNNNNNNNNNNNNNNTTCACTNNNNNNNNNNNNNNNNNNNNNNNNNNNNNNNNNNGCRCMTNNNTGRNACCCMCANNNNNNNNNNNNNNCCCNNNNNNNNNNNNNNNNNNCCAGGYNNNNNNNNNNNCGTAAGTAGANATGCMTNNNNNNNNNNNNNNTATNNNNNWTANNNNTCYRCNNNNNNNNNNNNNNNNNCGGTAGNNNNNTGCNNNNNNNTNANNNNNNNNNTAMMGATGGMTYTTNNNNNNNNNNNNNNNNNACNNNNNNCRTNNNNNNNGCGWTRAYNNNNACNGNNNNNNNTCTTNNNNNNNNNNNNNNNNNCGNANNNNNNNNNNNCGCCCAAGTCGARWNNNNNTNGCNGNNNNNNNNNNTRTGCGARNNNNNNNNNNNNNNNNNNNNNNNNNATTGTACAAGNNNNNNNNNNYCTCTRNNNNNGNNNNNNNTNSTGNTGTMGGNNNNNNNNNNNNNGCYCGTGNNNNNNNNMTCYAAGSNNNNNNNNNNNNCGAGATCGNNNNNNNNNNNNNNNNNNNNNNNNNNNNAGGRCAGATGYAMTRYTATGAGAGTNNNNNNNGGCTCANNNNATTCSTTGNNNRATNNNGTTCGCATTANNNNNNNNAGGNNNNNNNNTGGCMATANTCNNNNNNNNNNNNNNNNNNNNNNCANNNNNTWTANNNNNNCTTCANNTTTNTCNNNNNNNNTNAMCCNNNNNNNNNNNNNNNNNGNNANNNNGCTAAGYAGNNNNNNNNNNNNNNNNNNNNNNNNNNNNNNNAGTAACNNAGCGACAATAYTRRTGNTGGCRNCGTYCCARTSCACGCAACNAGANTACAATACGGACTGATNNNNNNNAANGNCNNNNNNNTARCGTATRKCTCCGNNNNNNNNCTGGGAGGGCCAATAANNNNNNNNNKMTAGYCTTAATTGCCATTTAGMATNNNNNNNNNNNNNNTCYANNNNTTTACANNNNNNNNNNNNNNNNNNNNNNNNNNNNNNNNNAATTCRGRGAGNNNNNCTAAGTTGAGSMGTMGNNNNNNNNNNNNNNNNNNCCTAANNNNNNNNNNNNNNNNCTNNCWNNNNNNNNNNNCCNGYGACGAANNNNNNNNNNCAAAAGNNNNNNARWGGANNNNNNNNNNNNNTARNNNNNKTYGACGYCTNNNNNNNYYGNTCNATNNNNNNNNNNNNNNNGAGCGNGGAACGGTGYTNNNNNNCCGCAGGRCAKWTGCTGNNNNNNNNNNNNNNNNNNAAACTGNNNNNNNNTCANCGNNRGCAASNNNNTAAGTCCCTRATAAAGTGTTYAGMAGNNNNNNNNNNNTGCCTNTNTCNGCACGTWAGGTACTNNNNYGRMCGKNNGWNNNNNNNNNCGACGGGNNNNNNNNNNNTCACNTCCTGTCCCNGNNNNNNTGGCCACCTCACTTATGTTGCCCGCGRCTAGNNNNNNNNNNNGACYGTGGCYTTTTGCCNNNCCGCTTACGACRCGTGACANNNAGGNNNNNNNNNNNTTYACAAGGGAGTTTTTCKMAGCCATTCRAATTNNNNNCTTTTAAGTATTNNNTNNNNNNTAWCCCAGTATNNNGACCTNNNNTTTTNNNNNCCCTACTGAGNCGCNNNNNNNNNNAAANNNNNNNNNNNCNACACYCTNNNNNNNNNCRTMGCGNNNNNNNNNNNNNNNNNNNNNTCCATANNNNRRMACTYNNNNNNNNNNNNNNNNNNNGATTCMTCGNNNNNNNNNNNNNNNNNNNNNNNYNATNNNNYANTCTNNNNNNAATYCANRGMGRANNNNNNNNGAGTGCATTCATCGTANNNNNNNNNNNNNNNNNNNNNNTACTTGAGGNNNNNNNNNNARRAAKGTWNNSAACATTCNNNNNNNNNNNAATNNNNNNGACGCANNNNTTKGANNNNNNNNNNNNNAACATNNNNNNNNNNNNNWRCGTKNNNNNNNNNNNNNNNNNNNNNNNNNNNNNNNNNNNNNNNKYGAACTGTGATGCAGCCANNNNNNNCGNSCAAANNNNNNNNNNNNNNNNNNNNNNNNGAAGAGGGRNNNNNNNNNNNAGTCCCTNNNNNNNNNAACCTGTGARRCGNNNNNNNNNNNNNNNNNNNNNRASYNNNNNNNNNNNNNNNNCYTGCCTNNNNNNNNNNNNNNNNNNNNNNNNNNNNNNCANGTYGGYYCAGCGTGGATGNNNNNNNNNNNNNNNNNNNNNNNNNNNNNNNNTANNNNNNNNGKGGTTGCANNNNNNNNNNNNNNTNANCNTGGAGANNNNNNNNNNNNNNNNGGGCANNNNNNNNNNNGCATNNNNNNNAYRCAGCCCAGNNNNNGNTTCATNNNNNNNNNNNNNNNNNNNNNNNNNAGATCCMNANNNKGGTTTRCATTNNNNCNAACNAATNNNNNNNATCNNNNNNNNNNNGAGCNNNNNNNNNNNNACAGAGAGAAAACTNNNNNNNNNNNNNNNNNNNNNNNNNNNNNNNNNNNNNAGTGRGGAATCNNNNNNNNNNTRCGTAAGACTAAGGATTGTGNNNNNNNNNNNNNNNGTNTCGGAGNNNNNTGGAACCAAANAMRGCTTGANNANCNNNNNNCCNCANNNNNNNNNNNNNNNNNNNNNNNMGGACTCNNNNNNNNNNNNNNNNGNGACCNNNNNNNNNGGATMCNNNNNNNNNNNNNNNNNNNNNNNNNNNNNNNNNTNNNNNNNNNNNNNNGNTNNNNNNNCKKGCTTGGGAGCAGTGTNTAAGNNNNNNNRCTCTGGCYCANNNNNNNTTTTANCACAAGCCNNNCACGCTAANNNNNNNNTYAAGAGRKTTNYGCCNGTCCAYTNNNNNNNNANGCNTACNNNNNNNNNNNNNTRTTTTTNNNNNNNNNNNNNNNNNNCWGNNNNATCACCTTGTNGAGCTNCGCATTAATCNGTCTCNACNNNNNNNNNNNNNNCCWNTATACYGNGSATGYNAWNNGAMTCGNCANGNNACKATGGTTAAGCCATATNNNNNNNNNNNACCGGACCGAGTAGCTCNNNNNNNNNNNNNNAATGAAASGCNNNNNNNNNNTYTNNCGCAGAANNNNCCACTTTAWACGNGGGGYTCGCGTWNKCMAACCYCAAGTGCAGYNNNNNNNNNNNTAATACGCGGTKNGNNNNNTTTGAGNNGGNTCAAGCTAYGTNNNNNNNNNNNNNNNNNNNNNNNNNTTACGGACTTTYCNANNAAGCTACGCNNNNNNTACCGCGCGGAGCACGYSNNNNNNRYGTATACRGAGNNNNNNATCGNCNNNNNNNNNNNNGTCANNNNNNNNNGTRYCNNNNNNNNCTGGCTCNNNNNNNNNNNNNNNNAATATANCNTACGNNNNNNNNNNNNNNNNNNNNNNNNNNNNNNNNNNNNNNNNNNNNNNNNNNNNNNNNNNNNTTGTTANAAGNGRCTNNNNNNNNNNNNTTCKTNNNACGCGANNNNNNNNNNNNNNNNTCGCGNNATMNCCTCAGNNCANNNNNNNNNNNCCNGNNNCCTCNNNNNNNNNNNNNNCCGAGCCCCNNNNNNNNNNNATTCSCGGTCGNNNNTGTGCTAAGCCTRGNRGCGCCNNNNNNNNNNNGGYWGWAAGTGGCGGTTCTCCAGCTCAANWWCMGCGTRAYKTWAGCGTTCGNNNNYNNNNNNNNNNTYSNNNNNNNNNNNNCTNGNTCTCCCRNNNNNCACANNNNNNNNNNGACCNNNNNNNNNNACAGCTASNCGNNNNNNNNYTWRGGCGATCCTNATTGCAGATTGGTNNNNANNNCGNNNNATNNNNNGCTGWYGCTNNNNNGCTCCCTNNNNNNNNNNNNNNNNNTMATGGTNNNNNNNNNNNNCTTTAGCCNNNNTACRNNNATGACGNNNNNNNNNNNNNNNNNNNCATAGGGCAGGATAGGGCANNTGGACGGRAACAWGNGTCNNNNNNNNNNNACATCGGCGACGTTGGGGNNNYTTTGTTGNNNNNNNNNNNNNNNNNNNNNNNNNNNNNTCTSWGTGTCRNNNNANNNNNNGTGTNAGAGAAARYNNGNNNNNNTTACRGGGYATGWRGTGMATAGGTNNAGGCGNNNNNNNNNNNNNNNNNNWNNNCGTNNATNCGTNNNNNNNNNNNNNNNNNNNNNNNNNNNNNNNNNNNNNCNNNNNNNNNNNNNNNNNNNGTGNNNNNNGANNNNACCGTNNNNNNNNNNNNNNNNNNNTGACACGNNNNTTGNNNNNNNNSGTCGGYACCCNNNAANNNNNNNNNANNNNATKYCRWWATGTRAATTACWNNNNNNNNNNNNNNNGGGNNNNNNACGTCCATATTNMNTNNNNNCGTCNNNNNGNNNNNNNNNNNNNNGYATNNNNNNNNNNNNNNNNNGNNNNNGGACCGTMCRCNTCGNGCCCCACCTTCTACATGATGYTTTNNNNNNNGCCCRGRAGYNNNNNNNNGGCACTCCTTNNNNCTCATAAARCGANNNNGGANNNNNCACCAAGGNNGNNNNNNNNNNNTTTTTCAGYCWCRANNNNNNNNNNNNNNNNNNNNTTYASCGTAAGGACACRGGCTRTNANAGKNNNNNNNNNNNNNNNNNNNNNNNNNNNNNNNNNNNNNNNNNNNNNNNTATNCNNNNNTGCCNNNNNNNAGGGGCNNNNNNNNNNNNNNNNNNCTGGGNNNNNTTGNNNNNNNNNNNNNNNNNNNNNNNNNSTGAATTGGCTNAANNNNNGCCGNCNTNNNNNNNNNNNNNNNNNNNTGTNNNNNNNNNNNTNNNNCNNTACSGGGAAACTNNNNAAGYCTGNNNNGCAGCRTACCCGACCTNNNNNNNNNCATNCCGGCMGCTCCTGCAGNNNNAGCACGGCATTCTAGNNNNCAGNNNNNNNAYRRRGACNTNNNNNNNNNNCTNNCSTTNNNNNNNNNNNNNNNNNNNNNNNNNNNNNNNGTGTATTCNNNNNNNNNNNNNNNNNNNAMANNNNNNNNTCTCNNNNNNNNNNNNNNNNTMRRANNNCCCGTACGAANTTGNAANNNNNNNCGNNNNNNNNNNNNNNNNNNNTKNWAATNNNNNNNNNNNNNNNNNNNNNNATCAANNNNNNNNNNNNNNNAGAGCCNNNNNNNNNNNNNNNNNNNNNCGCGNYTATCGNGAANGNNNNNNNNTYTCANNNNNNNNNNNNTWYARCNNNNNNNNNNNNNTGTRTKCAAGTTTCCCAKACGACACAGAAGGTNAGTCTNNNNNNNNNNTCTCCTTNAAARCTGAGTCTTTAKATGNNNNNNNNNNNNACTGAMMNAGTCRCWTYANNNNNNNNNNNNNNNNNNNNNNTNNNNNNNNNNNNNNNNNNNNNNNNNNNNNNNNTAAACNNNNCYSYRTNNNTGCTNNNNNNNNNTGTTAMTGTMNNNNNNNNNNNNNNNNNNNNYANNNNNNNNNNNNNNNNNNNNNNNNGNGCTAGTATYTCGTYCCNNNNNNNNNNNNNAANTNNNNNNNNNNNANNNNNNNNNNANNNGTGGCCRYGGAAAANNNNNNNNNNNNNNNNKCAAARGANNNTYGGNNNNNNNNNNCTYGTACCNNNNNNNNNNNNNNNCCTCTGNNNNNNNNNNNNNGGTGWRWCNNNANNNNNNNNNAGNNNNNNNNNAGTTTCTGTTANNNNNNTACAGCTTNNNNNNNNNNNNNGGGGAGCATTNNNNNNNYYCACGTCNNNNNNNNNNNNNNNNNNNAACNNNCTGTTTTGAGTACMTGAGGNNNNNNNNNNNNNNNNNCRATTNNNNNNNNNNNNNGTGNNNNNGGAAGNNNNNNNNNNNYTCATCANNNNNNNNNNNNNNNNNNNNNNNNNNNNGGTTANYTMTGCTCCNGGCCYTGNNNNTATCNNNNNNNATCNNNNNNRTRCCGKCTTGGANNNNNNNNCACCNNNNTTACCCCNNNNNNNNRGGGWCNNNNNNNGGTGACCAGNCCTACAANNNNNCNCCGGAGANNNNNNNNNNNNNNNNNNNNNATATGGTACTKNNNNNNNNATATTGGNNNNCCGATAAGANNNTCTCCGCCCYRNNNNNNNNNMCNNNNNNNNTAGTCGNTGACNNNNNNTGATGNNNNNNNMGANNNNNNNNNNNNNNNNTGYYYCCRTGWCRCCNNNNNNNNNNNNNNNNNNNNNNNNNNNNNNNANGCGCNAAGGRKGTAGCKGGMYCNCGNTCTGARWMTNNNNNNNNNNNNNNNNNNNNNNNNNNNCANNANNNNNNNNNNNNNNNNNNNNNNNNNNNNNNNNNNNNNNNNTAGAGGTNNNNNNNNNNNNGCTCGWGNGGNCNNNNNNNNNAANTACGKTTAKCARYTNNNNNNNNNNNNNNNNNNNNNNNNNNAYTYTCNNNNNNNNNNNNGASCNNNNNNNNRYCAGGGAGAAGTGGTNCAAATTAYNNNNNNNNTCWAGNNNNNNNNNNNNNNNNNNNNNNNNNNNAWTCCANNNNNNNNNNNNNNCKAMGGAKMATCTNNNNNNNNNNNNNNNNNNNNNNNGTATKANGSGTGGGNNNNNNNNNNNNANGRTATYAYNTNGTNNNNNNGGCGCTGNNNNNNNNNNNNNNNGARNNNNNNNNNNNNNNNNNNNNNNNNNNNNTTTTTTNARCYTCNCNNNNNNNNNACAYNNNNNNNNNNNNNTTTGCACACCGATTTAGCAGCACGTCGTTCGTNNNNNNNNNNCGCNNNNNNCGTCCACNNNNNNNNNNNNNNNTCAAGCNGTNNNNNNNNNNNNNNNNNNNNNNNNNNNNNNNNNNNNNGWCNNNNNNNNNTYNATANNNNNNNNNNNNNACCNNNNNNNNNNNNNNNNNNNNNNNNNTRCYNNNNNNNNNNNCTGCAATTAGTTNNNNNNNNNNNNNNNNNNNATYGGCYNNNNNNNNNNNNNKCANYCAGTNNNNNNNNNNAGGAAGRKNNNNNNNNNNNCCTNNNNNNNNNNNNNNNGCAAAGCNNNNNNNTGNCNNNNNGATANANNNNRYGGCACTCCACNTTTTCGTGCKGNNACNNNNNNAATTCGGAGGNNCATCNCNCACNNNNNNNNNNNGGNANNNNTGNTATATAGCATCCNNTNNCSNNAGANNNNANGGNTTNGRAGAGNNNNNNNRTGGTCNCCTNNNTAACATANNNNNNNNNNGGTCCGNNTGGATNNNGTCCGGWATATNATTGCGNNNNNNNNNNNNNNNNNNNNNNNNNNNNNNNNNNNNNNNAGYGNNNNNNNGGNNNNNNNNNNNNNNNRGCNNNNNNNNNNNNNNNNNNNCGACTGGSAAANNNNNNNNYTAACANNNGGGCNNNNNNNNNNNNNNNNNNNNNNNNNNNNTANNNNNNNNNNWARNNNNNKCTYSKTAYTACTAGRCGCAACCNNNNNNTGCAGANNWTCACGNNNNNNTTAYGCNNNNCGNNNNNNNNNNCGTAATATTCTGGTTGRCCAGYANNNNNNCGAANGYAGCANNTGGCCNNNNNNNNNNNNNNNNNNNNNNNNNNNNNNNCTNTNCNGCNNNNNNNNNNNNNACYCGNNNNNNNNNNNYCATATACGAGGWCGNNNNNNNNNNNNCANNNNNNNNNNNNNNAGGTTNNNNNNCANNNNNNNNNNNNATTTGRNNNNNNNNNNNNNNNNGTGTTGTCSANNNNNNNNNNNNNNNGAGTKNGTGTTAMANNNNNATGNTCTAGACANNACNNNNNAANNNNAYATAGACMNNNNNNNNNNKTCWANNNNNNNNNNNNNNNNNNNNGAGCATAGCCCGNNNNNNNNNNAGNTMCCTATAGGCNNNNNAATAAWTAYCWRRNNNNNNNGANNGACTCGKCRYNRTGCTTGCTTGYTTTGNNNNNNNNNNNNNTTCCCCGTCCTNANNNNNNNCRASTCARTANNNNNNACGGCNYGCWYYNNNNNNGGGACTCTYAAACNNNNNNNCTYNNGYGCTTGNNNNNNCACGTATTTTCTCCAAATCGATWCCGAACNNNNGTNGGTAGTANTTNNNNNNNNYGCGAYAGNNNNNNNNNNCACMYNAAAYAMAACCTNNNNNNNNNNNNNCNNNNNNNNCNAGGGTRCNGCAAACNNNNNNNNNNNNNNNNNNNNNNNNNNNNNNNNNNNNNNNNGAACTTCGCCNNNNNNNGNNNNNNNNNNNNNNNNNNNNNNNNNTAGGNNNNNNNNCCANACYCTTGCNNNNNNNNNNNNNNNNNNNNCCAAANNNNNNCACGAAAGTTMSKKNNNNNNNNGTTCCACAGCCTNCANCNNNNNGTGANACNNNNCGACGTGTGCACCATCRMTGNNNNNNNNNNNNNNNNNNNTRGGCNNNCNNNAGAGGGTGNNNNNNNNNNNNNNNNNNNGAAGNNNNACNNAGGCNNNNNNNNNNNATCGRCATATGATNNNNNNNATGANNNNNNNNNNNNNNNNNNNTGRWTGTTATAACANNNNNNNNGRNNNNNNNNNNNNAACNGRYKNNNNNNNNNNNNNNNNNNNNYTTCGRCANNNACNNYGCGGTNNNNNNNNNNNGMTCYANNNNNNNNNNNNNTTNRGANNNNNNNNAYNNNCAGCAGCNCGNNNNNATCACRCAATTCMACTNNNNNNNNNATTGATGGNNNNNNNNNNNNNNNNNNNNNNNNNNNNNNNNYGGGGCGYGAAAGNNNNNNNACSCACNNNNNCMGGGNNNNNNNNNNNNNNTATTGGTAGTCGAGTAGSGGGCNNNNWTCATGACCTGNNATAGAAAAANCTYYATNNNNNNNNNNCWTACGCGNNCAYCGMNNTGNTCCACNTGCTNGAYCTTAACCCATAATNNNNNNNNNNYATTTCYAAGANNNGCAGNNNNCCAKTYGGNNNNNNNATCTACAGSATTTGAANGTATTRGNNNNNNNNNNNNNNGAGGCAGAGCCAATNATGCNNNNNNNNNNNNTTAGGNNNNNNNCNNNTTTGTAANNNNNNNARANNNNNNNNNNNNNNNNNNGTCANNNNNNNNNNNCANNNCACNAGNNNNNNNNNNNNNNNNNNNNNNNNNNNNNNNNGCNNNNCCCCGTGNNNNNNNCWGAGNNNNNNNNNNAGCNNNGTTNCCGGGGACANNNNNNNNNNNTTTGCGGANCNGACACAAGCCGCGNWCAATNANNMNNNNNTGGAATAATATSSTATTCATGTGGGCCGANNNNNNNAYNNNNNTCWCNNNNNNNNNNNNAGACTNCAMNGGTCACCCTAACGGTCCAGGNNNNNNNRRACNNNNNNNNYTGTTCRNNNNNNNNNNKTMTGGMRNNNNNNNNGATRTGNNNNNNNNNNNNNNNNNNANNNNNNNNNNNNNNNNNNNNNNGTCGTGTNNNNNNNNNNNNNNNNNNNNNNNNNTGGCAGNNTTNNNNNGTACAAGTTCKNRCRAGGATCTGNNNNNNAGGTGNTCGCTANNNGATNNNNNNNNNNNNNNNNNNATTAGGGTNNNNACCCCGNNNGACTGATATTGTGCTTTGTTRCNNNGNNNNNNNNNNNNNNNNNNTCTNGGTTTACNNNNNNNNNNNNNNNNNGCCNNNNNNNNNNNNNNNNNNNGTRCCRAATCKNNGNNNNNGAAGCTNNNNNNNNNNNNNNNNNTCNNRRCTCNNNNYAAACCNNNNCGGTAANNNNNNNNNCCYGTGACTCTNNNNNNNNNNNNNNNTKANNNNNNNNNNNNNNNNNNNNNNNNNATGTNNNNCCGGNNNNNNNNNNNNNNNNNNNNNNNNNNNNNNNNNNNWGGGYARWNNNNNNNNNNNNNNNNNNNNNNNNNNNNNNNNNNNNNNNNNGGGNNNNNNAGACGATTYCATGTCYNNNNNNNNNNNNCATTCCAAGGGANNNNNNNNNNNAMRATAGNNNNNNNCGGYTYTNNNNNNNNNNNNNNNTRMTNNCNCTATCNNNNNTRGGRCGGTNNNNGNCCAGCCGGGANNGRCAACYAGATTNNNNNNKRGCATACGGNNNNCCTTGTATTTNNYGCTNYWTKNNNAGNCGTCGGNCANTWMGCATGNNNNNNNNCGTTNNNNNNNNNTAGAARCTNNNNNNNNNNNNNNNNNNNNNNNNNNNCANACCANNNNGACCNGTATNNNNNNNNNNNNNNNNTACKRNNNCTCCCTYTAAYNNNNNNNNCNNNNNNNNGCMGWMAGYGATTCTCCCTNNCTTNNNNNNNNNNNNNNNNNNNNNNNNNNNNNNNNNNNNNNNNACGANCGNAGGAAGGANGAGCGYCCAAAANNNNNATGACNNNNNNNATATGCCCNNNNNGNNNNNNNNNNNNNGGGCGTTTGAGTNNAAAANNNNNNNNNNNNNCGNNYNNNNNNNNNGMAANGCGGNTNGAANNTNNNNNNNNNNNNNNNNNNNNNNNNAACNNNNGCCCCGGGTTGACWGYCANNNNNNNNNNNNNNACATTNNNNNNNNNNTYGNNNNNNNNNNNNNNNGCTATGGNNNNNNACCGTTCNNNNNNNNNNNNNNNNNNNTACNNNNNTATATNNNNGTAAACNATTCCCRTNCNGANNNNNNNNAAGANNNTGAAACCNNNNNCGCNNTCMNNACGTGNNNNNNNNATTNYCCTGRNNTYGANNNGTNNNNNNGTTTTTGCWCNNNNNNNNNGCCTKTTGARANNNNNNNNNNNNNNNNNTNATMNGRGGGANNNATNNNNNNNNNNNNNNNNNNNNNNNNNNNNNNNNNNNNNNNNNNNANNNNNNNTGTTAANNNNNNCTRNNNNNNNNAAGGAAGMTTAGAACACGTCKNNNNNNAANGAANNNNNCMNNNCGNNNNNNNNNNNNNNNNNNATTNNNNNNNNNNNNNNNNNNNNNNTRCTAWACATCCNNNNNNNNNNNNNNNNSAAAGATACGMNNNNNNNNNNCYTYGGNTTAGGGNCNNNNNNNNNNGCGNNNNNNTCACCCASGGNNNNNNGAGCCANNNNNNNNNNNNNNNNNNNNCACANTRTCTNNNKSYRNNNNNNNNNNNNNNNTTTNTGNNNNNNNNNNNNNNNNNNNNNNNNNNCATGCRNGGCTANNNNNNNNNNNNNNNNNNNNNNNNNNNNNNNNNNNNNNNATTGTGKGGGCNNNNNNNNACAWWGGCTCNNNNNNNNNNNNNNNNNNNNTGANNNNCCGNNNGACCTACAANNNNNNNNNNNNNNNNNNNNNNRKTGNNNNNNTTATCATGTNAYNNNNNNNNNNNNNNNGNTCCGRRCYCNCCNTANNNNNCCTACNNNNNNNNSYGWNACGGCNCNNCCNGCCGTANNNNNNNNNNNNNTCAAGCNCYYCTTGGTNNNNNNNNNNNNCCTCTCCGGTAGYTCRCYACNTNNNNNNNACATCTGNANNNNNNNNNNNNNNNNNNNNTCNNNNNNNGNNNNNNNNNNNNNNNNNNNTNNNNNCAGGGGGNNNNNNNNNNNYSGACNNNACAAANNNNTGACACANNNNNNNNNNNNTNANNNNNNNNNNNNNNNAATCGYCGNNNNNNNNNNNNNNNNNNNNNNNNNNCNNNNNNNNNNNNNNNNNNNNANYCRWTGAGGGRANNNNNGAACATCATAACAANNNNNNNNNNNNNNNNNNNNNNGCANNNNNNNNNNTCCGNGACAGTWGNNNNNNNNNTCGRAYANGCRNNNNNGCSGAGNNNNNNKCCGTNNNNNNNCATCTAGRATYGNNNNNNNNTCTCNTCGNNNNNNNTTCTCAACGNNNNNNNNNNNNNNNNNNCATTTATAACNNNNNNNNNNNNNNNNNNNNNNTGACNNNNNTRGRNNRACNNNNNNGCTAGCWNNNNNNNRTCNNNNNNNNNNNNNNNRTTAGACWCTTNTCANKGGGTGTGNTNNNNNNNNNNNNNAGTTGGCNKYCMNNNNNNNNCCCTTCTCGTTAGGYWAGCNNNNRNAGAGNNNNNNNNNNNNNGNTCCCGMTGTNNNNNNNNNNNNNNNTCSTGGNNNNNNNNTMRCGTTCNNNNNNNNANTAAGNNNNNNNNTSGNTTNNNNNNNNNNNNNNNNNNNNNNNWATAACACTCATWTGNNNNNNNTGAWGNNNNNNNNNNRCGNACTAAANNNNNNAGCCTTGACCANNNNNSTCCARCNNNNNNNNGAGCWCNNNNNNNNNNNCNYGNNYGANNTATTAAGNNNNNNCGCNNGGCGTYTCNNNNNNNGNMYCRRCKTCGARCNNNNCRNTYTACGATKARNWTAYTCTTTCNNNNNNNNNNNCGGCRRSNTANGACCNACNCNNCYNTNGANCNGMGCCTNNNNNNNNNNGKTAYTNNNNNNNNNNNGACNNNNNNNNNNNNNNNNNWNNNNNNAAAWTNNNNNNNNNNNNNNNNNNNNNNNNNTCTGGTAANNNNNNNNNNNNNNNNNNANKCAAACCWNNCRGTCTNCATGATATTAACCCYCTCTCNGCAANNNNNAATTGCCTANNAAYCGCTTNNCCACACCTAAAAGACCCCGACNACNGYGCTTTNNNNNNNNNNNNNNNNNATGTYCCAAACGCNNNNNNNGCCCTTCTCCACNNNNYARNNNTTCAGTATNMAGCCAGNNNNGACTCGGGCNTMTMATAMCGWATANNNNNNNNGGGSGATMNNNNNNCAANNAAGNTCNNNNNKGTGCGATGCGAGAATCNAGGACTTNTGGAGGATCTSAARARATACCAAACANCTGTANNNNGTCAAGCTCNNNNNNNTTACANNNNNNNNNNNNNGCCTTNNNAAGCGAGTRNGNCCNNNNNNNNNNNNNTTANNNNNNNNNNGTCGCGRATNNNNNNGNNNNNNNNNNNNNGGARWGNNNNNNNNNNNNNAGTTCGNNNNNNNNNNNNNNNNNNNGTNTNNNNNNNNNNNNNNNNCATNNNNGGCGCGTACATTTATACCCCNNNCNCTCTACCRANNNNNNNNNNNNNNNNNNNNNCGGGYAAGTGTCGGNNNNNNNNNNNNNNNNNNNNNNNCACTAAGGGCNNNNNNNNNNGGGNNNNAACTKCGCNNNNTAAACATTGNNNNNCCTCGCAGRAAKKCAAYYTRTCNNNNNNNNNNGCGGATGAWAGNAGYNNNGCGCWNGSNRGGRGNNNNNNCGAACNNNNNNGAGNNNNNNNNAGGYWNNNNNNNNNNYAWANNNNNNNNNNNNNNNNNNNNNNNWGCAANNNNNNNNNNNNNNNNCTCAAGCWYTANNNNNNNNNNNNNNNNANCTANNNANSCCGNNNNNNNNNNNNNNNNNYACTCANNNNNNNNAGACCGGNNNNMCGYGAGGGACNNNNNNNCNTGCNNNNNNNNNNNAGGGGTTATTATAGTYNNTCRTGAYARCGSGTGGGCGTGCCTCACCAGANNNNNGGRCACTCTAGYTCACTAGGGGGNNNRWTGGTNAGGACAGGRCGACNNNNNNYGGGNTTCGNGNNNNNNNNNNNNNNNNNNNNNNNCNCTCTTTGAAAACGNNNNNNNNNNNNNNGYCCGWGNNNNTTNNNNNNNAATGNANNNNNNNNCTGANNCACNNNNNNNTCCACCAAAANNNNNNNNNNNNNNNNNNNNNNNNNNNNWNNNNNNAAAGTGTGCGNNNTTYNTTNNNNCNTGCACANNCACTCAGGNNNNNNTNNGNGTGAGCATTCNAATNNNNNNNANNNNNNNTCWNNNNNNNNNNNNNNNNNAATTYNNNNNNNNNNNNNNNNNNNNNNNNNNNNNNNNNAGGGANNNNNNNNNNNNNTCNCTNNNNNNNNNNNNNNNNNNNNNNGGCANNNNNNNNNNGANTTNATYCNNNNNNMAATANNNNNNNNNNCGNNNNNNNNNNNNNNNAATNNNNNNNNNNNNNNNNNNNNNNNNNNCKYNNNNNNNATGCCRNNNNNNNNNNNNNNNNNNNNNNNTTNCGTTNNNNNNCTGTGCTAWCNNNNNNNNNNNNNNNNNNGANNGTNNNNNNNNNNNTNNNTCACAAAGAGRCGAGGGTTGAGCTNNNNNNGTNNNRNNNNNNNNNNNATCCTCCCGNNNNNNNNNNNNNNNNNNNNNNNNNNNNNNCRGCYGGCYRCAAGYNNNNNNNNNNNNNNGTGTCCNNNNNNNNNNGGTAGCTGGTGMANNNCASNNNNNNGAYAGNNNNNNNNNNNNNNNNNNNNNNMCRYTNNNNNNNNNNNNNAAATNNNNNNNNNNNNNNNGCCGTTGNNNNNNNNNNNNNNNNNCTAAGCNANGCTNNNNCACGNNNNNNNNNNNNNNNGTNNNNGGTATGCNNNNNNNNNNAGGACNTYGCNNNNNNGCNTCGYGTTGCACTAYNNNNNRGANNNNNNNNNNNNNNNNTTCNCNCNNNNTNNNNNNNNNNNNNNNNNNNNNNNNNNNNNNNAAAGNNNCTCNNNNNNNNCGGCNNNNNNNNNGCNNNNNNNNNNNNNNNCAATNNNNTRCNNNNNNNNNNNNNNNNNNNNNNNNGTAGTCTGGNNNNNTTCGTGATGANNNNNNNNWCTATCCKCGCYCMCNNNNARCNNNNNNNMACGKCGKTCCACNTTGGTTMNNACAGRGAGNNNNNNNNNNAAGNNNNNTMTTTCTGTGATTTGGCACNNNNNNNNNNNNNNNNNNNNNNNATNCCNNNNNNNNNNTATAACATSTGTATGNNNNANKACTGCCGWGGGTYTTGTGACCGCTNNNNNNNNNGYNNNNNNNNNNNYRTCTTGNNGGCNNGCTGGNNNNNNNNNNNNKNAYRCCRMATNNNNNNNNNNNNNNNNNNNNNNNNNAGNNNNNNNNNNYACCTNNNNGGCTCTGTNNNNNTGNGNNNNNNCGCRMTCTTACWTSACNNTCTTAGCCGNTNNNNNNNNNNNNNNNNNNNGTRRGAGGCCYCTGCTATNNNNNNNNATGNNNNNNCNWCYACANNNNNNNNNNNNTNNTCGTCTCTGAGNACTCNNNTCYGNNNNNNNNNNNNNNGTGGWNNNNYATTGACTTGACGCGCGCGRTACYCCCNTNGTATYYCATCTKTTNNNNRYACSAGGANRTGTAGYYANNNNNNNNNCACTTCAGCNNNNNNNGNGNNNNNNNNNYGTGTAMYATANNNCAACRTTCTCRTRTCGCCAGCNNNNTCRCTACATCNNNNNNNNNNTWGCWNNNNNNNCGTNTTKACSACTGAGGGCNNNNNNNNNNNNCGTNNNNCNNNWGYGCTACCTTCTTTCTNNNNNCCAANNNNNNNNNNNNNNNNNNNNNNNGAAANNNNNNNNNNNAGNANGACGNGTTGNCGWGAAANCYACTCGCNNNNNNNNNTTNCNNNNNNNNNCTACATTTNNNNNNAMWATGGNNNNNNNNNNNNNNNNNNNTGMGCAGATNGCKCCNNNNNNNNNNNNNNNANCAAGTGCATCTATNNNNNNMRTAGTNNNNNNNGACNRCNNCANNNNNNNGGNNNGRTRNNNACAACCTNGTGGNNNNNCTAGNNNTGGNNNNNNNACGNNAYCTNNNNNCCTGTAMYNARTCTYAAGMYTGNNNNNNNNNNNNNNNNNNNNNCNNNNNNNNMGRGGTGAGTCSGRMATGCNNNCNTAGNNNNNNNNNCNNNNNCACTTGAACGGANANAACATANNNNNNNNGYGAAATTTTANNNNNNNNNNGRCTCGNNNNNNNNNNNNNNNNNNNNNATTTATTCGGYANNNNNNNNNACTANNNNNSGTNAGCTGCGTNNNACGCACTAGGNNNRAGWGYCCCANGCNGNNNNNNNNNNNNNNNNNNNNNNNNNNNNNNNNNNNNNNGAYGGNGTNTGTNAGGCTCCGCNNNNNNNNACGCACNNNCWGCGNNNNNANNNNNNNNNNNNNNNNNNNNNNNNNNNNNNNGCCYNGNTGNNNNNNNNNGGTCCANNNNNNNNNNNGTNNNNNNCTGATCCTNNNNNNNNNNNNNNNNNNNNNGAANTGTTTCAYATCCYNNNNNNNNGNNNNNNNNNNNNNTTNTTAKNNGCGANNNNNNNCNGAGCNNCGKGNNNNNNNNNNNTYGMCCTATGGGTCCCTCAGGKCCGNNNNNNNNNNNNNNNNNNGGCKTATKTGCANNNNNCATCTCGATGGNTGACTNNNNNNNAGYYYCACWCNNNNNNNNNCCAGGNNNNNNNNCTACGTAGGTNNNNNNNNRCGSNNNNNNNNNNNNNNNNNTNYSGATGCNNNNNNNNNNNNNNNNNNNNKTKCCGCTAAYTCTCGTTTGYTCCYGNMTAGCAWTTCCNNNNNNNNNNNNNNNNNNNNNACAACACAGTMGYGTCACNNNTACTGNNCGCGTGTGAAGSNNNNNNNNNNNNNNNGCRCCTTAWRATCCCGATGGNNNNNNNNNNNNNNNNNNNNNNNNNNNNNNTACNNNNNNGAGACATAMGGANNNNNNNNNNNNNNNCTACGGGGGGTTNNNNNNCTGGACCNNNNNNNNNNNNNNNNNARGRCGGGTGNNNNNNNNNGNWANNNCTACGGGCYTGCTNNNNNGCAACATTGNNNNNNNTTCGTNNNNNNNNNNNNNNNNNNNNNNNNNNNNTGTNNNNNNNNNNNNNNNACTNNNNNNNNNNNNKTCATWAYKGNNNNNNNCCRCCGGTCTTACGCGCAACCCTNNNNNNNNNNNNNNNNNNNNNNNNGGNNGGGNCCAAAATYACGTAGCTTGCNNNNNNNNNASATAAATCAAGNMACATCNSTNNNNNNNNNNNNNNNNNNNNNNNNNNCGAATGNNNNNNNNNNNNNNNNNNNNNNNNAAYMGNNNNNNNNNNNNNNNRGCCNNTTNNNATAGTGAGRNNNNNNNNNNNNNNAGCCCAWWCGTRTCNNNNAYCTMTTNNNNNNNNNNNCACWGTNNNNNNNNSGCGGATGARGTNNNNNNNGAACTGTGATAGNANNNGNNNNNNNNNNNNNNNNNNCTTTGGCNNCTANNNNANNTCANNNNNNNNNNCTACTCTCCTNNNNNNNNCTCNACTACCTTTGAKCTTTCNNNNNNNNNNNNNNNCCKTMANNNNNNNNNNNNNNNNNNNNNAACGGNAAATAGNNNNNNNNNNNNNNNNNNNNNNNNNNNNNNNGGCANTANACAANNNNNNNNNNNNNNNNNNNNNNNNCAATGRNNNNNNNNNNNNNNNTGACACNNNNNNNNNNNNATACCGNCAGCGGSTARRGNNNNNNNNNNNNNNNNGATNGYRCGWACTRGTTNNNCKANNNNNNNNNNNNNNGAGGAGCACGSANNNCCGGTCNNGGATAGTNCTGTGACCTYNNNNNNCGNMMAGNNNNNNAAGTAGCATTNCCWNNNNNNGCAAGWTATACCAACTTACTGTNNNNNNNNNNNNNNNNNCGGTCNNNNNNNNATATCAYAGNNNNNNNNNNANNNACGCYNNNNNNNNNNNNNNNNNNNNYTWCATTNNNNNNNNNNNNNNNNNNNNNNNNNNNNNNNNNNNNNNNNNNNNTANNNNNNNNNNNNNNNNNNNNNNNNNTNNNNNNNNNNNNGGKTCCCTTGTGTGGGCNNNNNNNNNTTTCGTTNNNNNNNNNNNNNNGCTTGTTNNNNNNNNNNNNNNYNCNNNNNNNGGCSAGGTATGMCRAAACNNNNCTTTCTGGGGNNGGCTTAMRARCNANNNNNNNGCAGSANNNNNNNNNNNNNNNNNCKANCTTGNNNNNNNNNNGTCAAATAAKATGTNNNGNCNNNNNNNNNAACCYRACMCNAAGAYAAGNNCNTGAGTCTTTANNNNNTGTCNNNNNNNNAGAANNNNNNNNNGCTYKTAAGATNNNCNTYTCTCYNNNNNNNNNNNNNNNNNNNNNNNNNNNNNNNNNNNNGCTCCSNNNNNNNNCRRTATTATGKAYANNNCCCGRGYRGGCTCGTTAKANNNGAGTCRTCGRGCYGNNNNNNNNNNNNNNNNNNNNNNNAGGCCGANNNNNTAAYAAANNNNATAGAMCCNRTGCNNANGGGCAAANNSTTNNNNNNNACTNNGANNNNNCTCCNTGTTTTNNNGMWCWNNNNNNNNNNNNNNNNNNNNNNNNNNCGTGNWNANWCGTGNATTNNNNNNNNNNNNNTRTCCGSTNNNNNNNNNNNNNNNNNNNNNCTRCGNNNNNNNNNNNNNNNNNNNNNNGCTTGTNNNNNNNNNNNNNNNNNNNNNNNNNCACGGGNNTCTGTAGGNNNNNNNNNNNNNACCGKMGYRGACNNNNNGCTCYAGGNNNNNNNNNNNNNTTNNNNNNNACTNNNNNANNNNNACGCANNNNNNNNNNNNNNNNNNNNNNTNNNNKYYYNNNNNNNGTCNNNNNCCRGNNNNNNTNNNNNNNNNNNNNTNAGNNNNNNNTAYNNNNNNNNNNNNNNNNNGCATGAGTTNNNRTMAYTGNNNNNNNNNNGMARAANNNNAGTCNNNNNNNNNNNNNACTGNNNNNGYGAGNNNNAGMGGTNANAACCGCGGCGGKTTNCTNNNNNNGGAGGTGNNNNNNNNNNNNCCCGYTNNARAGGNNNNNNNNNNNNNNNNNNNNNGYSSYTGANCNGAAAATANNNNNNNNNNNNNATATCTAACGACTATANNNNNNNNGAGANNGTCWSGAGGCNNGNNNNNNNNNNNNNGGATCTNNGTGNNNNNNNAGCTACNNNNNNNNNNNNCGGANNNNNNNNNNNNAAACGWTTTCCAGNNNNKGATATNNNNNNNNNRNNNNNNNNNNNNNNNNNNNNACCCTNNNNNNNNNNNNNKTAAATAMCCTAGAANNNNNNNNNNNNNNNNRAANNGGCCGCRCCSGWNNNNTTNNNNNGCGCNNNNNNNNNNNNNCCAGTNNNTAGAAAGYACGCNNNNNNNNNNNNCCTCRGMNACNAGTTTNNNNNNNNNNTTCANTYGNNNNNNNACCNAAGGCCCGYGMTCCCARNNNNNNNNNNNNNNNNCCGNNNNNCNTNNGACCTTNNNNNNNNNNNNNNSCNGNNCTGKANNNNNNCGNNNNAAACCGGGCCTNNNNNNNNNNGMTTGAGTTNNNNYYWTRNNNNNNNNNNNNNNNNNNACCCYAARTGAAAANNNNNNNNNNNNNNNCWTACNNNNAYAKMNCTCWNNNNNNNNNTTTNNNNNCMGTGAATRTGANNNNNGSAGGGAGGGCTATNNNNYNCCCCACTCGACNCACCNNNNNYYNCTNNNNNNNNNNNNNNNNNNNNCRCGCNNNNNNNCANNNNNNNGGGCNNNNNNNNNNNNNNNNNNNNNACTYGTGTCTTAGTCCTGTGGCCGCCTCGTNGNNACCGGTCTNNNNNGTCTRNNATNNNNNNNNCTCAGCNNNNNNNNNNNNNNNNRAACGKSCTTGTACCTGANTNNNNNNNTGANNNNNNNNNNNNNNNNNNTNNNNNNNNNNNNNNNNNNNNNNNNNNNNNNNNNNNNNNNNNNNNNNNNNNNNNNNNNNNNNNNNNNNNNNNNNNNNNNNNCCGGACTTCKANNNNNNNNNNNNNNNNNNNNNNNNNNNNNNNNNNNNNNNNNTATGCKCAAGCTGCTGTCTNTAGNGCRTCGCTRNNNNNNNNNNNNCTNNNNNNNNNNNNNTTGACMNCAACTCTTANNNNNNNNNNNNNNTATCTTGCNAACGKANNNACCNGNNNNNNAATTCYTMNNNNNNNRCAWWMCACCTCGCCAACATNNNNNNNNAGCGTNNNANNNCNGGMNNNNNNNNNCNRNGCGTGNANTGNNNNNNNNNNNNNNNNTTGCTTTGCTCNTTTAGTRCRCGAGANNNNNNARAANNGCNNNNNNNNNNNNNNNNNNNNNNNNNNNNNNNNNNCATNNNNNNNNNNNNNNNNNNNNNNNNNNNGTCAANWCCGAYTGTACTCTNNNNNNNNNNNWNNNNNNACGCGGCNNNNNNNNNNNNNNGNTACGRGTAAGGGAGNNNTNTTTGGTTCCNNNNNNNNNNNNNNNNNNNNNNNNNNNNNNNNNNNNNNNNNNNNNNGNCNNCGACCACNNNNNNNNNNNNNNNANTTNNNNCNNNNNATCCNTTCCNATTCNNNNNANAATAWGNNNNNNNNNNNNNNNNNNNNNGRTCAAGTTGCTTNNNNNNNNNNNNNCTCCYNNNNNNNNCGANNYGANNNNNNGTAGACGRRNNNNNNTGCWNNNNNNNACGCAGGCTCACGNNNNNNNNNNNNNNNCGGTAATCRAAANNNNNNNNNNNNAANAGACNNNNNNNNNTRAAAWMNNGNTTAGSCWAAGCTTNNNNNNNNNMNNNNNTAGCGACTCTTTGKWGYNNNNNNNNNNNNNNNNNNACNNGNNNNNNCCCTGNCGCCARYCATRTTAGANNNNNNCGANAGTNGNNNCTNCNNNNNTAGAAGCCTNNNNNNNCACTCCNNNNNNNNNNNNNNNNNNAGCTANNNTCATGNNNNNNNNNNNNNNNNNNNNNNNNNNAAKCTCMARATTAGTCNNNNNNGATNCSWCGTNNNNNNNNNNNNNNNNNNNNNCTTYNNNGCGTWGGAGCGATGNNNNNNNNNNNNGGTANNNNNNNNNNNNNNNNNNNNNNNNNNNNNNNNNCGAAMGNCACWTCNNNARGANNNNNNNNNNNNNNNNNNNNTCCCARGNNNNNNNGCGGNNNNNNNNNNNNNNNGRNNNNCYGATANNNTTTYAGAATCGCGCTTCGCCTKSCGANATNNMTCGANNTCGCGACNNNNNNNNNNNNNNNCAYTGAGATCATNNNNNNNCNNNNNNNNNNNNNNNNNNNNNNNNNNCCGCYRNNNNNNNNNNNNNNNNNNNNNGTCKGTKTANNNNNNCCTACTMGNNNNNNNARSGNTNNACCNNNNNNNNNNNNGNCGNNNANNNNNNNTCTNNNNNNNRNNNNNCTTNCNNNNNNNTANNNNNNNNNNNNNNNNNNNNNTTRNTTTTTAAGNNACGGAGRTTGNNNNAACTGACNNNGCGGCTNNNNNNNNNNNNNCTTATGCCNCNNNNNNNNGCAGCCCAAAMTTTGNCCYTYACNNNNCGCTCANNNNNNNNNNNNNNNASCCGATTNNNNNCGTGTCCTGANNNNNAAKMCNNAGTSRTGAGGTNNNNNNNNNNCWNCNAAAGANNNNNNNNNNNNCGANNNNNTTTYNNNNACTRCAGNNNNNNTNTAGNNNNNNNYGCTNNNTNCYNNNNNNATRCCANAAGGTRACCNNNNARSSAGAACAMCMGRGTCTTARATANNTATCNGTNAGKCANNNNNCGCNCGGNNGRNNNNNNNNNNAGRCNNNNNCACCGNNNNNNNNANNNNCCRAAYNNNNNNNCTTAGAGATANNNNCAACCARGNNNRYASTATCCWGNNNNNNNNNNNNNNNNNNNNNTCTAGNNNNNNNNNARRRYGTCCANNNNNNKTAGAMGNNNNNNNNNNNNNNCGANNNMNNNNNNNNNNNNNNNNNNNNNTAYGGANNNNNNNNNCCACAAKCCTTGTCCCCATCGGNNNNNNNNNNNNAGGNNNNNNNNNNNNNNNNNNNNNNNCANCTAACGGCNCCGCCCTTCGGCANNNNNNNNNNNGNNNNNNNNNANCAAWAYAACTGCYCGTRTTNNNNGCTKNTTATGGAGCNTCGCATCCTCTTNNNNNRCCGCGKNNTGCGTARGTCCNNNNNNNNNTGGGNNNTTAGGTCCTCGTTNNNNTTTGTKTWNNNGCTGCGCGGCNTGCCTAASGTGGNNNTTWTSNNNNNNNGCCGCNNNNNNNNNNNNNNCGYGAGNNNNNNCAWNNNNNNNTAGANNNNNNNNNNNNYGCGCGNNNNNNGTGRTTCTATCGNANNNNNNNANATNNNNNNTWTAGCCNNNNNNNNNNNNNNNNNNACACTCCRRRNNNNNNNNATNCAAGTCAAGGGGWKACAYAGATTYNNNNNNNNNGAGTGNNNNNNNNNNNNNNGRGANNNNNNNNNNNNNNCCANNNNNNNNNNNTTTKNNNNNNNNNNNNNNNTNNNTAGCCGNNNNNNNNNNNNNNNNNNNNMYTAGANNNNNNNNNNNNNNNNNNNNNNAYAANTCCNNNGAGTGAGGCRNNNNCCGGNNNCAGGTNNNNNNNNNNNNTACNNNNYNNNNNNNNCCCNNNNNNNNNNNNNNNNNNANTGTAGGTGTANNNNNNNNGCTARGTGATNNNNNCGWTAGTKGMNNNNNNNNATCRACCACGCRCCAGAGTWTGNNNNNGNNNNNCNAGGNYNCGNCNNNNNNNNNNNNNNNNNNNNANTCNNNNNNNNNNNNNNNNNNTGCTTCCGCACNCGWTGATCGACANTGGAMGGGGNNNNNNNAAGTCGTTGAACNYTYNSGCGNNNNNNNNNTNNCGAACTCCTACTNNNCNCACNNNNNNNNNNNNNNCCGATGGNNNNNNNNNNNNNNNNNNNNNNNNNNNNNNNNNNNWGTNNNNNNNNGCGTTAGGTAGATTCGAAYGAGTTYGCACTTGTNNGTTAAAKTNCAGGYTTRCKTNNCNGANNNNNNNNNNNNNNNNNTTAGCGCCYCANTACCTGCNNNNNGCGNNNNNNNNNNNNNNNNNNCGCCCNNNNNNNNNNNNNNNNNNNNNNATACNNNNNNNNNNNNCNTATTCCRCNNCMTACGGMNTTTAGTTGGTGTGTGTGNNNNNGGAGCTGTANNNGCGRAATNCTGGCMCYNNNCGNNNNNNNNNNTATTCWMANNNNNNNNNNNNCCAACCTTGTNNNNNGCTCAAATTAANNNNNNCNNNSARYNYSCNNNNNNNNNNNNNNNNNNGCANNNNNNNNNCGGCNNAGGNNNNNNNRNNNNNNNNNNNCCGGNNNNNTTCCCGTNNNNNNNTTTARGTCGGANNNNNNNNNNNNNYNTNNNNNNNNNGANNNNNNNNNNNNNNNNNNNNNNNNNCAAACTAANNNNNNNNACTRCTGGGTTNNNNGGNNNCCAGTTNNNNNGCGNNNNNNNNGGWGANTGCTNNGGCNNCCMTNNNNNNNNNNNYCCTNNNNNNNNNNNNNNNNNNNNNNNNTNTTTNACGAAGGTGNNTNNNNNNNNNNNNNNNNNNNNNNNNNNNNNNNNNNTCRTGAATTNNNNNNNGRTRGGNNNNNNTCRGGCGACGTAAGCGCGTTTANNNNNTACNNNNNNNNNNNNNNNGCRGACNNNNNNAGNNANNNNCGAGNNNNNNNNNCGTNCGGANGTRCRTAGCGCGTTNAANCCCCCATTSCATCAARTCGNWGYYCGCCCACCGCAGTAGAGCTTCNNNNNNNNNNNNNNNNNNNAGYYSYAGYKYCNNNNNNNCGAATGTNNNNNNNNNNNNNNNCGGNNNNNNNNNNNNNNNNNTGCGAACNNNNNNNGNNNNNNNNNNNNNANNNNNAWTATNNNNNNNNNNNNNNNNGGTCAATGAANNNGGATAGNNNNNNCCGTCNNNNCCTNNNNNCGTRTCANNNNNNNNNNNAGSCGCTCGMACTTGATTNNNNNNNNNNNNGGACTRCMANNRTTGGNNNNNNNRCRTTCTATGGCTTGTSSNNNNNNNNNGTGGCNNNNNNNNNNNNNNNNNNYAAMNNNNNNNNNNNNNNNNNNTRRCTCTANNNNNNNNNNNNNNACTNNNNNNNNCGGTCNNNNNNNNNNNNNAATNNNNNACCNTGCYNNNNNNNTGNNNNNNNNNNNNNNNTTTCCCTNNCTANNNNNNATNNNNNNNNNNNNNCCCKCKGAYNNNNNNNTAATNNNNNNGATGNNNNNNNNNNNCCTTCANNNNNNNNNNNNNNTGGYNNNNCACANNNNNNNNNTGYGGGNNNNNNNNNNNNNNTNANCRATCTCNNNNTGNNNNNNNTGKRNNNNCYAGCTTCGGACATNNNNNNNGGANNNNNNNTACNGACTCCSMNNNNNAGNGAGTACGCTTNNNNNNNNNNNNNNNNNNNNNCTGTCNNNNNNNNNNNNNNNNNNNNCCTTTYCCCGGACGCCCCCGAGWAYTCGAGCCGGGTCYCTTNCNNNNNCACNNNNNNNNNNNNNNNNNATCGATTNNNNNNNNNNNNNNTANNNNNNNYAWAYGATANNNNNNNNNCGGAGANNNNNNNNNNNNNNNNNNNNNNNNNNNNNNNNNNNNNNNNNNNNNNNNNNNNNNNATCCYCYCCTGAAGATATGTAYATTTTGTAGCTANNNNNNNNTTCTGYGYTGWATCTNNNCYGGYGNNNNNNNNNNNNNNNNNNGGAGNNNGTTTAGCRCGMAGGCTANNNNNNNNAGKWCGWGMRNNNNACGCGGMRARWGTCTRATATANNNNNNNNNNCGRMTNNNNNCCGNNCATGTGYCCCCATAGAACANNCGRGAMGRYNYAAAGATAGTTNNNNNNNNNNNNNNNNNNGCCWNNNNNNNNNNNACNCAGCTGNATNTAAGCAANTGTTCNNNNNNNNNNNNNNGTNNNNNNNNNNNGGGGTACATAGAACNTGTGNNNNNNNNNMCGTGTCNNGYTNNNNNNNCCACTNNNNNNNNNNNNNNNNNNNNNNNNNNNNNNNATNCCGTGNWSAMAGGMNNNNNNNNNNNKGNNNNNNNNNNNNRTCNNNNNNNNNTTWANNNNNNNNNAGGCTTMTACGCTGAAGATATWTGGTNNNNNNNNNNGTNNNNNNNNNNNNNNNNNNNNNNNNNNNNNGTCGGGTGTANGNTNNNNNNNNNNNNNNNCCCGCTTACCCNNNNNNNNNCTAGGGRNNNNNNNNNNNNNNNNGAGCACCAATTTCNNTTCTAGNNNNNNNNNNAGGNCAGGCTYCKMYNNNNNNNNNCTCACGGACAAACACGNNCTCNNNNNNNNNNNNNNNTYTNNNNNNNNNNCYTAAGATTTGACCNNNNNNNNNNNNNNNCGTRGTGCGGCWAACATANNNAAGGGCNNNGTCTNNNNNNNNTACGGATAATGAGTCANNNNTATGNNTGTAGCTCYGTTGNNCCTRTCCGTWTTACAGTCACNACATGAANNNNNATATGNNNNNNNNANNNNNNGGNNNNNNNNNACGTACATAGGCTAGTNTTNNNNNNNNNNNAACCNNNNNNNNNCCRCGTNNNNNNNNNNNNNNNNNNNNNNNNGATCTTTCTRTANNNNNNNNRGNNNNNNNNNNNNNNNNTCCNATNNNNNNNNNNNNNNNNNNNNNNNAGAGGGCCTATCGGNGGGCCTNNNNNTAAGCNNNNNNNNNNNNGCWTWTTNNNNNNNNNNNNAGWCACNNNNNNNNNNNNGGAACAAAANTGTCTCNRANTSGSNNNNNNNNNNNNNNNNTATCATNNNNNNNNNNCCNCANTTGCRGTGCYCAYWTNTANNNNNNNNCGGGARTTACNNNNNNNAGAGNNNNNNNNNCTCANNNNNNNNNNNNNANTGMCATAAAANTAGNNNNNGCCNNNNNNNNNNNNCARCYNNNNNNCRYRAACGCYTGCGTYGANNNNNCANNNNNNNNNTTTAAATCNNNNNNNNNARTRCNNNNNNNNNNNNNNNANTANNNNNNNAWCKATCGCNNNNNNNNNNNNNNNNNNNNCGGCAGGCGCCNWNNNNNNNNTCAWANNNNNNNNNNNNNNNNNNNTANNNNNNCGGYCGNNNNNNNNNNGTAGGCCANNNNNNNNNKAASCTGNNNNNAYNCNNNGANNGATCTYMNNNNNNNNNTANNNNNNNNCACAAGNNNNNNNNNNNCGCAAGGMGANNNNNNNNNNNNNNNNNNNNNNNNNNNNNNNCGGTRGNNNNNNNNNNAGNTAYCARTGTCANCAGCCNNACNGCNNNNNNNAAYNCNCTTTTCAYRNNNNNNAGAWGNNNNNNNNATGGTAACACGMATANNNTTGTTACGGTTTAGGCNNNNNWTCCCKWARACGCTGTTNNNNNNNNNNNNTRYTWGYTMKNNNNNNNNNNNNAACNNNNNNNNNNNNNNTNNNNNGTTTCCNNNNNNNNNNNNNNTTRTAGCCAKNNNNNNNNATTCCTTGAGAAAGGTNNNNNNNNNNNNNNNNNNCCNNNNNNNNGRTAGTCGANNNNNNNNNNAATANNNNNCACGGTAAGTACGCYNNNNNNNNNNNNNNNNNNNNNNGATTYTTCGGCAGGGAATNAKAATCTKYATYNNNNNNNNNNNNNNNNNNNNNNNNNNNNNNNNNNNCCAGGACAGWCNNNNNNNNNNNNNNNNNGCCAGNNNNNNAWGCYNGAAWNNNNNNNTATGAAACAATCAGRTGTCCCGGTGNNNNNNATCMGNNNNNNNNNNNNNNNNNNNMNNNNNGCTGTCAGATNTCTNNNNNTAGRGCAASTAAAWCGYYTGCTNNGGACNNNANNNNNNATATCNNNNNNNGTCCGNNNNNNNNTCTNNNNNNTGNNNNNNYCATYTNNNNNNNNNNNNNCGCNNNNNNNNNNNNNNNNNNNNNNNNNNNTCCTMAGCGTNTNNNNNNNNNNNNNNNNNCGAGCTGYNNNNNNNNNNWGYCCNANNNNCGGTANNNNNNCRGACAGGGCCNNNNNNNNNNNNNNCTCNCNCGTACNTTCTTYGAGNNNNNNNNNNNNNNNGRTGTSNNNACAACGCTNNNNNNNNNGTACNGTNNNNNNNNNNCYWGCRNATCGGYATYYKTATNAAACNNNNNNNNNNNMATAGCNAACTAGTANNNNNNNNNAGCCATNNGNKANNTACACNNNNNACWSGAGNNNNNNNNNNNANGATCTNTCGAACCTATCTTAAYKTGYCAGTGNNNNNNNNNNNNNNNNNNNTCGACTGNNNNNNTGTCAAANCGCNNNNNNNNNNNNNNNNNNNNNNNNNNNNNNNGGTCKTKNNNNNNNCYMNNNNNNNNNNNNNNNNNNNNNNNNNNNNNNNNAARCGTGTNNNNNNRNNNNNNNNNNNNNNNNNNNGTAGCCACNGNNNNNNNNACCGGGGGACCYCATANNNNNNNCGGCYAYCGGCGCGYTNCRMYYTNCTAGCCGCGTCTGGTGGCGCAATTTGGGGGCTNNNNNNNNCCGCCSCGTTNNNNNNNNNNNNNNNNNNNACGTTNNNNTACAACNNNNNNNNNNNNNGCAGGCCGNNNNNNNNNNNNNNNNNNGGNNNNNTTCACTTTGATGGTCNNNNNNNNNNNNNNNNNNNNNNNNNNNNTCAYTAACNNCNGTNGGCCACTTTANNNNNNNNNNNNNNNNNNNNTCNNNNNNNNNNNNCAACGNNNNNNNNNNNNNNNNNRTGGCTTCCACATCTGGNNNNNNCACCANNNNNNNNNNNNNNNNNNNNNNNNNNNNNNNNNNNNNNNGGGAGGNNNNNNNNNNNNNKRGGGCTCACGCACTMRACTNNNNNNRGGGNNNNGYGYAAGGCTATTGCGTCTNNNNNNNNNNNGGCNNNNNNNNNNCGGGAGCCCNNNNNCGNNNGGTGCTRNNNNYRCKGATATNACGNNNNNNNNNGWGCANNNNNNNNTCGGCTCAGCGNWKTTCRANNNYACTGACTTTCGCANNNNNNNNNNNNNNNNNAAATGTGNNNNNNNNNNNNNNNNNNNNNNNNNNNNNNMACTANNNNNNNCGCCCNNNNNNNNNNNTAAKNNNACACGTTWGRAGRTTTCCGCYAANNNNNNNNNNCYTAATAAGNCMATNNNNNNNNYCTNTATCAATNNNNNNNNNNNNNNNNCTTCNTANNGACYNATYTCCGTNNNNNNNNNNNNNNNNNNNNNTGTTGCCGCNANNNNNNNNANNNNNNNNNNNNNNNNNNNNNNNNNNNGTGGGNNNNNNNNNNNNNNNCCTGTCCGGTNNNNNNNNNNNNAGGNNNNNNNGANNNNNNNNNNTANNNNNRNWGTNNNNNNNNNNNNNNNNNNNNNNNNNNNCRTGGTGTYNNGCACNNNNNNNNNNNNNNNNNNNNNNNNNNNNNNNAATCCTNNNNNNGGCTGTNNNNNNNNNNNNNNNNNNNNNNNNNNNNNNNNNNNNNNNNNNCTGYNNNNNNNTATGGATNNNNNNNCGGGAAYNNNNNNNNNCCGTTNAANGNAWCMTCACCYGNNNNAGNAGGCAGNCYWGNNNNNNNNNNNNNNTACGCCTKCGACMSTAGNNNNNNNNNNNNNNNNNNCGCCCANNNNNNNNNNNTAANAGMCCYNRAGTTNNNATCGGCYACNCCGCWTGTTTGSTNNNTATNNNNNGGGCNNNNNNNNNNNGTNWNCNNNNNNNCGRNNNCACCGCGGCTAANNNNNNNNYARTWCTACAYNNNNNNTTNNNNNNNNNNNNNNCACCGTNNNNAGCGCCAAGNNNTGYTGATNCTCTGCTAGNGCWTTACGAAAGAACGTNNNTNCNTATTGTACGTAMCGCGNCGGGMATCGCCAGTAYRGTGCRGNGCCGNNNNNNNNNNNNNNNAGNTCNNNNGNGNACCGGYCTWGCCACCTAACCYAYGTNTNTTTANNNNNNNNTCANNNNNNNNNNNNNNNNNNNNNNNNTTTNNNNNNNNNTCGTGWNNNNNCNNNNNNCAGRCGRCATCTGAGNNNNTCRACTNNNNNNNNNNNNNNNNNNNNNNCCGARTKGTTTNNNNNNNNNNAANNNNNNNNNNNNNNTCTACNTGNNNNNTTTGYMTRTAGGACNNNNNNGAGGCTCANNNNMNNNNTACGAAAATCNNNNNNGGYYRTMNNNNNNNNNNNNNNNNAAGTNNTGNCAKNNNNNNNNNNNNNGGGNNNNNNNNNNNNNNNNNGTNCAGGTNNNNNNNNNNNNNNNRTNNNNNNNNNNNTAGGCGYYCYTCNNNNNNNNNNNNNNNNNNNNNACNNNNTTCAACAGCGRCWNNNNNNNTTATNCCTNNNNNNNNNNNNNTYTAWTTTTCMSTTTACTGNNNNNNNNTGACAGRNNNNNNNNNNNNNNNNNNNNNNNNNNNGTACAKNNNNNNNNNNNGAGTCNNNNNNNNNNNNNNNNNNRTWCGACTCTAACGATNNNNNKGGYCCTNGCRTCAANNNNNGTGTGAGGGTTGGNNNNNNNNNNNNNNNNNNNNNNGNTTCNNNNNNNNNNNNNNNNNNNNNNAGCAYNNNNNCTGCTAGTTCACANNNNNNCATTTTTGCNNNNGCNNNNGGCTTNNNNNNNNNNCGCCGGCCTYGCTCTGAGATGTTACAANNNNNNNNNNNNNNNNNNNNNNNNNNANGANGACATACCNCRCGWTGWGAGYGNNNTACCGNGGGATGAWCACNNNNNNTCCCGNNNNGCRGACNNNNNNNNNNNNNNNNNNTGCYRNNNNACGGCTNCTNGCGANNNNGNANGTGGACGTTANNNNNNNNNNNNNNNCRCGNNNNNNNNNNNNNNNNNNAYGYNNNNNNNNNNNNNNNNNNNNNNNNAGNTTRNATAAAATNNNNNNGTGGGYTGTTRNNNNNNKGAKNNNCGCTRNNNNNCGGGGGNATCAGNCTTNANTTGNNNNNNNNNNNNNNNNNNRNNNNNNNNTCGNNATNNNCACAAGGRCCTCNNNNNNNCGCNCTGCATNARATGAWANNNNCTACACGAGCGCNNNNNNNNNNNNNNNNNNNNNACNGAMCACATATCMGATNGGCGAAAANNNNNNNNTNNNNNNNNNNNNNNNNNGGAGTWASCGTTCACGNAGGATGCCCCRTSTWNNNNNNNNNNNNNAANNNNNNNNNNCCCTAATAATCCKGTNNNNCGTACTAYSAATRGNNNNNNNNNNNCAGCCTYAGGACGRSGTNNNNNCGNNCNNNNNNNNNNNNNNNNNNNNMGTGRTTCCACKATTTATTAAAGNNNNNNNNNNNNNNNNNNNNNNCTANNNNNNNNNNNYCGGGTANCTCCTGAAAACATCGNNNNNCGATGYNNNNNNNNNNNNNNNNNNNNNNNNNNNNNTNCTNNNNNNNGTCNNNNNNNNNNNNNNNGTGTTTNNTCTNNNNNNNNNNNNNNNNNNNNNNNNNNNNNNNNNNNNNNNNNNNNNNNNNNNNNNTCNCTAATYGCTNNNNNNGTGATGCAGNGGTGWAAGGTNNNNNNNNNNNNNCAATTRGAACCCNGSGKSNNNNNNNNNNNNGTNNNNNNNNACTTTCTKCGAGNNNNNNNNNNNNNNNNNNNACAGACCTAANNNCGCCCGRCCCNCATTANNNNNNNNNNNNNNNNNNNNNNNNNNACANNNNTTYNNNNNNNTNCNNNNNNNNNNGCCGAWNNNNNNNNTAGTGACATCGNNNNNNNTAGANNNNNNACGCTAGGNNNNNNNNNNNNNNNNNGNNNNNNNNNNGGGATTAGTANNNNNNNNNNNNNNNNNNTTNACRAANNNNNNNNNTANGAGNNNNNNNNNGTNNNNNNNNTCACTTTCGATAYTYGAMGATTGAAGAGGNNNNNNNAAATTTANTCGGTNNNNNNNNWGTGCYGNNNNNNNNGTNNNNNNNNKAAMGNNNNNGMRNAAAGANAACNNNNNNGCNNNNNANNCNNNNNNNNNTCYRTSAWGGTNNNNCGCNNNNNNNNNNNNNNNNNNNNNNYCTCNNNNNNNNNNNNNNNNCAGATGCYNNNNNCTCCCCTANAANNNNNNNNNNNNNNNTANC
>ca_250
ATAGGGTTRTAATACCNTAAGTAGAACAACGTACAACCGACCTKGCRGSTTCTGGCCGAGGGCATTTCCANTNAACTCCCTGACCTCTTTTCAATAGTGGCGCAATACNNATGYTAAATTCACCANGGCNNNNCCACATGCAAACAGCTGCGANGGAATCACNATNTNNNNATTATTCCNNNNNNGTTGCTCTTTGGCTCCTCCTTCCGAGAGCTCNNNNNNATAWCTGTCAAAGYGTCCTCGGAATCTGTCCAGCTTCACGTGAGNNNNNNNNNGATAAGCCTTGCYGCTCTAATGGATTTAWGRTGGCNNNNNNNNNNNNNNTTGTACAGTACTACGTGTTCTACTTTGGCGTAAGGTTCACAACTTTTGGANACATTTCCTGAAGGGCNNNNNGTTTTCATCGCGCCGGCACTTTTACGRYCTATAGACNNNNNNNATCCTGTTCTGCAGCATCTCGTATTGATGCNAGAATGAGCNNNNAGTTGGGACCAGGGTTGTACNNNNNNNNNNGCTATATGCGACACTCTAGNNNNNNNNAGGGGGCGCGTGCTAAACCAAACAACGCAGGNNNNNNNCGNNGGNCACAACCGCCAAAATACGGTTGCCAGAGWCACTCGCTTATAGGAGCAGCGCCCTTCATTTCTACGTAAATTGCTTTAGAATCATAAGCTTAGGCACGCCATNNNNNTTAGGTTTCASCCGGNNNNNKGACAATANNGAYCNNNGTTCTTCCAYCAGNTAATCNTCTYTGCGCGKCCAGCGACCACGTTCCAYGCAGAGTGCGTGTGGTCCGATCAGTAGCGCGGTTAGCGACGTTCTGGGGCAAGAANNGCCCGTTCATCCAAAAATACGAGNGTTGGTCTTMAGTGAATRWARTCCTTGTCACATTGCCATGCCTGACTCATACCATCCTTGCTGNCTGGAYRMTGGTCTTGNNNNTAGCATAAAATTTGCCTGAGATTATTAGTGTGCTATCTTGNTSYTGTAATTCTACATAGCCGTTGGCTGAAWRKCAGGAAGACCATCACTTCGTACAGATAGTGCTGTGAGATGGNNNGAATTCGANCGGACTCNNNNNNNNNTACATTCCTGGRAGCMCAAGCGTAGGRGGATCGTTGGGAGCNATTCTNNNNNNNNNNCCTCRAAAGGTCATYYCCCNNNNNNNNTCGTCTGTTATGGTATTATAAGCAGATAGTGAGNNAGACTAAAAAATTACTGTTGTTGCACCCCTTGCYATTTATAATCCGCGTTAATTCGCTGGAGATCTGGACGCTCGTCACCCCGGACGAANTACCAGCCCCGCGGGGCCCCACAGGTAGGGATACACGCACTTGRTCAGCCCTATAACCCTGCACTAGATGTCAGAWAAGACAGCCCTGGGCTACTACTCTCCAGAAACNCCGNCGCGTGTCTTCRAGTACGTGCGCCCAAAACCGACAATGCTGACACAGCCCGAGATTAAAGATGTTATCGGCKTACCGCTTTGCRNNCTWATCAATAGTTTTCCAGGCCGGCAGAAACCACCARATGGGTTCGTTTCGGGTGGTNNNNCGACGTCCAGAGCTATAGNTAGAAGCAAGRKMSGTTCACNNNNNNNNNNNGGCTAAAGGCCTGGAAGCTCGCYATTGTTGTTCACCTTATGAYATYCCAGTAACCTAWTAACAAAATNNNNTCTNNNNNNNNNNNTAGCTTGGGCTGACMTTCCACRATKGCGCATATYATNCCTTGAAGGCGTCATGRGTAATCCTCTCCTAGCRCTCCCTCGTGGNATTCAAGAATAGTACGCTGAGGCCGTGTCGTTCAAYKYACGAGCTACCYGTTCTATNNNNNTAGCACGKTAAGACGAATAAACCGTAGTGGCNATTGGGGCTATGGTGTTKTCAGGTACAKGCGGGGAGCNNCGATTACCGCCGAGTGGCAGGAANNNNNGTMCCCTRAGTTGTCCGTAGGCGTTAGACGGCGTGAATCCGCGCGCCCGCTTYTNNNNNNNCATTAGAGNNNNNTGNMGTTGGNNNNNNNNGCCGNNNNNNNNNCTTGCACCCTNGTCGAGNNGGCAACTGAGTTCGARGCGACAGCTCCGCACGGATCGCCTGTTACCTCARCRTTCTGGGTGTAGTCGACCTTGTGCAATCTCNACCCTTAGGCAAGCTATATCTGCCGAGAGTGGAGGGTTCGAACTGTCACCCATGGCGCCCTTGYGGCGAGGGGCTGTTAGCATCGCAAACTCTGNNNNNNNNNNGAGTTACATCACTAGTCTAGACTGGGCACGCCGGCTTGRRTGTYGTATANNCAGCTNAGTNNNNNNNTGTGAATGTAGGCANNNTANNNNATATRATTTAAAAAGAANNNNNNNNNGCCAAACATAANGCAAGAACNNNNNNACAAGGCTTACCTCTCTCATCTTTCACGRAGATGTCCCCTYCACCGCTGGGACTAACTGGCTGCCTATCGGMWCTCSTTGTAGGCTGGNNNNGGTCGCTCKATCCGAYTGGTCACCAKGNGGAGCCGTTGNNNGTGMTKYTTTATCNATCATCCTGAATANNNNNNNCAGTTGGTMTTGNGCCRTACGTAGACAGRATAAGGACTCTGCCCCGACTCGAAGGGGTGAYTTCGGCAGCCAGCAGACCTCGTRCATAGTGCTGCGGGCTYGAYGYATGTCTGTKAAGTTARCCNGTCCTACATGTATAAGGGTTAATACAGGGACCGCTGCTCTTTACATCCNTGAGCGGRTRMTCCTAGAAACAATAGTCTTTACTGGCATTCGCAGGTCTCCCACGCGAATTATAACTCAAAGCCACGCTCTGTGCARGKGGTCGAATCGGTGGTRWYCAGATTGNNNNTTCACGYGTCTCGGAGGCTAAGCGGGAANTGGTCAGATATTCAGATTCCAGKAATATCCCTTTGGACGAGAMYGCATCGAKAACTACCAMATGTAATGGAGGTAGNTCGATGCTGGCCCACCCCACCAATGTATARTCCTCGRAYCCAATATTGCGTCGCTTCTAGAAACACGCAACTTGTCTTCGNTACTAGGTAGCTATCGGYGCCCATGGTCCAGTYCAACGGCCCATATANTCGAASCRRSTTTATGGGTTGTGATACGGGATTCACCTYACCCGGCTCCAATAGGTGCATACGGTACAYGCCGGCGCAGTAGATTACCAATTAATGCTATGGGCGCGACCCCACGCCCGNTTNATAGATTGAACGKRTCTGCCGTAAGGTGACAGATTGCGGGCAGCTGTACACATTGGCATCTCTCCCGAYGTGAATTAACGGGGCCTAWTMGTWACTCMWGGTTGATTCATGGGCGCACGCCGGCACTCACTTCGTCTCTGAACACCAATGCATAGAGGTAYGSCCCCTAANNTTGCAGACATAATCCTGGGAGTRYTYGCCCGTGGSRCAAGTTCSTAATTTTAAAGAKGGCGTTTATGCATCAGTTTTGSCCYGAGTGCCGTAGACTGATACGGAWTGTAGATGYGATGATCGTCTAGTCTKCCCGCCGCGTTGAKGGTGCGAATAGCTGAGTCACGCGGCCAAAATCTCGGGGAAACTAGACGYCGGCACTCGGGCTAATCGGGRTANANNGTGGATTCCGAGGGTTCTGCGTACGCAGTACTCATGTCAACCTARCTAATCATRTGCTCAGGATCCCCGAGTTAAACGGAGTATACTCGAAAGTGCTCCAGAACAGTACTTACGCGTTCCTGTTCTCTTGACCAGTCWYTGCAATCAAGGTGGGCCCATGAGTCCCAGTCAGCCTGAGACCGAACGATGGGCCGTAAGGTTTCTAGGAGAGTCTGACGTCTAGCACGGTTTGACCTTGTGGATCACCTAAATCCCCACATTGCCGTSRYTRYKACGGTTRCCGAAGACTACTGACTTAAATMAWTWWATCTGCGWGATGGYTMTGCTCATTGTTGCGCAAATTWGGATAGGCCGMTNNYCANCTATAAGAGCGAACTTCAGTCTNNNNNNNMGGGCANNNNNNTGATAGCGTTCCCTTGAAGTAAGTGTCGAGATATCTTGGACTTAATATGCAAGATCGCAAGACACCNNNNNGAATAACGGGCGAGTGCCAACCACCAACTCGTACTTWTTTAAAGTGCTCTAGCTNNNNNTGTATTATAGGNNNNNNNCGAGATCTGTACTCTCNNNNNNTAGAAATGAGAAGAGRGYGANGGCGATTGGAGTAAACGMAYGAGCCAATGCAATCGTTATAGATGACAAGCMTKANACGAAGGCTTAGATATTCACNAAAGMCAAGTGGWCNNNNNNNNNNNNTAAACMCAYGTTGTATGCTCTCRTNGAGATACCGTTCAGTAAGCACCTTGGCTACGCGAGTATCGCCATTTCCNNNNNNCCCGACAGCGGTACATTGCGCGATACCGGCGTGTCTNNACACTRACGCTTAAGGTCTTCTACATCATCACGCGCCGCTGCGAGGGCATTATCTCTACAATNCTTACCCTGGCCTAGAGATAGNNGAAAGACTTCACGCACCACAAAMCCGGCCAATAAANCNCGGTACGCGCCCACTTGKTAGGGGCAGCACNANNNNNNNNGCAAATGACTACAAATCCGTAGGNNNNNNTTGATTGAGAACTAGCTGGCGCGTTAAACGCTCCTTTCTGTNNNCNAACCGNNNNNCACGTGGGCGCCGAATNNNNNNCTTTCCCGTTTCAAGCCGAANNNNTCGTGTCCGCGGCCTCTGACACGTTTTANNNNNGAACNACACAATACGGTACTACCCAAGACTCCNNNNNNNNNNGAGCGGTTAATATCGTTGYCGCCAGCGGGTRGCGACAAGTGTNNNNNNACTCTGCGCAAAGTGTCAGGCTCTCCAACTTGTTNNNNNCATTCTGCGGCTCTCACTAATCCTCGGGCCACTTNAAAGTNGTGCRACAACGGCCCTCCGAACCNNNNAYGACGTCTTCAGGGTCNNGATACGGGNNNTAANTGATGTGGGCCCAGTNAGCTGACTCAAGATCCAGATATAATAAGTRWCCGAGNNNNNNNNNNNGTTAGNNNNNNNAYAACATRCCAGCACCGGANNGAATCGTATGACCCTAAGATATTNAGAAAATTAAGAGTTCTAGCCAGAAAGTATTTTAGGANNNNNNNGACGCCCTNGGCGAAGCGGCACGANNAACTCCCTNCNGTCGTTATCGGTTCGTGAGGATAACCGAAGAACAAGCAGAANATCTAGACYGCNNNNNTACGTGNCANAGCCCTTACGAATCCGGCCCGCCGTAAAGCGCAACGATCTCCCGACAAGGGGGGATCTTTCACCCAANNNNNNGTATTTTATCCGAGRTAGATTGACGGYTCCGANNNNNNTTTGAAGAANNNNNNNNNAGACWTAYGCCACAGNNNNGTACATGAGTTGGTAGGCTCYAGAGTCATTCGGAAAGGTTCTGAKTNCACAGATTTATGATATCTGAACAGCCACCCCGNNACGAGTTTTCTNGTGCGNNNNYASTCNNNNNTTGTTTAAAGGCCCCTAACTAACTTAGCCACTGGCGTACCGTTTNNNRNNNTCTCTTTAGGCACGGTGNNNNNNNNNNATAGCGAGAGGTGCATCGTNNTTGTGAAAGTTAAATAATTACAGGCANNNNAGYRAGTTATSGTCGGTTATACTATTCTCGATTTGCGAGGNNNGGCCCGCGCGTAGGTGANNNNNNNTGTTTTCGYASKRCCCTKGNNNNNNNNNCCTTTAGAGACCNNNCAGAAGGCCATGAATAGCTTCGACTNGGNNNNNNCGGCTGNCCNNNNNCGCACATTTACTAGTGTTAGCAATTGAGCGTAGWCMGCCGTCGTTAAACTACNNNNNNNNNGATAKACCGAGATGTAGMACCCGGAACACCGTCGACATTCATGCTGAATACCGGTGCAAATCKTATRAGCGCGGCAATGNNNTGGAGTCTGGCGCTTTAAATTNGTCGCCGACTACGCTTGCTTGCGTGTGATACGACGNNNNNNNNNTCANNCGGTTGGCAKTGACAAGTTGCTGTGTRGGTGCACAGCGAACTTCAGCGCGAGCTGCAACCAGTATTCGAGGMYAGCCNNNNNNNTCGCCCAAGGCAAATCCCCGTGCTCAAAATTTCCCTCCACTCTGACTGTCTGCTCTTGAGCGCCGTAACTGTCKGGTCTAYACAACTTAANNNNNNCCCTGTGTAACGTACCCTCGTANNNNCATGTGACACGGGTTCGTCGTGACCTGTTTTACGTACGAGAGTTGACCCGGTCCCNAGCTAGCGAGCCCAGTGTGNCYAATTCCTGACCTAAGAGRRNNCCGCGAAGTGCATCGCGGGTCGGCTCAAAACMTAAACNCCRTATCTGAATGACGGCCAGGACGGCKNNNNYRCRYNNNNNNNNNNNNNCAATGATAGCGTGGGCGNNNNNNNCTGGCCTAAAGCKGGANNNNNNCMCAGATCCCCYANNNNNNGTTCTTGACGTAACTYGCTCAKGRYTCATGTTCCCACGCCTGTTTAATTTATAGGCCATTGGAGCRCATCTAATTTACGTTTCCGATTGTCAAGRCCGTTTGCCTCGATAGCACTCTCGCTATCTCTSKCNNNNNNNNGGTAGTWYGCGGCTCCTAGGCATCATTATAAAGACCGTAAATGTMGTACCTGTTANACACCCTCTACCGTAGAAGTAACATCCATCAAAAAGTCAGCCTCAACGNGAATGTGCAATCCTAGCACTAATCTCCTTCTTCGNNNNNNNNNNNNNNNCGTAAGGAACGCGNNNNNNNNNNNCCGCATTTGAAANNNNNNAANNNNNNNTCTNCGGCCAGTGGGTGGTNNNNNNNACTCCAACCGCTATTNNNNNNNNTAACTTTTTAACCGNNNNNACCTCATTNNNNNWGGACTSWGATAAACGCATTGGAAACGTGGATCGGTCCTGTCCCGTGGTTTTTTNNNNNNNNNNATAACGACTATTTTCATACNNNNAGRTATTGCTGAAATTTGTCCTCGCTCAACTGTAACGCGATTGTAAACCCCGGAGCGGATCACATAAGCGGATTTTTCNNACCTATCATAAAAANAGNTTAANNNNNNAATCTCTGGNGNNNNNTNNNCAGTCCCTAACCACGTCGGCTGCGGCAGTGGACCCTCGAAACCGTAGAGTCNNNNNNNNCAGGCGTCTAGCRCCATTACAACNNNNNNNNNNNNAGTTAAATACGTAGTTGTARCTATTCTAGTCCCGTCCTCGGCCGTGNTATAGATCAAAGTCNNNNNNNNNNNNNNNNNCCAACCTCGATCTTCTGAGAGAAGGCGAAAGCAGAMRGTWCTGTWTCCCAAACGYAGTATTCTAGTTCGCCGTTTTNNNNTTTTCTACACTTGTATTGGGGAATAGTTGGAGTTAGAGGAGGCCCGTCGATGACCCTCGGGGAAGCCTTTAGGCTCGCGGNNNNNNNNGCATTCAAAGTTTTATTCCCGTATCGTTCGCTSCTCCCTCCCCTCGGCGGTTATGTGAATCTCTATNGAAATTTGCTCCAGCCCCCTCTTACGGNNNNNNCTGGNNNNNNNNTGTATCGAGCTTYATCATGTAAATCACTCTCCAACRCCATATTCKAGGTGCGCTGCTGAWCGGGCANNNNNNNNNNNNNNNNNNNAGGTCGCTANNNTTCAAGATTATGAAGCACRCGGSGTTAGTGTGGAGCGAATGTGAAGCCGCCTGAAGCCTCAAGCTTCTTACCCGTCGCGTCCCWTAGTTGAASTGGTCCAGNNNNNNNNNNNNNNNNCGAATCCTGGGACGGGTGCAGGAANNNNGCCGGCTCGGNTTGCTCNNNNNNNNTGTGGGAGAGGCTAWACNNNNCCCTATAGATGACGGGAAAAAGGTTGTGGTGAGTCNNNCGCGGCTCCCTTTRCGWAGTTACACTTCCGACCGTTATAACRMCNNNNNNNNNNNNNNNNNNGCGAGAGGATCAGANTNCGGCTCGTTCTACAACAACGTGGCGTACCWRTAAGGCGTGTCCCGANCTCGACACNCCTTACTGTGCCGGRGYNGGCGGCCGTCTRCNNNNNNNNNATCAWTCGAGGCCTTCRSCTTTACTTAACCCGTCGCTTTNAANTTNTACACNNNNNNNNNNNCCCAGCTTTATCAACGCGCGCTGGCCTGATGACAGGTCATTCTTATAGGCGTGCGAGTTACAGTTRTTACGAAGGACYTAANAGCGACGTTTCCTATGACTCATCCTGCCATTTGCAAACANCAGGAGGGTTAGCTCCTTGGGGAATAACTGGATCTTAAATGGCAGGTGATCCCCTGCCTACCCGTCAAAACCCAAKNTGAYCATTGCCACAANNNNNNTMGAACCCRGRCTCATGCACAGCGTAGCTTTCANTTCGGCTGAACACGGTNNNNNNNACTTTCGCTYAGMCAAAAGTAGATCCGTCAACCGGAGGNNACCMRNGCTCTGCTCAACTGGNACNCGGANNATACNACAAGAAATATTCCCACGTCGAACTGCGATCGCCACNNNNNNNNNNNNNGCACGCCGTTGGTCAACTGAAACGCGACTTCGAAATACAAATCTGTNNNNNGGCTATGTGTANNCAATNGCGTCCTACCATCTGAGCTCAGTGNNNNACAACGAAGCCAGTGGCCTTCKTCCTCCGTYSRCGCTCATTCACCTTGCTCAGNNNNNNNNNNNCAGAACATTGGTTCCTTCARCRCAACATACCANNNNNACGGNACGCGARRTCCACGCGAAGCCCCCGGATCGAATGGGTGGGTTATNNNCTATAGAGATTGGTCCGRTCAATATATTAGGCCTCATTGTTTAAAAGGTTACAGTATACCGACCNATAWCATTGCTTCGGCTGCARCTGNGTNNNNNNNNTGGTTCACGTACTGCTAGCAGGCTCGCCCTATAACGTTTCGAGAGGTGTAACTCCGTCACCGACGTAAAACCGTGTGNNACARCRACGGATCTGGACCAGTGTGCTTGGCTCAGNNNNNNNACATAGGCCNNNNNNGCTGTATCAAATTTTGACAGTTGTGCCGGAGTTGCACCAATGCAGTATTCTGGAAAACCCCCGTTTGGAGGGCCAAGAAAAGACCGACACGAGTGCAWCATCTAACCCCCGACRATACCACCGTCCAWAATAACTTCGCATTACTNNNNNCCAANNNNNNNNGWAGCTAGAAACGAGAGCACANNNNNNNNNGCATACGGATTAGCGGCTATANCGATCTGGTAATAGTAGACCCTTAANNGGAACCRGCTCTCCAGGTAATGGAGCCGGATCCTCATGAGATNNCAACCTTGCCGGCTTGNGCCCGCCYCCGACGGACTGTGNATCGGCNTAGACAATGCCATTGAACATAATTACCAAGCGTGGTGGCAGCGCGAANCTCATTGTCGTACCTACTCCGGGCGGNNTCCAAGATGGTAAATACAGACACGTAACTTCGAGGTGGGAGGGCCAATAAAACTGCTACTCCGGNNNNNNNNNNNNGTGACGGCTGACATCGATTGATCGNTCCTGAGCAGAATNNTYACGCCGRTGTTCCCTCCATTAATGAATGCAACGCAGAGTCAATGTGTAAKCACTCCGAGTTTAAATGCAAGCGTTTCGACSTATACATAAAACTNNNNNNATCTTTGCGNNAGGGTCCTMCGCAAGATGATGGTNTACTGTATCTGGTTATTTGGTAGTCGGCTAGAGAAAMRKGGCACATCGTTGGCAAAGCAACGGTCNGCTAATGTTATATGTTAGCTTCTTGTAGGCTCATTCTGANAAAAGTACAGTTCGGTCGCRAYGCRWCGAGATCNACWYTAAGGTTGAANNNNNNNATCATTCACTCTCCNGGTGTCATGCGGCTTTCGACCAATSTATCGCAATACNATTATNNNNNNNNAAGAATACGGCCCAGAGATCNNAGGGNNNNNNNNNNNNGRGWCYGAAATCATACGAAAGGCRTAGCTCAAATCGACACCTTGACAAAAGTAAANGAACCGACCAAGACGCACGTCGGCAACAATAGCATAAGATTTCTCGTGGTGGTAGAGGAACCGGSCTAGTATGGCTGTACTGAAANNTTCCGCCGGATNNCNCTGTCACGGCATTCATACCATGCTYKGMCTGCGGTGGACGTGCCNGTGCTGCTTATGCGCGCCTTGWTAGTGAGCTCTTCTGGCTGNTGNNNGCGGCCTATNNNNNNNNTTCTGAAACACCAAGATGGANAGTTTTGRAARCTCCTGGTGAGCAAGANNNCGACANNNNNNNNTCGGGCCCGAAGANNNNNNNNNAATACGCCAAAGCGGCGCTCAAAGANTNTACGGGGATCATRCGAAKAAGMGATACTGGATCGCGGCNNNNNNGAGGTNCGGSCGTATACCTAAARAAATAAAATTATGANNNTAGCGAAACAAAGATTTATTTCGCACCAGTTACNNNNNNNNNNNNTGAGGGTAATTNNNNNNNNGCTANNACTGCNNNNNTACGTCGCTAANCCAAANNCAGTAGGGTGACTTTTCCGATAANNNNNNNGCACCATGTATAGGWCTNNNNNNNNNACACCATACCAACNGACATTKTGACAGTTATAAATAATGAGWAAAAATTANTTGTTGNATRATTTCACCCGTTTTCATATATACTCCCTRAGTCAAAAACACGCTTCAAACCCTGNNNNNNGCGACCTTGTATTAMGTTAAATTTGCCAATTTGTGTCGTTTGGCACGATGATACATTGCTTGTCGGNTNNTAATATGCTNCTGAAGTAGCGCNNNNNAGRGTANNNTGNNNNNAAAGGCCNNNNNGGCGATGTTACGGCCNNCCGGACNCCGAGTTCTTTGCAACAGCATGCCCCTGGGTAGGGCACGATGGCGTACTTATNAKANANNNNNNNNGGAAGACGCGCCCCKTGSAYGCGACTCTGATGGTCWGTATCTTSAANNNCATATANNTTTGGAGTCTTWTGCTATACGACTTTATTCGAAGGCGTAACTACCGTGCACCCGCAAAGGTATAGAATTAGCTATCTGCTCAATGNNNNNNNNNNNNCAGTTCCAAAAGCTAATTTCTANATCCTGAAACGCCGTGTGGGCAGCTGTTGCNRCGGCGTTAANNNNNNNNTGCTGCCCTCGTATGGACATAAAACGTGAATNNNNNGGAGACCGGNNAAGAACTATTTATAACAATCCGAANNGTNNNNNNNNMGACGTTTGTAGTGNNNNNNATGNNNNNNNCTACTAAATTCTNTACAACGGAAGTGATACAGGCGTTCCAACCGATAATGGAANNTTGGSTTATACACGCTACGTNARNNNNNTTGGCTGAGCACYCCGTTTCNATGGTTTTGTAMCAGCCGCTAAAGGAAACGCCATGACANNNNTCNACACGGGCCTATTACTTNNNNNNNNCGCATATAAGAGANNNNNTTGCGGTCGACGCTAAATCCACNNNNCCTCGCGCTATGTCACGCGGACATGATCCACTTCGATTCTTGGGATAANTAWCTAACAACTCATTCGTACATTACTACGNNNNNNCANATACGATCACAAGGTTCTGTTRGCACACAGACAGTGTCCAGCANNNNTGCTAGNNNNNNGCTRATGAGATGGTATAATAATAAGCCACATAAGGTATACCAGNTAAAAACCAACTTNNNNNGACTCGTAGTTCTAGCTGCTCTTGGTTTGCAAAAGGTACTCTCGGAYCACTTNNAAGAATGTACAANNNNNNNNGTTCATTCCAACGTTAGCNGGTAAAGGANNNNGGTCACACSAGGCGACAATTYCYAAATACTGGNACNCTGTAAGGTAAAGGCAGANAAAGCGCAGGCCTCATTYTCATACCATCGTGCTGATGGATACTCAGAAACTTAGAGTCAGTGGACTTGCTAGGACGCRCYGYGCACCCTGTTATGTCATAGNTCACCNCNNNNNNNNNNNNNNNNNNNNAGCTTGACACATACATTCGGGTGCCGATGTGNNNNNNNNNGCGGTACAGGATNCNNNNNNNNNCTCACTGCGCAGGTGTAATCAGCCCCAAGAGCCGTCAANNNNNNNNAGTACAAGATGGCCTTGATGCGGACCCNGTAATCAGACTGCNNNNNNNNNGCCGGCTCGTCGGAGATTGATAGGCGTACGGAACCGCTTTTGTGTTGGACAAGACAAGTGNTTTCATTCGTTNNNNNCGGCGATGCGNNAGTTAAAACCCTCCGTCTCTNGATGAAGTTCAGGGCTGCCTCAGAATTCTYCSATTCCTACGGTTACAAGGTAATCCTTAGATACGTCTTGCAGGCGATTTGNAGCGAAGRCTAATTTSCTTAGGGRGGGAMCACCACCGAGTTTACCTGTAGTTGTTGCATGTATNATGTNNNNNNNCTCAACGGGAAGACCTTAACTTNACCCTTANATYCAAGGACAAATAGGCCNNNNNNNNNNTAGNNNGCGCGTGTCTGTCCGGTACGCCACGCGGGGAACCGCCTTTGTGCGCGTTTCATCGGAGTTACATCAGATNNNNNNNNNNNNNNTCTCACTTAYATTGTTATCGCGATTCACGTNNNNNGTGCACRRAGNNNNNNNNNNNTCCGATCCCGNTAAGTCACGAGTCGACGCTCGGGCTCAGTGTAATCGGAGGGCAGAAAGCCTGCGGCGAATCGCAATANCGGAGCCGAYCACCGCACCGCTTGGGTAAACCGCGGTCAAGCGTTGACAGTTCTTCTTCCGAGTAGGGGGCATWACKTGGNGNNNNTCGACACATAGAAGTTTTTCGATTACGTTGTATAAACGGGCCTAAGTTAAAGCTGATGNGCCYNNNNCGGCGATCACACTCGTCGCRCGCTGCGGTCCAGTCTCCTCCASCTATGTAAAATTGTGAGCGCGAYCATGAGTCCNNNNNNNTGATCCAACCAGGCCCTCNNWACNAATTCGCGCGTATTATCAAARCARTATGYRAATTAAATRGYACTCATGTTAAGCGAACGGGCTCTCCYKGAAAAGAGCGCACTGGCTGAGCAAAGAGGGCGTGATAGCCCAGAANGTTNNNNNNCTACAGAACGTTTACGCGTGAGTTGACAGCGCACAATACCCCGGTACACATCGANNNNNNNNGATCGCATCRGACAGATAGCAGTCCAAAGATGATGCTTGTCGTCGTGGCTCGCGTCTGCCTGAGTGGCTTAANNNNNNNNCTCTCTGGNNNNNNNTTTCCATACATCATYCANNNNGCTGTCATACAAACTATCGGCACTNCAAGATCCCCATGAATTGGTARTGGTAGTTCGCGGATATACACATGTCAAGTTGCACACGTCTTTAGGAAGTGGTGTTTACTGAACTTTGTTTAGAAGAGCTAAMGCATCGACGTGGTMARTAACTTGACATGGACYRNNNNNNNNNTAAGCTGCAGCATTCNNNCCGCCGCCTCGGCCGGTGAANNNNNNNNGAACTTCCCCCRYYCCATCGGTGCACATATGGTAGGTAGANNNNNNNNNNNNNNNNCATGGAGCAACGACNCNNNNNNTACTCCGCCGAAAAATCGCTTCGACTACTTTCGGCCTCTGATATTTCCGCCCGGGAGTGATTGTAGTTTTAAAGAGNNNNNNNNGAAGTGTAWGCATACGGGTGTGGATCACAAGGCAGCCGGTAGRCGTAAGNCGAACTTCAGGACTACWWCCRAAGGGCTGAASTGCGTGAGGAGCCTAATGAGGGCGCGTTTWTAGCTAACTCGAGATTGTAGCCAACGTAGATAGGTCTCACCCGTGCAATNAGTCAACCTACGCACGCGCCCCGAAGCGTGTGGAATTKAACGTTTGTTAAAANNCTCNNNAGTTCGTGTCCGATGCCTACCTACTGAAACCCCATGGGCATGTANNNNAGAGTAGGCNNNNNNTGGCTAACGCAGATGCAGRTTAAAATNNNTTGGANTCCTGNNNTTCTCCGAGCGTGCGAGTCGGACACCGGCATCCGCGGGTACTAGGCAGCACTTGGCCATTGGCACCTATGTARCCTNNAAGAACGTATATGCCAARCCTACGCCGAATTAGAAGGGCCAAATAATCGTAATTGTKTYYCCTTCCTGGTTATTGGTATCARGGCTGCCAGNTATGAACAAGCGCCTTTATGGCCCGGCCTGTAGCATATCGAARTGTAGAAGATTAGTGTNNTTAGATGCATCAAAGGACTCAGTGTCTCACTGCCCGCACTCTTTCCATAATTGNNNNNNNNCTTCTATACCTGTGAGTGCCCTCAACTNNNNNNNNNNNNNCWACNNNNNCCAAAATTAAGTGTGACGGTTTCAGCAAGCGARCGACCGTACTTTSRAGGGGCGCSCTCTTTNNNNNGGANNNNNNNTCCTCTGCCGGTMTCCRTTTCATNCAGAAGNNNNNNNNNATAGCTTCYNNATNNNNTAYYATYNNNNNNAATGTTGCCACAGCAAAACCGCGCGCAGAGAGCGAAACTAGATCANNGCCGTACCGTTTCTATTACCAGAAAATGCTAGCCATGTTTGACCCCTGCACTAATGGTACTGCCCGTATACGGCTCGAGACAACCTTTCTTCTCGTCTMTTCGAATCCNNNNNNGNTAGTGGGTCACAGGTAGGGGAANNNNNNGGATCCTTCTTGCCGCNNNNNCAGTATAGAGCARCANNNNNNGATACAGTAACTTNGCGTAGTGGYTNCCGACGGCATGGACCACGTGAAGGTCAAGTCAAGCTCGTGCNNNNNNCGCATACCCATTGTCTGCTCCTCCAGCATTACTTCATTGTAGTGCCGTAAYYYYTGGTAGACTCGATCGGCTGACACTANTTTCCGGACAGCCCCGTATTGCAACCCACCCGTATGGGCCCTCTNNNNNAGCGATCGCAGACTATATCNNAGGCGAACCGTGGATAAACTAGAATCGCGCATGGACGTTGATAAGGGGGNNAACCGGCTATACATAAATATCGGGTAACKCGGCCTCATTGAGAATCTATAATCGCAAGACTGGAGGATGATGACTTCGTCCGGCTGTCTNNNNNNNNNCTCAATGGTACCGNNNGNNNNNNNACCCATTCACTCGTGANTTNAAWAACACCCGNCTGGTAGCATCCYTTSGGWGACTNNNNNNGGGGCATCACTGCTAGCGCCNTCNNNNNGAAGGAAATGRCGCARTCGCGACTAGATTTYGGAACGTTATCNNNATGTTGACAGGCCNGTTATGGGATCTCYCTGCAGACATGTGGACWTNNNNNNNNNNNNTGAGNCCTTGNNNTGCGGCRTTRANCANGCTCCTGACCGAACAAACYCGTNNNNNNCCCTGGATNNNTACGACCTTGTAGGTTGGACAGACTGTTGGAGGCGCCGGGGGTTGTCATCTCGGGCTTTCTATCGGCAAGTGGTATTGTGCTAGACCRCCTNARAAGAATACCACNNNNNNNNNNNNNNCGCGGTCACAAAATCTCNNNNNNNNGCACGTGCAAAGAGCCTATTAGCNNNNNCCGGATTTAACTCCCGATTACCCTCCGTTTCAACAGACCAAAGGGAGCAGGCGTTTGTNANCGGGCGTATCTGNTCGCACGGAGNNNNNGCGCAGCCWCGGTCGGGGTGGGGGGTTACGGATCGGCACCTGTAGRCTRCCCAGCCGTATANCATGACATGANNNNNNNNNNTCCGATCAGGTGACACCGACCTGATGCGAATGCAAGGCTTATCATGGCGGGTNCANTTANNNNNNNNAATGGAGCTCGCNTTATGGCGTGCTGCCTTTGGTATNNNRATGAATAGSYTGYMGATATTATTCTAYTAAGNANWYNNNNNNNNNNNNCTGCCGTTTGTCTGTTAGCTCGCCCAACTCCTATCTCGGTAAAGTGSKTAGTTCACGCTTAAGCGGGATTTCTCTTTANTTASTTAAANCGTATGANNANTAAATACATATTGMAGATCAAAACGGAGGTTGGAAWNNGGGAANNNNNNNNNNGTAGAAGTTNCATTTCGCGTGACGTATTCGCCAAAGGGAGGCGATGAAAGTTAAAGCAACGTTTTGTAGAGGATTGMGAAAGGAAATACAGGAGRGCCWTMACGACTTAARAAATCCCGCCTCATCTCCCAATAGTTAATGGGGGCCTTTNCGCTTGAGGTTAACTTTAAGGNCGANTTGTNATCAGTAACGAGATTTCTGCCACATCGGTGGACACGTRTAGGCTTCAAGGTTCATCCGCTACATCGGAGATTCCCGGTGGATCCCGANGGNNNNNNNNTGGCATNCTAGGGGTGGGTANNNNNNTCCTCGGCGGCAGTGCTTGACAAAATTGGTGAGNNGCTAAACGTGGTTACGGCACTGATGGGTTATACACATTACATTCCATCGCGGTCGACAGGGGCCATCGCTATGYACAAACRGCGCTTTCACCGCGAGTTTTATCCAACGCGCACCTTGAGNNNTGNCCTNTGTCGAACCCAAAGTATYCGTTGAGTRTAGCWGATGGTGANNTCTACAATATCATGCNNNNAGNCTTATAGATTANAGAATANNNNGAATAAACAGGGCTCCGCTCCGTCACCNNNNNGGGCAAATCNNNNNNNNANCNNGCCANTCTGGACAYGCATACGTTGAGNNNNTAGTGTTTCTCACCTGNCGACCGACGGTCWACCCGTNNNNNNNNNATAGAGAAGCGCGANCGTATGCTGGGYGCTGAGCRRTAGTACCTTTGGTTGTTAATAATATNNNNNNNNNNNCSYCGGCATGCATATCCCTCNGNNATANNNNNNNTTNCNNCATTTTTNNNNNNNTAGGTGACTGGTATAATAAAAAYGCCYGGGNNNNNNNCCGGAACTTTGTACAACGGCCGNNNNNNNNCNCCATAGGCTGCCATAGCTGTGYTCAGCACTTGTGNNNNNNNGCTTCCGCTGAGTTAAGGTCACANNNNNAACAAATANNNNNNNNNNNNNNNNNNNNNNNNNRCTAAAGAGATTAAACAAAAGCAAATACTAGGAGAAGCGNNNNNAGGGAGGGGGCKYCTTTCTCGAAGAGCGTTAGTCGNNNNNTATTCGTACGGATAGTGTCTCAAGTACCAAGTGACCGAGTCGAGGGTCGGCCGTCTATACCGTGTCCTACTNCCCCTCGAAGTTGATTTCCATTCGGGTAGTATTGGGTANNNNNNNCCGCAAGAAGCTRGGGGGCTGTAAGCTTCCCTCGAAGTCTTACGCCAAAATCRAGCGACCAAGCATGCATATGCGCAACTGATWTACAGGTTGTANNNNTACTGTAAGGTACGTGGAAAACGGACTTTGGGCTCGATACTTCAAGACTTCCTTAAGGTTCCGCTNNNNNAGAATATTTTCCTNNNNNNNNCAGTGGTCAACGCTAACARAGGACTGGCATATCCTTTGGCGWCTRTTATAAGTTGATAACACGAAGMTTTGGGCTCAAAGTAAATGAGCCGGCTGTANGAATCACRCCCTAAAACGGATGCATACGNNNNNNNNNTTACTGGGCAAGNNNNNGTCTNNNGAACCNNNNNNCTATCTTGTCTTTCGATCCTGGTAGCMGTGGAGTGACCACAAGANNNNNNNNNNNNTCGGMACTWRCTGGCNATGTAAGTAYTGAGCGTGTCTTTAAGCTNNNNCWATATTNNTATGCAGAAGTCCAANNGNCNGATCACCGTTCGTTTCCAATATAGGTAACGGNNNNNNGGAACGAACGGGTCNNNNNNNNTCGGAGTACGCACAGTTGGTAGGGTATGGRCGGTTCGTWATACCMCTATCNAGCGGYMAAGGTTTTGTNNGATTGAAATGGATTGTAAGACGCGCGCCCATACCAGTAGGGTCTGATAACCCACGTTATGTGTCAATCTTCGAATCATGTGAAAAGNANNNNNNNNNNCAWCTGCCGAAAGAGAATCAACGGACAGNAAAAKATCAATGTCCTCGGATCAATAAGGCCGCTAGGGGAATAAYCACCTGACGTTTTTCTTGCCCACNNAGGNNACGAGATTTGCTGNGATTGCCTGGNNNCATGTCTCCAGACTCTGCMTAGCASCAACTNNNNCGTGNNAATAGGCGTCTAAATTCAGAAGCCACAGTGGGNNNNNNNNAACTTCATGCGACCGTCTCTGCNNNATATGTTCCTATANAAAGCGCGTGTCTGAYATTCCTTAKCRTTCGGGAAAGGAAGTTGTCTCTCCTCCNNNCTGCCGCGGCGCGTCTNTAYTTACACNGNAAAGTGCCGRGCANATAGTGCAAACGTAGAAAACTTAGCTCCCGAACTGGTTTGATTTCGCCTGTACGGTGTATGCAGCGGTGNNNNNGAGCAMRMCATANGTCCTCGAGAGACGGACTGRAAGGCCGAGGGCAAGCGTACTCGTTGTAAGTAAARSCGCAAACTCGGGCTCCTGTGTTCTCCAATTTCTGGGATTGCAATRAGGCGACATNNNKGTTGCGNNNCCCTCCGGCCACGCCGATAGATGATGGCGTGTTAACTAAGGCGACAGTNNNNNTTACCCCCATCCCTWGNNNNNNNNNNCTGCTAGTACGGACGTTGCCNTNNNNAACTTGCCNATTAGTGTGGGGACANNNNNTGATTTGGCGCGAGCCATGCCCGGCGTAATGCGAANNNNNNNAGATCGAACCGGCGARKCAGTNNTTGATCTTGATGGTCGTAMCTAWCAATACGGCGCGCGCGCGAGTGNCGAANAGTGCGAACTTAANNNNNCGGTTGYTGWARRCATGTTCCCGAGAAGCCANNNNNNNNNNNNNNNNCCGCATCGGGTGTAGAAAACCNNNNNNNNNCGCGTTAAGACACTCCGAGAATACANTCYGSTGATTAAGGNANTCNNNNCCMCGATGCGACCCGTGGGTGGCANATTGTCAATACCGGACCACATTTCAAATCTTMCGGAGCGCACTTCCNCTCCAYNNNNNNNNNNTRGCGCGCGTCACAAGGTGTNCTCGGTACGCTCAAACASGTACACAGCNNGTCACCACCTTTATTAGGCACAAGCGKNNNGTATTCGAARNGTTATTMYCGAGCGAAGCGGCGTCCGTAGACATANNCNCAACTAGATGGGAACGTAATGCGAGTNTCCAGATATAGGACTTCCATGACCCACTGGNGTCGATTACGGGTRGAGGGCCCTATGCAATNNGTAGCTNNNNNNNCGCGCCNCCGATGTAGCAAGCTCGATCTCCTNNNNNNNNNNNNNNNTYTAKTGATGAGCCCGACATCCTAAGGTGAGAGCGCTCACGGGACGTNTCCTAGCCCCATAGACTATTCCACATCAGTCGCCCATTYTATGATCATCTCGGTGTTCCTGCCGAGCAGAACAATGYNNNNNNNNNNCATTTATAAGCACCAGANNAAGATCGCTTGANTTAGGCAGCGNNNNNNCGAATTCAATTCGCCAYKAATATTTGAATTTTACRAMGGATTTAATTTCATTTAAACTATTTCTCTTCCTTGACTNCATAGTACATGGCGGTTNGACCACGTGGTACGTAAAATGGACGACTGGACATTTCACCANACAATGCNNNTATTAGTTANNNTCTCWNATTCTATCCAACCANGCCNCTGAATTATTGCCGCGGTCCGATRCAAAGGTCGCGGTAGTAATCGCTRGGGANNNNGASCACGGTGGAAACCTTATGACAAACGTCRARARCCTTTCAGGACGTCTTTACAGGTATTATCGGGGACRACGCAGCGNNNNNNNNNNNNMTAGCTACCCGGAATCNCNCACATTSTTTCACTGAGTTCATMTTKWNGCCAGTGGAGNNNNNNNNNNNCGGGCGCTCAATATNGGGTACTCCGACATATCGTCCGCGATAGATGWACGTGGKTTCGTCACTGGRNNNNNNNNNNTTACAATACGAGGAGGCACTCTGRATTCTATNTGAGGCTCCTCCGCGTAGCATAGGYKCTGCATGGTCCNNNNNNNNNNNTGTGCTTANNNYGAGTTTGCGAGATTATTGTAGNGACGGCTCTGCAGTGGGGGNNNNNNNACCTTNNNNNNNNRGAGYTCTGATCAAACGTAAATGTTTTCAAACAATCGGAACGTTGTGGATCGTCAGCAYGATNNGNNNCAAATCTGTAAAGCCTACCCTAATGAAAATCTGGTGAGCAAACACCGCNANNNNNNNNNNNGCGTCGTTCACTACGATGCGATTAGCGCGACGGACCTCAACGCTGTTTCMGACAATATGASCTTTGGAANNNNNNNNNNNGAGCCCCTGGAGYCASNNNNNAGCTCGTCTCTCTGTAAGCCGCGCCGATAAAGTGTTCCCGTTTGGTANNNNNNNCCTCGACCGATATCACCAACCAGAAGNNNNNNNGATCCTGAGACAGCTGAGTTGTNNNNNATGGCCAGTAACGAGTAYGCAGTACCCTGTCCTCGTCANCAAAGATCTGGACGGAGTTTCCTGCNNNNNGTNGGAAAAGCGTNGANNTAGATAGCTCATGCTTGCGCAGGAACAGTGGGTGAATCCSTKTTNNATCACTAGATCGAAATTATAGAATTCTCGTGTCAGTTTGATCGATCTAYTCGCTACCCNCCAAANTANNNNNNNGAGCSGCCGATCCGTTCNNNNNGCACAANWAATRCCCRRGTTGACATGATGCGCGAACCGTGTTCTGACTACGCTANTCCACAGAAAGTATTCCTTTTGGAATGCGGCAATNNNNTGCRCACCTACACTATGGCTTCGCCAGNNNNNTTTGCGTGGCACGATACATCATTGAGTCATCCNNNNNNAGGCAACTTTCGTTGCAGGATGATTTCGACCCWTTNCATCTTTGAGNNNATGNMATAATTGACACATCTTAGNNNNNNNNNNCCCCNNNNNNTGCTAGACTCGCACTGTTGNNNGACKGKTACTTGGTCTTGCCTAAGNNNAGTGTCCTAARRTATCTTAGACGCTAGRGGATCGGACTACTAGATAATACGACCTACTGGNNNNNTTTACCTCAAATTCYCGCTATATCGTCCTGGCNNNNNNNGTCTATATGACRMWGSGTCAAGCTCTATAGCGACAGTGCWATGAGGATAACAGATTTGCNNNNNNNNNNNNNNNGACCCCGGAGGGGGGGCCAGGRGGGGAGGTCCATGNNNAGCCCTGCCACCGCACGGCGGCAGYSGTCCAGACTGGCGATAAAGAAGTCTCCCACGTTAATTATTGGACTACGGCKGGYCGGACGTTTTCTRGAGCGGCAGTAACCAAGAACGTGCTCGATGCCACTAACGACMAGGGTNNNNNNACNTANTATAGTACCGCCCTWSATTCCTAGAGCGGNNNNNTGYAAGATYCRCATGTGTRACAMTGGTAGTGCTCGTNNNNNTNGTGGGCYGTTAKTCTCCCATACTGTAAAAAAATCGGGCWAGCGMATCGCAGTAGGCCGAGGATTCGMTCAAATGGCACTNNNACACTGCCTGCGATNNNNNNNNNNTAYTTGTCTNNNNAAGCCCGCACCNNNNNNNNNNNNCGCTCCAGTANCCAATACCGGAAGTTGTGAAACTTACAATNTTTCGAGCARATGCCCTTTACTTTCCCGCCAGCCTATAAGGCTGTTGCCCNNNNNNNNNCAGCCCGTGAGTRCACTATTATTTTAGACCTAAGTTTTCTAAATGCTAGTCGCCTCNNNNNNAATCGTGGTNNATACAGCATATTGAGTTGATCCYAATRCTAAAATGTCATGCATTCGGGAAGGACTGCGGNNNNNNNNCTGAKGAAYAAYYCATCCARCTAGGTTCCAGTANTNCGGNTTGTGAATCTCTGGTGTTGCGTTAGCTGCGGAGTCAAAGCCATTTTACGTTGGAAATGGTTCTARCGGTAAGTAAACGCTTNCAGTTGCCAGGGTCNNNNNGTYCCTCTTGTTGCCAATGNNNNNNNTTTNNNGCCCCATGATACACCANNNNACCGCGAGCACTGTCTTAGCCCANNCAAGCNNNNNCTAGAACGCGCAGTGYAGTAYAGGCGTGCGCTAAARCCRGNGTCTTTGANNNNNACNCNTNACANAGTGGCTCTTTGTNNNNGGCNNNNNNTTNNNNTTGTANNNNNNNNGGGGNGAACGCGTGGGGCTCTCGTCATATAMATTTKCTGTACTGGAAGAATTGACTTGCGTGAGAANNNNNNNNNNNGAATGTKRCTACRCTAGAGGCTTCCCCGNNNNNNNTAGGCCCACCNNNNCGACGGTGTGATCRAAGCACGTCACGCCAATGGAGGAGAATTCCGAGCAAATCRKKACGTGCGTAATCCCTCCAAATTAGGCTCAAAGGTYCGRRNNNNNNNNNNNGGAAKCANNNNNGCTCAGGTGTATGTACTCAANNNNNNNNNNNTCAGCATTCAATCTGAAAGACNNNNNACTGTTGCTTTTAGTTTCAAACCAAGTGTACGAGTTCATCCGCATCTGCTTCTCACAAGCCCTCTACAAAGACTTCAGCTCCGTTTAAAACGTNCGAAATCGTTGAATGGAYTTNNNNTCTCATGATCAGCATMMTACATNCACACCNNGCTCTACGTTTACCACCACGTTCGTACCTATGGGCTGAGACTTCCCCGAATTCAACGTCTACACAANNNAGTCGAGTTCCGCCAAGCATAGAAGTATNNCGAGTGGACGWSATTGATTAWMRRGAGCGGCAARGCRYGCGGNAGTCAGACAACACCCAGCANATCGGGCAGGAAAGACCGGTAAAGGCAGACMGTGGTTAGGGGTCTTCATGAATAACCTCGCACGAGAACGAGGTCANNNNGTCGCACAACTCNTANCAATTATTATCGTAAGAGCANGGGCCCCGGCNGGGAAAATGCCTCACGATTAATNNNNTTGTNNNNNAATTAAAGSATAACCCCTTCNNNNNNGCNGCATTAGMCGGGGGCGTNNNNNGCTAACTCAAMCTTTACCACTCTGGCTATNTCGGTCTGGCTGGTGTNNNNNNAATTAATTTGATANGNGANTTGNNNRGATTGTCATGCACGCGCAAAATTCAATTGCCTGCCTAARCCCATWMGACNGGAGCGTAACGAACTACGGACTGATTACGCTTTTGARATCGATGNNNNNNNCMCTANNNNNAATGGAATCTTCRTNCGRARARYGGAAAKCTCTCCGCAAACACCACATCGACGANNNNNNCTNNCGCGGTTYCATYGAGCCGTCNNNNNNNATCTTCGCCTGTGNNNNNNGCANNNNNNACGCAGGGTWCTACAATACGTTGGNNNNNNTGCATAGTGNACCCANCGATGTAMTCAGACARGTACTCTCGCCTTTANGAGGTGTTTTAACTGAAAGATMATATTAGTCCCGTCTCAAGGCCGTAATCGANTATCGTGCNNNNNGGTCGGACGTGAAAAGAAACGCTNATGTGCACTCANNNNNNACKCCACNGNNNNNNNNNNTCCAAGGAGTTACTCATGTACCRCCGTANNNNNGCAYGAACCCTACTTSGCTGATCGATCAACNNTGTRGCGTGCCCCGAAACTCTGYCKGRRCTCTCTTCCAACTATGAGGGTGTTCTTCCTCCCATGTCCGTCGTGGGACCGNNNNNNNNAAATTGGTGGGTGYCCAACAAGNNNNNNNGTTCAGACTCCTGTGGCGGTCGGCACGAGTGACCGCCTTCTTTGTTCTTGTCCTCGAACAAAACCTGACACTACTATACTCCTGTAGTTCASGTGACCKCTAACACCCCCTGCTTCGCYGTATAGCACANNNNNNNNNTAWGAGTTCAACCCGACGYCTCTAGTCGTAAACCGGCCNNNNNNTGCAAATCCTCAGTATGAAGCGCTATGGGTAAGGANNNNNNGTCCGTCGAGTGAGANNNNNNNNNNACCACGTATGAAGTAYAGTATAATNAACATAAGTAGGRGATAGACGCTCGGGGGGCTAAATTAGCCCCGGGCGTGGCTTCTTGNNNNNNNNNNCTGATTTCGTAAGNNNNNACGGAACACTCTTTNNNNNNNATSWTTAGTTAGTATTAAAAGTTTCTCACTACTAGCCTGTCGACACTCCCGTACACCGCGTAAAAACAAACGAATATATATNCACTCGCGGATGACNGANCGGNATTCAACTGACATAAAGAGSCGCTTACCKGACACGTCCGGCATTACTGNCCAACGNNNNNTTACCNNNNNNTAGCATGGGCTGACTCGAACGGRTACGTATTGSCGCGCGGACCCACKWATAAAGGATGAACCTCGAAAACCTATCAGTACTCTATTATNNCTTACACTACNNNNNNNNNGCNNNNNNNNNNNNNNNNRCGTTCAGAGAGGCCCTACTAGCGCTCTNNNNNNNAGCCAGATAAACAGCGTATCATACACCGCCTTGGTNGTGGNNNNNNNNCGTCCCATTGCATCGTAACANNNNNNNNNNNNGCANAGATGNGACCCTTGCCGGAYCACCCGTCTCGTTTTTACACGCAAAATAGCAMRGACCTCCTTTAGGACGMCTTTAACTTACGACCGGTAATCACAATCGTTCYCAAAACGGGGGTTCCGACTAGCCCACANNNNNNNNATNYACTRCCCATAAAGTCTATNNNNNAATCGCTCACTTTACATSAAAGACCGTATCGTTCTTTTCGNNNCTACAAGACACCANNNNAGTACCCNAGCGATAAATCTGCGTATAACATCATACTATCCTGCGGCGAGGCACTGTNCTGTACNCRTCYGMCCGAAATTGCATTARAAAGAGTTAACGTAATTNTGATAGCNGTTYNCTAWNGGATGAGAAGGCNNNAGTTCGGANNNNNNNNNNCTGTCTTCRGCNNNNNNNNCTACNNNNNNNNATGAGACMGTCGACGGTTCCACCGCGGTAACTGCCCNNAGCTCGCTCACGAATGTAANNNNNNNAAACGTCGACGACATTGAACCWGGAGTCATTGACGATCTGATATCAGATACAMGAGAAAGGAGATCGATTWGGACRCTGCTAGAGTAAGAGCGGTATACGSNNNNAYTYGTTATTACGACGTAGCCCAAAAGAAGGCCGTTCGTTTATCNAGATACTAGATGCAGTGAACACCTCCGTACGTCTACACGCCAGCAACGGGTGTTGCAGGAGTAACGCGCGCTGATCTGCGGGCGAGAGACKCAACGTCGGCCATGGTGAGGTTCTATAATTRCTTGTTRTATGNNNTCCCAYATGCCTACTCMGTATGTACATCCASTGAGTTTTAAAGACAAATCAAATAATAAATGCGGCCCGTACATATTAGGACNACACTCATAGTGGATATCCCCAGGCGTAGGCAGACAATATTGCCGCCTGYTCTCAGTNNNNNNNTAGCCCGARTGGGATGCGGAGACATAGATTAATTTCATCACACCTNACGGTGCTTGTTCCCATCCTGARGCTCAGTGTCAGNCTKCGTTGACACATTTACTCANNNNNNNNNNNNNNTTTRNNNNNNNNNAATTAANAAATTTTTATGACAAATTCCTGTWTTRCGGGCCTACATATACGTAATGGNARNNGCNAWCTTTAAAGAGTCCKGNWTCRNNTCGCCGCCGGCCGCCAGGACGKTAANNNNNNATTTTNNNGTGGTATGCCNNNNNNNGTGGGRAAACCGGAGGATGTCCGCCATGTGGCGTCTTGTGNNNNNCGTTCYACATCATGYNNNNNCCTCTAGGAAGCGANNNTAGGGGGTGTAGTATGAGGACGGTGTAGAGARTAGTGTACGCTCGCCANNNNTAGGANGACCCAGNTTCGCGCAAGGATNNNCATAGTYRTACAACTCNGANCAANATCAATTTTCTNCCACGCGTGCGAATACCCCGGAACCGGTCCTGTGGAATAACAATCNNNNNATNATRTACCGAATAACCAATACTNNNNTCGCCCTCGYMCRAYTTAAGGCGAGTTCCCCATTCANNCATGCTAGGACTCTCCTCTRSTCTACNAATGNGTCTTCATAACCAAGTATACTTCAGAACCAATGACGGAACGTTACCGGCATTCNNNGTCGAAAGAGTGATGANNNNNNNCGGAACATCTCCTTTCCAYCCCAACMTCACCGTMGGCACGANCGTGGATTTCATAAACGGACACCGCCCGAAGGAGATTATGGAATACGTNNGAAAAAGCACTCTATGCTTAGAGGKCGAAAAAATGCATAAGGATCCGCCATCATGCTAGTTTGTATGCGATGCAAAACGACCAGCCCTCTAATCTTCAAGTCTCCCATCGTCNNNNNGTGCTGNNNTGTGATGGAATGAAAAATGCGAGGCACNNAATTAGATTATTAGTTCNNNNNNNNNGCGCCCCGGANNNGGTYTTCCYTATTGGGCTGATNNNNNNNNTGWTMAACGCGACAGTTGATCGACAAAGTGCATTTAACCNTACGGGTGCCAGGGGTAAGTGCAACTACNGCCNTTAATTCNNNRNNGCAYTGGAAGAACCTAGCAGNNNNNTNNNCCGTATGKAAYTTAYNNNTGCGTGTGGGCGGAMCAGCAGGGTACGACTCGNNGGGCRCATAGACTTAGNNNNNTTACGTGTCCCRCRGAGGATGTAGCYAGCTGACCATCGAACTGTCGARGCTCAGAGANNNNNNACGTGANAAGCANNGNATTAAGTTCACCAATACATTATCNNNNNNACTRGKYRCACCYGGGTTCAAAAATAATAGSTCGGGGGCAGTGCTGTTGAATCCATTAATCGGAAGAGNNNNNTAATACRATGACAGGAATGTTGTAGACTNNNNGTAATATYCCCGGCAAGAGTGACAAATWYTCTTGATTYGNNCACTACGNTCACAGCGCCGTATMCCCGGCCTACGATTTNNNNNNNNNCRTAACGGTTCTTCCATATAATGATAGATATGCTTACAGCTAAGNTTCTCGRTNCCGGCANNNNNCTAGARCTTGCCTGTACACCAGGTTTCRTTKGGYTMCCAGGNNNGCATAGATAATCCCCAATTTTCTACCATATCACAGKANCGTNCCAAGACGGTAGCCTACNNNNNNNCGGTGCTGGCTGCTCCCANGGNNNNNNGACAAGCAGTGACACGCCGMTTTGTGTAATACGAACATCAAACGGTGGCGTTTTATAATGTAAAGATTAGCGTACCCATACTTGGAGCCWGCNATNNNNNGCATCCCGTCAGNAGTAACTTTTWARTARCCAGACAGGTCGTCCGGTGCATGAGGNCTCAACCCATRATTTTTTGAATGTCAKTTGCAGGAGAGACTCCCATGTCGAGATAAANTGNNNNGCAGCNNNYTTCCTAAGNTAAATTAACTCTAAGCGTGCTATCTATCTTCACGTACNAATAACTNNNNGCCGGATGCATANNTATACGAAGAACCGATAGCGWGGNNNNNNGTTAAGATGACTNNNNNNTCGCCGCCAGCATTAAWACATATAGAAGTGGCTNAGACGCATTGGGTTGGGTGGKYTTCGTGTTATAATCTNACGTCACGTCTCCTGTAAGAAGTNATTCTAGGCCTTACATATGACGTCACCGTTGCCANCAGCNNNNNNNTTCCAAATCRATCACAAGANAATAAATCATTTTCCTCGCTCATGGCCCCACTCGGCGGCTCGGTCATCTGGTCTGAATAACGTCCGTAAGTATTATAATTCAGTCCTAGACCTAGGATAACAGTGANTNTCATCACCAGGGCGCGAATTTCAGTTGCCTTGTGGTCTTACTACCNNNGTTAGCCRTTCTNNNNNGACGATAAGGAGGATTCTGACCCCTCTATAGGCGCGACGAAGGGTGCTGTANCTCTGCNNNNNNGAGGTCAAGACACNNNNNGYNAAGGAGCCAAACNNNNNNNCTGCTGGACGCCGACGTGGCAATAACTAGTTANNNNNNNACCTTCATTGGATATAGGTCCTANNNNGATTCTGAGGNNNNCGGTAAAGGCGGTACATGNNNNNNNNTCTTCTGAGTATAGANAGGACTGATGTCTCATACGCATAAGGATATNACACGATCCACTGCCGGNNNNNTCTAACTGCGCGAACTCTTCGATGCGCANATCGGAGCATTNNNNNNCATTCGTAATCTGNAACGCGANNNNNNNNNNAAGCCTGTYGTANNNNAAGGNNNNNNCNCCCCATAGTATANNNNNNGGNTCAGCGTAAGCCGGTATTGAAGGTCGACTTGCTACTATTTTMGCTACNGATTTCGAGACCGCGGAGGCCGTTCCGGCCCAGTCACACCACATTTACTACCTAANNNNNNNNNCGATRCTACCTANNNNNNNNNARRGTYACGGATACCCATAAGTTGCTCAGGCAGTGCCGGCAATTANNGGTTAGCCCGATATTCTATGGNTGATGCGGAAGCCACGACAGACNGCAGGGCAATTATTTGGGTCAGTTTCGGCTCAGAKAGAAATGARGTCTCCCTATCTCATAAACATTTTTGAACCTGTAACGNGNAGCCATAAATGTCGCAAGGGGGGGTGRGGTCTATGCNNNGCAAATGGGTTCGAAGGACCTCTCCGAMGCGGCAAGTGTACGTGGTATGCTMAGTTCTGTGCGGSATYCACRCAGANNNNNNNCCCAGCCNNNNNNNTAACAGCTCGTCTGAATTATATGCGCTGTTTTTTGANNNTGCACAAAGGGCCCCCGTGCGGKATCGTACGCACAGANGGNGAACTAGTACAGGGCAGTTGTTCGGCATGACAAGNNNNNNCTCACTAGTTGGACACACTCGTACGTGGCCTNNNNTCGGATGCCNNAATACGCCTAGGCCGTTGTCGCGATTACGTAGCGAGCCCCGCCAGCTGTGATAGACCATCTGACGAACGTGACGTAATCYAAACCTCCGTAGTNCTACACCGANAGTANNNNNNNCAAGGGGGNTGTATTAGACACACAAGAGCTTGTGATGACKTKCKCGCGWGCGACATCGGTGGACAGCACGCGGGATNCATNGCAAATTCCGGTCCTGATTCTCGCATGTTGGAKAWGAGTAAAACCATGATGCAGGGTCGACGTAGTTACACTGAGGGTCTGATACGGGTAGAGTCCCGTAAGTGCGACCGATGTAATCNGAYACCYAMNNCNNNNNNAGGACAAATCGGGCNGNGTAGCATCGTGTGAATCATCGTGGGGCAATGCTCGGCAGGCAAATCGCACTCAGGCCAGTCGCTGATCACATCACCTTCCACGACGAAATCGTTATTCTACCAACTNNNNNAGTCATGTCGCATCGNNNNNTCGATGGAAATCGTCTGTAAGCGACGCTTCATGGTATGACTTGGTGCGGNNNNNNNKCTCCTAGTCCAANNNNNNNNNNGGTTAACCTTAACGCCTAACTGGGTCTACAAAGCCCTACGGTCTGTGCTCTCAAGGCSTCGTGCNNTTAGGCGCGTCTGCAAGGCNNNNGCTTATGCGGTACGAAMAAACAACGGAAGTNNACAAAACTGCTNCCTAAGGCGTTAGGRTAAYRTTYAAGCTGCGTTYRGTAGYYGTTGNNNNGAAACWATTAGTCTGATAACTCTTTTGRGATACTGTACTAACGAAGACGATTTAGCTCGGATCNGCGTACATCACTTGAAGCTACCTTNNNNNNNGTTARCTGTTTTTTCTATAAGGGGGCGATTACTGAGATTGTANNNAAGAGWKNNGGAGACCCCTCATTGTCTCTACGAACGTAMTCYYAGGTTGAGTTCTGWNGCACTTTCATTGCTTGTACTYGNNNNNGCCTAGATTCCRCTNCGTGTGACTGAAKACAGACAGGCGGAAGGGTGTTAGTAGTANNNNNNAACAATCANAGNTCCGAAATACGTTTACACCTGAGGGANNNNNNNGTGGTCTACCAATYGATGCCTYTCAAGACGTANNGCCTCGCATCCTATGCTCCAACTAGACAAAATGTGCGCCGCGAGTCGGACTTCAACTTGGCGAGAACTCTANNNNTAAAGCAGTTGCNATAATCKAAYACGCTCGCACGCGKTGACGCCCATGACCTTATYCGTGACTTGNGNTTTGGTGAAGTTCGCCCGAATGCGCTTTATGTTAGGTGCAGGCTGACNNNNGCCNATAGAGNNTCTATGGAACGAAANNNNNGTCTGGGGGCTGGCCGTCAAGRACCGWCWAAANNTTGTANGANGAAAGRCTTACTCGGTCCCAATCAAATGAGTCTAAANCTCGGGATGCGGTGTTCCAATCTTGTCAGGCAACGTCAAGAATGTCTNNNNNNNNNNNGGCATTNNNNNCGGCTCTCKGCTGGATCCGGGTTCTCACCCTGACCAAAAAACAAGCTAGCTNNNNNNGGACACGTTNACTGCTACGGATCTCTCAAGCTTGCAATCCTCCGAACCACNNNNCTCATTCCTCACAGTCACCGTTGGCGCACAGCRAGTAAGGGTTTACTCAAAGCATAGTAGTCGGACGAACNTCTGGTAAATTTAGTTTCCGCATGCAATTGAGGAAATGAGTGNCNCCACGTANTGNCCGCCCCGCGGAATCATGTAATAACCATANNNNNNNNNNNNNNCTGATTACGAGGTGTCTTTTNNNACGANNNNNNNACGYAYATWCTATTACGTTAAAACTCTTTATGCGTAWATAAAGTTGWCACCGGATCNNNNNNNTCGCNKCATATAAATTCGGGGTATCRRMATGAACCCCCTCATGRRGCKCTGAGCGCTACGCACAACCYCCCATTGCCGGKGGAACAGGTCCCCGCCCCACCTGTGGATTACGAATCCACGTTGCGGGCACGASRCGCGGNNTAATTTCGTGTAGTGAWRTGACCAGCTSCGCGTCATCGCGTGTTCAGGCNGGNNNNNNNNRCTATRTANNNNNGTGGGTACAAKGMYGGGTTGTTAGGAAAGCAGACTNTGCANNNNNNNNNNNNNGTGAAATGTAGGGGAATTCTTACCTTGCNNTCCGACTNTARCGCGCTGAAATTGCGCACAACTCTCTGTCGTCTCAGTCCATGATGGAGACATGACACCCTTTTAAAARCTCCTTKAATAATGAAAATTCGCCAGAGTTGGAGCTTTTGTGCTGGGCGAATACAGCCCTGGTGAAGGGACCCGGTGGCATACGNCTAGATCGTAGGCGCTTACTCGGNNNNNNNNNNAAACAGATGTGAAGGCCGGGGGAAAGACTGGCYCCATCCATTTTCCCAATCTTGANTTCATCCTTTAGTTGCTCGGGCTCGTACATGATAGTGGGATCTTTATTAAARCCTAGATNGCNCCTNTTTATAGTATTGGGGGTTTAGTGATATGGCCTCAGGAGCNNNNNNNNNNNNTATCTNCTTTCCTNTAAAGACACCCTTAGTTCCGCAGTATTCTCTTGATACTGTGCATTGAGCCGCGTATAATGACGGTGTNNNACCGATGATTTTCGNNNTCACCCGGCCTCNGTAAACTGTGWCAGGAAAACCGGANTCTTTAGCTTAAATTCCTAGTCCNNCGGTCTGRNCAGTCTTACCGTTNCGAGTTTNAAAGNGTGTCAAAGAACTTCCTAACGACCCGCCATCGCACTTAGTGGGACCATTCTATGAGCTTGTGACGRCACTTAGAAGATCAATACANNNNNNNNCCGTTAACTCATCACGATAAGTATGTCGACAAGACAGACATCTATGCCCTATAACTANNNNNCGTGRRCCAAGGTTTCGAAGCACCGTAAGGCTGTATTATTTTTTTAACACGTTNANCGTCATNTTCACGGGAACCTCAAATAAGAACAAANANCTCCGCTAGTAACCTCCAAAGCGAGACTTATGGTTGATCTTCACTGCTATGTAGAGACGNGATATTGGCGAGCGGATCTGTACTTTCTGTGGGCTACTCAATGCRCKCTTAAGTTTTCTACAAGGGCTAAACTGCGATGCTAGCCNNNNNNNNNTACTGCCNMGAATGGCAYTTGACCATGCGCGTTGNNNNNNNATCAGCCGCRGAGCTTGGATGATCNCTTCTCGTTARCGCTCAGTGTTGACYACCATCCCGNACCAATGTTGTAGNNNNGGATGTTGTTCGGTACCTGTCTGTGGTGGGTCTAGACCAACTTCCCCGGCTCNNACTATGCCGKKNNNNNGATTGGAATTGTGGCAAGTANNNNNNNNNNNNNNNGGGGGTGTATGATGGGCACGCCAAGAATAGCNNNCAGNCGTTTCCAANNNNNNNNNNCCTCCTCCGGGGGATAGTCGGCTGTTTTACCTATTGCGTTTCGTTTCGATGGWWTCTGGTTAAACATGAGTTCNNNNNNNNTTTCAATTGTGGAANNNNNNNTAACTGGAGACACTGTCGTTWWGCYAAGTGGTTGCCGAAANNNNNNNNAGGTTCGTACAGYGYGCNNNNNCAGAATTTCGGTCGTGMCKAGTTGAGTGGCAATTTGAATTTGAANNNNNNNCTGATGCTGAGATNNTTGAACWWCWCGAAGATCGTAGAAATAGAGGTTCGCGCTGTGCTATAGACCATGGGGCCTAGTGTCCGTTRAAAATNNNNNNNCTTTGCACAGAATTTYAGGNTCGACTYCCCCCCACGTCGCACCNNNCCCANACGGAGCNNNNCAGTCGACCCGAACAAGCCYTCGTATTCGGTCACTCAGCACCTGCTGCGGGTCATGAAGGYRGTATGCGCGGCAGGGATTTCTGTCCCTCACCCATCNCCGCAAACCCAGAGGCATCSRCRGGTGMGCTNNNNNNNNTTAGATTCCTCTCGACCCCTCCTGCGTAAGGAGTCTCGCGACACACCACCCTTGTTTCTAAGGTTACTAGAACACAATTTGGAAGAGTGACTACTTAAACGGACACCTCGGCTTCCRGCCGGTCCTTCCGAGCAAATCTGACCCATACTTNNNNAAGAACGATAGCCATGAAGCNNNNNNNNNNCACCTKRTTGNNNNNNTTCTCCCTGCAAACNNNNNNNCCGCTCCCGACGNNNNTACGTAGTGAGCCGACGTNNTNSCRATGCMTCATCTCTGCGTAGCAGCGCATGCGTTTMGCGTTTNNGGTAAAATTCCTCCGGACGTAANCCGTNGTCCGGCTCCTTGAGTNNNNTCGTAGGTTGTTAGGCCAAGACGCTACAYACCGTCAGGTATTYGAGTAACGTACCAGGAGAAAACCACGAATCGCNGNNAGCGTGGYTAGCGGCTTCGGATCGGTCTCAMGRGCCYNNNNNNNNYTCTACGGTTCAATTGTGTAGAGAGACAGTAAGACGAAACTTGTAAGAGAATAGTNNCTGTCATGGTTTGCGAGGAACGCCTGTGGCTCCTGCGGTNAATGNNNNNNNNGGGACACGACCACGAAGTCCGATCAAGGGCGGTCATAAGMATGTTCTAATANNNNNNNNAATAGGTTCACTTACACTGATTAGWAGAASTCTGAGAGATNTTATAGCACATAAGTGAGACCCCCGGACTTTCGGCGCTCCCCTGTCTTTGCACGNTGAANCCAGGTACTAATTATCGNNNNAGTAGAGATGCATATTCTTMNTATGGRTATNNNNNNNNTAGGCCCGCCACGTACCAGGAAGAAACGGTAGGCCTTTGCGTCTTGATAAGTGTCAATTTAAAGATGGCTTTTACGGGATCGCTTGATAGACGCTACCCGTAGTAGCTGCGATGATAGTGAMGGNNNNNNNTCTTCGAGRAWAACTCNTACGCGAAACAGAATCTCTMGCCCAAGTCGAGTGATCCTAGCCGGTTGTCATCATGTGCGAATTAATTGATTAGGTTCCACAATWCCATTGTACAAGAAGTCAATGCCCTCTANNNNNGAATCTGYTGGTGCTGTCGGNNNNNRATATTCCGCNCGTGCAAATTAACTCCAAGGAATCAGGCRGCTNNNNNNNNATCAAACGCTATTCASMYCCGTGGRAARAGGACAGATGNANTGCTATGACAGTAACCCGTGGCCAANTAAGTTCGTTGNNNAATNAGGTTCGCATTACAATTGCAAGGNNNNGAAAWGGCACTATTCCCTCGCNNNNNNNNNNNGACCGCAGCTMATATATATGKCCTTCAAATYTATCTACAAAWATNAACCCCTATGATGCTATCATANNNNAGTCGCTAAGCAKGAAGCCTAGTCAACATGWATGTGAGGTGACAAGTAACGCAGCGACAATANTNNTGNTGGCGGCGTTTCAGTCCACGCAACAAGATTACAATACGGACTGATCAAGACCAACGCCCAGTCACTAACSTATAGCTCCGNNGATAATCTGGGAGGGCCAATAAAGACAGATGGCTAGCCTTAATTGCCATTTAGMATCAACGCCTCCCGAGTCYANNNNTTTACACGAATACCGACGGCGTTTTCCGCTTAACTAGACNNNNNRGRRAGGSTGANTAAGTTGAGSCGTAGGAAGTATAAGGGTCCGAACCTAAACGCTCCGACCGCTCTCTTACTAATGAGRGAGACCMGCGACGAATYGATCTACGCAAAAGTGGTTGAGAKGANNNNNNNNNNNNNTAAAANNNGTTGGCGTCGAGTGATRTTGTTCTATGGATGATGGTGTGACGAGCGCGGAACGGTGTTCAGTTACCTCAGGNCMNNTGCTGAGCTGCCAAACCACCCATAAACTGCTCACAACNNNNCGTAGGCRAGAAAATAAGTCCCTAANNNNNTGTTCAGCAGTAAGTGGATTTTGCCTCTCTCNGCACGTTAGGTAGTTACGYGRMCGKGGGTAGCWARAGCCGACGGGTACGCAAGTAGTCACTTCCTGTCYCGGGCCTGTTGGCCACCTCACTTATGTTGCCCGCGGCTAGGTCGTTCTCTCGGCTGTGGCCTTTTGCCCCACCGCTTACGACACGTGACAGANAGGCACGAGGNNNNNNNNNAAGGGAGTTTTTCKMRGCCATTCGAATNWYTNACTTTTAAGTATTTCCTTTGGGCTAWCCCARTATTTAGACCTTTACTTTTCGGAGCCCTACTGAGTCGCANNNNNNTGCAAAAGCTTGTGAGTCTACACCYTTCAATAACTCRTCGCGTGATTCMCTCTAAACCWCTATTCCATAACTTAAAACTCAAATAGCATAGCAAGACAGGATTCMTCGNNNNNNNNNGTTGCNNNNNNNNNTCATCCACTANNNNTYGRRAAATYCATAGAAAACAAGGGTAGAGTGCATTCATNNNNGATTTCCTTATGATNNNNNNNTTACTTGAGGTCGGGGGACCMAAAATGTTCCCAACATTCNNNNCAATAGGGATYTCTCYGACGCAACCGTTTGAGCTTTCTTCTAGGAACATACTYTGTTCCAAWAGCCAGATAAGACGCTGATTCTTCTATGGATGAATTGTTCTCTACTTGAACTGTGATGCNGCCATACGCTACGCSCAAATCGACCCCTAATNNNNNNNNNNNNGAAGAGGGAGCGCCTCAGTTAGTCCCTTAAGCACATAACCTGTGAAGCGTTATGGTNCTGACGAGCACTGAACCGCGTCGTGCTTTCACNNNNNNNNTTAACCTGAGCAAYCCNNNCTYGTACTTGGCANNTCGGCTCAGCGTGGATGAACNNNNCTTGTNAGGTGGKTATGNKGATCGCTAGACTCCYGGKGRTTGCACTCTTCGATTCCTATTATAGTGGAAACACTTACATATTTGACNNNNNWGCCGGAACGGGCATAAGGNNNACGCAGCCCAGTAAATGCTTCATCTAAACGACACCCCNNNNNNNNNNNAGATCCCTANGTGGGTTTACATTCGTACGAACTAATTNNNNNNACCTAGACGTCACNNNNNTCGTANNNNTCTGCATAGAGAAAACTNNNNNNNCCTAAACGTGTRGGGGTAGGACGGNNNNNNAGTGNGGWAACCNNNNNNNNNTACGTNNNNNNAWGGAKKGTGGCGTCTTCTGTTTAAGTTTCGGAGAAGCACGGAACCAAATAAGGCNNNNNGATCACACAACCGYAGTCCTAACCGAGNNNNTCWTCTTAGGACTCAATCGAATTATAGCGNGTGGCCGACACTGGCGGATCCGACGGAGATCACACAGGCACGCCAGTCAGGCGCNCGATGTGGGACACGGTTCCCGGCCCTTGCTTGGGAGCAGTGTGTAMGATTTAGTACTMTGGCTCAATTGCCGTWTTACCACGAACCCAGCACGCTACCCAGTTAATCAAGANNNTTCCGCCAGTCAACTGTCAGACANNNNNNAYNNNNNNNGATGCCTATTTTTTGGGCGCCGNNNNNCAGANNNGCGCATCACCTTGTCGAGCTACGCATTAATCRGTCTCYACTTCGTGACANNNNNCCTTTATANNNNNCATGCGAAYRGACCCGACAGGCAACTANNNNNNAGCCATATGTTCAGTCCAAACCGGACCGAGTAGCTCATTCTCCGTCCCCTNNNNNNAGGCGGGATCATTANNNTTCGCAGAAATATCCACTNNNNNNNNGGGGTTCGCCTAATCAAACCYCAAGTGCAGCNGAAATTTTTTTAATACGCGGYGGGATCNNTTTGARCGGGATCAAGCCATGTTNNNNNRCTAYATCGCTCTATGGCCTTACGGACTTTYCGATAAARCTACGCGCTGAATACCGNNNNNNNNNNNCGCNTGCGGCGTATACGGAGTTCATGATCGACCAATATACAGAAGTCATGTCTCTACGYRYCCTCCTGCCCTGGCTANACACGTCCCGSGAGTAATATATCCCCGTCAGTAGTCATNNCGWYCCAGTGATGNNNGGACTCCAANNNNCGCGGGAGCGCCTAAWGGGTTGTTAGAAGTGRCTCCTTAATGTAGCTTCGTGGCACGCGAGAAGGATATANNNACGTCGCGCTATCCCCTCAGTCCANNNNATATTCTCCAGTCNCCTCNNAGAYGAATGAGCCCGAGCCCCTGACAAANCTCACTCCGGTTCGAGKRTGTGCTAAGCCTGGTAGCGCCCAATGCGCTARGGTTGTAAGTGGCATAGTTCCAGCTCAATTTCCGCGTAATTNTGNNNNNNGGGAACTTGATCAACCTCCTGGGTCAAGTCCCTNGGTCNCCCACTGCGNNNNNCTCCCTGCCGACCNNNNNNNNNNACNGCTNNCCRCTCTAKKTTTTAGGYGATCCTGATTGCARATTRGTAGGCAWRRCGRCTGATTAGACGCTGATGCTTTCCGGCTCCCTACCCCGCGGNNNNNNNNTAAYGGTGGAACNNNNNNNCTTTAGCCNNNNTACAATTATGACGAANNNNGGGAACGKTTCKACATAGGGCAGGATAGGGCMCGTGGACGGCGACATGTCTCNNNNNGGTCGGACAACGGCGACGTTGGTGGCATTTTGTTGAAACYSCWKTGAGCGCTACACATGAATGTTCTCTGTGTCGNNNNAAAAGTTGTGTGARAGAAWRYTGGNNNNNNTTACAGNNNATGAGGTGAATAGGTNNAGTCGGTTTWTMGTNCATCATATTNCTTCTTNNNNNNNGTGGCGAATAAAAAGTTAAATATTAAAAACGCCCAGACTCAYCGTTNNNAATCACGGGTGNNNNNNNNGTGTACYGTTTYTTAGATATGTAGAATATGACACGAAATTTGCACCCTCAGGCCGGCANNNNNNNNTTGAYAAATAAGACATGCCAAWATGTNAATTACAAGNTAGTTTAGNNCAGGGNNNNNNNNNNNNATATTCATTAAGTGCGTCGCTCGGTTCTGGGTAAACCTGCATGCTTCTTGGAGTAGACCGTNNNNGGACCGTCCRCRTCNNNNCCCMCCTTCTACATGATGCWTTGTCGTCAACCCAGGAGTCTAGNNCNSRCACTCNNNNNNNCTCATAAAACGATATCGGANNNMTCAYCAAGGATGTGTCNTACTANTTTTTTAACCACGAAGGCAATAGGCACNNNNNNNTTCAGCATAAGGACAYAGGCTATGAAAGTCACGATTGTTCTCCCACGATTNNNNNNNTATAATTCACCTAATGTATTATCCAAAGNTGCCGTTGTNAAGNNNNGCTTCGCGTCGTGGCGCTCTGGGTTWCTTTATGGCANNNGCGRNAAANNNNNNNNNGTGAATTGGCTNAATCGAAGCCGCCCTCCANNNNNNNNTCACGCGTTATATTCTCGGTGANTAATCTTTACCGNNNNNNNCTCGAAGCCTGGGRTGCAGCGTACCCGACCTCAYSCTRSTCATGMCGGCAGCTCCTGCAGATCGAGCACGGCATTCTAGTTCANNNGGTATTTAYRRRGACCTTACGTGCCAACTACCGTTGGTTAGATTNCCGAGAAGGTCAGGACATGTCGTGCATTCTTTATTGNATCATAGGCAAGCAAAACCGTATCTCNTAAAATGAACTTCGATGAAATGGCCCGTACNNNNNNNNNNCCCTCTCCGANATGCACCCNNNNNNNNCTNANAATATCAGGAATTGCCCAGGCCACTATCAAACGACAGAAGATTTTAGAGCCTAAGGTGCGCAYNGTCTTCACCGCGACTATSGAGARCGTAGCATACTCTCATTGCCCAATAGMTTNAACATGCGCCCCTGGANNNNNNCAAGTTCCCCATACGACACAGAAGGTTAGTCTRTAATANAGCTCTYCTTRAAAGCTGAGTCTTTATATGTATAGAGATACAACTGNNNNAGTCGCATTATGTCAGAGCAATCCNTTTAATNNTAGGCYATTCGCTCNNNNNNATTGCAGCAATGNNNNNGTGCCYSYRTAGCTGCTCTAAACCCATGCTAMTGTMNNNNGCACCAGAAAYCGGCTTAATTAAAACCGTACTCCCATTGTCGGNGCTAGTATCTCGTCCCAAGTGATTAAGTCNNNNAACGNNNNNNCACYACTGCCGTACCAGTGGCCRTGGAAAAAGAGCGCGGCTCATGTGCAAAGGACACTTGGNWTTCTGCTTCTCGTACCGTCTCGTTTCAGTCTCCTCTGNNNNNNNAAGAMSGGTKTGNCGYGACGCCATGCTAGGTCCCTAAGAGTNNNNNNNNCGAGTATACRGCTTRCGTCATAGCTGCGGGGAGCATTGAGCCNACCCACGTCTTCAGCATTGATTAACTTAANCTCACCGTTTTAAGTACCTGAGRCTTMRAGSNNNNGCACTCRATTCGCCTNGACTCTTGTGATAATNGAAGCTGCCATAACGTTCATCAGRCCGMCATTATTAGCGATAAANCGTAGGGTTAATTATGNNNNNNNNNNNNNNNNTATCGGYAACAATCGGTTGGATGCCGKCTTGGRNNNNNNNRCAYMGAGTTTACCTCAACTTGTCAGGGTCACGYGGANNNGACCAGTNNNACAACWCGACGCCAGAGAAATGGATACGTCACTTTTACGWTAWRGTACTTCGTTCCTAGTATTGGNNNNCCGATAAGANNNTCTCTGCCCCGGACTGAGAGCCTTNTACGAGAGTCGTTGACAAGGTTTGATGKGGAGCCCGAGGGTCGTGTCATTGCATGNCNCCNTGACACCCGAGAAGGGTATTAGTCGATGTTCACGCATGACGCGCAAAGGATGTGRCKSGMNNNNNNNCTGAGACTCCWAAGTCGGGATGAGCGTAGTGCTAGCACTACTTKTCTASTNNNNNNGCTTTCNNNNNNNNNNCTNAGCAGTAAAGGTNNNNAGACAAYTGCTCGAGTGGGCRCCGCYACGNNNNNNNTTTATCAACTCAATNNNNNNNNNNNNCTCGNCCAGTACTCGCACATTAAAGTCTGASCNNNNNNNNATCAGGGAGAAGTGGTACAAATTATTRTCGTGSTCTAGCACGGGTAGGCGAAGATTATCACATTCAATCCMTTCGCCTTTTAATCCTACGGAGAATCNNCATTAGTCAAACGTCTGCGCGTGCATGAAGGGTGGGACCACAAATCTGNNGGTATCGTATGATGGCTCARGCGCTGNNNNCGGGTGCGGTGRARCGGTCGNNNNNNNAATTTTACNNNNNACATTCTTGAACTTCCCCACACNGNTACACTNTNGNAAATTATTTCGCACAMCGMTTTAGCAGCACGTCGTTCGTTATSCACCTCNNNCTNGANCGTCCACTCGTAAGAATTGGAATCAAGCCGTAAAAGGATTTNACAKCGGMACTGCGCGNNNNNNNNNNGTCCCCANNNNNTCRATAAAYGCGTGTTGACACYNNCAGGGGAYCCGTGCTCCGACTGGTACTATGGACATGCCCTGCAATTAGTTAANCCCTTCTGANATASCYATCGGCCTCGACGGTAAGTTGCCNCCAATTAGTCGNTGAAGGAAGATCCTCAAGTCAACCTTCTCTTTGTGTGACNGCAAAGCTCGCGCCTGACAGCNCGATATATGTGGTGGCACTCCACNTTTTNNNNNNNAGACNNNNNNAATTCGRAGGCACATCTCCCNCAAGTGTANNNNGGGTACAGTGYTATATRGCATCCGATTACGCTAGAGGTTAGGGGTANGGAGAGGGCCAGAATGGTCACCTTCCTAACATANNNNNNNNGGRGTCCGTGTGGRTCTANNNNNNNNNNNNATTGCGACATACKGANNNNNNNNNNNNGGGAAAATGTCAAAGATCWRTGGGTTTTGGGNNNNNNNNNNNATGGGGCAGCAATTCTNCAGAGCACNCGACTGGGAAACTATACCGNTAACANNNGGGCNNNNNNAKGAMATCAGTAACAAACATTGTACCAAACATATAAGATGGCTCTCGGTATTRCTARGCGCAACCNGNCCATGCAGAATTTCACGNNNNNCTTATGCTCGACGAGAAGTGTAGCGTAATATTCTGGTYGGCCAGCAAGTGATCGAAAGTAGCAACTGGCMGTTTCTGTGGGCCGCNNNNNNNNCATGGCTGNNNNNNNNNCTCAATCTAAATGACTCGCGCTCANNNNNCCATATACGAGGTCGAAATAATTGCGTCANNNCCGAATAGATGGGGTTGGCTGCNACTTATAGAGAACATTTGAAACTTNNATCGTTMTAGTGTTGTCCAATTTACTAAAGTTCGARGTTAGTGTTACACATGTATGNTCNAGACCGGACGGTTANNNGGGRCATAGGCCTCCCGTAGCGGTCTAAACCCANNNNNNNNATTCCCGAGCATAGCCCGTNTAAACGCAAGGTACGTATAGGCACAGCAATAAATATMTAGCAGCCGCGATGGACTCGGTGCTATGCTTGCTTGCTTTGCTCGCACTGTGACTTCCCCGTCCTYANNNNNNNCRASTCAGTAATTAGCACGGCACGCATTTAACTNGNGACTCTTAAWCTTGATTCCTCTTGYGCTTSCATAACCACGTATTTTCTCCAAWTCGATACCGAACATGAGTAGGTAGGAGTTCCCCAGGGCGCAACAGNNNNNNNNNNCACACAAAACACAACCTACGCGNNNNNNNNCGATACGAGCGAGNNNNCSGCAAACAAAAGTCGCATTTGGCATCGTCCTTGTAATAGGAGTCTTTGAACTGCGCCAAATAAAACCACNNNNNNNNNTACCTGCCKRATTAGKTCAGTNNNCCACANNNNNNNCTAGANTAAGAATGNGGTTGCCAAACCCGTTAACGAAAGTTACGGCGCTCGCGGTTCCACAGCCWACACCCTAATGTGAAACCTWCCGACGTGNNNNNNATMACTGACCTAGGTCGTCTCGGGCTTAGGCACGCTCGGGANNNNNCTAATGTGATTCCTATCTGGGGGCCCGGCGGAGGCACGCGCTGCGTATCRGCATATGGGCATCTTGATGAAGGGGGTGAGATTAGATANYGRWTGTTNWAACACAGACNNNGGTTTGACGTTACAAACCGGCGTTGGTGNNNNNGTCAGCTATYNTCGGCACCTACGATGNNNNCAGRCCCATAAGNTCCACGCCTAACCNNNNTTGGGATRCTTAAAACYTTCAGTCGCTCGNNNNNATCACACAATTCCACTCCTCAATRTATTGATGGATATCATCGATTAATAGNTTCGTGGAGATAGCTGGGGCGTGAAAGNNNNNNNACCCACCRCGYCCGGGTGTGATCAGTKCATTAYTGGYAGTCGGTNNGCGGGCAGAGATCATGACCTGCAATAGAAAARACTCTATRACTGAATGCCTTACGCGCCNNNNNNCATGGTNNNCATGCTGGATCTTAACCCATAACGATGAATAGTTATTTCCAAGACGGGNNNGGTACCAGTTGGCGACTGMATCYACAGCATTTGAAAGNNNTGGCNANTACTCACTGCGAGGCAGAGCCAATCATGCNNNCCAGTGGGGTTAGGGATGGAACTGGTTTGTAAAGGTTTGAAAGCGGCTGTTTACAAATCCGTCAATCGTGATGTTCAAGACRCAAGNNNNNNNNTCAAAAGGTTACAGCCCAGAAATGGCTGGACMCCGTGTGTTGGGCTGAGCTGTCYNNNNAGCGGCGTTTCCGGGGACAAGGRCTCCGCGTTTGCGNNNCCGAYACAAGCCGCGCACAATCAGTCCWRYTNNNNNNNNTANNNNNNTCATGTGGGCCGACACAACCACCCTTTTCACGTAGCCGGCCTAAGACTGCAAGGGTCACCCTAACGGTCTAGGTGTCGTAAGACGTAAAGAATTGTTCGCCTGACACGAGTATGGCAAGTGAAGCKATGTGNNNNNNCCCTTACATCCCAAAAAAAGTGTGAATATGAACCTGTYGTGTGATATACTTTNNNNNCCACTGTCCGTGGCAGGGTYNANTCGTACAAGTTCGCACAANNNNNNNAAACAGATGTGCTCGCTAGAAGATNNNCTTTATTTCCGTATGATTAGGKTATTAGCCCCGYATGACTGATATTGTGCTTTGTTRCCATGGTGGTATGGCGGCTGCTGTCTGGGTTTACCGTTAAAGCAACTACGKGCCTCATATCCTCATYTNTACSGTACCAAATCGATGCACTAGAAGYTGCGTGGMCARTAGTTCTTCCCGATTCAGTATAAACCGCACCGGTAAGAACTAACGNNNNNGACTCYAGCGTCTTCACACGSNNNGTTGANNNNNAGGCAACGCATTNCTATGTAARCCCGGAAAAACNNCACATGCTAWGTCGCRWAANCNRWTNGWGGGYARWGGGCTGCMTAGNNNNNNTCACTTTCAGAAAGCCCGCCGGTTGGGCCCTGTNNNNGATTTSATGTNNCAGAATNCCANNCNTTCCAAGGGAATAACAACACNACAATAGGTATCGCCGGCTCTCGACTCCTGTCAGGTNNNNNNNNNNNNNTTNTATGGGACGGTAATARCCCAGCCGGGATTGRCAACCAGATTAAYSTTNNNNNNNNNNCTTACCTTGTATTKCTCGCTNCATTGCAAGAYGTCGGCCRGTACGCATGCGAGGGGTCGTTATGCGATCGNNNAAGCKCNNNNNNNNACGTAGGNCSGCMMGGTTCACACCANNNNNNNNNGTATGATNACTCTTGATCAATACTAGCGCTCCCTTTAACNCCNGNGACTAACCCCTGCCRWMAGYGATTCTYCCTCACTTGCCAGGGTTACAGNNNNNNNNCGMTRRGCCAGCGTMTTCCACGAGCGTAGGRARGAGGAGCGTCCAAAATACAAATGACTATTAGCATATGCCCNNNCGGGAAGATTACAACGGGGCGTTTNNGTTCAAAANNNNNNTGAGGTANNNNNTAGTGCGCAGAAATGCGGCTTGAACGTTATCGGTATGAGCTGGTATGCAGCAACNNNNGCCCCGRGTTGACTGCAWCGCTTATGNNNCAAACATCTCAGCGTTCNNTGGTATCCCACGCTATAGCTATGGAGCGCGACCGTTCGGAGACACAACTCCTTCTCTACNNNNNTATATAATAGTAAAMCATNNNCATACTGACCTCGGCGNNNNTCCNGNNNNNAATAACGCTGTCAGGACGTNATTATTGTAWTGYCCTGRNNNNNNGGAGCGCGCAAGTTTTTGCTCTNNNNNNNNGCCTTTTGAAAATAGAGCCTNNNNNNACTAATMKGRNNNNGATWWGGGMGAWSWCAGCAGNTACGCGGAAGTTGGACAAATAGCCGGGAAAGTTATTGTTAATCTTGCCTATKTGCGCTAAGGAAGATTAGAACACGTCTANNNNNAACGRANNNNNCCATACGNTGGGNTTGCAGARYTATATTCGAGGTTTCTGCACCYATAWCANNNNNNACATCCNNNNNNNNNNTTGACTCAAAGATANNNAATNNNNNNNCCTTGGATTAGGRGCGCGCACCCCCGCGNGCCNCTCACCCACGGTATAGRGAGCCANNNTGTGTTAGGAGGAGAGACACANTGTCWCTGTGCAGAATTTRAACTAACTTTTYTGGCNTTGGAAGTGAAMCAGAAGGGAGGCATGCNCGGNNNATTTGGCAATTCTGACTMAGAAGTATNNNNNNNNAAGCAATTGTGTGGGCGGTCAGAGACATTGGCTCGCGGATATTNNNNNNNNNGCTGACGCACCGNTTGGACTACAGGATGTAACCATGGGACAAAAGTGGTGTATCAATTATCATGCAACCTAACTATTTCNNNNGTTCCGAACTTGCCTCAGCCATCCTACNNNCGGTGCTGTNANNGCTCTACCTGCCGTAAAACTNNCTACAGTCCAGMYYCCCTAGGTTACTCGNNNNNNNNNNNNNGGTAGCTCGCTACTTCYTGGAGACATCYGCACCGCATTCCGGAGYTTCGCATCGSTTCAGGTCGGAGACNNTTGTGTGCATTGCTTSAGGGGGWAGGAGCACGGTGGACAAAACAAATAGGTGACACAACGATCATACGCTTNTTAACAGCCCAATTAANTCGTCGTTCAATGCGTTATTAACGCTGGAAAACCTTCGTTAGGTATGCACGCTATCCGATGAGGGGATTGGGGAACATCATAACAAACTCTAGGAGACATCGCTACCCGCANAGTCCGATCTCCGGGACAGTTGCTAGTACTCTCGAATAAGCAGATGTGCCGAGAAACGGGCCRTCTAGTAGCATCTAGGATTGCRSARYAATCTCCTCGTCCCGGATTCTCAACGGCACCATGACAACAGTGTCATTTATAACCGCGTCGGAGAATATCTTCGASTGACGGAGCNNGGAGAACCAGAACGCTAGCATGATTGGATCNNNNNTTCATGCCGCGTTAGACACTNTTCAAGGGGTGTGTTNNNTTTCGCCMAGNNNNNGCGTTCCCGTAGTAGCCCTTCTCGTTAGGCAAGCATAGNNAGAGTTTANNNNNNNNTGCTCCCGATGTCTTATACATTACACGTCGTGGAMCTACAATCGCGTTTTCTAGATTAGTAARCGCTATTCTCGCTTTGAATGTTGCTCTGGACCATTACAACAACACTCATTTGGAGTTGTTGAWGCCCGGACTGCNCGAACTAAACTAAATAGCCTTGACCANNNNNNNNNNNNCTACGGTAGAGCACTCNNGCGWTGACCCRWSCGCCATCTTAAGTNGTTACGCCCGGCGTTTCGTACTGCNCCCCRRCKTCGAACCTCGCGTTTTACGATGANTNTATTCTTTCGCTGNNNAGCACGGCGAGNNNNNACNCACGCNNCTGTTGATCCGAGCCTGATCGACTGTGGYACTGCTACGGCGGCGACTCCAGAGAGGGATTAAGAATCAGGAAATTAGAGCARAGAGTCTAGAGGCCTTGTTCTGGTAAAAATATTATAAATCCTATAAGCAAACCAACCAGTCATCATGATATTAACCCCCCCTCARCARATGGCAATTNNNNNCTAATCGCTTATCNACACCTAAAAGACCCCGACGACAGTGCTTTCATTGCCATGTTTGGAAATGTCCCAAACGCNNNNNNNGCCCNTCTCCACCCACTAGGWATTCAGTAYCMAGCCAGCCGTNNNNNNNNNNNNTAATACCGAATACACAACAAGGGGGATCGCTTRTCAAAAAAAGTCNNNNNTGTGCGATGCGTRAATCCAGGACTTATGGAGGATCTGAAAAGATACCAAACAYYTGTAACGAGTCAAGCYCGACGNCATTACAATTAATAGTCTAGTMTTCTTAAAGCGAGTGTGGCCANAAAGGATAGTCTTATTTTTTTGGAGTGCCGGATNGCCTTGAGCAACAGACNAAGGAGAAGTAAAAGAGASACAGTTCGACGTTCGCGCAANANAANNGTGTTGGCGGKTTGAAKACNCATACGTNGCGNNNNNNNNNNNNNNNNAGTNNCTCTACCGANGTGTAATCTCCATCATAAGACGGGCANGTGNCGGNNNNCCGTAGGGGATGCCGTGTCCACTAAGGGCAAAATTAGCGGGGCTTCAACTNCGCTACTTAAACATTGGAGANCCTCGCAGGAAGTCAATCTNTCGTGTANNNNNKCGGATGAAAGAAGCAGAGCGCANGGNGGGAGTCTCGTCGAACCTTAAGGAGGACTCGTAGGCTTNNTTCCAATCTGTATCAAGACTAGAGAAGATTGAGCTTGCAAAGGNNNNNNNNNNNNNCTCAAGCATTACGAGNNNNNGTAATATAACTANNNACCCCGCACAGNNNGCCTAAACGTACCCACAAATCACAGACCGGGAAACCGCGAGGGACCTGGCAYCNTGCAACAGAATAATAGGGGTTATTATAGTCACTCGTGACAACGCGTGGGCGTGCCTCACCAGATATCAGGACACTCTAGCTCACTAGGATTTAAATTGGTCAGGACAGGACGACACGAAGTGGGCTTCGGGATGGTGTTGNANNNNNNNNCGATCGCTCTTTGAAAACGCAGCACCCNCGTCNGCCCGTGGATGTTGAATAACATTGTANNNNNNTTCTGACCCACNNNTGTATCCACCATAACCGGRGCGAMTGATTACTGAGCAGTCCATNNNNNNATAGTGTGCGCGATTTCTTTTATCGTGCACAACCACTCAGGGTGGAATACGCGTNAGCANTNNAATAGAAGCCAYTCACGCTCWNNNNTACTTGATATTTAAATTYTTGGAACCCTTNCCCGCKGRGYCNNNNNNGTTNNNNNNGATCGGGCATCTATCACTAATANNNNNNTCGCCCTTTGCGGGCAAAAMGTAGTMGAGTTCATCCTTGGTCMAATATRAGACTTCGCGTACAGCCCACCATTAAATGGATGTCKAAACTCACTYYAATTGGGCTTNNNNNNNAYGCCRGTGTTTGTCTGTCTCACNNNNNNTTACGTTASGGGTCTCAGCTAANAATCAGACAAWCTTTATCGATAGTANNNNNNGAGCTATCTCACAAAGAGACGAGGGTTGAGCTGATGCTGTTGTGNATAAGCACGAATCCTNCCGATATCTTGCGTCATACARGTTCCGTGTGAACAGCCGGCTGCARGNCAACTTTTGGTAAAGTGTCCCTTAGATATGGGTAGCTGGYGNAGTGCAGNNNNNGGATATATTTTACTAGTTAGCCCCCCACCYRYYNNNNNGTTACAAAAAATATTATTATCGTTCAAGCCGTTGTCCCTYGCCNNNNNAGTCTAAGCCAGGCTCNNNCACGTACAAGKWACANNNNGTTKGAGGTANNCTTAGACGGACAGGACCTCGYCGAARTGCATCRCGYTGCACTATCATGAGGACGCGCTTTCCGGAAGGWTCCCCCCCGTTAAGACACAGCAAATACTGAANNNNNNCTTTCAAAGATGCACGANNNCTCCGGCANNGACAGCGCGTACACAGGGCAACYCAATAGGCTGCCGGGGGCTTTAGCTCTGCTAAACAGTAGTCTGGTCRTCTTCGTGATGATGATGGCATCTNNNNNNNCCTCCNNRRARCTTTCCCACACGTCGGCCCCCNTTGGTTCCMACAGARAGTAAGGATGTGAAGNNNNNTYTTWCTGTGATTTGGCACGGGGGGCCTCCCATCGNNNNNNNATACCAGGGGTCTTCTATAACATCTGTATGTGGCWRKACTGCCGTGKGTTTYGTGAYCGCTRATGCRCYCGTCTTTAGCCCCCCATCNNNGCGGCTNGCTGGGGANNNNNNNNNGCATGCCGCATTCTTGGTCTAAGATRAAAAYAMTTAAGAAGCCAATATNNNNNACCGGGCTCTGTTTATCTGAGATGAAGCGCAATCTTACNTGACNNTCTTAGCCGTTTCCCCAGCGGCCAGTGACCGTNNNAGGCCCCTGCTNNTACTCAATNNNAGTCTNCATCTACAAAGATAAAANTGTYGTCGTCTCTGAGGACTCGTCTCTGAGCGTMAGCTGATTGNGSTGCACCATTGACTNNNNNNNCGCGRTACYCCCTTAGTATTCCATCTGTTTCCAATGAGAGGAAATGTAGTCGATTGRTACMCACTANNNNTAAGCCGGRGAAGNNNNNNCGTGTACCATATGCCAACRTTCTNNNGTCGCCAGCCYYATCACTACATCNNNNNNNATTTTGCAAGCACCCCGTGTTGACCACCGAGGGCTANNNNNCTTTAYGTCTCGCGGCWGYGCTACCTTCTTTCTRATTCCCARATTCGCCAGGTTGCTGGNGAGGCRRAAGGRGGNACCCAAGAAAGACGNGYTKCCGAGAARTTCGCTCGCCTCYACCTCTTCCNGTCATGGACTACATTTTACATTACAATGGTCGGAGTAGNNNNNNNGGCTGAGCAGATNGCGCCGGTTATTCCTMCGGGACCAAGTGCATCTATNNNTAACATATTATGCAGCGACAGCATCACGTTAGCGGANAAATAGGTACAACCTCGTGGAGCCTCTAGAGCTGGGTAGACTACGCCACCTCAATACCTGTAMYNAGTCTTAAGCTTKGCACACCTGTGNNNNCGGGTGCNNNNNNNNAGAGGTGAGTCCGGCATGMGTTCRYAKNNNNNNNNNNGCTCTNNNNNGAACGGACAAGACATANCAAACGCGTGAAATTNTAGCGGCGGTCCGGCCCGACGGCTAGATGAGNNNNNNNNATTTATTCGGTATTTCTTACCACTAGCACTSGTGAGCTGCGTGCGACGCACTARGTNTGAGWSCCCTAAGCAGGANNNNNNCTTTATTGGCAACCTTAAACTGTTTCTCCGGATGGTGTKTGTAAGGCTCCGCATCACTGTANGCACNNNCTGCGTTACNAACCGGCCGCGGGGTGGCTNNNNNCAGTTGKCGCCTAGGTGAGGAACTATGGTCCACGGGCTACTGAGTGTTTCTCAGATCCTAAGGATGGNNNNGAGTTTATTGAAATGWWTCAYATCCTATCAGCTTGAATTCATAATGATTTGTTAKCTGCGACGCCATTCMGAGCGTCGGGAGTGTGTNGTCTTGCCCTATGGGTCYYTCAGGGCCGCYCCTAYTCCCCAGTTGGGGCTTATKTGCANNNNNCATCTCGATGGGTGACTATATGAAAGCCTCACTCAAGATATATCCAGGCGTGGCYTCTACGTAGGTGCCTGGTCGCGCTATGTCTTGCCAGCATCTCTGGATGCCTTAGTCATGCTTCGCTNNNGTGYCSCCAATTCTCGTTTGTTCCCGAATNNCAATTCCCATAGTACGATCCTTGTGGGGACAACRCAGTAGCGTCACANNTACTGNNCGGGTGTGRAGCTAAGAGTGTGGATGGGCACCTCAAAATCCCGATGGTGTAGTTGCAACATGCATANNNNNNNNNNNTATACAGGCGAGACATAAGGMACACGTTGGGTGAGGCTACGGGGGGTTGGAGTYCTNGACCGTGSCNNNGCTTAAGGAAGGGCGGGTGCAGGAAACGGATAAGCCTACAGGCCTGCTTCAGGGCAACATTGCGCRGTMTTCGTCGCTCTATCAGTATATGACTATTACACGTGTNNNNNNNNNNNNNNNACTGAAGACGGTGGTTTCANNANNGACACTATCCGNNNNNNNNNNNNNNAACCCTTNANGTGTTTTARCGGAGGATTTCGCACNNNNNNNNAATCACGWAGCTTGCNNKNNNNNNASATAAATCAAGACANNNNTCTTTGCAAAAAAANGTCTACATTGCATGCGAATGATTTTGATTGTAATAGCCGTAGTTNNNNNGAGCCGACTGCAGCGAGCCAGKTTGTATAGTGANNAANNNNNNNNNNAACGCCCATWCRKGTCCANCACCTCTTNGAATCCCAATCAGAGTTCCCGGCAGGCAGATGAGGTATGTGATGAACTGTGATAGGATGAGGCCATCAAGGGAACGAGTATTTGGCNNCTACCAAARCTCATGTTAATTTGTTACTCTCCTANRTATGGCYCCACTACCTTTGAGCTTTCACCCGNNNNTCCTGGCCTTMANNNNNNNNYNACNNNNNNNNNAACGNNAAATAGCGGACTGCACCAGNNNNGGTTATGAGNNNNNGNCATTAGACNACTTCAWAYYGAGGACTCTAAGCCTCAATGGNNNNGGAGAGTGTANTGACACNATCTAGGATGTATACCGCCASCGGGTAGGGTTGAWTCGNNNNNNNNGATCGTACGAACTGGTTGAACGCACACCACGACATCCGAGGAGCACGGANNNCCGGTCTTGGATAGTGNNGTGACCTCCGGGTGTGACCAGCGATGAARGYAGCATTCCCATTTNCGGCAAGTTATAMCAAYTTACTGTTNCCTCGGAACACAGGGCGAAGCAAACAAAANATCACAGTCGNNNNNNNANNNRCGCYTGCTCGNAATAGGATCCCTCCTACATTTCARCAYRYAATCCTTTTTTTGTCAATATNTACCCGGCCAGGCTTACATCTATAAACCGTCTGTTGCATCCTTATGYACCGTNNGGGWCCCTTGTGTGGACTGCCAAAACTTTCGCCTTYGGCTGGAGCTCGCTTGTTCCGGAYTTTNNGCACGCCGACCGCGGCGAGGTATGCCAAAGCNCTNCTTTCTGGGGGTGGCTTACGAACAANAGCAAGGCAGNNKTAAATTAAAGGAAAGGCTATCTTGAGAGTCTAGCGTCAAAKANNNNGTGGAGACTGCTAATTGACACCGAAACCAAGATAAGTANNNNNGTCTTTATGGAGTGTCNNNNNNNNAGAAGTGTATNCCGCTTGTAAGATGACNNNNNCTCTCTCTCGCGGGCCTGCCCTCTCTNNNNNNNTGTTTWAGCTCCGTCTAATAGCNNTATTATGGATATGGCCCGAGCGGNNNNNNNNGANNNKAGTCGTCGAGCTGNNTTCAATTTAGCCATACTTCCGAGGCCGATCACATAACAAAAGTTATGGAACCGRTGCTANNNGGCAAANNGTTTARGACNACTGCGAGTCCCCTCNNNNTTTTAGCNNNNNCGCTGGGAWTGGTCNTTCTTGTACTCCGTGCTCACTCGTGTATTNNNNNNNNNNNNNTATCCGGTGGCAANNNNNNNNNNNNNNNNCTGCGTNAATGRTGGGGCGGGTTAAAAGCTTGTGCGCCCGAGTCCTACCAGTCTGGGGCACGAGTCTCTGTAGGATAGCTGATAGAAACCGTAGYRGACTTCATGCTCCAGGATCCTCTCAATTCNNTCGGACCACTCCTGTACCTGTACGCAAGGAGTGNTGCTTAACCGGTTATGGACKYYYNNNNNNNGYCCGGAGCCNGCCCGAGCATGTCGTWMTGTCTGAGTTAGGCCTACCATGTTGGATAANNNNNGCATGAGTTCTTGTGATTGTGTTANNNNNGCAAAACATCAGTCTTAAGATTCGTGGACNGTGTATGTGAGCGCTAGCGGAGACAACCNNNNNNNGTTGCTAAATCGGGAGGTGACGATAAAGGGGCCCGTTTGAAAGGCCGCACTGGTATTAACCCGCGATGCTTSAACTGAAANTAAGATACRTCGTTGATATCTAAMGACTATAATTANGGGGAGARCGTCTGGAGGCCCGGTTCTTATGTGTGGGATCTAGRTGCGNCAGTAGCTACAGCATTTCCAAGCGGAACACATCGTCCTAAACGATTTCCAGCMATTGACATNNNNNNNNYGYTACCCTCGTAAGGGATATTACCCTTAMTAAAGTATAATTAAATAACCTAGAACTTACCAGCTGAACTAAAANNSGCCGCACMCGTCGTTWTNNNNNGCGCCGAGAACCACCCACCAGTAACNNNNNNGCACGCTCTTGTGTAATGCCTCGGCAACGAGWYTGTAACGGGCCTTCAGTTGNNNNNNNNNNNNAGGCCCGCGCTCCCAGAAKCTARCCCCGTGCGCCGNNNNTCGTCCGACCTTWGGATTGCTTGGCACCCGAGCTGGATACGGCCGGGCTAAACCGGGCCTCCTCGAGACTGCTTGAGTTTTAANNNNNAGNNNNNNNNNNNAGGCAACCCCGAGTGAAAATTCCATGTTCTTCCGCATACCCTAACAGAGCTCAGCTACCCTTTTTTGACTCCGTGAATGTGACGTTTGCAGGGAGGGCTATRGTGTCCCCCGGTCGNCGCACCCCGGTTCTCTTGATGAGNNNNNNNNNNNNNCACGTATTCCCACATTGGGCNNNNNTTAAAATTATAGCCACAAGGCNNNNNNNNNNTAGTSCTGTGGCCGCCTNNNNNNNNNCRRTCTACCGAGTCTAGMATGNTGCAAACTCAGCTCGGCCTAGNTTATAAAAAYGGCCCTGTACCNNNNNNNNNNATTGAGCAKCTTMTTACCCCNNNTGGCATGAGCTGTGANNNNNTAAACGNCCTCAGATCTAGGCAATNNNNNNNNNNNNNNNAGCCAGCACCGGAAAGCCGAATCCCGACTTCGAGAGATCNNNNNACGTACTATATTCCTTCATCGTGGAAGGAGTATGCTCAAGCTGCTGTCTTTAGCGCGTCGCTACATCGATGANNYCTRCGYGTGTGAGAANNNNNNTCAACTCTTAGGGACGTCGAGACTYATCTTGCAARCGKAACGACCNGATAATANNNNNNNNTCGTTCCGCATTCCACCTCGCCAACATGGCGTTCTNGCGTNNNANNNCAGGCAAGTGTCTTCAGAGCGNNNNNNNNNNNNNNNSCTGCCATTTGCTTTGCTCTTTTAGTGCGCGRGAAAAAATAAAATAGCGGCTCTCTTAAACTCGTCTTTCTGCAACGTGAAACATGGTCAGATNGNTGAATGCTTACCCGTTGTCARGACCGATTGTACTCTACGTANNNCTATGGAMTNAAGCGGCNNNNNATGACTACAGATACGNNNAAGGGAGCRATTTTTGGTTCCAGCAAATAGACGGCGCTGTCTTTGTAGAAAGTCTYTGNNNNNNNCAGMCAGCGNNNACTGATAGNGCTAGGCTATTTGGATMNNNNNATCCGTTCCTATTCTATCAACAATATGACAACGGTATTATATGGGCACGGTCAAGTTRCTTTGGWGCGAWATACCTCCTCCATATCTCGAAACGACWGTCCGTAGACGGAGGTTGGTGCACAACCTNNNNNNNNCTCACGCGTAGCATCCCATATGGGTAATCGACANNNNNTGCAGCCAATAGACACAAACTTCTRAAAWMAGGMTTAGSCANNNNNNCGTTAGCGTANNNNNTAGCGACTCTTTGNNNNGGCTTGGGACGGATGTACACTCGAGWGGACCCTGTCGCCAGCCATGTTWGAGGACGACGAGAGTAGCCTCTGNATGYATAGMAGCCWCAGYGGTCGCTCCGCTNGGACGGMGACTCAAARCTATACYCAYGANCGACTTGTCACCATCTGCGAAAATANNCTCCAGATTAGTCCCGACTGANNNCACGTGACATGTGAGGMTGAAACGTTCTTCCGTGCGTAGGAGCKATRNNNNNNACGCGCGGTATAGCTGGATGTATCCAACGAAAAATGATGTCACNNNNNNNNNCATCGCTAGGAAGGKCTCTGGCGGCTAACGGGCCCAGGTCACCTTGCGGCTAKGRTAAGATCCTGAAGGCCTGATACTCTTTCNNNNNNNNGCTTCGCCYKSCRAGATAGCTCGAGGCCGCTAGTATGWCAGGGGGCTACACTGAGATCATNCAGTCACGTTGATACGACACGANNAGGATNNNNCCGCCGNNNNNNGCCAANGTATCTGCCGTTGGTGTACGTAGGCCTACTCGCCCGGGCAAGGCNCCACCTTATTGGCTCGANNNNNNNNNNNNNNNTCTCCCGTCTGTSGACCTTACRTCAAATTAGACGTYNGTCCTACGTAGGTNNNNATTTTNNNNATACGGAGATTTTATTAACTGACTGGGCKGCTGTTTCGGTACGTGCTTATRCCGCGCCCGACAGCAGCCCAGAATTTGTCCTYCAYGCCMCGYTCAGCGATATGTGCNNNNACCNGATTCTRATCGTGTCCTGANNNNNNNNACTGAGTCRTGAGGTATCGNTATANCTACCAAAGATTTGACAATACCCGACACAGTTTCAGGGACTGCAGCGSTCYTGTAGCGGATANCGNNNNNTCCYAACGACATGCCACAAGGTGACCACAGAAGCAGAACACCAGAGTCTTAAATACCTATCTGTCAGTCAAGCCCCGCGCGGGNGGNNMWCCCNNNAGACGAGGCCACCGCAGCACGGACTTACCAAACGCATCTGNNNNNNGATATCTGCAACCAAGCAKGCACTATCATGGGGGAGTNNNNNNNNCGAAACTCTAGMAACTAACCAGAGCGTCCATGGTATTTAGACGGCGGTTCRYYGACTCGANNNCCCATTGGGATCACATTGCTCATATGGCTCGTCGTCACCNNNNNCCTTGTCCCCATCGGGTGGCGCAGCTGAGGAAATCGTGTGNNNNGAAAAGTGTCAGCTAACGGCGCCGCCCTTCGGCATTTTGTTACCCGRACCRNNNNAGCAATACAACTGCTCGTGTTGGGNRSTKTTTATGGAGCATCGCANCCTCTTGTTTCACCGMGKATTGCGTAAGTCCATTGGTTGTTGRGAGATTAGGTCMTCGTTTGAGTTTGTGTTACGGCTGCGCGGCGTGCCTAAGRWGGNNNTTATGGTATTAAGCCGCCGCGCGCATACGACCGYGASTGTGTTCATCATAGCATAGATACAAAGCGAAGCGCRCGGGCGGGGTGATTCTAWCGGAAAACCTAAAATCACACTNNNNNNNNNNNNNNCTAATAGCAGAACACCNNGGGCYGCAGAACTGCAAGTCGAGGGGAKACATAGATTCNNNNNNNNNGAGTGGACTGTGTGGATCAGANANNGTTCGAAGTCTCCCATTGCNNNNGGGTTTTGTTGTTTNNNNNNNNTTCGTAGCCGGAATYACACTAAGTGCATTGCTCASAAGAAAGAAAATTGTAGCMCCGTATAAATCCACAGAGCGAGGCGGGGTCCGGNNNYAGGYTCTGCGCGCGAATACNNNRCCGATAGCACCCGAAGRCACCCTGGTAATCACTGTAGKTGTACGTAAGGTGCTARGTGATAGCAGCGATAGTTGMAGGTTTCTATCRACCACGCNCCAGAGTNNNATTTGAGGCGCCAAGGGCACGGCANNNNNTCGGAGACGGAKGTAYTNTCTAAAAGTAAATATCTATGCTTCTGMACTAGTTGATCGACACTGGAAGGGGAGTAACGNNNNCGTTGGACNNNNCGGCGGCGTAGCTCTGACGAACTCCTACTATCCACACGCCTGRAYKGCTATNCGATGGCYARTGCGKAGCTTAGCCGTACAAACGTAGATCTTNNNGGTTTCGCNNNNNNNGTAGATTCGAATGAGTTCGAACNNNNATNNNNNNGTGCAGGTTCGCGTTGCSGAAWWTTCCCNGCAATGGANTAGCNCNCCATTACYTGCKTGCWNNNTATACATTACCTTCTGGACGCCATCAANNNNNNTCGCCTCATACTATACNNNNNNNNNNNNMATATTMMACGCCATACGGANTTTAGTTGGTGTGTGTGNNNNNGGAGCTGTACATGCGGAATCCTGGCCCTTAACGCTTTCCCCAYTATTCTAATTACTAAGTYTTNNNACCTTGTAGRCTGCTCAAATTAACCGACGTNNNCAGCACGCCCACCCNNNNNNNNTACAGCAACTTKRKTRCGGCCTCAGATTTATTAGATCAAGATCACCGRNNNNNTTCCCSTACTGTAGTTTAAGTCGGAGCKATAGATTGAGTTTGCTTCTTGCGAAACGGTACGGAGGTAATACCAGCTACAAACTAATTGGACGGACTGTTGGGTTCTCAGGCCCCCAGTTGGCCGGCGARTGAWCGNNNNNNNNNNTCGGCCGCCCTAGTCGTAAAANTCCTTGTGCTCAATATTTCGAACTTACGNNNNNNNNNNNNNNNNNNNNGGAGCTACCAATTATCGACGTTACTCTTCACTTCNTGAATTTGTTACCNNNNNNAAGGGTGCGGGCGACGTAAGCGCGTTTAATGAGTACCACTATGATTTCTGGGCAGANCCGCCTAGATAGTGCCGAGAGTAATTCCCGTTCGGAGGYACATAGCGCGTTNAAGCCCCCATTCCAYCAAGTCGAAGCCCGCCCACCGCAGTAGAGCTTCTGKTAACTAAGCCAGGTTGNNNTGTAGYKYCNNNNNNNSGAAYGTNNNNNCATCCAACAGCGGACCTCACAGTGTGGGGCTGCGAACNGANTGCGTGCMAGGCTTACANGGTCCAATATTAANNNNGTCCATCCAGGTCAATGAATGCGGATAGGTTTTACCGTCANNNCTTTCCTGCGTRTCAGGCCCACCAACNGNMGCTCGAACTTGAATCCWCAGTGGGACGGACTACMAGAGTTGGCNTTNNNACGTTCTATGGMTTGTGGCACAATCTNNNNNNAGTTGGTTTGGTGCTCTATAACGTGTCTATTACGATATCTTGGYTCTANNNNNNTAAACGTAACTNNNNNNNNCGGTTGGCTGATTTTCCNAATTGCATACCGTGCYGCTACAATGCCGTWMCAAGCAGCCTTTNCCTNNCTATGCNNCATTACACGGCGCTATCCCNCNGANATCCNTNTAATCGGCGCGATRTGTGGCCGGCCCCTTCGTANCTATCGAGAAGTGGTGGGACACACGGAANGATTGTGGGAACCNATCTNNNNNTGACCGATCTCCCGGTGCCTGTAATGTGNNNNTCATCTTCGGWCATATGCTASGGACTATGTTNNNNGATTCCGAACAGGAGNGAKTACGCTTCATTGCTCCTGCGCGCCTACTYTGTCTAGGAAAATTGTTAACTGTGCCTTTTCCCGRANGCCCCCGAGWATTCGAGCCRGGTCCCTTGCTTGCACRCCACCCACTNNNNNNNNNATCGATTTACACANNNNNNNNTACATTCTCNANACGATATATATGCACCGGAGAMCAAWGTGTGCCACCGCACCGANAYTTGACCCATGTTGGCCTNAGCAGCGTCATCACCCTCCYCTNANGATATGTATATNNNNNNGCTATCATCGWCTTCTGCGTTGTATCTTCGCTGGCGCCTTAGTCTATAGGGCATGGAGTACGTTTAGCGCGMAGGCTAGCAGGAGTAGGACGNNNNGAATACGMGGCGTAAGTCTAATATATGACCATATACGRATAATCTCCGACCWTGYGCCCYCATAGAACACGCRARAARGCATAAAGATAGTTACCTCTCGCGCCCTTTGYGCCWCACTGTAACCCACGCAGATTGATATAAGCAATTGTTCAGGTAKAGGNNNNNNNNCCAARTRKGAGGGGTACATAGRACCCGTGGGTGAGCCGACGTGTCACGTTNNNNNNNCCACTRTTAGTGAACGCGGTGTAACTCTGTATTCGCNNNNNNNNNNNNNNNNNTATTTTCTCTGGGACACGATTAGTTGCCCARGGCAKCTTAAGGCAACCCYAGGCTNNNNNNCTGAAGATATNTGGTTAGCATCTGAGTATGCNACGACCATGCCTGCCAAGGCTTCAGTMGGGTGTAAGNTCTGCGTTACTGTTANCCCGCTTACCCACCTCMCWSCTAGGGGTCGCGACGCGACAAAGNNNCACCAAYTTCGATTCTAGAAAGTTGTAAAGGGCNGGCTTTGACNNCTGATARCTCACGGACAAACATGACCTCGCTCAAATCCGGTATTTTCGCATGTTNNCCTAAGATTTNACCAATACCCGGCGATAANNNRGTGCGGCAAAMATAGGTAAGGGCNNNGTCTNNNNGTTGTACGGATAATGAGTCAGAACNNTGAATGTAGCTCTGTTGNNCCTATCCGTATTACAGTCACCACATGAATCGAGATATGNNNNNNNNRGCGGTNGGYAAAGSTTRACGTACATAGGCTAGTNNNNNNNNNCYTGGAACCCATCGACATCMGCGWCTNNCAGTGCCAGCTAACTTAGGAGATCTTTCTRTMAATACCCMGGCAGTCACTCCACCGTNTCCCATGGGTATSATNNGGATTGAACGATAGAGGGNNNNNNNNNNNNNNNCATGGYAARCCCGACTTCCCGCNNNNNNNGAAWTTAATTTTAGTCAYATCGATGTCGCTGGAACAAAAATGTCTNNNGCNNNGGCYCCAATTGGTACGTTATCATCCATAGGTTCYSTCRATTGCAGTGCTNNNNNNNNNGGCTGCAYGGGAGTTACNNNNNNNAGAGCNNNNANGGCTCAGAYACAGACCGNNNNNNNNNTAARACTAGAGCCTGCCTCGAMKAGGTTGCAACCACGAGGCACAAACRCTTGCTCCGACCAAACATGCCATATTTTTAAATCCCGCCGGGCARTRCGCACTTAGTCCGTNNNNNNCGGCTACAACTATCGCGAGCTTTTAGCCACANATGTCGGTAGGCGCCCACCCCGRCATCATAGGATANNNNNNNNCTCCGCNNNNNNAGCGGCCGTCCGCGCTCCGTARGCYWGARTTCAAGGAACCTGNNNNNNNNNNGGGAWWRATCTTCCGTAGCTTGNATCCAGGTTCACAASAGTGATGACNNCGCAARGASAGGTCAAAATGGTAACGACCCTGCGCATACTACGGTGGGCTTTGGCACAGTTACCAGTGTCAGCAGCCGGACTGCATGGTTTAATCCGCTTTTCANNNNNNNNAGANGGGCCCGTTATGGTAACACGCATAACGTTGTTACGGTTTNGNCGGGAGTTCNNTWRRACGCTGTTTCGGCTGCTTCGTGCTTGCTCTAGATGCCNNNNNAAATTACCGACGTTTCATGSTATGTTTCCATACAATGTTGATTTTRTAGCCAKCGCAGTAGATTCCTTGAGAAAGATTTTACCTCAAGACCTKTCCCAAGNNNNNGATTGTCGATATCTTAGTTAATATATGACACNNNNNNTACGCCNNNNNNNCCCTGGTATATCTTTNNNTCTTCGGCAGGGAATGNNNNNNNTCATYCAAACTAATTTAAAAAAGTGGTCTCTTAAGGGGGTCCAGGACAATCNNNNNNNNTAAGCATCGGCCAGTCAGCTAAGCCGGAATTGGMGSGCATGAAACAATCAGRTGTCYCGNNNTTATTGATCAGATAACATGACTTAGCTAGCCSGGATNNNNTCAAATTTCTTTGTATMGAGCNNNNNNATCGTNTGCWGCGGACAATRTTGACGATATCAGCAAAGGTCCGACCGCKGNTCTATAGCGNNTNTTNCNCATYTNTCNNCAAAGACGCGCACCTTTCMTGCNNNNNNCAGNNNNNNNTNCNNNNNNNNNNNNNNNNCRCCGTTTCCNGAGCTGTNNNNNCNTCANNNNNCATTAACGGTACAGTCNTAGCCGGGGCCGTACRTCGACGCTGCTCAATCGTACGTTCTTCGAGGTCAGCTGCACTTGTGATGTCTGCACAACACTNNNNNNNNNGTACAGTNNNNNNNNNNCCTGCGNATCGGCATCTGNNNTAAACGTTCTGCTTCGAATAGCRAACTAGTANNNNNNNNACGCCATMMGAKAGCTNNNNCTCANNCNGGAGTCTTGTAGTAGNNNNNNNNNAGAACCTATTTGAATTTGCCAGTGTGGGSCTGTGAGAYTNNNNTCGACTGCCACGNNNNNNAACCGCNNNNNNNNNGATATAAAGTNNNACTACTTGGGGTCGTTTTGTAGACTAAACTTGATAGNGCCNCGTAANGTAGAATACGCAAACGTGTACTAGGGNNNNNNNNGGTCGGGAGAGGTAGCCACAGCCATTAGCAYCGGGGGACCCCATATGCGTTCCGGCTACCGGCGCGTNNNNNNNNNCTAGCCGCGTCTGGTNNNNNNNNNNNNNNNNNGCTAAACTCCGCCCCGTTAATCNNNNNNCGCGGGAACACGTTGCTATACAACNNNNNNCGTTTAAGCAGGCCGCAACGTCCCTGGCNNNNNGGCCGATTTCACTTTGATGGTCCCGTTGCACCTCGCGGAGGGGATTTGGGTCACTAAMNNCGGTCGGCCACCTTANNNNNNNYATCCANNNNNNNTCAGCGGAGTNCNNCAAYGNNNNNNAGCAGAGGTTCATGGCTTCCGNNNNNNNAATCTACNCCATGTACAAAGCGGATAAYYCTTANAGGATAGTTAARCTCAGGGAGGWKGATCTTATTTTGGGNGCTCACGCANNNNACTAGAAGAGGGGNCGCGCGTAAGGCTATTGCGTCTTGCCTYCTGCCGGCAAATTAAAGACGGAAACCCGTCSTCGTAGNNNNCTGNNNNTGCGGATATGACGCCATCGCCCGAGCACTCCAAGTTCGGCTCAGCGCATTTCGAAGCTACTGACTTTCGCACTTCCTTCGCCTCGCACAAATGTGGTTCTACGCANGTGAAACCCCWCYYAGTAACACTANNNNNNNCGCCCTCGTAAAGTGCTAATTCARCACGTTTGGAGGTTTCCGCTAAGCTCCGCGTGCCTAATAGGNCMATNNNNNNNNCCTGTATCAATTGCCTCCCTCAATGAACTTCYTACTGACCAANNNCCRTATGGTGGNNNNNNNNNNNNYGTGTTGCCGCAATAGCGTCCAGACTCGAAGGTCCGGACGGGATGAACCGAGGGGATGACGGAGCCGCCCCTGTACGGTNNNTCCATGCGTAGGGGTGGTCNNTATCGNNNNNTAMATGAAGTGTGAACGGGTAGCCACAGTTTACTNNNNNCGTGGTGTTAAGCACCGATTACTGTTTTMCCGCTRGNNTCTCAACTAATCCTAGTAAGGGCTGTNNNNNNNNNNNAGCAATACGGATCGGATGCCCTCNNNNNNNNCTGTTGATTGGTATGGATCAATCCTCGGGAATATGTCTGATNNNTTGAAAGTAACCTCACCCGNNGWNNNNGGCNNNCTAGCAAGATGCGCGAAGTACGCNNNNNNCACTAGGATGACATGTTAGAATTCCGCCMATAGGATCTTANNNNNNNCCCTGAAGTTTACATCGGCYACTCCGCTTGTTTGCTAAYTATTATGCGGGCAAGGGCAAACGGTAAACGATAATTNNNTCACACCGCGGCTAAAATNNNNNCAGTACTACACCAGNCTTTAAACTATTATTACACACCGTATTCAKCGCCAAGGCATGYTGATTCTCTGCTAGCGNNNNNCGAAAGAACGTAACTCCCTNNNNNNNNNNACGCGCCGGKCATCGCCAGTATAGTGCNGGGCCGAAATTRAGRRGRAATAGTTCAAANNNNNNNNGGTCTTGCCACCTAACCCATGNNNNNNNNACAACTTGTCAGTGCGTTAGACATCTTCTCATTNRTTTGTGATAGANTCGTGAAAGGCCTGGACTCAGGCGGCATTTGAGGKGCTCGACTTACCCACTATTCTAAGTAAGGTCCGAATKGTTTNNNNNNNNNAAATACTGTNNNAAAGATATACTTGCNNGCTTTGTATGTANNNNNNNNNNAARGCTCACGTNCTGAGCAAAAAAATCCAGGGTGGCCATAGCGGTGNGGATATCGGAAGTCATGNCAGTCTTTAGGCCCCCGGGYAYCCGGCAGGTGGGGCGTACAGKTCGGAATTCGGAGGAAGTTGCCTAWTGCCNNNNNNTCCCTCTTCCCCAATTTTGGAGTAGNNNNACAGTTCAAMRGCGACACGTAAAGNTATTCCTRAGRAGATCAGCCTNTAWNNTTCAGTTTACTGCTGTCTTGTGACAGATCTCGTCTTGGGANCCACAGCCCTCAGGTACAGCTGGTGAGATTNNNNNNTAAATTACTNNNGGACCAYTCGACTCTAACNNTGATCTNNNNNNTAGCATCAANNACNGTGTGAGGGTTGGTTAGTTCGNNNNNCGRTGGTTGGATTCACAAGTCAAACCTTTGATCACAAGCATTATCGYTGCTAGTTCACACCGAGTCATTTATGCTRAGGCCCGCSGCTTANGNTNNACCNNNNNNNNTCGGTCTGAGATGNTACAACCTTGTTCCTGAGTTTCGNNNNNNNNANGATGACATACCTCACGTTGTGAGTGGCTNNNNNNNNNATGAWCACCGTCTGTCCCGNNNNGCAGACYRMTGAGGGARAACGGAGTGCCGGTTGNNNNCTGCGAGCGACCATGAATGNNNNNNNNNCAGCRANNNNNNNNNCGCGTATACTAACAKGMGTCTAATGCTATTTAGCCTAGTCCTTTGCTGCTAGCTTAGNNNNNNNATTANAGTGRGCTGTTGCAAACCGGCGTCACTCTGCCGGACGGGGGGATCAGTCTTTAGTTGAAAGTGTCACGCATKKYTACTACAGAGTCGCTATAANNACAAGGACCTCRGCCGTGCGCACTGCATTAGNNNNNNTAACCTACACGAGCGCNNNNGCCCNTTAGANCAAAGTACCGACCAGGTATCAGATWGGCGAAAACGACCGGCTYWTATCTNGCGATTACGGGAGTNANCGTTCACGTAGGATGCCCMATNTATTCCCTTCAACACAANGCCCTCTGACCCTAATAATCCTGTTGGGCGTACTACGAATGGGAGMGAACTAGCAGCCTTAGGRCGRSGTACTCTCGAGGAGAATNNNNCNTNACACTTTAGTGGTTCCACGAYTTATYMWARCGYGGGATAACTTTAATGTTATCTAGTATNNNNNNNCCNNNNNNNNCCTGAAAACATCGGGGCCCGATTCATTGTTTTCATAGAAATACGTCTGATACATTCTCCCCTCTGACCGAAAGGNNNCTGCTGTGTTTAYTCTNNNNNNNNNGGGATGTAGGGAAGTTATCTNTTTATGGCTCTGGTGTCTTTGTACTCCCTAATTGCTNNNNNNGTSATGCAGCGGTGAAAGGTCGTAGTATTGGAGCAATTGGAACCCCGCGTGGGGCGCGTGCACGTCCTATTCGACTTTCTGCGAGCTTTTNCTNACACTCTAAGACAGACCTAAGCACGCCCGGCCCCCATTGTAAGTTGTCACCAGAATCANNNNNNNACACTTCTTCGGGATGATTCAACAGTTCTCGCCGAANNNNNNNNNNNNNNNNNNNGTCAAGCTAGAATTGCTAMGCTAGGNNNNNNNNNNNNNCTACGCCGTGGGTTGNNNNNNNNNNAGCCTCTGGNNNCTGNNNTTGACGAACGGTACTATTAAGAGTGAGCTCTAGTAGCAAACATCACTTTCGATACTYGAMGATTGAAGGGGCGCNNNNAAATTTARTCGGTTCTTCCTGTGTGCCGGGTAGTATGTAAGTACGAGGAAGNAAAAGAANAAAGAAAACATTCGAACNNNNNAACMCTCATAGCCTCCGTSAWGGTAGAACGCGCGATCYGYAMTGGCNNNNNNNTCTCGAGAAGAACACGATCACAGATGCTTGTCCCTCCCCTAAAACGGAACGGGGGACCATATC
>ca_252
ATAGGGTTRTAATACCRTAAGTAGAACARGGTACAGNNNNNNNNGCAGGTGMTGGYCGAGGGCATTTCCAYTMAACTCCCTGACCTCTTTTCAATAGTGGCRCAATACGTATGTTAAATTCACCAGGGCARGGCCACAAGCAAACAGCTGCGARGGAATYACAATTTAACCATTATTCCAATCTMGTTGCTCTTTGGCNCCTCCTTCCGAGAGMTCCCCTTCATAACTGTCAAAGCGYCCTCGGAATCTRTCCAGCTTCACGTGAGGCTTTGGTGGRAAAGCCTTGCTGCTCTAATGGATTTAWKRTGGCAGCCGACTTCGTGGTTGTACARYAMTACGTGTTCTAYTTTGGCGTAAGGTTNNCAACTTTTGGATACATTTCCTGAAGGGCCGACCNNNNNCATCGCGCCGGCACTTTTACGGTCTATAGACACTCANNATCCTGTTCTGCAGCATCTMGTATTGATGCNAGAATGNGCGCTGAGTTGGGACCAGGGTTGTAATRCATATTCTGCTATATGCGACACTCTAGAAATGGGAAGGGGGYGCGTGCTAAWCCAAACAACGCAGGTGCGCGGCGAAGGCCRCAACCGTCNANNNNNNNNTGCCAGAGACAYTCGCTTATAGGAGCAGCGCCYTTCATTTCTACGTAAATTGCTTTAGATTCATAAGCTTAGGCACGCCMKCTGCTTTAGGTTTNNNNNNNAYTGTKGTCAGTAGWGATCTACGTTCTTCCACCAGATAATCACCTTTGCGCGGCYRGCGACCACGTTCCACNNNNNNNNNNTGTGGTCCGATCARYWGCGCGGTWNGCGACGTTCTGGGGCAAGAAGCGCCCGTTCAYCCAAAAATACGAGGGTTGGTCTTCAGTGAATRWARTCCTTGTCACATTGCCAYGCCCGANTNANACCATCCTTGCTGCNNGGATGCTGGTCTTGTGCGTAGTAYAAAATTTGCTTGAGATTATTAGTGTGCTATCTTGCTCCTGTAATTCTACATAGCCGTTGNCTGANWRKCAGGARKACCATCACTTCGTACAGATAGTGCTGTGAGATGGCCGGAATYCGATCRGNCTCCGAAGAAMGTACATTCNNNNNNNNNNAAGCGTGGGAGGATCGTTGGGAGCGAYTCTNNNNNNNNNNCCTYAAAAGGTCTTTTTCYCCYTCGTYTCGTCTRTTATGGKATTAYAAGCAGMTAGTGAGGTAGACTAAAAAATTACTRTTGTTGCACCCCTTGCTMYTYATAATCCGCGTTAATTCGCTGGAGATCTGGACGNNNNNTACCCCGGANGAACCACCCGCCCCGCGGNGCCCCACAGGTAGGGATACACGMACTTGATCAGCCCTATAACCTTGCACTAGATGTCAGAAAAGACAGCCCTGGGCTACTACTCTCCTGAAACTCCGGCGCGTGTCTTCAAGTACGTGCGCCCAAAACCGACAATGCTGACACAGCCCGAGATTAAAGATGTTATCGGCGTACCGCTKYGCNANCTAATCAATAGTTTTCCAGGCCGGCAGAANCCACCARATGGGTWCATTTCGGGTGGTACGCCRACGTCCAGAGCTAWAGCTRGAANNNAGAGCGGTTCACTAACCGGAATTRGCTAAAGGCCTGGATGCTCRCYATAGTTGTTCACYTTATGATATTCCAGNNNNNTATTAACAAANTCTGTTCTAGCTAACTATTTAGCTTGGGCTGACATTCCACAAKTGCGCATATTAWTCCYYGAAGGCKTCATGRGTAATCCTCTCCTAGCGCTCCCTCGTGGCATTCAAGAATAGTACGCTGAGGCTGTGTCGTTCAMTGTACGAGCTACCTGTTCTAYACCGATRGCACGGTAAGACGAATAAACCGTAGTGGCAATTGGTGCWATNNNNNNNTCARGTACAGGCGGGGAGCAGCGATTACCGCCGAGTGGCAGGAATTSTCGTCCCCTAAGTTGTCAGTAGGCGTTAGACGSCGTGAATCCGCNCGCCCGNNNNNTAGAAGTYATTAGAGTAATTTGRCGTTGGNNNNNNNNGCCGYGATCACCACTTGCACCCYRGTCRAGRYGGCAACWGAGTTCGARGCGAYAGCTCTGCACGGATCGCCTGTTACCTCAACATTCTGGGTGTAGTCGTCCTNGTGCAATCTCAACCCTTAGSCAAGCTATATCTGCCGAGAGTGGAGGGTACGAACTGTCRCCCRTGGCGCCCTTGYGGCGAGGGGCYGTTAGCATCGMANNNNNNNATATTCYGWAGAGTTACATCACTATTCTCGGCTGRGCACGCCGGCTTGRRTSTYRTATWTCCNNCTNAGTTCACARKTGTGAAKGTAGGCACGCCACAGTATATGATTTAAAAAGAAACATNATAAGCCAAACNNAANGCATGTGGCATAACACAAGGNTNAYCYYCCTCATCTTTCACGGAGATGTCCCCTCCMCCGCTGGGGTTAACTGGCWGCCTATCGGCTCTCCTTGTRGGCTGGNNNAGGTCGCTCKATCCGANTGGTCACCAKGCGGAGCCGTTGGRCATGCTGCCTTATCAATCATCCTGAATANNNNNNNYAGTTGGTCTTKNGCTATACGTAGACRGGATAAGGACTCTGCCCCGACTCGAAGGGGTKACTTCGGCAGCCAGCANACCTCGTACATAGTGCTGCGGGCTYGACGYATGGTTGTGAASTTAACCCGTNCTACATGTATAAGGGTTAAWWCAGGGACCGCTGCTCTTTACATCCGTGAGCGGATAATCCTAGAAACAATAGTYTTTACTGGCATTCAAATGTCTCYCACGCGAATCATAACTCAAAGCCACGCTCTGTGCAAGKGGTCGAATCRKTKGTAATCASATTCATAGTTCACGCGTCTCRRAGGCTAAGNNGGRAKTGGTCAGATATYCAGATTCCAGGAATAWCTCTTCGRAYGAGAMTGCATCGAGAACTACCACATGTAACGGAGGTAGNTCGAYGCTGKCCCACCTCWCGAATGTATARTCCTCGAACCCAATATWGCGTCGCTTCTRGAAACACGCAACTYKTCTACGGTACTAGGWAGCTATCGGCGCCCATGGTCCAGTCCAACGGCCCATATAATCGAASCRRSTTTATGGGTTGTAAGACGGGATTCACTNNACCCGKCTCCAATAGGTGCATACGGTACATGCYGGCGCTGTAGATTACCAATTAATGCTATGGGCGCGACCCCACGCCCGATYAATAGACTGAACGTATCTGCCGTAAGGTGACAGATTGCGGGCAGCTGTACACATTGRCAYCTCCCCCAATGTGAATWAACGGRGCCNNNNNNTAACTCAAGGTTGATTCATGGSCGCACGCCGGCACTCACNNNNNNTCTGAACACCAATGCAGAGAGKTACGGCCCCTAATTTTGCAGACATAATCCTGGGAGTACTCGCCCGTGGSGYAAGTTCCTAATATYAAAGNKGGCGTTTATGCATCAGTTTTGSCCYGAGTGCCGTAGACTGATACGRRATGTARATGTGATGATCGTCTRGKCTTCCCGACACGACAATGGTGCGAATAGCTGAGTCANNNNNNNAAAATCTCGGGGAAACTAGAAGCCGGCACTCGGGCTAATCGGGGTAARCCRTGGATTCCGAGGGTTCTACGKRCGCAGTACTCATGTCAACCKAACTAAYCATATGCTCAGGATCCCCGAGTTAAACGGMGTATACTCGAAAGCGCTCCAGAACAGTACTTACGCGTTCCTGTTCTCCTGAACAGYMAYTGCAATCAAGGTGGGCCCATGAGTCCCAGTCAGCCTGAGACCGAACGATGRGCCGNAAGGTTYCTAGGAGAGTCTGACGTCTAGCACGGNNNNNCMTTGTGGATCACCTAAATCCCCACATTGCCGTGGTTGNGACGGTTRCCGAAGACTACTGACTTAAATCAATAAATCTGCRAGATGGCTATGCTCNTTGTTGCGCAAATTWGRATAGGCCGCTCTTCAGCTTYGATAGCGAACTTCAGTCTATTTTTTCGGGCRAAKTTCWGANAGCGTTCCCTTGAAGTAAGTGTCGAGATWKCTTATACTGAATATGCAWGATCGCAAGACACCMAGCAGAATAACGGGCGAGTGCCAACCACCAACKCGTACTTATTTAACGTGCTCTARYTTTCCTTGKATTATAGGAGGAATGCGAGATCTGTACTCTCGTAGATTAGAAAKSAGAAAAGRKYGATGGCGATTNGRRTAAACGCAYGAGCCAATGCAANCGTTRTAGATGACAAGCATTAAACGAAGGCTTAGATATTCAYTAAAGCCAAGTGGWCTYCGCACGGGAATAAACCCATGTTGTATGCTCTCGTGGAGATACCGTTCAGTAGGCACCTYGGCTACGCGAGTATCGCCATTTCCGTCTTGCCCRAMAGCGRTWCATTGCGCGATACCGGCKKGTCTAARCACTRACGCTTAAGGTCTCCTACACCATCASGCGCCGCTGCGAGGGTATTATCYCTACAATCCTTRCCCTGGCCTAGAGATAGTCGAAAKTCTTCMCGCACCACAAAACCGSCMRRTAAACCYCGGTGCATGTCCACTTGGTAGGKGCAGCACAACCAGTTYCGCAAATRACTACAAATCCGTAGGCAGGATTTGATTGAGAAYTAGCTGGCGCGTTAAACGCTCCTTTCTGTAGGCMAACCGTTTTCCACGTGGGCGCCGAAYTGCGAGSTTYCCCGTTTCAAGCCGAACATRTCGTGTCCRCGRCYYCKGACACGTTTYAGCCGAKARCNRMRCRATACGRWACTACCCMTGWCTCSAAAGAACAAAGAGCGGTTAATATCGTTGCCGCCAGCGGGTGGCRACAAGTGTACACTAACTCTGCGCAAAGTGTSAGGCTCTCCAMCTTGTTTRGCCCATTCTGCGGCTCTCACTAATCCTCGGGYCAYTTAAAAGTTGYGMGTCAACGGCCCTYYGAAMCGCCAATGACGTCTTCAGGGTCCGGMKACGGGAGCTARRTSATRTGGGCCCAGTAAGCTGACTCCAGATCCAGATATAATARGTATCSGAGCGATGTGAAGAKTTRGATGAGGGAYAACWTRCCAGCACCGGATTKGRTCGTATRACCCTAAGRTAYKTAAATAATTAAGAGTYCWAGCCAGAAAGTRTTTTAGGAAAARYKRGACGCSCTAGGCGAAGCGGCACGATCAASTCCCTMCAGTCGWYRTCGGTTYGTGAGGATAACCGAAGAMCAAGCAGAARNNCTAGACTGCAACCMTACGTGRCARAGCCCTTACGAATCCGGCCCGCCKTAAGGCGCAACGATCTCCCRAMAGGGRGGGATCTTTCACCCAACTNAGNGYAKTTTAYCCGWGGTAGAYTRNCKKCTCCGATATATATYTGAAGAAGRATTWWRAARAYTTAYGCCAMAGYWYGGTACATGRKTTGGTCGGCTCCAKRGTCATTCGGAAAGGTTCTGAGTGCACAGAAATATRATATCTGAACAGCYASCCCGAGACGAGTTCTATCGTGCGKCRATAGTCMTGCATTGTTYAAAGGCCTCTAACTAACTTAGCCACTGGCGTACCGWYAACGGAACTATCTTAAGGCACGGTGCMTGTCCAACATAGCGAGAGGCKCGTCGYGGTTGWRAAAGTTAAATAATTACAGGCATGATAGTGAGTTATCGKCGGTAATACTATTCTCGATTTGCGAGGTCCGKCCCGNGYGWANGYGAACAAACCTRYTTTCGCACGGCCCTKGCGRGGATCGCCTTTAGAGACCGGACAGAAGGCCATGAATAGNTTCGACYWGGNNNNNNNNNNNNNNNAACTTNNNNNATTTACTAGTGTTAGCAATTGAGCGTAGTCAGCCRTCGTTAAACTACTTTTTGCCGGATAGACCGRGATGTAGCACCCGGAACACCGTCGACATTCATGCTRAATACCGGTGCAAATCGTATAAGCGCGGCAATGGCATGGAGTYYGGCGCTTTAAATTGGTCAGCGACTACGCTTGCTTGCGTGTGATACGACGGCGTGTAATTCAGACACTTGGCAGTGACAAGTTGCTGTGNNNNTGCACAGCGAACTTYAGCGCGAGCTGCAMCMAGTATTCGARGMYAGCCAAGATCTTCGCCCACGGCAAAWCCCCRTGCTCAAGATTTCCCYCCAYTCTGACTGTCCCTCCTTGAGCGCCGWAACTGTCGGGTCTAYACAACTTAAACGNAANNNNNNNTAACGTACCCTCGTAAGCTCATGTGACACGGGTTCGTCGTSACCTGTTTTACGTACGAGAGTTGACCCGGTCCCGAGCTAGCGAGCTCAGTGTGCCYWATCCCTGRCCTAAGNAARCGCCGGGAAGTGCATCGSGGGTCGGCTCAAAACNTAAAMTCCATATCTGAATGACGGCCAGGACGGCTGTATTGCAMGGCTCTAGCRTGAMAATGATAGCGTGGGGGCCGAAGGCTGGCCTAAAGNNGGATAAGNNCMCAGATCCCCYAAAGGAAGTYCTTGACGTAACTCGCTCAKGRYYCATGTTCCCAYGTYCGTTTAAWTTATAGGCCATTGGASCGCATCTAATTTACGTTTCCGATTGTCAAGGCCGTTCGCCTCGATAGCACTCCYGCTAYYTCTCTCTGGTTRSGGGTAGTACGCGGCTCCTGGGCATCAATATRRAGACMGTAAATGTAGTACCTGTTRGACACCYTCTACCGTAGAAGTAACATTCATCAAAAAGTCAGCCTYAWCGAGAATGTGCANTCCTAGCACGAAGCTTCTTCYTCACATACAGYTSATGTACGTAAGGAACGCSNNNNNNNNNNNCCGCATTTGAAAAACATGAAAGGCCAATCTWCGGCCANTAGGTGGTTCTAGAGACTCCAACCGCTATTATCATTGTTAACTWYTTAACCGCAATAACCTCATTTAAGTWGGACTCTGATAAACGCATTGNAMAAGTGSATCGGTCCTGTCCCGTGGTTTTTTTATGGACACCATAAYGACTATTTTCATACAAGTAGGTATTGNNNNNNTTTGTCCTCGYKCAACTGYAACGCGATTGTAAACMCCGGAGCGGATCACATAAGCRGANTTTTCNNACCTNNCATAAAARTAGATTAATCYCTGAATCTCTTGAGAACACTAAGCAGTCCCTAACCACGTCGCCTGCGGYAGTGGRCYCTCGCAACCGTAGAGTCATCTTTCGCAGGCGTCTAGCGCCATTACAACACGCGGTTAMCCAGTTAAAYACGYAGTTGTAACTGTTCYAGTCCCGTCCTNNNNNNNNCTATAGATTANNGTCCGTGCAGATCGCAACCACCAACCTCRAYCTTCTGAGAGAAGGCGAAAKCAGACAGTACTGTTTCCNAAACGYNNNNNNNNNNNNNNNNNNNNNGTWATTTTCTACACTTGTAWTGGGGAATAGTTGGAGTTAGTGGAGGCYCGTCGATGACCCTCGKRKAMGCCTTTAGGCTCGMGGGTCTTRGAGCATTCAAAGTTTTATTCCCGTATCGTTCGCTGCTCCCTCCCCNNNNNNGTTATGTGAATCTCTATANNNNNTTACTTCAGCCCWCTCTTACGGAACGGACTGGGATTGACTTGTATYGAGYTTYAYCATGTAAATCACTCWCCAACRCCAWAATCGARGTGCGCTNCTGAWCGGGCAGTCRWCTCTCGCTTTCAGAAGGTCGCTAGAATTCAAGMTTATGAAGCACACGACGTTAGTGTGGAGCGAATGTGAAGCTGTCTGGTGCCTCAAGCTTCTTACCCGTCGCGTCCCWTAGTCGATCTNNNNNNNTTAGAGACAGTCAGTCCGAATCCTGGGACGGGTGCMGGRAACATGCCGGCTYGANTTGNNCGCTGTTACTGTGGGAGAGGCTAWACAGCACCCTATAGATGACGGGAAAAAGGTTGTGGKGAGTCKCNCGCGGCTCCCTTTACGWANNTACACTTCCGACCGTTATAACAACTGTTGTANCAGCGACGCAGCGAGAGGATCAGNNNNNNNNTCGTTCTACRACAACGTGGCGTACCAGTAAGGCGTNTCCCGAGCTYGTTAGTCCTTACTGTGCCGGAGTCKGCGGCCGTCTGCAGGAAGCGTATCATTCGAGGCCTWCRGCTTTAYYTAACCCGTCGCTTTTWACTTCTACACTTACATCNNNNCNCAGCTTTATCAACGCGCGATGGCCTGATGACAGGTCACTCTTTAAGTCGTRCGAGTTACAGTTGTTACGAAGGACTTAACAGYGACGWTTCCTATGAYTCATCYTGYCATTTGCAAACRRCMGGAGGGTTAGCTCCKTGGGGAATAACTGGGTCTTAAATGGCAGGTRWYCSCCTGCCTACCCGTCAMAACCCAATTTGACCATTGCCACAAGATAGGNNNNACCCGGACTCATGCACAGCGTAGYTTTCANTTCGGCTGAACACGGTAAAGCNGRCTTTCGCTYAGMCAAAAGTAGATCYGTCAACCGGAGGCGACCCGGGCTCTGCTCAACTGGCACGMSGATAATACTACAAGRAATATTCCCACGTCGAACTGMGATCGCCACGTAGGGTATAGATGCWCGCCGCTGGGCAACNNAAGCGCGACTNNNNNNNACRAATCTGCTATWAGGCTATGTGTANNCAATCRSGTCCTWCCATCTGAGCTCAGTGAGGCACAACGAAGCCAGTGGCCTTCKTCCTCTATCGACGCTTATTCACCTTGCTCAGACACAGRCGCACAGAACATTGGTTCCTTCAGCACAACATACCNGAWYYACGGNACGCGGANTCCACGCGAAGCCCCCRGATCGAATRGGTGGGTTATCCACTATAGAGATTGGTCCGATCAATATATTAGGCCTCGTTAYTGAAANGGTTACAGTATACCGACCCATATCATTGCTTSGKCTGCAACTGGGTAATTATCCTGGTTCACGTACTGCTAGCNGGCTCGCCCTANNNNNNNNCGMGAGGTGTAACTCCGTCACCGACGTAAAATCGTGTRYWACARCRACGGAGCTGGACCGSTGTGCTTGGCKCAGYRGTGSNACATAGGCCAYCATGGCTGTATCAAATTTTGACAATTGTGCCGGAGTTGCACCAATKCAGTATTCTGGAAAACCCCCGTTTGGAGGGCCAAGAAAAGACCGACACGAGTGCAACATCTAACCCCCGACRATACCACCGTCCAWAATAANTTCGCATTACTAASTACTCACTTCTGMAGAAGCTAGAAWYSAGNGNANNSTGGACKAAGCATACNGATTAGCGGCTATACCGATCTGGTAATAGTAGACCCTTAATTGGAACCAGCYCTCCAGGTAAYGGAGCCGGATCCTCATGAGATGTCAACCYTGCCGGCTYGAGCCCGCSTCCGACGGACTGTGMATCGGCNTAGACAATGCCNNNGAACATAATTACCAAGCGTGGTGGCAGCGCGWAGCTCATTGTCGTACYTACTCCGGGCGGATTMYAAGATGGNNNAWATAGACACGTAACTTCGAGGTGGGAGGGCCAATAAAACTGCTACTCCGGNNNNNNNNNNNNGTGACGGCYGACATCGATTGATCSNTCCTGAGCAGAATNNTCAYGCCGATGTTCCCTCTAKTMWTSAATGCAACGCAGAGTCAATGTKCAAGCACTCCGAGTTGAAATGCAAGCGTTYCGACCTATACATAAAACYTTAGATATCTTTGCGCTAGGGTCCTMCGCAAGATGATGGYTTACTATATCTGATTATTTGGTAGTCGGCTAGAGAAANRKGGCACAYTGTTGGCAAARCRACGKYCAGCTAAYGTTMTATGTTAGCTTCTTGTAGGCTCATTCTGAAAAAAGTACAGTYCGGTCGCAACGCATCGAGATCCACNTTAMGGTTGAANNNNNNNATCATNCACGCTCCNGGNNTCATGCGGCTTKNNNCCAATGTATCGCAATACCCTTATCTCATTAWAAGAAATCGGCCCAGAGATCNNNNNNCTCATAATTGGCGAGWCYGAAATCATACGAAAGGCGTAGCTCAAATCGACACCTTGACAAAAGTWAANGAACCGACCACGATGCACGTCGGCAACAATAGCATAAGRTTTCTCGTGGTGGTAGAGGAACCGGGCTAGTATGGCTGTACTGAATTCTTCCGCCGGATGGCCCTSTCACGGCATTCATACCANNNNNNNNNNNCGGTGGACGTGCCCGTGCTGCTTATGCGCAYCTTGTTAGNCGGCYCTTCTGGCNNNNNGTTGCGGCCTATYGYCRCAGTTCTGAAAAACCAAGATGGAGAGTTTTGNAARCTMCTGGTGAGCAAGACGACGACACGTTTCTNTCGGGCCCGAAGACAACTAKWTAATACGCCAAAGCGGCGCTCAWAGAGTCTRCGGGGATCATACGAAKAAGAGATACTGGATCGCGGCCTGCCAGAGGTACGGCCGTATAYCTAAAAAAATAAAATTATGAAGATAGCGAAACNNNNATTTATTTCGCGCCAGTYAMTTATACCCGACTTGAGGGTAATTCCTKATTTGCTANNACTGGYCAGATACGTCGCTAACCCAAATGCAGTAGGGTGACTTTTCCRATAAGTSGAATGCACCATGTANNNNNNNACACAACCGACACCATACSAACTRACATTGTGACAGTTATAAATAAYGAGAAAAAATTARTTGNNNNNNNNNNNNNCCYGGTTTCATATATACTCCCTGAGTCARAAACACGCKTCRAAMCCTNNNNNNNNNNNNCTTGTATTAMGTTAAATTTGCCAATTTGTGTCGTTTGGCACGATGATACATTGCTTGTCGGMTKYTAATATGCTNCTAAAGTAGCGCCATCRAGGGTANNNTGATAGGAANGGCCTGCGCGGCGATGTTACGGCCNNCCGGACNCCGAGTTCTTYGCAACAGCATGCCCCTGGGTAGGGCACGANCGCACACTTATCAGATATNAGCRTMGGAAGACGCGCCCCTTGGACGCGACTCTGAYGGTCTGTATCTTGAANNNCATATATTTKYGGAGTCTTATGCTATACGACTTTATTCGAAGGNGTAACTACCGTGCACCCGCAAAGGTATAGAATTAGCTATCTGCTCAGTGNNNNNNTTCTGGAAGCTCCAAAAGCTAATTTCTAGATCCWGRAASGCCGTGTGGGCACCTGTTGCRGCGGCGTTAAAACTTCCGTGCTGCTCYCGTATGGACATAAAWCGTGAATNNNNNTGGGACCGGTCAAGAACTATTTATAACAATCCGAANASTCAAGTGYACGACGTTTGTAGTGCTYTTGATGCTCTCCACTACTAAATTCTATACAACGGAAGTGATACAGGCGTTCCAACCGATAATGGAAAGTTGGCTTATACACGCTACGTAAAGTCGATTGGGAGAGCACTCCGTTTCTATGGTTTTGTAACAGCCGCTAAAGGAAACGCCATGACACAAATCWACRYGGGCCTATTACTTTGAACCGGCGCATATAAGAGATKGGATTGCGGTCGACGCTAMATCCAYTTGCCCTCGCGCTATGTCACGCGGACATGATCCACTTCGATTCTTGGGATAAAGAACNRACAACTCATTCGTACATTTCAACANNNNNNCARATACGATCACRAGGNNNNNNTAGCACACAGACGGTGTCCAGCATRYCTGCTAGNNNNNNGCTRATGAGATGGTATAATAANAAGCCMCRTAAGGTATACCAGGTAAAAWCCTWCTTNNNNNNNNNCGGAGTTCTAGCTGCTCTTGGTTTGCAAAAGGTACTCTCGGACCACTTTCAAGAATGTACAATAATRGCGGTTCATTCCAACGTTAGCCGGTAAAGGATAACGGTCACACGAGGCRACAATTCCTAAATRCTGGKACCCTGTAAGTTAAAGGCAGATAAAGCGCAGGCCTCAATTTCATRCCATSGTKCTGATAGGTACTCAGAAACTYAGAGTCAGTGGACTTGCTRRTACGCGCTGCGCACCYTGTTATGTCATAGCTCACCGCNNNNNNNTCCCCAGACAGCAAGCTTGACWCATAGRTTCGGGTGCCGATGTGTCMAAGGSGGMGGTACAGGATACCTGATCGTKCTCACTGCGNNNNNNNNNTCAGCCCCAAGAGCCGTYRANNNNNNNNAGTACAAGATGGCCTAGAKGYGGACCCTGTAATCAGACTGCGAGTAAACTGCCGGCTCGTCGGAGATTCGTAGGCGTACGGAACCGCTTTTGTGTTGGACAAGACAAGAGTTATCATTCGTTTTTGGCGGCGATGCGACAGTTAAANNNCTCCGTCTCTAGATGAAGTTCAGGGCTGCCTCAGAATTCTCCGATTCCTACGGTYACAAGGKAAWCCTTAGATACGTCTTGCAGGCGAYTTGTAGCGAAGANNNNNNNNNNNAGGGGGGGAACACCACCGAGTTTASCTGTAGTTGTTGCATGTATNATGTAAACKCACTTAACGGCAAGACSTTAACTTGAMCCTTAMAWTCAAGGACAAATAGCCCCTTTACTCTATAGAACGCGCGTGTCTGTCTGGTACGCCACGCGGGGACMCGCCTTTGTGCGCKTTTCATCGGAGTTAYATCAGATYAATTSTTAGATGTTCTCACTTANATTGTTATCGCGATTCACGTYCCCTRTGCRCRGAGGCCTCCCCATCTCCGATCCCSYTAAGTGACGAGTCGACGCTCGGGCTCAGCGTAAYCNNNNNNNAGARAGCCTACGGTGAATCGCAATAACGGAGCCGAYYACCGCACCGCTTGGGWAAACCGCGGTCAAGCGTTGACAATTCTTCTTYCGAGTAGCGANNATNACTKGRYGGCAATCGACACATAGAAGTTTNNNGATTACGTTGTATAAACGGGCCTAAGTTAAAGCTGAKGAGCCYTACTCGGCGAYSACACTCGTCGCGCGGTRCKRTCCAGTCTCYTCCAGCWWWGCAAAATTGTGGGCGCGATCATGAGTCCGCCATCGTGATCCAACCAGGCCCTCCTAACWAATTCGCGCGTATTATCAAARCAATATGCAAATTAAANNNNACTCATGTTAAGCGAACGGGCTCTCCCGGAANANNNCGCACTGGYTGAGCAAAGAGGGCGTGNNNNNNCAGAACGTTAACCCACYACAGARCATTTACGCGTGAGTTGACAGCGCACRRKACCYCGGTACACATCGACGCTGTAGGATCGCAYCAKAMWGATRGCAGTCCAAAGATGATGCTTGTCATCGTGGCTCGCGACTGMCWGWGTGGCTTAACKAATCTGCTCTCTGGGCGTATATTTCCRTRCATCATTCAGTCAGCTGTCATANAAACNATCGGCACCTCAAGATCCCCMTGMWTTGGTAATGGTASTTCGCGGGTACACACATGTCAAGTTGNACACGTCTTTASGAAGTGGTGTTTACTGAACTTNNTGNANAAGAGCWAACGCATCGGCRNNNNNNNTAACTTGACATGGACCGTCAACAAAGTAAGCTGCAGCATTCGACCCGCCRCCYCGGCCGGTGAAGACATAACGAACTTCCCCCRTTCCATCGGTGCACATATGGYAGKTAGATGTTTCCACYRAWCCACRTGGANNAACGACYCGGTTAGTACTGCGCCGAAAAATCKCTWCGACTNCTTNNGGYCTCTGATATTTCCACCCKGGAGTGATTGTAGTTTTAAARAGAATTTCAAGWAGTGTAAGCATACGGGTGTNGNTCAMAAGGCAGCCGGTAGACGTAAGCCGAACTTCAGGACTGCTTCCGAAGGGCTGAAGTGCGTGAGGAGCCTAATGAGGGCGCGTTTTTAGCTAACWCGAGWTTGTAGCCAACAGTNNTAGGTCTCACCCGTGCAAKAAGTYAACCTACGCACGCGCCCCGAAGCGTGTGGAATNNNNCATTTGTTMAAAACCTCNNNAGTTCGTGTCCSAGGCCTACNCGTGGAAACCCCATGGGCATGTAAWAGAGAGTAGGCCCACAATGGCTAGCGCAGATGCAGATTNAANTGGCTTGGACTCCTGATCTTCTCNGCGCGTGCGAGTCGGACACCGGCATCCGCGGGTACTAGGCAGCACTTGGCCATTGGGACATATGTARCCTAGAAGAAYGKATATGCCAARCCTACGCCGAATTAGAAGGGCCNNNNNNNNGTAATTGTTTCTCCTTCCTNGTTATTGGTATCAAGGCTGCCAGTTATGAAMAAGCNCCTTTATGGCCCGKCCTGTAGCATATCGAAATGTAGAAGATTAGTGTCATAGGATGCATCAAAGGACTYAATTTCYCACTGCCCGCACTCTTTCCATAATTGCTCTTACACTTCTATACCTGTSAGTGCCCTCTACTCCCCGAGTCAKAACTACAATTTCCAAAATTAAGTGTGACGGTTTCAGCAAGCGAACGACCGTACTCTGRAGGGGCGTCCTCTTTCTGTTGGACAGACGATCCTMTGCCGGTCTCCGTTTCATNCAGAAGCTAACTTTAATAGCTTCTATATGGCCTAYCATYCAAACAAATGTTGCCACAGCAAAACMGTGCGCAGAGAKCGAAACTAGATCWTCGCCGTACCGTTTCTATCACCAGAAAATRMTMGCCATGYTTGACCCCTGCRCTAATGGTACTGCCCGTATACGGCTCGAGACAACCTTTCTTCTCGTCTAYTCGRATCCGGAGAGGATAGTNNGTCACMGRKAGGGGAMCGGCTCGGATCCTTCTTGCCGCGCGGCCRKWATMGARCARCATRKACCGATACRGTAACTTSGMSTAGTGGYTGCCGNCGGCATGGNNNNNNNGAAGGTCAAGTCAMGCTCGTGCTAGGCCCGCATACCCATTGTCNGCTCCTCCAGCATTACTTMATTGTAGTGCCGTAANNYNTGGTAGACTCGATCGGCTGACACTATTTTCCGGACAGCCCCGTATTGCAACCCACCCGTRTGGGCACTCTGGCGGMGMRATCGCAGACTATATCAGAGGCGAACCGTGGATAAACTAGAATCGCGCATGGAMGTTGATARGGGGGCGAACCGGCTATACATAAATATCGGGTAACTCGNNCTCATTGAGAATCTATAATCGCAAGACWGGAGGATGATGACTTCGTCCGGCTGTCTTATGAWGARCTCRATGGTACCGNNNGWTACCGGACCCATTCACTCGTGAGTTTAAAAACACTCGNYTGRTAKYRTYCTTTGGGASACTCTTTTACGGGCATCACTGCTAGCGGCCYCAAGAGGAAGGAAMTGACGCAGTCGCGACTAGATTTCGGAACGTTATYCCTATGTTNNNNNGYCCGTTATGGKWTCTCCCTGMAGRCATGTGGACTTTGCGTGTTGGTCYGAGKCCTTGAGTTGCGGCGTTAATCACGCTCCTGACCGAACAAACTCGTAAGAGACCCTGGATCATTACKACCTTGTAGGTTGGACAGACGGTTGGAGGCTCCGGGGGTTSTCATCTCGGGCTTTCTATCGGCAAGTGGTWTKGTGCTAGACCGCCWNANAAGNANACCACATAATTCTGAATATCGCGGTCACAAAAWSTCAGAGAGTCGCACGYGCAAAGAGCCAATTAGCAAGTTCCGGATTTAACYCMCGATTACCCTCCGTTTCAACAGACCAAANNGAGCAGGCGTTTGTGAGCGNGCGYATCTGATCGCACGGAGCTACAGCGCAGCCTAGGTNGNGGTGGGGGGTTAMGGATCGTCACCTGTAGACTGCCCAGCCGTATANCATGACATGACCACCGYRCCTMYGATCAGGTGMCACYGACMTGATGCGAATGCAAGGCKCATCATGGCGGNTCCATTTAGGACAMSGAAWGGWGCTCGCGTTAYGGCGTRCTGCCTTTGGTATCGAAATGAATAGCCTGTAGATATTATTCTAYTAAGAACTCGTTYCAGTATGCCTGCCGTTNNNNKGTTAGCTCGCCCAACACCTAYCTCGGTAAAGTGSKTAGTYCAYGYYTAAGCGGGATTTCTCTTTATTTGCCTAAANCGNATGWTTATTAAATACATATTGAAGATCAAAACGGAGGTTGGAAATCGGGAAGACCAAGGATGTAGAAGTTCCGTTWCGCGTGACGTATTCGCCAAAGGGAGGCGATGAAAGTTAAAKCARCGTTTTGTWKAGGATTGAGAAAGGAAATACAGGRGRGCCTTAACGACTTAAGAAATCCCGCCTCMTCYCCCACTAGTTAATGGGGGCCTTTACGCTTGAGGTTAACTTTAAGGTMGAGTTGTGATCAGTAACGAGATTTCTGCCACATCGGNNNNNNNNTRYAGGCTTCAAGGTTCATCCGCTACATYGGAGATTCCCGGTGGATCCCGATGGGTCAGCTTTGGCATKCTAGGGGGAGATAATCACCTCCTYGGCGGCAGTGCTTGACGAAATTGGTGAGAAGCTRMACGTGGATACRGCATTAATGGGTTATACAAATTACATTCCATCGCGGTCGACAGGGGCCGTCGCTATGTACWAACRGCGCTNTCACCSCGAGTTTTATCMAACGCGCACCTTGAGCACTGACCTACRTCGAGCCCAAAGTATCCGTTGAGTGTAGCWGATGGTGAAGTCTACAATATCATGCTTASAGKCTTATAGATTAYAGAATAATAAGAATAAGCAGGGCTCCGCTCCGTCACCYTGRCGGGCAAATCATCCGGAGRAMCTGCCAATCTGGACAYGCRTACGTTGARTTTATAGTGTTTCTCACCTGTCAACCGASRGTCTACCCGTCTCKTTGATATAGAGAAGCGCGAACGTATGCTGGGYGCTGAGCGGTAGTACCTTTGGTTGTTAAAAGTATGATGTTATTCTCCCCGGNATGCATATCCCTCYGGRATAAGGAGCCTTACCCCATTTTTTTCAATGTAGGTGACTGGTATAATAAAANTGCCYGRRGCMGRAGCCGGAGCTTTGTACAACGGCCGCAGAGGAACRCCATAGGCTGCTATAGCTGTGCTCAGCACTTGTGGTCTGCTGYNNNNGYTGASTTAGGNNNNNNTGGACAACAAATATAAGCAATTGAAGTATTGGTCCGATGCTAAAGAGATTAAACTAAAGCARATACTAGGAGAAGCGGYTGANNNNNNGGGGCGCCTTTCTCGCAGAGCTCGMGTYGAGCCATATTCGTACGGATRKTGTCTCAAGTACCAAGTGACCGRGWCGAGGGTCGGCCKKYYATACCGTGTCCTACTCCCCCTCGAAGTTGATTTCCATTCGGGTAGTATTGGGTAATTAACCCCGCARGAAGCTAGRGGGCTGTAAGCTTCCCTCGAAKYCTTACGCCAAAATCGRGCGACGAAGCNTGCATATGCGCAACTGATTTACAGGTTGTAACACTACTGTAAGGTACGTGGAAAACGGACTTTGGGCTSGATACTTYAAGACTTCTTTCCGGCTCCACTAAACTAGAAKWTYTTSCYNNNNNNNNCAGTGGKYARCGCTAACAAAGGRCTGGCATATCCTTTGGCGWCTATTATAAGTTGATAACACGAAGCTTTGNNNNYAAAGYAAATGARCCNGCTGTAGGAATCACRCCCTAAAACGGATGCATTCSCCGGGTAGATTACTCGGCAAGGAGGRGNCTATGGAAYYTNNNAACTATCTKRTCTTTYGATCCTGGTAGCCGTGGAGTGACTACAAGACTCTACGCTTACTSGGMACTARCTGGCGGTGTAAGTACTGAGCGGGTCTTTAAGCTCNAACAATATTAKTATGCAGAAGTCCAATTGCCTGATCANCGTTCGTTTMCAATATAGGTAACGGTGTTATGGAACGAACGGGTCTTTGCCACTCGGAGTACGCACAGTTGGTAGGGTATGGGCGGTTCGTWATACCMCTATCAAGCGGCCAAGGYTTTGTCGGATTGAAATGAATTGTAAGACGCGCGCCCATACTAGTARGGTTTAATAACCCACGTTATGTGTCAATMTWMKAATCATGTGAAAAGMACGAATATACCCATCTGCCGAAACAGAATCAACGGACAGAAAAAGATMAAYGTCCTCNNNNNNNNNAGGCCGCTAGGNNNNNAATCAYYWGRCGTTTTTCTTGCCCACNNNNNNNACGAGATTTGCTACGATTNNNNNNAGTCATGCCTCCAGACTCTGCATAGCACCAACTAAAACGTGTTAATCTGCATCTAAATTCAGCAGCCACAGTGGGTGACACCCAACTTCAWGCGACMGTCTCTGCAGCATATGTTCCTATANGCCGCGCGTGTNNGNYATTCCTTAGCATTCGGGAAAGAAAGTTGTCKCTCCTCCCGCCTGCCGCGGCGCGTCTCYWCTTACACYGNAAAGTGCCGAGCGGATAGTGCAAACGTAGTAAACTTAGCTCCCGAACTGGTTTSGTTTCGCCTGTACGGTGTATGCAGCGGYGGNTAAGCGCACAACATARSTCCTCGAGAGACGRACTGGAAGGCCGAGGGCAAGCGTACTCGTTGTAAGTAAAAGCGYAAACNCGGACTCCTGTGTTCKCCAATTTCTGGGRTTNCAATRAGGCGACWTNNNGATTACGGTGCCCTCCGGCCACGCCGAYAGATKACGGCACGTTAACTAGGGCGGCAGTCTCCCTTACCCCYATCCCTTGTAGRAGAACACAGCWAGTACKGACGTTGCCNTNTCCACCCTGCCGATTAGTGTGGGGACAGTGCTTGATTTGGTGCGAGCCATGCCCGGCGTAATGCGAATGAAATCAGATCGAACNNNNNNNNNNNNTTTTGATCTTGNTNGNCGTACCTAWCAANANGGCGCGCGCGTGAGTGMCGAARAGTGCGAACTTAAATTGACGGTTGTTGAAGGCATGTTCTCGAGAAGCCATTATGACCMATTTTCGCTGCATCGGGTGTAGAAAACCCAATTTTTTCGCGTTAAGACACTCCGAGAATGCATTCTGGTGATTAAGGAACTCGTATCCCCGATGCGACCCGTGGGTGGCATATTGTCAATMCCGGACCACATTTCAAATCTTCCGGAGCGCACTTCCACTCCAYTAGGAACCGCTRGCGCGCGTCACAAGGTGTACTCGNNNNNNNNAAACAGGTACWCAGCTGGTCACCACCWYTATTAGGCACAAKCGKCACGTATTCGAAGTGTTATTNNCGAGYGAAGCGGMRTCMGTAGACATAATCGCAACTAGATGGGAACGTTATGCGATTCTTCAGATATAGGACTTCCATGANCCACTGGAGTCGWTGACGGGTAGAGGGCCCTATGCAWTNCGTAGCTNNNNNNNCGCGCCCCCGATTTAGCAAGCTCGATCTCCTGGAGCTCCTCAGTTATCTAGTGATGANCCCGACATCCTAAGGTGAGAGCGCTCACGSRACGTGTCCTAGCCCCATAGACTAWTYCACATCAGTCSCYMATTTTATGATCAKTTYAGTGTTCCTGCCGAGCAGAACAATGTTACGTNTTATCATTTATAAGCACCAGAGAAARATCGCTTGACTTAGGCAGCGGAATGGAGAATTCAATTCGCCATGAATATTTGAATTTTACGACGGATTTAATTTYATTTAAACTATTTCTCTTCCTTGACTGCATAGTACATGGCGGTTAGACCACGTGGTATGTAAAATGGACGACTGGACATTTYACCACACAATGCRGCTRTTAGTTANNNTCTCATATTCTATCCAAACAAGCCTCKGAATTATTGCCGCGGTCCGATACNRANRNCNCRGTAGCAATCGCTGGGGAAGATGAGCACGGTGGWAACCTTATGACAAACGTCRARARCCTTTCAGGACGTCTTAGCARGTATTATCGGGRACGACGCAGCGCTCACTTGTTCCMTWGCTACCCGGAATCACCCACATTCTTTCACTGAGTTCATMTTKWTGCCARTGGAGAGATYAGCACCCGGGCGCTCAATATGGGGTACTNNNNNNNNTCGTCCGCGATAGATGTACGTGGTTTCGTCACTGGGACKCAGGGTTTTACAATACGAGGAGGCACTCTGGATTCTATCTGAGGCTCCTCCGCGTAGCATAGGCGCTGYATGGTCCTCAGRCGCTAGTGTGCTTACGACGAGTTTGCGCGAYTATTGTAGGGACGCCTCTTCAGWGNNNNCRTCTTTACCTTYCYATYAKAGRGCNCTGATCRAAYGTAAATGTTTTCAAACAATCGGAACGTTGTGGATCGTCAGCANGATCTGAAACAAATCTGTAAATCCTACCCTAATGAARRTCYGGTGAGCRAACACCGCNAAAGCGTTTTAGGCGTCGTTCACTACGNTGNRNTTAGCGCGACGGACCTYRACGCTRTTTCAGACAATATGAGCTTTGGAAGCTCAGATGWRGAGCCCCNGGAACCAGGCCATAGCTCGTNNNNNNNNAAGCYGCGCCGATAAAGTGTTCCCGTTTGGTAANTTGCCCCTCGACCGATATCACCAACCAGWAATTAGRCAGATCCTGAGRCAGCTGAGTTGTAGTGGACGGCCAGTAACGAGTATGCAGTACCCTGTCCTCGTCANCAGAGATCTNGATGGGGTTTCCTGCGCAAGGTCGGAAAAGCGTCGANNTAGATAGCTSAWSCTTGCGYRGRAWCGGTGGGTGAATCNNNNNNNNATCACTAGATCGAAATTATAGAATTCTCGTGTCAGTTTGATCGWWCTATTCGCTACCCTCCAAAYTAAACTNNNGAGCCGCCRATCSGTTYCKTTKGCACAACWAATRCCCAGGTTGACATGATGNGCGAACCGTGTTCTGACTACGCTACTCCACAGAAAGTATTMCTTTTGGAATGCGGCAATGTGAWGCACACCTACACTATGGCTTYGCCRGGTCANTTTGCGTRGYGCRATACATCATTGAGTCATCCACTTAAAGGCAACYTTCATTGYAGGCTGATTTCGACCCWTTNCATCTTTGAGTCAATGNMATAATNNNNNNNNNTTAGNNNNNNNNNNCCCCTTAATTTGCTAGCTCTGTGATGTCGGCAGACTGGTACTTGGTTYYKCCTAAGGTAAGTTTCCCAARATATCTTAGACGYTAGGGGATGGGACTACTAGATAATACGACCTACTGGACGACTTTACCTCAAAYTCYCGCTATATCGTCCAGGCGCAWYCTGTCTMTATGACGCAGSGTCAAGCTCTATAGCGACAGTGCWATGAGGATAAYMGATTKGSNNNNNNGATGCAATTGACCCCGGAGGGGGGGCCAGGAGGGGAGGTCCAYGCTAAGCCCTGCCACCGYGCGGCGGCAGCCGTCCAGACTGGCGATAAAGAAGTCTCCCACGTTAAYTATTGGACTACGGYTGGYCAGACATTTACYNGAGCGGCAGTAACCAARAACGTGCTCGATGCCNNNAACGACNAGGGTGCAACAACATATTATAGTACYGCCCTWSATTCCTAGCGCGGCAGCCTRTAAGGTYCRCATGTGTGACACTGGTAGTGCYCGTTTKCGTTGTGGGCNNNNNNNNNNNNNNNNNGTAAAANAAKCGCGCTAGCGAATCGCAGTAGGCCGAGSATTCGCYCAAATGGCACTTARACACTGCCTGCGAWNNNNNNNNNNTATKTGTCTCTACMAGCCCSYACCCGTTGCGAACGCCGCTCCNNTACCCAATACCGGAAGGTGTGRAACTTACNNNNNNNNNNGCAGATGCCCTTNNNNNNCCYGCCAGMYTATRAGGCAGTTGCYCGCAACNNNNCAGCCCGTGAGTACACTATTATTTTAGACCTAAGTTTTCTAAATGATAGTCGCCTCCCCTNCAATCGTGGTNNATACAGCATAWTRAGTTGATCCCAATGCTAAAATGTCGWGCATTCGGGAAGGACTGCGGTGCCTAGTCTAATGAACAATTCATCCAACTAGGTTYCAGTAATRCGGAYYGTGAGTCTCTGGTGTTNNNNNAGCTGCGGAGTCAAAGCCATTTTACGTTGGAAATGGYTCTRGCGGTAAGTAAACGCTTNCAGTYGSCGGGGTCNNNNNGTYCCTCTTGTTGNCAATGGTTAAGCGTTTAAGCCCCATGATACACCATCAAACCGCGARCACTGTCTTWGCCCAATCAAGCCTTGGCTAGAACGCGCAGKGCAGTTTAGGCRTGCGCTAAAGCMAGTGTCTTTGTNANNNACACCTYMCAYAGTGGCTCTTTGTTRGAGGCCTGACGTTTACATTGTAYYNNGCGGGGKKNGAACGCGTGGGGCTCTCGTCATATNNNNNNNCTGTACTKGAAGAATTGACWTGMGTGAGAAWAGGCAAAAATNNNNGTTGCTACACTAGAGGCTTCACCGAMCYAAAAAGGCSCACCCGTGCGACGGTGTGATCRAAGCACGTCACGCCAATGGAGGAGAATTCCGAGCAAATTNNNACGTGCGTAATCCCTCCNAATTAGGCTCAAAGGTYCRRRAGTACTGAACTGGRAKCACACACGCTCRGGTGCATGTACTCAACTGCAGTAAAATCAGCATTCANTSNAAAAGACCATCCACTGTTGCTATTNNTTTCAAACCAARTGTACGAGTTCATCCGCATCCGCTTCTCACMARCCNNNNNNNAAGAATTCAGCTCTGTTTAAAACGTCCGAAATCGTTGAATGGACTTCACTTCTCRTGATCAGCATMMTACATNCACACCTWGCKMTACGTYTAYCACYACGTTCGTACCTACGGGCYGAGACTTCCCCGAATTCAACGTCTGCACAAGMCAGTCKAGTTCCGNNNNNCATAGNNNNNNGTCRAGTGGACGTGATTGATTRTMRAGAGCGGCAAGGCGCRCGGGAGTCAGATAACGCCCAGCARATMGGGCAGGMAAGACCTGTAAAGTCAGACCGTGGTTAGGGGTCTTCATGAATAACCTCGCACGAGAACGAGGTCATTGTGTCGCATAACYCCTACCAATTATTATCGTAAGAGCGAGGGCCCCGGCWGGGAAAATGCCTCACAATTAATTTTTTNGTAYAAWAATTAAAGCATAACCCCTTCGAGTCCGCGGCATTAGMCGGGGGCRTACAATGCTAATTCAACCNTTAYCACTCTGGCTATTTCGGTCTGGCTGGTGTATWAGAAATTAATTTGATAAGTGATTYGCCAAGATTGWYATGCMCGCKCAAWATTCAATTGCCTGCCTAAGCCCATTCGACAGGAGCNTAACGANNNWCGGACTGATTACGCTTTTGARATCGATGTTGATATCACTAATGATAATGGAATCTTCGTCNNNNNNNNNGAAATCTCTCCGCAANCACCACATCGAMGATAATTTCTCGCGCGGNNNNNNNNAGCSGTCTAGCTANCTCTTCGCCTGTGTGCATAGCAAGTACAACGCAGGGTTCTACAAYMCGTTAGCGYGTYTGCATAGYGAACCCAACGATGTWMTCAGACARGTACTCTCGNNNNTATGAGGTATTTTAACTGAAAGATAATATTAGTCCCGTCTCAAGGCCGTTATCGATTAYCGTGCAGTMGKRTCGGACGTRAAAMKAAGCACYAATRTGMAYTMATGCGTAACGCCACRGTTAGGCAGTTTCCAAGGAGTTACTCATGTGCCACCGTACTTCAGCATGAACCCTACTTGGCTGATCGATCRACACTGTNGGGTGCCCCGAAACTCTGNNNNNNYTCTCTTTCAACTATRAGSSTGTTCTTCCTCCCATGTCCGTCGTGGGAMMGKYRATCTNAAATTGGTGGGTGTCCAACAAGAGAAGACGTTCAGACCCCCGTGGCGGTCGGCACGARTGACCGCCTTCTTTGTTCTTGTCCTCGAACAAAACCTGAYACTACTATACTCCYGTAGTTCASKTGACCGCTAACACCCMCTGCTTCGCCGTATAGCACAGAACTGAGATAAGAGTTCAACCCGACGTCTCTNGTCGTAAACCGGCCGGRCGNTGCAAATCCTCGGTATGAAGCGCTATGRGTAAGGAAGACCGGTCCGTCGAGWGAGAGNNNNNNNNNACCACGTATGAAGTAYAGTATAATNAACATAAGTAGCGGATAGACGCNNNNNNNNNNAAATTAGCCCCGGGCGTGGCTTCTTGGTGAACAAAGCTGATTTCGTAAATAGACGCGGAACACTCTATNNNNNNNATSWTTAGWTAGTATTAAAAGTTTCTCACTACTAGCCCGTCGACACTCCCGTMCACCGCGTAAAAACAAACGAATAKATRTRCACTCGCGGATGACCGAGCGGTMTTCAACTGACATAAAGAGGCGCTTACCKGACACGTCCATCATTACTGCCCAACGCAGGATTACCATTATCTAAYCYGGGCTGACTCGAACGRATACGTATTGCTGCGCGGACCCACKNATAAAGGATGTACCCAGCAGAACTATCAGTACTCTWTTATRGCTTGYAMTACCGACAANNCGCCGGCCCNNNNNNNNNNACGTWMAGMGAGGCCCTACWAGCGCTCTCATAGRGAGCCRGATAAACAACGTATCATACACCGTCTTNNNTGTGGGAGGGATCCGTCMCATYGCATCGTAAYAYCRCGAACAGGAGCARAGATGNGACCCTTGCCGGATCACCCGTCTCGTTTTTACACRCAAARTAGCAMAGRCCTCCTTCAGGACGACTTTAACTTACGACSGGTAATCACAATCGTTCYCAAAACGGGGGTTCCGACTAGCCCACRTAGACTTGATAYACTRCCCNNNNNNTCTATTTCATAATCGCTCACTTTACATGAAAGACCGTATCGTTCTTTTCRAGTCTACMAKACACCATGCNAGTACCCWAGCGATAAATCCACATGCAACATCNTACYATCCTGCGGCGAGGCACTGTCCTGTACTCATCCGACYGAAATTGCATTAAAAAGAGTTAACGTAATTTTGATAGCCGTTCTATAAAGGATGAAAAGGCGTTGATTCGGAGTCTAATATCCTGWMTTCRGCTTTGAAGACTACCCATTCACATGAGACAGTMRACGGTTCCTCCGCGGTAACTGCCCARRGYTCGCTCACGAANYTAASMGAARRAAACGTCNACGACMTTGWACCAGGARTCATTRACGATCTGATATCAGATACAMGAGAAAGGAGATMKMWTWGGACRCTGCTAGRKTAAGAACGGTATACGCCGTCACTTGTTATTACGACGTAGCCCAAAAGAAGGCNGTTCGTTTATCTAGATACTAGATGCNGTGAACACCTCCGTACGTCCACACGCCAGCATCGTATGTTGCGGGAGTAACGCGCGCTGNTCTGCGGKCRRRAGACKCAACGTCRGCCATGGTGAGATTCTATAATYRYTTGTNNNNNNNNNTCCCACATGCCTACTCMRTATGTACATCCAGTGAGTTTTAAAGAAAAATCAAATAATAAATGCAGCCCGTACRTATTAGGCCNAAATTCATAGTGGATATCCCCTGGCRTAGGCRRACAWTATTRCCGCCTGYTCTCAGTACCGTAGKANCCCGAATGGGATGCNGAGACATAGATTAATTTCATCACACYTGACGGTGCTTGTTCCCATACTGAAGCTCAGTGTCAGCCTKCGTTGACACATTTACTCAACAGCAAGACAATATTTGTGCGCTGTTARTTAATAAATTTTYATGACAAATTCCTGTTTTGNGRGCCTACATRTACRTAATGGNAATAGCGAWCTTTAAAGAGTCCTGNWTCANNTCACCGCTGNCCGCCAGGACGTTAAGATAYAATTTTNNNRKGGTATGCCNAACCATGTGGGGAAACCGGAGGATGTCCGCCAYGTGGCGTCTTGTGGTCCCCGTTCTACATCATGCCAATACCTCTAGGAAGTGAGCCTAAGGGGTCTTGTAGGAGGACGGTGTAGAGAATRGTKTACGCTCGCCATCCWTAGGAGKACCMAGGTTCGCGCAAGGAYNNNCATAGTYGTACAACTCAGAACAAAATCAAGATTCTCCCACGCGTGCGAWTACCCCANACCNGGTCCNGTGGAATAACAATCATGNGATNATATACCGAATAACCAATACTGTGGTCNCCCTCGCACGACTNAAGGCGRRTGCCCCAYTCATCCATGCTAGGACTTYCCTCTGCTCTACCAATGGGTCTTCATAACCRAGTATACTTCAGAACCAATGACGGAACGTTGCCGGCATTCRCCGTCGAAAGWGTGATKMACATTATCGGAWCATCTCMTTTCCNYCCCAACCTCACCGTMGGCACGATCGTGGATTTMATAAACGRACACCGCCCGAARGRGATTATGGAAYACGTCAGAAAAAGCASTCTAYGCTTAGAGGTCGAAAAAAYGCATAAGGACCCGCCATCCTGCTAGTTTGTATGCGATGCARAACGACTAGCCCTCTAATCTTCAAGTCTCCCATCGTCTCAGTGTGCTGTGTTGTGATGGAATGAAAAATGNNNNNCRCGAMATTAGATTATTAGTTCAATACATGTGCGCCCCKGAGTMGGTTTTCCYYACTGGGTAGACTCGTAAATTGTTAAACGCGACAGTTGATCGACAGAGTGCAWTTAACCGTACGGGTGCCAGGGGTAAATGCAACTACNRCCCTTAATTSGATAAAGCATTGAAAGAACCTAGCAGCACGCTGTGCCGTATGGAACTTACTTGTGCRTGTGGGCGGACCAGCAGGGTACGACTCGCCGGGCACATAGACTTAGTGACAKWACNTGTCCCGCRGAGGATGTAGCCAGCTNNNNNNCGAACTGTCGARGCTCAGGGACAGATGACGTGATAAGCATGGCATTAAGTTCACCAATTCATTATCTTTTCGACTGGTTGCACCCGGGTTCAAAAATAATAGSTCGGGGGCAGTGCTGTTGAATCYATTATTCGTAAGAGNNNNNTAATACAATGACRGGAATGTTGTAGAMYAAYAGTAATATYCCCGGCAAGAGWGACAAATACTCTTGATTCGNNCACTACGNTCACAGCGCCGTATNCCCGGCCTWCGATTTCTTCCYYTACGTAACGGTTCTTCCAKATAATGATAGATATGCTTACAGCTAAGYTTCTCGRTCCCGGCACCCTGCTAGANNNNNNNNNTACACCAGGTTTCGTTGGGTTACCAGGTAGGCATAGATAATCCCCANTTTTCTRCCATATCACAGGACCGTTCCAAGACGGTAGCCTACTAYATRTCGGTGCTTGCTGCTCCCAGGGAAGCACGACAAGCAGTGACACGCCGMTTTGTGTAACACGAACATCAAACRNTGGCGTTTTATAATGTAAAGATTARCGTACCCATAYTTGGAGCCAKCNATGKGWWGCAGCGCGTCAGTAGTGACTTTTAARTARYCAGACAGGTCGTCCGGTGCATGAGTATTCARSCCRTGATTYTTTGAATGTCAKTTGCAGGATAGTCTCACATGTCGTCTAGTGATGCTGGGCAGCTCGTTTCCYAAGKTAAATTAACTCTAGGCATGCTATCTATCTTCACGTACCAATAACTGCSAGCCGGATGCAWANNTATACNNAGAACCGATAGCGTGGAAGATAGTTAAGATGACTTYTTCCTCGCCGCCAGCATYAAAACAWAYAGAAGTGGCTCAGACGCATTGGGTTGGGTGGKYTTCGTGTTATAATCTAACGTCRCGTCTCCTGTAAGAAKYNATKCTAGGCCTTACATATGACGTCATCGTTGCCATCATCNNNNNNNTTTCCAATCGATCACAAGANAATAAATCATTTTCCNCGCTCATGGCCSCACTCGGCGGCTCGGWYATCTGGTCTGAATAACGTCCGTAAGTATTATAATTCAGTTCTAGACCTAGGATAACAAAGAATTTCATCACCAGGACGCGAATWTCAGTTGCCTTGTGGACTTACTACCTAGGTTAGCCGTTCTNNNNNGACGATAAGGAGGATTCTGACCCCTCTATANNNNNNNNNNNNNNNGCTGTANCTCTGCAYTKCTRARGTCAAGATACGTTGTGYNAAGGAGCCWAACTTGTGACCTGCTGGACGCCGACGKKGCAATAACTAGTTATCTNNNNACCTTCATTGGATATAGGACCTAACCGGATYMTGAGGGGAGCGGCANAGGCGGKACATGAACCCGTATCTTCTGAGTACRGACAGGAMTGATGTCTCATACGYAAAAGGATTTCACACGATCCACTGYCGGACATCTCTAACTGCGCGAACCCTTCGATGCGCAGATCGGAGCATTNNNNTTCRTTCKTAATCYGRAACGCGATCTTCYANNNAAGCTTGKCGTATGCCAAKNTGTATGCACCCCNTAGTATATCAAGGGCNTCGGCGTAAGCCGGTATWGAARGTCGWMTTTCTACCATTTTAGCTACAGATTTCGAGACCKCGGAGGCCGTTCCGGCMCAGTCACACCACATTTACTACCTAATTAMAYTCCCGATACTACCTATTAGAGTCGAGAGTCAMGGMWAYCCAGAAGTTGCTCAGGCAGTNCCGGCAATTACTGGTWAGCMAGATATTCTATGGNTGATGCGNNNNNNNNNACARACCGCAGGKCAATTAATTRGGTCAGTTTCGGCTCAGATAGAACTGAGGTCTMCCTATCTCATAAACATTTTTGAACCTGTAACGCGTAGCCATAAATGTGAGGAGGGGGGGTGGGGTCTATGCTCCGCAAATGSGTTTGAACGACCTCTCCGACGCGGCAAGTGTACGTGGTATGCTCAGTTCTGTGCGGGATTCACACAGANNGWYMMCCCAGSCTGTTCCCTAACAGCTCGTCTGAATTATATGCGCTGTTTTTTGAGTGYGCACAAAGGGMCCCTGTGYGGKATCGTACGCRCAGATGGCGAACTAGTACAGGGCAGTTGTTCGGCATGANNNNAAAYYNCKCRCTAGTTGGACAYMCTCGTACGTGGCCTCCNCTCGGATGCCTGRATACGCCTAGNNCGTTGTCGCGACTACGTAGCGAGCCCCGCCAGCTGTGATAGACCATCTGACGAACGTGACSTAATCTAAACCTCCGTAGTACTACACCNANAGTATGYACAGCAAGGGCGNTGTRTTAGACACACAAGRGCTTGTGATGACTTGCGCGCGTGCGACATCKGTGRACRGCACGCGGGATNCTTGGSWAATTCCNNTCCTGATTTTCGCATGTCNNNNNNNNNNAAAACCATGATRCAGKGTCGACGTAGTYACACTGAGGGTCTGATACGGGTAGAGTCCCGTAAGTGCGACCGATGTAATCNGACACCCRAGATNGAGAAAGGACAANTCGGGCCGCGTAGYATCGTGTGAATCATCGTGGGGCAATGCYCGGCAGSMAAATCGCACTCAGGCCAGTCGCTGATCACATCACCTCCCACGACGATATCGTTATTCTWCCAACTACTGAAGTCATGTCGCATCGAGTGTTCSAYGGARATCGTATGTAWGCGACGTTACATGGTATGACTTGGTGCGKGGGCATATCTCCTAGTCCCGTAGCGCTTCCGGTTAACCTTAACGCCTAACTGGGTCTACANNNNNCTACGGTCTGTGCTCTCAAGGCCTCGTGCCYTTAGGCRCGTCTGCAAAGCCCTGGCTTATGCTTTMNRWACAAACAACGGAAGTCGACAAAACTGCTNCCTAAKGAGTTAGGATAATGTTCAAGCTGCGTTCGSTAGTCGTTKACTTKAAACAATTAGTCTGACAACTTCTTTGAGATAYTGTACTAMCNAAGACGAYYTAGCTNNNNTCTGCGTACATCACWTGAAGCTACCTTAATAYACGTTNNNNGTTTTTTCTATAAGGGGGCGATAACTGAGATTGTAGCTAAGAGTGGTGNNNNNCCGTCATTGTCTCTACGAACGTAMTCYYAGGTTGAGTTCTGTWGCACKTTCATTGCTTGTACTCGNNNNNGCCTAGATTCCGCTNCGTGTGACTGAATWCAGACAGGCGGAAGGGTGTTAGTAGCATTCATAAACAATCAAAGNNNNNNAATGCGTTTAGACCTGAGGGAACATCCTGTGGTTTACCAATCGATGCCTTTCANGACGTAGAGCCTCGCATCCTATRCKCCWNNNNNACAARATGTGCGCCGCGAGTCGGACTTCGGCTTGGYGAGACCTCTAAGAGTAAAGCAGTTGCTATAATCNNNNACGCTCGCACGCGKCGACRCCCATGACCTTATNNNNNACTTGSGATTTGGTGAAGTTCGSCCGAAAGCGCTTTATGTTAGGTGCAGGCYGACACATGCCNATAGAGCATCTATGGAACGAAAGAGTTGCCTGGGGGCTGGCCGTCAAGAACCGACAAAATATTGTAGGAAGAARAGCTTACGCGGTCCCAATCAAATGAGKCTAAAACTCGGGACGTGGTGTTCCAATCTTGTCAGGCAACGTCAAGAATGTCTNNNNNNNNNNNGGTATTNAGNCCGGCTCTCTGCTGGATCCNGGTTCTCACSMTGACCAAAWAACAAGCTAGCTCATGTCGGACACRTTWACTGCTACGGGTCTCTCAAGCTTGCAATCCTCCGAACCACCTATCTCACTCCTCACAGTCACCGTTGGCGCACAGCGAGTAAGGGTTAACTTNNNNNNNGGTAGTCGGACGAACCTCTGGTARATTTAGTTTCCGCATGCRATTGAGGAAATGAGTGTCTCCACGTAGTGCCNNNNNNNNGGAATCATGTAATAACCCTAAGCTGTATCCGACGCYRTTTACGAGGTGTCTTTTGCCACGANNNNNNNACGTACRTTCTATTACGTTRAAACTCTTTATGCGTAAATAAAGTTNNNNNCAGTTCNNNNNNNTCGCTTCATATAAATTCGGGGTATCRRMATCAACCCCCTCATGRGRCKCNGNACGYTCCGCANAACCCCCCATTRMCGGKGGAACAGGTCCCYGCCCCACCTGTGGWTTACGCCTCCACGTTGCGGGCACGASACGCGGAATAATCTCTTGTAGTGATGTGACCAGCTGCGCGCCATCGCGTGTTCAGGCAGGARTCAAGCGCTATGTAGCCTCNNNNNNNNNNNGATGGGTTTCTAGGAAAGCAGACTCTGCATYCYAGMYTTTCTGTGAAATGTAGGGGAATTCYTACCTTGCGATCCGACTRTAGCGCGCTGATATTGCGCACAACTCTCTTTCGTCTYAGTCCNNNNNNGAGAYATNATACCCTTTTAAAAGCTCCTTGAATAAWGAAAATTCGCCAGAGTYGGRGCKTATGTAATGGGCGAATACANNNNNNGTGAAGGGACCCGGNNNCATACGTCTAGATCGTAGGCGCYTACTCGGTCTGCGCCCTWAACAGATGTGAAGGCCGGGGGAAAGRCTGGCTCCATCCATTTTCCCAANNNNNNNTTCATMYTWTAGTTGCTCGGGCTCGTACATGATAGTGGNATTTTTATTAAARCCTAGATNGCRCCTTTTTRTAGTGTTGGRSGTTYWGTGATATGGCCTCAGGAGCCACTCAAGYGCGTATCTCCTTTCCTATAAAGANACCCTTAGTTCCGCAGTATTCTCYWNATACTGTGCAWTGAGCCGCGTATAATSACGGTGTCACACCNNTGATTTTCGTYGTCACYCGGCCTCCGTAAACYGTGWCAGGAAAGCCGTWTTCTTTAGCYTAAATTCCWAGWCCGTCGGTCTGATCNGTCTTACCGNNNNNAGTTTAAAAGNGTGTCAAAGAACTTCCTAACGACCMGCCRTMGCACTTANTGGGACCATTCTATGAGCTTGYGACGGCACTTAGAAGATCAATACACCMAGCTTCCCTTGACTCATCACGATAAGTATGCYGACAAGACAGACATCTATGCCCTATATYTAAGGTGCGTGRGCCAAGGTTTCGARGCACCGTAAGGCTGTNNNATTTTTTTAACACGTTAAGCGTCATGTTCACGGGNACNTCAAATAAGAWCAAAGACCTCCGCTRGTAACCTSYAACGYGAGACTTATGGTTGATCTTCACTGCTATGTAGAGACGTGATATTAGCGAGCGGAACTGTACTKTCTGTGGKCTACTCAATGCACTCTTAAGTTTTCTACAAGGGYWACACTGYATTGCTWGCCNNNNNNNNNTACTGCCACGWAYGGCAYTTGACCATGCGCGTTGGCAATACNNCGSCCGCAGARCTAACATGATCACTTCTCGTTAGCGCTCAGTGTTGACCACCATCCCGAACCAATGTTGTAGGGCARGATGTTGTTCGGTACCKRTCTGTGGTGGGTCTAGACCAACTTCCCCGGCTCCAACKATGCCGGTTNNNNGATTGGAATTGTGGKAAGTACATTGTGAAAAGGARGGGGGTGTATGACGGGCAAGCCAAAAATAGCGGTCAGTCGTKTCCARTTCTCCCGGACCTCCTCCGGGGGATAGTCGGCTGTTTTACCTATCGCGTTTCGTTTCGATGGTATCTGGCTAAACATGASYYCNNNNNNNNTTTCAATTGTGGATCAGCAACTAACTGGWGACMCTGTCKTNNNNNNNAGTGGTTGCCGAAAGTYAGTAAAGGTTCGNNNNNNNNGCTYARACRGAATTTCGGTCGTGMCKAGTTGAGTGGCAATTTGAATTTRAATTGCTYACTGATGCTGAGATSRTWGARCWWCTCGAAGATCGTAGWAATACAGGTTCGCGCTGTGSTATAGACCATGGGGCCTAGTGTCCGTTGAAAATTTGCAATCTTTGCACAGAATTTTAGATTCAACTYCCCCCCACGTCGCACCTTGCCCACMCGGAGCGCTTCANTCGAMCCGAACAAGYCTTCGTATTCGGTCACTCAGCACCTGCTGCGGGTCATGWAGGCGGTATGCGCGGCAGGGATTTCTGTCCCTCACCCATCAGCGCAAANCCAGAGGCATCGACAGGTGCGCTNGTCTTTGTTAGATTCCTCTCGACCCCTCCTGCGTAAGGAGTCTCGTGACACACCACCCTTGTTTCTAAGGTTACTAGAACACAMTTTGGAAGAGTGACTACTTAAACGGACACCTCGGCWTCCRGCCGGTCCTTCCGAGCAAATNNNNNNNATACTTCGGANNNNACGATAGCCATGAAGCCTGTCTTTCACACYTTRTTRTGATCGTTCNNNNNNCAAACGTACGCCCCGCTCCTNGCGACACTACGTAGTGAGCCGACGTACTGNCNATGCMTCATCTCTGCGTAGCAGCGCATGCGTTTMGCGKTTGTGGTAAAATTCCTCCGGACGKAATCCGTAATAAGTNNNNNTGAGTGCNATCGTAGGTYGTTAGGYCAAGACGCTANACACCGTCAGGTATTCGAGNMACGGASCWGGAGWAAACCACGAATCRCTAMTAGCGTGNNNAGCGGCTTCGCGTCGGTYTCACGAGCCCCGAGCWTKCTCTACGGTNCAATNGTGTAGAGASACAGTAAGACGAAAYTTGTAAGAGAATAGTNNCTGTCATGGTTTGCGAKGAANNNNTGTGGCNACNNCGGTGAATGGTCATTACGGGACACGGCCGCGAAGTSCGAYSRAGGGCGGTCATAAGAATGTTCTAATACAGTACTTNNNNNNTTCACTTACACTGATTAATAGAACTCTGAGAGATGTWATAGCACATGAGYGAGACCCMYAGACWTTCGGCGCTCCCCTGTCWTTGCACGCTGAAACCAGGTACTAATTATCGCTTAAGTAGAGATGCATATTCTTANTATGGATATGACGGATAYAGGYCYRCAACGTACCAGCAAGAAACGGTAGGCCTTTGCGTCTTGATAAGTGCGAATTNNAAGATGGATTTTACGGGCTCGCTTGATAGACGCTACCCGTGGTAACTGCGATGATAGTGRCGGTACGATCTNTTCGAGGAAAACTCCTACGCGNAACAGAATCTCTMGCCCAAGTCGAGTGATCMTAGYYGGTTGTCATCATGTGCGAATTAATTGATTAGGTTCCANAATWCCATTGTACAAGAAGYCAATGCCCNNNNAATTAGAAAATGTTGGTGCTGTCGGYRKTTGMTATYCCGCNCGTGCARATTAACTYTAAGGAATCAGGCAGCTCGAGATCGMTCAAACGTTCTTCAGACCCGTTKGAAAAGGACAGATGCAATGTTATGAGAGTAACCCGTGGCCAANWAANTTCGTWNTCTAATGAGRTTCGCATTACAATTGCAAGGYTAWGAAATGGCAATAYTCCCTCGCAGCACCGAAAAGACCGCAGCTMATATATATKKCCTTCAAATTTATCTWCAANNNTNAACCCCTATGATGCTATCATWGTGAAGTCGCTAAGCATGAARCTTAGTCAACATGTATGTGTGGTGACAAGTAACGCNGCGACAATAYTRRTGKTGGCGGCGTTCCAGTSCACGCAACAAGATTACAATACGGACTGATCAAGACCAWYGCCCNNGCACTAACGTATAGCTCCGCTGATAATCTGGGAGGGCCAATAAAGACAGATGGMTAGCCKNNNNNGCCATTTAGMATCAACGCCTCCCGAGTCYAACCCTTTACACGAATACCGACGGCGTTTTCCGCATAACTAGACAATTCRGRRAGGSTGRATAAGTTGAGSCGTMGGAAGTATAAGGGTCYGAACCTAAACGCTCCGACCGCTCTCTTACTAATGANGGAGACCCGCGACGAATCGATCTATGCAAAAGTGGTTGAGAGGACATTTGACAACAGTAANACGTTTTGACGTCGAGTGATRTTGTKCTATGGATGATGGTGYGACGAGYGTGGAACGGTGYTCGGTAACCGCAGGACMTTTGCTGAGCTRCCAARCCACCCAYMAAYTKCTCMCAACTCAACGTAGGCAAGAAAATAAGTCCCTARTRAAGTGTTCAGCAGTAAGTGGRTYTYGCCTCTCTCTGCACGTTAGGTACTTACGCGAACGTGGGTAGCAAGAGCCGACGGGYACGCAAKTAGTCACTACCTGTCCCGNGCCTGTTGGCCACCTCACTTAWGTTGCCSGCGGCTAGGTCGYTCTCTCGACTGTGGCCTTTTGCCCCACCGCTTACGACACGTGACAGAYASGCACGAGGNNNNNNNNNAAGGGAGTTTTTCKMAGCCATTCGAATTWCKAACTTTTAAGTWTTTCCTTCGGGCTAWNNNNNNNNTTAGACCTTTACTTTTMGGAGCCCTACTGAGTCGCATACCCATGNAAAAGCTTGTGAGKNTACACCCTNNNATAACTCRTMGCGTGAYTCCCTCTAAACCWSTATTCCATAACTTAAAACTCAGATAAGATAGCAAGACAGGATTCATCRTACTTCCTTGTTGCAACCGAAATTCATCCACTACTCTTCGGGARATTCATAGARAACAAGGGTAGAGTGCATTCATCGTAGATTCCCTTATGATTACTTAATTACTTGAGGTCGGGGGACCCAAAATGTTCCNNNNNNNNAGTTCAATAGGAATTTNNNNGACGCGACCGKTTGRGCTTTCYTCTAGGAACATASTCTNNNCCAAWAGCCAGATAAGACGCTGATTCTKCTATGGATGWATTGTTCTCTACTTGAACTGTGATGCGGCCATACGCTACGCCCAAATCGACCTCGAATCGATCACCTAMAGAAGAGGGAGCGCCTAAGYNAGTCCCTTGAGCTCATAACCTGTGAAGCGTTRTGGTGCTGACGAGCACTGAAGCGCGTCGTGYKTTCACCCYTGCCTKTAACCTGAGCAACCCAAACTYGTACTYGGCACGNNNNNTCAGCGTGGATGAACACCACTTGTAAGGTGGTTRTGCGGATCGNTAGACTCCYGGKGGTTGCACTCTTMAATTCCTATTATAGTCGARACACTTACATMTTTGAYGGGCAAGCCGGAACGGGCATAAGGCACAYRCAGCCCAGTAAATGCTTCATCTAAACGACACCYCCCTTGCTGAGCAGATCCCWAGGTGGGTTTACATYCGTACGAACTAATTNNNNNNACCTAGATGTTACAGAGCTCGTAAACAGCTACAGAGMGAAAACTAACGTATCCTTAACGTGTAGGAGTAGTACGGGCATAGAGTGAGGAAWCCCCCTACTYATACGTAAGACTAAGGATTGTGGCGTCTTCAGTAACTGTCTCGGAGAAGCACGGAACAAAATAAGGCTKGMGGATCACMCAACCGCARTCCTAACCGAGACGGTCTTCTTAGGACTCAAKYGAATTATATCGGGYGACCGACACTGGYGGATCCGACGCAGATCACACAGGCACGCCASTCAGRCGCTCGATGTGGGACWCGGTTCCCAGCCCTKGCTTGGGAGCAGTGTGTAMGATTTACARCTCTGGCYCAATTGCCGTWTTACNNNNNGCCCAGCACGCWAMCCAGWTAATCAAGARRTTYMCGCCAGTSAACTGTCAGACAAGGCGTAYTCTCGCTGATGCCTATTTTTTGGRNGCCGGTCCCCARACTGGCGCATCACCTTGTCGAGCTACGCATTAATCGGTCTCTACTTCATGACACTTCACCATTATACCGGGCATGTSAATRGACYCGACAGGCTACTATGGTTAAGCSATATGTTCAGTCCRGACCGGACCGAGTAGCTCATTCTCCGTCCTCTAATGAAANGCGGGATCATTRWTTTTCGCAGAAATRTCCACTTTMWACGYGGGGTTCGCCTAATCAAACCYCAAGTGCAGCAGAAATTGTTTTAATACGCGGYGGGRTCCSYTTGAGCGGGATCAASCCATGTTCGTTTGCTTTATCGCTCTATGGCCTTACGGACTTTCCGATRAAGCTACGCGCTAAATACCGCGCGGAGCACGCGCTTGCGGCGTATACGGAGTTTATGATCGRCCAATATMCAGARGTCATGTCGYTACGTACCCTCCTRCCCTGGCTACACMCGTCCCGTGTTTAATATATCATACGCAGTAGTCATNNCGWYCCAGYGATGCACGGACTCCAAGWACCGCNGGAGCGCCTAAAGGGTTGTTAGAAGTGRCTCCTTAATGTAGCTTCGTGGCACGCGAGAAGGATATAAAAACRTCGCGCTATCCCCTCAGTCCAACGGATRTTCTCCAGTCTCCTCAAAGATNAATGAGCCCGAGCCCCTGACAAANCTCACTCCGGTTCGGGKRTGTGCTAAGCCTGGTRGCGCCCAATGCGCTAGGGTTGTAAGTGGCATAGTTCCAGCTCAATTTCCGCGTAATTWTGGCGTTCGGGARCTTAATCAACCTNNTGGGTCAAGTCCCTWGGTCYCYCACTGCGCACARCTCCCYGCCGACCAGTGAACGGTTCAGCTACCNNCTCTAGTTTTTAGGCGATCCTGATTGCARATTRGTAGGCAAAGCGRCTGATTAGACGCTGATGCTTTACGGCTCCCTACCCCGCGGTATTCCCTTAATGGTGGTACTATGTCCCTTTAGCCAGAATACAATTATGACGAAAYGAGRGAACGGTTCGACATAGGGCAGGWYAGGGCACGTGGACGGAAACAAGWNNNCGTGCGGTCGGACAWCGGCGACGTTGGGGGCATTTTGTTGAAACNNCNTTGRGCGCTACACATGAATGTTCTCTGTGTCRAATTAAAAGTTGTGTNAGAGAAARYTGGGTTACATTACAGNNNATGRGGTGAATAGGTWTAGKCGRTTTTTCATACATCATATAGCTNSTKGATGCGTGTGGCGAATAACAAGTTAAATATTNNNNNMGCCCAGACTCAYCGTYACTAATCACGGGTGTAAAACGAGTGTACCGTTTCTTAGATATGKASAATANGACACGAAATTTGCACCCTCAGGTCGGCACCCGGGAATTGATAAATAAGACATGCCAANATGTNAATTACAAGNTAGTTTAGCACAGGGTAATAGACGTCCNNNNNNNNNAAGTGCGTCGCTCGGTTCTGGGTAAACCTGCATGCTTCTTGGAGTAGACNNNTCGCGGACCGTCCGNNNNGGGCCCCACCTTCTACATGATGCTTTGTMGTCANNNNNNNNNNSTAGCGCCGGCACTCCTTCCNACTCATAAAACGATATCGGAYCYMTCACCAAGGATGTGTCCTACTASTTTTTTAACCACGAAGGCAATAGGCMCCYTATACTTCRGCATAAGGACACAGGCTATGAAAGKCGCGAKCGTTCTYCCACGATTACCCTAAYATAATTCMCCTAATGTATTATCCAAAGCTGCCGTTGTTAAGGGGYGCTWCGCGTCGTGGCGCTCTGGGTTTCTTTATNGCATCWGCGATAAACTMTGTCGASTGAATTGGCTNAATCGAAGCCGCMCTCYAGATAGTCGTCACGCGTTATATTCTYAGTGATTAATCTTTACCGSGAWACTCTCGAAGCCTGGGATGCAGCGTACCCGACCTCACGCTRSTCATGMCGGCAGCTYCTGCAGATCGRGCACGGCATTCTAGTTCACAGGGTATTTACAGGGACCTTACGTGCCAACTACCGTTGGTTAGATTCCCGAGAAGGTCRKRAAATGTCGTGYATTCTTTATTGNATCATAGGCAAACAAAAACGTATCTCCTAAAATGAACTTCGATAAACTGGCCCGTACGAANTTGTAACCCTCCCCGACATGCACCYGTGGCTATCTGAAAATATCAKGAATTGCCCAGGCAACTATCAAAYSACAGAAGATTTTAGAGCCTAAGGTGCGCRCTGTNNNNNCCGCGAYTAYSGAGARCGYAGMATACTCTCATTCCCCAATAGMTATAACGTGYGCCCCTGGATGTATGCAAGTTCCCCRTACGACACAGAAGGTTAGTCTATAATACAGCYCTCCTTAAAAGCTGAGTCTTTATATGTATAGAGATAMAACTGAAANAGTCRCWTTATGTCAGAGCAATCCATTTAGTAYTARGCYATTCGCTCTAGGTTAYTGCAGYAATGTAAACGTGMCCGCRTAGCTGCTCTAAACCCAYGTTAMTGTMACATGCACCAGAAATCNNCTTAATTAAAACCGTACTCCCATTGTCSGGGCTAGTATCTMGTCCCNNNTGATTAAGTCAAGTAACGTCATCCCACTACTGCTGCACCAGTGGCCGTGGAAAAAGAGCGCRGCTCATGTGCAAAGRACACTTGGCTTGCTNCTTCTCGTACMGTCTCGTNTCAGTTTCCTCTGGGCTCACAAGACCGSTTTGACGYGACGCCATGCYAGGTCCCTAAGAGTTYCTGYTACGAGTATWCAGCTTACGTCAYNNCTGCGGGGAGCATTNNGCYAACCCACGTCTTCAGCATTGATTAACTTAAACTYACCGTTTTARRKACCTGAGGNNNNNNNNAGTTGCACTCGATTCGCCTRGACTCTTGTGATARTAGAARCTGCCATWACGTTCATCAGRCCGACATTATTAGCGATAAACCGTAGGGTTAATTATGNNNNNNNNNNNNTGTCTATCGGYAACAATCGGTWGGATGCMGGCTTGGANNNNNNNRCACCGAGTTTACCYCNNNNNGTCAGGGTCACGCGGAGGTGACCAGTCCTACAACWCGACGCCGGAGAAATGGATACGTYACTTTTWMSNNNNNNTACTTCGTTCCTAATATTGGAKCACCGATAAGANNNTCTCTGCCCCGGACTGAGAGNNTTGTACAATAGTCGTTGACAAGGYTTGATGGGGAGTCCGAGGGTCGTGTCATTGCATGTCCCCGKGACACCCGAAAAGGGTAYTAGWCGATGTTCTTGCAWGACGSGCRARGGATGTGGNNNNNCCACGGTCTGARRCTCCTARKTCGGGATGAGCKTAGTGCTAGCACTACTYGTCTACTTGTCAGGCTTTCCTTGTCACTGCTAAGCAGTAGAGGTCAATAGACAATTGCTCGWGTGGGCGCCGCTACGAAGTACGTTTATCAACTCAAKAATATCATGAAMCTCGTCCAGTACTCTCACAGTAAAGTCTGANCTAGAGTGGRTCAGGGRGARGWGGTCNNNNNNNNTATCGTGCTCTAGCACGGGTAGGCGAAGAYTATCACATTAAATCCATTCGCCTTTTANNNCTACGGAGAATCKCCATTAGTCAGACGTCTGCGCGYGYATGAAGGGWGGGACCACAARTCTGNAGGTATCGTRTGATGGCTCAGGCGCTGACTTCGGACGCGGTGRARCGRTCGAGCCTACAATTTTMCAATACAMATTCTTGAACCTCCCCACACAGGTACAYTTTGGNAATTTATTTTGCNNNNNNNNNTAGCAGCACGTCATTYGTTATSCACCTCCGCCTCGACCGKCCACTCGTAAGAATTGGANTCAAGCCGTAAAAGGATTTAACRTCRGMACTGCGCGGACCGCTGCTGTCCCCAAGTCGNNNNNNAACGCGTGTTGACACYTCCAGGGGATACGTGCTCCGACTSGTGCCANGNACCNGCCCYGCAWTTAGTTAAYCCCTTCTGANAYAGCTATCGGCCTCGACGRTAAGTTGCANCCAATTAGNNGTTGAAKGAAGATCCTCAAGTCAACTTYCTCTTTGTRYGACTGCAAAGCTCGCGCCTGACAGCGCGATAWATGTGGTGGCACTCCACTTTTTCGTGCGGAAACAAGTATAATTCGRAGGCACATCTCCCACAAGTGTAACACGGGAACAGTGTTATATAGCATCCGATTACGCTAGAGGTTACGGGTTAGNAGAGNGCNAGAATKGTCACTTTCCTAACATACYGGCGCCGGGGTCCGTGTGGAYCTAGTCCGGTATATAATKGCGACTTACGGATAGAGAAATTGCGGGAAAATGTCAAAGAYCTGTGGGTTTTGGGTCCGGCAAAAAATGGGGCAGCAATYCYNCAGAGCACNCGRCTGGGAAACWACATAGCTAACATGTGGGCAACCACAGGACATCAGTAACAAAMATTGTACCAAACATATAAGATGGCGCYCGKTATTACTAGGCGCAGCAGGMCCATGSAGAATWTCACGATTCTCTTATGCTCGACGAGAAGTGTAGCGTAATATTCTGGTTGACCAGCAAGTGATCGAAAGTAGCAACNNNNNGTTTCTGKGGGCCGCGTRGAGTACATGGCTGCTATTCAGCCTCAATCTAWATGACTCGCGCTCNTTCAYYCATATACGAGGTCGAAATWWWTACGTCARTGACGAATAGATGGGATTGGCTGCTACTTATAGAGAACATTTGAAACTTACATCGTTATAGTGTTGTCCAATTTACTAAAGTTCGGAGTTAGTGTTACACATGWACGNTCAAGNNNNGACGGTWRAATGGGACATAGACCTCCCGTAGCGGTCTAAACCCAAAGCATAAATTCCCGAGCATAGCCCGTATAAACGCWAGSTACGTATAGGCACAGCAATAAWTATCTAGCAGCCGCGATGGACTCGGCGNTATGCTTGCTTGCTTTGCTCGCACWGTRACTTCCCCGTCCTCACGGCNAACRASTCAGTAATTAGCACGGCACGCATTTAACTAGGGACTCTTAAACNNNNNNNCTCTTGCGCTTNYATAACCACGTATTTTCTCCAAATCGATACCGNNNATGAGTAGGTAGNAGTTYMCCAGAGCGCGACAGTGTAAAGCAGCACACAAAACACAACCTACGCGAYACCTTCCGATACGAGCGAGGGTACCGCAAACAAAAGTCGCATTTGGCATCGWCCTTGTAATAGGAGTCTTTGAACTGCGCCAAATAAAACCAMAAGGTCATCTAGCTGYCTGATTAGGTCAGTGTTCCACRCCCTTGCCTANAATAASAATGAGGTTGCCAAATCCRTTCACGAAAGTTACGGCGCTTGAGGTTCCACAKCCTAMACCCTRATGTGAAACCTWCMGACGTGTGCACCATCACTGACCTAGGTCGTCTCGGGCTTRGGCACGCTCGGGAGGATGCTAATGTGATTCCYAKCTGGGGGCCCGRCGGAGTCACGCACTGCGTATCGGCATATGGGCATCNTGATGAAGGGGGTGAGTGCAGATACTGRWNNTTNTAACACAGACTATGGTTTGACGATACTAACCGGCGTTGGTGTTAGAGTCAKCTATTYTSGGCACCNNNNANGCGGTCAGACCCATAAKMTCYACGCTTAACCCGTGTTGGGAKGCTTAAGACNNNCAGCAGCTCGAATAAATCACACAATTCCACTCCCCAATRTATTGATGGATATCATCGATTAATAGATTCGTGGAGATAGCTGGGGCRNGAAANCKAYCTCACCCACCACGTCCKGGTGTGATCAGTTCATGATTGRCAGTCGGTAGGSGGGMAGAGATCATGASMTGCAATAGAAAWAACTCTATGACTACTAATCTTACGCGCCCATCGACRTGRTNNNCATGCTGGATCTTAACCCATTCTGATGAATAGTCATTTCCAGCTCGGGCRNGGTACCANTTGGCGACTGCATCTACAGCATYTGAAAGTAATGGCGACTACTCACTGCGAGGCAKAGCCRATMATGCATCCCAGTGGGGTTAGRGAYGGAACTGGTTTGTAAANNNNNNAAAGCGGCTGTTTRCAAATYCTTCAATCGCAANTTCCAAGACACAAGACAAGATATCRAAAGGTTACAGCCCAGAAATGGCTGGACMCCGTGTGTTGGGCTGAGCTGTCYGTAAMGYGGCGTTTCCSGGGACAAGGATTCAGCGTTTGCGNNNNNGAMACAAGCCGCGCWMAATCAGTCCAATTTGGAATAATATGGTATTCATGTGGGCCGACACAACCACCCTTTTCACGTAGCCGGCCTAAGACTGCAAGGGTCACCCTAACGGTCTATGTGTCGTAAGACGTAAAGAATTGTTCGCCTGACACGAGTATGGCAAGTGAAGCGATRTGTGGGTTCCCTTACATCYCAAAAAAAGTGTGAATATGAASCTGTCGTGTSATATACTTTNNNNNCCACTGTCCGTGGCARTATTNATTMGTACAAGTTCGARCAAGGATCTGAGACAGATGTGNTCGSTAGAAGATTAANNNNNTTTCYSTWTGATTAGGKTATTGACCCTGCATGACTRATATTGTGCTTTGTTGCCATGGTGGTACGGCGGCTGCTGTCTGGGTTTACCGKTAARGCAACTACGGGCCTAAAATCCTCATTNNNNNNGTACCRAATCGATGCACTAGAAGCTGCNTGGCCAATAGTTCTTCCCGATTCAGTATAAACCGCACCGGTAAGAACTAACGCCYGTGACTCTAGCGTCTTCGCACGGTGAGTTGAGAGGAAGGCAACGCATTCCTATGTAAACCCGGAGAAACATCACATGCTAWGTCGCRWAAGCARWTCGWGGGYARWGGCCTGCMTAGGGATTTACACTTTCAGAAAGCCCTCCGAATGGGCCCTRTAGWCGATTTCATGTCCCAGAATCCCAACCATTCCAAGKKWATAACMAYACAAMAAWNNGTATCGCCGGCTCTCGACTCCTGTCAGGTTGATCGCTCTATCTTCTAYGGGACGGTAATAGSCCAGCCGGGATTGACAACNNRATYRATGTTTAGCATACGGCTTWCCTTGKATTTCTCGCTANNNNGCAAGACGTCGGCCAGNACGCATGCGAGGGRTCGTTATGCGATCGTAGAAGCKCCAAACGTGACGTAGGACCGCMMGGTTCACACCANNNNAACCCGTATGATTMCYCTYGATCCATACTAGSRCTCCCTTTAACGCCTGGGACTAACCCCTSCCGWMAGYGATTCTCCCTCACTTGCCAGGGTTACAGAKCTGANNCGCTGAGCCAGCGTCTTCCACGAGCGTAGGRARGAGGAGCGTCCAAAATACAAATGACTATTAGCATATGCCCGTGCKGGAAGATTACAACNGGGCGTTTGAGTTCAAAAGTTGCGYRAGGTACGKWTNNGTGCGCAGAAATGCGGCTTGAACGTTATCGGTAWGAGCTGGTATGTAGCAACGCCGGCCCCGGGTTGACTGCCACGCCTATAACMCAAACATYTCAGCGTTCATYGGTATCCCRCGCTATAGCTATGGAGCGCGACCGTTCGGAGACACAAATMCYTCTCTACTCYCTTATATAATAGTRAACCATTCCCNTNCTGAYCTCGGCGAAGATCCTGAAACCGATAACGCTGTCARGACGTRATTATTGTAWTCTYCTGAACTCGAGGAGYGMGCAAGTTTTTGCTCTGTTAAATTGCCTTTTGAAAATAGGCACTCCCGCTACTAATATGGGGKAGAYATGGGMGAWSWCAGCAGGTACGCGGAAGTTGGACAAATAGCCGGGAAAGTTGTTGTTAATCTTGCCKATGTGCGCTAAGGAAGCCKRRAACACGTCTAACCATNNNNNNCCTCGCCNNNCGCGGGGGTTGCAGANNNNNATTCGCGGTTCCTGCACCCATATCATGCKAANNNNNNATAAAGTCTCTTGNCTSAAAGATACGCGATGTTGTAACCTTGGATTAGGGGCTCGCASCCCCGCGKGCCMCTCACCCACGGTATAGAGAGCCAGCGTCTATTAGGAGGAGGGACACWNTGTCTCTGKSCAGAATTYGRACTAACTTTTYTGGCGTTGGGAGTNAAACAGRAGGGAGGCATGCACGGCTAATTAGGNANTNCTNACTAAGAAGTATGTGGAAGCAAGCAATTGTRTRGGYGGTCAGAGACATTKKCTCGCGGATATTAGTAMKATGGCTGACGCANCGYTYGGACTACAGCATGTCACCATGNNNNNNNNNYGGTGYATMMATTATCATGYAACCTAACTATTTCNNNNGTTCCGRACYCRCCYTAGCCATCCTACTCCCGGTGCTGTTACGGCTCTACCTGCCGTAAAACTATCTACAGTCCAGMYCCCCTAGGTTACTCGNNNNNNCCTCTCCGGTAGCTCGCTACTTCCTGGAGACATCCGCACCGNNNNCCGGAGCTTCGCGTCRGTTCAGGTCGGAGACNATTGTGTGMATTGCYTCAGGGGGAAGGGGCACGGYSGWCAAAACAAAWRGGTGACACAACNATCATACGCTTWTTAACAGCCCAATTAAATCGCCGTTCANTGCGTTRTTAACGCTGGAAAACCTTCGTTAGGTATGCATGATATCCRWTGGGGGGATTCGGGWACATCATRACAAACTCTAGGAGACATCGCTACCCGCAAAKTYCGATCTCCGGGACAGTTGCTAGTACTCTCGAAYAAGCAGATGTGCCGAGAAACGGKCCGTSTAGTAGCAYCTAGGATTGNNNNNNAATCTCCTCGTCCCGGATTCTCAACGGCACCATGANAACAGTGTCATTTATAACCKCRWCGGAGAATATCTTCGACTGACNNNNNTGGGAGAAYCMGAACGCTMGCATGATTGGATCTATGCTTCATGCCGSGTTAGACACTTTTCAWGGGGTGTGYTTGCTTKCRCCCAGRRTTGNNNNNNNCRWAKTAGCCCTTCTCGTWAGGCAAGCATAGGNAGAGTTTAAGACCGAATGCTCCCGAYGTCTTATACATTGCACGTCGTGGAACTACAATCGCGTTNTCTATATTAGTAAACGCTGTTCTGGCTTTGAAYGTTGCTCTGGAYCWTTACAAYAACACTCATWTGGAGTTGTTGATGCCCGGACTNCGCGAACTAAACYAAWTAGCCTTGACCAATAMGCTCTAACCAGCGGTAGAGCACWCGTGCGTTGACYCGWSCGMCATMTTAAGTCGTTACGCCCGGCGTTTCGTACTGCNCMCNNNNNTCGAACCTCGCATTTTACGATGAATATATTCTTTCGCYGNNNAGCACGGCGAGCTWCGACTCACGCCCCCGTGGATNCGAGCCTGATCGACTGTGGYACTGCNACGGCGGTGACTCCAGAGAGGGATTAARARYCAGGAAATTRGAGCARAGAGTCTAGAGGCCTTGTTCTGGTAAAAATATTATAAATCCTATAANYAAACCAACCAGTCTTCAKGATATTAACCCCCCCTCAGCAATTGGCAATTGCCTACTAATCGCTTATCCMCACCTAAAAGACCCCGACGACAGTGCTTTCAATGTCATGTTNNNNNATGTCCCAAACGYRGCCTGTGCCCKTCTCCACYCWCTAAGTATTCAGTATTMAGCCAGCCGTNNNNNNNGCGTATAATACCGAAYANNNNNNNNGGGGGATCACTTGTCAAAAAAGGTCGATTTTGTGCGATGCGAGAATCCAGGACTTATGGAGGATCTGAAAAGATACCAAACACCTGTAACGAGTCAAGCTCGRCSGCRTTACAATTAATAGTCTWGTCTTCKTARAGCGAGTGTGGCCACAAAGGATAGTCTTATTTTTTTAGAGTGSCGGATMGCCTTGAGCAACAGACCAAGGAGARNNNAAAGAGACACAGTTCGACGTTCGCGYMATAAAAATGTGTTGGCGGTTTGAANACCCATACRTGGCGNNNNNNNNNNNNNNNNNNNCCCTCTACCGACGTGTAATCTCCATCATAAGACGGGCAAGTGMCGGMGTTCCGTAGGGGATGCCGTGTCCACTRAGGGYAAAATTAGCGGGGCTTCAACTGCGCTACTNNNNNNNNNGAGAACCTCGCAGGAAGTCAATCTGTCGTGTACAACCWCGGATGAAAGAANNAGTGCGMAGGGAGGGAGTCTCGTCGAACCTTAAGGAGGACTCGTARGGTTCATTCCAATCNNNNAAAAGACTAGAGAAGATTGAGCTTGTAAAGGNNNNNNNNNNNNNCTCAWGCATTACGAGSTCCGGTAATATAACTATNNACGCCSCATAGGACGCCTATACGTACTCACNAATCACAGCCCGGGAAACCGCGAGGGACCTGGCNTCGTGCAAYAGAATAATAGGGGTTNTTATAGTCRCTCGTGACAACGCGTGGGCGTGCCTCACCAGATATCAGGACACTCTAGCTCACTAGGATTTGAATTKGTCAGGACAGGACGACACGAAGTGGGCTTCGGGATGGTGATGCAAACGMCTACGATCGCTCTTTGAAAACGCAGCACCCGMGTCAGCCCGTGGACGTTGAATAACATTGTAGTTAACTTCTGACCCACGGCTTTATCCACCAAAACCGGGGCATCTGATTACTGAGCAGTCCATAGTCTAATAGTGTGCRCGATTTCATTTATCGTKCACAACCACTCAGGGTGGRATACGCGTRAGCATTMTAATAGAAGTCACTCACGCTCWTAGTTACTTGATATTTAAATTYTTGGAACCCTTNCCCGCGGGGTCGAATCAGTTGAKGGAGATCGGGTATCTATCACTAATAAYCATTTCGACCTTGGCGGGCAAAAMGTAGTMGAGTTCATCCTTGGTCMAATATGAGACTTCGNNTATAGCCCACCATTCAATGGATGTCGAAACTCACTTNAATTGGGCTTYGCCRGTATGCCRGTGTTTGTCTKTCTCAYATAACATTACGTTACGGGTCWGTKSTAAYRATCCGACAMWCTTTWTCGATAGTAGTTTTTGAGCTATCTCACAAAGAGNCGAGGGTTGAGCTGAAGCNGKTSKRTATAAGCACGAAWCCTCCCGATATCTTGCGTYATAYAAGTTCCGTGCGAGCAGCCGGCTGCAAGCCAACTTTTGGTAACGTGTCYCTTAGATATGKGTAGCTGGCGAAGYGCAGCCAGCGGATAGATTTTACTAGTYAGCCCCCCACCTATCTTGACGTTACAWAAAATNNNNNNATCGTTCAAGCSGTTGNCNCTCRCCTATTRAGTCTAAGCCAGGCTCGGACACGTACAAGTAACAGTTCGTTGGANNNNNNNTTAGACGGACAGGACCTCGCCGAAGTGCATCRCGYYGCACTATCATGAGGACGCGCTTTCCGSAAGGTTCCCCCCCGTNNNGACACAGCAAATRCTGAAGAAGGCCTTTCARAGATGCTCGATCTCTCCGGCAWAGACCGCGCGTACACAGGGCAACCCARTAGGCNGCCGGGGGCTTTAGCTCTRCTARWSAGTAGWCTGGTCRTCTCCGTGKTGATGATGGCTTCTATCCGCGCCCCCGCRRARCTTTCCTACAYGKCGGTCCACNTTRGTTCCMACAGARAGTAAGGATGTGAAGNNNNNTATTTCTGTGATTTGGCACGGGGGGSCYCCCAWCGTCATAACATACCAGGGGTCTTNTATARCATCTGTATGTGGCAGTACTGCCGTGGGWTTYGTGAYCGCTRATGCRCYCGTTTTYAGCSCCCYATCTTGGCGRCTKGCTGGGGATCAAATATTGTATGCCGCATACTTGGTCYAAGATAAAAACAATTAAGAAGCCAATAYYACCTACCGGSYTSWGTTTATCTGAGATGAAGCGCAATCTTACATGACAATCTTAGCCGTTNNNNNNNNNGCCAGTGGCCGTGAGAGGCCCCTGCTATTAGTCAATAWGAGTCTGMATCTANNAAGATAAAANTGTTRTCGTYTCTGAGGACTCGTCTCTGAGCRTAAGCTGATTSTGCTGCACCATTGACTTGACGCGCGCGRTACYCCCTTAGYATYYCATCTGWTTCMAATGAGAGGAAATGTAGTCGNNNNNNNNNCAMTTCTGCWAAGCCGGGGANGACACTGCGTGTACCATATGCCAACGTTCTNNNGTCGCCAGCCCCANCRCTACATCNNTCCATATTTAGCAARCACCCCGTGTWTACGACTGAGGGCTAATGTCYTTTACGTTTCGSAGCTGYGCTACCTTCTTTCTAATTCCCAAATTCNNCAGGTTGCTGGNGAGGCGAAAGGANGCACCAAAGAAAGACGNGYTGCCGTGAAATCCGCTCGSCTCYACCTSTTCCGGTCATGGACTACATTTTACATTACAATGGTCGGAGTAGCGYCTGGGGCTGAGCAGATCGCGCCGGTTATTCCTCCGGGACCAAGTGCATCTATTTCTAACATATTATGYAGCGACAGCATCACGATAGCGGAAARATAGGTACAACCTCGTGGAGCCTCTAGAGCNNNGTAGACTACGCCACCTCAATNNNNNNNNNGAGTCTTAAGCTTTGYACACCTGTGACTCCRGGTGCGTTCGGTGMGRRRTGAGTCCGGCATGMGTTCGTNGRGTACAAAGCGCTCTCATTGGAACGGRCARRANNTAACAARCGCGTGAAATTTTAGCGGCGGTCCGACTCGACGGCNNGGTAAGAATTACGTATTTATTCGGYATTWTTTACCACTAGCACTGGTGAGCTGCGTGCGACGCACTAGGTTTGAGACCCCYAAGCAGGATTTTGTCTTTAWTGGCAACCTTAAACCGTAYCTCCSGATGGTGTKNNNNNNGCTCCGCATCACKGTACGCACCCACTGCGTYACTAWCCGGCCGCRGGGTGGTTNNNNNCAGYTGGCGCCTAGCYGAGGAACTATGKTCCACGGGCTACTGAGTGTTTCTCTGATCCTRAGGATGGGCGGGRGTTTATTGAARTGTTTMMTRWCCTATCASCTTGAATTCATAAWGAYTTGTTATCTGCGACGCCATTMAGAGCGTCGGGGATGTGTTGTCTTGCCCTATGGGTCCCTCANGGCCGCTCCTRCTCCCCCANTRNGGCKTATGTGCACTTATCATCTCGATGGGTGACTACATGAARGCCTCACTCAARATATATCCAGGCGTGGCCTYTAYGTAGSTGCMYGGCCGCGCTATGTYTTGCCAGCATCTCTGGATGCCTTAGTCWTGCTTCGCTCCCGTGYCSCYAATTCTCGTTTGTTCCCGAATAGCAATTCCYATAGWACGATCCTTGTGGGGACAACACAKTAGCGTCACAATTACTGTGCGCGYRTGAAGCTAAGARTGTGGAAGGGCACCTTAAAATCCCGATGGTGWAGTTGCAACATGCATAATTCACGAATATATACAGGCGAGACATAAKTAACACGTTTGGGGAGGCTACGGGGKGTTGGAGTTCTGGACCGKSCCCRGGCTTAWGGANNNNCGGGTGCAGGAAACGGATAAGCCTACGGGCCTGCTTCAGGGCAACATTGCGSGGTCTTCGTCGCTCTATCAGTATMTKACTATTACACGTGTATYATACYTTYCRACACTGAAGACGGTGGTNNNATAACGGACACTATCCGCCGTTCTTGCGAAGAACCCTTTAYGTGTTTYAGCGGAGGATCTTGSACGGGGCCAAAATYACGTAGCTTGCCGTCCCTGGASMTAAWTCAAGACACATCTCTTTGCAAAAAAACGTCTACATTGCAYGCGAATGATTCTGMYTGTAATAGCCGTAGTTAATCGGAGCCGACTACAGCGAGSCARTTTGTATAGTGAGRAAWAGAGGSAGWAAMRCCCATACGTGTCCAGCACCTCKTNGAATCCCAGTCAGAGTTCCCGGCAGGCRGATGMGGTATGTGATGAACKGTGATAGGAYGWGGCCATCAAGGGAACGAGTATTTGGCAGCTACMAAAGCTCATGTTAATTTGTTRCTCTCCTAARTATGGCTCCACTACCTTTGAGCTTTCACCCGGGAATCCTGGNNNNNNRTAATACGTTACGCGCAACCGAACGNNAAATAGCGGACTNNNNNNNNNNNGGNTATGAGCTACTGGCATTAGACAACTTCATAYYGNNNNNNNNNAGCCTCAATKGNNNNGGAGAGTGTAGTGACACAGTCTAGGRYGTATACCRCCASCGGGTAGGGTTGAWTCGTGGACYTNGAYCGTACGAACTGGTTGAACGMACACCACGACATYCGAGGAGCACGSACCCCCGGTCTTGGATAGTGCTGTGACCTCCGGGTGCGANNNNCGAKKAARGYAGCATTCCCATTTACGGCRAGWTAYACCAAYTTACTGTTCCCTCGGAACACAGGGCGAAGCAAACAAAATATCAYAGTCGGTGCRAAATATRCGCYTGCTCGTAATAGGGTCCCTCYTWCATTTCAGCATACAATCMTTTTTTTGTCAATATNTACCCGTCCAGGATTACATCTATAWWCCGTNTGTTGCATCMTTANGCACCGTMCGGGTCCCTTGYGTGGGCTGCCGAAACTTTCGTMTTYRGCTGGAGCTCGCTTGTTYSGGACTTYGCTCACGCCTGTCGCGGCGAGGTATGCCAAAACCCTGCTTTCTGGGGGTGGCTTACGAACAAWAGCAAGGCAGSAGTAAATTAAAGGWAAGGCTATCTTGAGAGYCTAGCGTCAAATANNNNGTGGAGACTGCTAATTGACCCCGACACCAAGATAAGTACGTGAGTCTTTANGGAGTGTCARGNACGGAGAAGTGTCTGCCGCTTGTAAGATGACCYYCTCTCTCTCTCGCGGGCCTGCCTTCTCTTGAGTCGTGTATTAGCTCCGTNTAATAGCGRTATTATGGATATGGCCCGAGCGGGCTCGTTAGAATCGRGTCNTCGAGCTGAATTCAAWTTARCCATACTTCCGAGGCCGATCACATAACAAAAGTTATAGACCCGRTGCWAASGGGCAAANNGTTTAGGACCTCCGCGAGTCCCCTCNNNNTTTTGGCGCTCACGCTGGGAWTGGTCGTTCTTGTACTCCGTGCTCACTCGTGTATTTTAAATNNNNNNNTATCCRGTGRCARAACTCCCCTCTTGMTCCTGCGWGAATGATGGGGCGGGTTAAAAGCTTGTGCGCCCGAGTCCTACCAGTCTGGGRCACGGGTCTCTGTAGGATAGCTGATAGAAACCGTAGCGGACTTCATGCTCCAGGATCSTCTCAATTCTTTCGGACCACTCNTGTACCTGTACGCAAGGAGTGNTGCTTARCCGGTTRTGGACTCCCTTCGCTAGYMGGGAGCCAGCNNNNNYATGTCGTNNNNNNTGAGTTAGGCCTACCATGTTGGATAATTCGCGCATGWGTTCTTGTAATTGTGTTATRCCTGCAAAASATCTGCTTTTAGATTCGTGGACYGTGTATGTGAGCGCTRGCGGTRRAAWYCGCGGCGGGTTGCTAAATCGGGAGGTGACGATAAAGGGGCCCGTTTGRAAGGCTGCACTGGTATTAACCCGCGGYSGTTSAACWGAAAATAAGATACATCKTTGATATCTAACGRCTATAATTATGGGSAGAACGTCTGGAGGCCCGGTTCTWATGTGTGCGATCTAGRTGCGACAGTAGCTACAGCATKTACAAGCGKAACACRYCGTCCTAAACGATTTCCAGCCATTGACATAGCCTGGAYGTTACCCTCGTAAGGGAWAYTACCCTTACTAATGTWTANGTAAAWACCCTAGAACTCACCAGCTGAACTAAAATTGGCCGCACCCGTCGTTTTTACCTGCGCCGAGAACCACCCAMCAGTAACTAGAAAGCACGCTCTTNNNNNNNNCCTCGGCAACGAGTTTGWATCGRGCCTTCATTTGTAAAAGGWYCTAAGGCCCGCGMTCCCAGGAGCTAACCCCGTGCGCCGNNNNTCGTCCGACCTTTGGATTGNNNNNNNCCCGAGCKGGATACGGCCGGGCTWAACCGGGCCTCCTCGAGACTGCTTGAAGATTAACTATGAGGTANNNNNNNNAGGCAACCCCGAGTGAAAATTCCATGYTCTTCCGCATACCCTMACAGAGCTCAGCTACCCTTTTTTGACTCCGTGAATGKGACGTTTGCAGGGAGSGCTATGGTNNNCCCCACTCGACGCACCCCGGTNNNNNYRATGAGATGGATWCCTCGTCGCGCRTTCCCACATTGGGYCGGGCTTGAAATYATAGCYACCAGRCNNNNNNNNNNTAGTSCTGTGGCCGCCTCTTGGTATCCGGTTTACCGAGTCTAGMATGCTGCAAACTCAGCTCGGCCTAGCTTATAAARACGGCCYTGTACCTGAATCAGTGATTGAGCATCTTATTACCCCCTATGGCATGAGCTGTGAGKYATTAAACGTCTNNNNNNNNNNNNNNNCTGACGGCTTAGACAAGCTAGCACCGRRAAGCCGAATCCGGNNNNNNNNAGATTNNNNNACGCACTNNNNNNCTTCATTGTGGANNNNNTATGCTCAAGCTGCTGTCTTTAGCGCGTCGCTACATCGATGACCTCTACGTGTGTGAGAATTGNCATCAACTCTTAGGGACGTCGAGACTTATCTTGCAAACGTAACGACCGGATAATAAAGTCTTATCGTTCCGCATTCCACSTCGCCAACATGGCGTTCTMGCRTGRTANNNCAGGMAARTGTCTTCAGAGCGTGTAGTGTCGTCTGACCYGCCATTTGCTTTGCTCTTTTAATGCGCGAGAAAAAATAAAATAGNGGYTMTCTTAAACTCGTCTTTCTGCAACGTGAAACWTGGTCAGATGGRTGAMTGCCTACCCGTTGTCAAGACCGATTGTACTCTACGAAATACTATGGAATCAAGCGGCTGTAAATGACTACAGATACGAGTAAGGGAGCRATTTTTGGTTCCAGCAAATAGACGGCGTTGTCTTTGTAGAAAGTCTTTGACTGTGKCAGCCAGCGACCACTGATAGAATTAAGCTATTTGGATCNNNNNATCCGTTCCTATTCTATCAACAATATGACAACGGTATTAYACGGGCACGGTCAAGTTGCTTTGGAGCKAMRYACCYCCTCCATATCTCKAAACGAYWGTCCGTAGACGGARGTTGGTGCACAACCTTACGCNGGCTCACGCGTAGCATCCCATACGGGAAATCGACAAGCTATGCMGCCAATAGACACAMACTTCTRAAAWMAGGCTNNNNCAAATTCACGTTAGAGTACCGTATAGCGACTCTTTGTARCGGCTTGGGACGGATGTACACTCRAGTGGACCCTGTCGCCAGCCATGTTWRAGGACGACGAGAGTAGCCTCTGCRTGTATAGMAGCCWCAGYGGTCGCTCCGCTGGGACGGCGACTCAAAACTATACTCATGACCCACTTGTNANCATCTGCGAAAATAAKCTCCAGATTAGTCCCGRCTGATNCCACGTGACATGTGAGGCTGAAACGTTCTTTCGTGCGTAGGAGCGATGTGCCATASGCGCGGTATAGCTGGATGTATCCAACGAAAAATGATGTCACCGAACGACACATYTCTAGGAAGRGYWCTGGCGGCTAATGAGCCCAGGTCACCTTGYGRCTAGGATAAGATCTTGAAGGCCTGATACTCCTTCAGAATCSCNNNNCGCNNNNNNNGATAGCTCGAGSYCGCKACTATGWCNNGGGGCTACACTGAGATCATCCAGTCACGTTGCGTCGACACGATCAGGATTAAACCGCCGGTGATTGCCACTTTTTCTACCGTCGGTGTACGTAGGCYTACTCGCCCGGGCAAGGCWYYACCTWAYTGGCTCRAGCCGAGAACCGTCTATCTCCCGTCTGTGGACCTTACRTCAAATTAGACGTCTGTYCTACGTAGGTGTTGATTTTYAAGATACGGAGGTTGTWTTAACTGACTGGGCRGCTGTTTCGGTACATGNNNNNNNNNNGCCCGAMAGCAGCCCAAAMTTTGTCCTYCAYGCCCCGCTCARCRATATGTGCCCCTAGCCGATTCTGATCGTGTCCTGAGCCATMTGACTGAGTSGTGAGGTATCGGTATAACTACCRAAGATTTGACAATAGCCGACACAGTTTCAGGGACTGCAGCGGTCTTGTAGCRGAWMMCGCTGATTCCTAACGACATACMACAAGGYRACCACAGAAGCAGATTGCCAGAGTCTTARATACCTATCCGTCAGTCAAGCCCCGCGCGGGTGGGCATCCCAGCNNNNGAGGCCACCGCAGCACGGACTTACCAAACGCATCTGCTTAGAGRYGTCTGCAACCAAGCAGGCACTATCCTGGGGGAGTACGCGTATCGAAACTCTAGCAACTAACCAGAGCGTCCATGGTATTTAGRCGGCGGTTYGYCGACTCGAGAACCCATTGGGAYMACATTGCTCATATGGCTCGTCGTCACCACAAGCCTTGTCCCCATCGGGTGRCGCAGMYGAGGAAATCGTGTGGGTCGAARAGTGTCAGCTRACKGCGCCGCCYTTCGGCATTTTGTTACTCGAACCGCTAAAGCAATACAACTGCTCGTGTGGGGTGCTNTTTATGGAGCATCGCATCCTCTTGTTTCACCGCGKATTGCGTAAGTCCAATGGTTGTTGAGNNNTTAGGTCMTCGTTTGAGTTTGTGTTACGGCTGCGCGGCGTGCCTAAGGTGGYTATTATGGTATTAAGCCGCCGYACGCAWACGACCGYGAGTGTGTTCATCATWGCMTAGATGCAAWGCGAAACGCGCGGGCGGGGTGATTCTATMGGAAAAYCTAWAATCACACTTATAGCCCAAACACCTAATANNNNAACACTNNRRRCCGCAGAACTGCAAGTCAAGGGGAKACATAGATTCCGTCGAGCTGAGTGNNNNNNGATAGGGGGAGACTGTTCGAAGTCTCCCATTGCGGAGGGGYTTTGTTGTTTSRGTMSAATTCGTAGCCGGAATCACACTAAGTGTRTTGCTYAGAAGAAAGAAAAWTGTAGCCCCGTATAARTCCACAGAGYRAGGCGGGGTCCGGACSCAGGCTCTGCGCGCGAATACAYAGYYGATAGCACCCGAAGACACCCKGGTAATCACTGTAGGTGTACGTAAGGTGYTARRTGATMGCAGCGWYARTKGMAGGTTTCTATCRACCANNNNNNNNNNNNTGAATTGAGGCGCCAAGGGCACGGCATYATATCGGAGACGGATGTACTAKCTAWARGTAAATATCTATGCTTCTGCACYMGTTGATCGACACTGGAAGGGGAATAACGAAGTCGTTGAACGNKNCGGCGGCGTAGCTCTGACGAACTCCTACTATCCACAGGCCTGAAYKGCTATCCGAWGGCCAGTGSRKRGCTTAGCCGTACAAACGTAGATCTYAGTGGTTTCGYGCGTTAGGTAGATTCGAACGAGTTCGAACTTGTATGTTAAANTGCAGGTTTGCGTTGCSGAATTTTCCCTGCAANNGAATAGCGNCCCATTACCTGCGTGCAGCGTGTATATCACTTTCTGGACGYCCTCAACTACGWACGCCTCATACGATACCGTTCTTTGGATMATATTCCACGCCATACGGACTTTAGTTGGTGTGTGTGGACTAGGAGCTRKACNTGCSGAATCCTGGCCCTTAACGCTTTCCCCATTATTCTAATTACTAAGTTTTCCAACCTTGTNNNNNGCTCAAATTAACCGACGCGGCCAGCAYSCCCACCCAGGTTGTATACAGCAACTTKRKTRCGGCCTNNGATTTATTNGAYCAAGATCACCGGGAGAGTTCCCGTRCTGTAGTTTAAGTCGGAGCTATAGATTGAGTTTGCTTCTTGCGNAACGCTACGGAGGTAATACCMGCTACAAACTAATTGGACGGACTGCTGGKTTCTCAGGCCCCCAGTTGGCCGSCGAATGAACGGGWGACTGCTTCGGCCGCCCTTGTCGTAAGANYCCTTGTGCTCAATNNNNNGAACTTACGNNNNNNNNNNNNNNNNNNNNGGAGCTAYCAATTATCGACGTTMCTCTTCACTTCATGAATTTGTTACCRRTGGGAAGGKTTCGGGCGACGTAAGCGCGTTTAATGAGTACYACYATGATTTCWGRGCAGACCCGCCTAGATAGTGCMGAGAKTRATTCCCGTCCGGAGGTACATAGCGYGTTAAAGCCACCATTSCATCAAGTCGAAGCCCGCCCACCGCAGTAGAGCTTCTGTTAACTAAGCCAGGTTGAGYTGTAGYKYCTTSTACTCGAATGTGTCTCCATCCAACAGCGGMCCTYACAGTGTGGGGCTGCGAACAGANTGCGTRCAAGGCYTACAAGGTCCAATATTAACCTCCTCMATCCARGTCAATGAATGCGGATAGGNTTTACCGTCACGCCCTTCCTCCGTRTCAGGCCCGCCAACRGGCGCTCGMACTTGATTSCACGGTGGGAMGGACTRCCAGAGTTGGCCTTTGTACGTTCTATGGCTTGTGGCACAATCTNNNNNNAGTTSGYTTGSTGCTCTATAACKYGKCTATTACGATATCTTGGCTCTACTAATCTARACGTAACTGGTTYCATCGGTCGRSTGATTACTCGAATTGCATACCGTGCYGCTGCTATGCCGTWMCAAGCWGMMTTTYCCTKACTATGCANCATTACAGGGCGCTATCCCTCTGATATCCSTTTAATCGGCGCGWTGTGTGGCCGGCCCCTTCGTANCTATCGAGAAGTGGYGGGACRNNCGGAACGATTGCGGGAACCTATCTACCCTTRACCRATCTCCCGATRCCTGTAATGTGGTTTCCAGCTTCGGACATATGCTASGKACTATGTNTACTGANTCCGAACAGGAGNGAKTACGCTTCATTGCTCCTGCGCGCCTACTCTGTCTAGGAAAATTGTTAACTGTGCCTTTTCCCGGANNNNNNNNNNNNTTCGAGCCRGGTCCCTTGCTTGCACRCCACCCRCTATCCCTGCAATCGATTTACACAACGATRTGTACATTCTCTAAACGWWRTNTATGCACCGGAGACCAAAGTGYGSCACCGCACCGAAGTATGACCCATGTNGGCCKCMRCAGYRTYATCAYCCTCYYCTGWAGATATGTACATTTTGTAGCTATYATCGACTTCTGCGTTGTATCTTCGCCGGCGCCTTAGTCYATAGGGCATGGAGTACGTTTAGCGCGMAGGCTAGCARGAGTAGGACGTGCGGAATACGCGGNNNANSTCTAATATATTACCMTATACGGATAATCTCCGGCCATGTGCCCCYATAGAACACGCGAGAATGCATAAAGATAGTTACCTCTCGCGCCCTTTGCGCCWCACTGTAACCCNNNNNNNNNGATAYAAGCAATTGNTCAGGTANNNNCTGYGGTTCCAAGTGGGAGGGGTACATAGAACCTGTGGGTGARYMGNCGTGWCACGTTATAMTGACCACTATTAGTGAACGCGGTGTAACTCTGTATTCGYATTCCGTGAACAAAGGATATTTTCTCTGKGACACGATTAGTTRYCCAGGGCAGCTTAAGGCAWCCCTAGGCTTATACGCTGAAGATATTTGGTTAGCATCTGAGTATGCKAYGAYCATRCCTGYCAAGGCTTCMGTMGRGTGTAAGGTCWTCGTTACTGTTANCCCGMTTACCCACCTCCCACCTAGGGGTCGCGACGCGGCAAAGGAGCACCAATYTCGATTCTAGAAARTTGTAAAGGGCAGGCTTYKMYGGCYGATAACTCACGGAYAAACACGMCCTCGCTTAAATCCGGTATTTTCGCATATTNNCCTAAGATTTGACCAATACCCGGCGATAACKTRGTGCGGCAAAMATAGGTARGGGCGAAGTCTKACCGTTGTACGGATAATGAGTCAGAACTATGAATGTANNTCTGTTGACCCTATCCGTATTACAGTCACMACANNNNTCGAGATATGTGTGCGCAAGYGRTAGACAAAGGTTAASGTACATAGGCTAGTCTTTNNNNNCYTGGAACCCATCGACATCCGCGTCTGCCAGTGCCAGCTAACTTAGGAGATCTTTCTATAAATACCCCGGYRGTCACTCCACCGAATCCCATGGGTATSATGCGGATTGAACGATAGAGGGMCTATMGGAGGKCCTCATGGTAARCCCGACTCCCCGCNNNNNNNGAAWTTAATTTTAGTCAYAKCGATKTCGYTGGAACAAAAATGTCTCAAAATGGGGCTCCAATTGGTMCKTTAACATCCATAGGTTCCCTCAATTGCGGTGCCCACAKCTATGRCTGTACGGNNNNNNNTGACAATAGAGCGGATATGGCTCAGATACAGACCGTCATTGCCATAAAACTAGWGCCTGCCTCGAMKAGGTTGCAACCACGAGGCACAAACGCTTGCGTCGACCAAACATGCCATAKTTTTAAATCCNNNNNNNNAATACGYAYYTCKGCCGTCCAGTACGGCTAYAACTATCGCGAGCYTTTAGCCACAMATGTCGGCAGGCGCCCACCCCGGCATCATAGGATACAATGAATCTCCGCTAATCAMGCGGYCGTCCGCGCTCCGTAGGCTAGAATTCAAGGAACCTGTATAGNNNNAGKGATTGATCTTCCGTAGCTTGTATCSARGTTCACAASAGTGATGACTANNNNNNGAGAGGTTATAATRKTAACGACCCTGCGCAYACTACGGTNGGCTTTGGCACAGCTRCCAGTGTCAGCAGCCGGACTGCGTGGTTTAATCCGNNNTTCACGTGAACAAGAAGGGCCYGTTATGGTAACACGCATAACGTTGTTACGGTTTRGRCSGGAGTYCNNTWARACGCTGTTTCGGCTGCTTCGTGCTTGCTCTAGATGCCCTAACAACTTACCGACGTTTCTTNNNATGTTTCCATACAATGTTGATTTTGTAGCCAGCGCAGTAGATTCNTTGAGAAAGRWTTTATCTCAAGACCTTTGCCAAGCGTGCGATAGTCGATATCTTAGTYAATATATGACACGTTAAATACGCCAGGCCTGCCCTGGTATATCTTTGAYTCTTCGGCAGGGAATGATAATCTTCATCCAAATTRATTTAAAAAARTGGTMTCTTAAGGGGGTCYAGGACAGTCCGCGTGGCTAAGCAACGGCCAGTCAGCTRAGCCGGAATTGGCGSGCATGAAACAATCAGGTGTCCCGAGTTTATTGATCAGATAACATGACTTAGCCAGCCCGGATGCTGTCAGATTTCTTTGTATMGAGCAACTAAATCGTCNNNNGCGGACWATATTGACGATATCAGCAAAGGTCCGACCGMKGTTCTATAGCGTGTGTTTCTCRYTTCTCGTCAAAGACGCGCASCTTTCCTGCAGATCTCAGGACGMTGTCCTAAGCTTCTCTTGCTANNCCGTTTCCCGAGCTGTATCCACNTCAAGCMCCAWTAACGGAACAGTCGCAGACRGGGCCGTACRWCNACGCTGCTCACTCGTACGTTCTTCGAGGTCAGCTGYACTKGTGRTGTCTGCACAACACKMRCTWAGCGGTACAGTTCTGGCCTATNNNNCNAATCGGCATNNNTATTAAACGTTCTGCTTCGAATANNNNACTAGTAGTTGAGCTACGNNNNNNGAKAGCTACACCTCAYACAGGAGTCTTGTAGTAGAAGATCTCTAGAACCTATTTGAATTTGCCAGTGCCGGCCTGTTAGRTTCCCYTCGACTGCCACGGTGTCTAACCGCAGAATCCTAGATATAAAGTCGTACTACTTGGGGTCGTTTTATTCACTMAACTTGATAGTRCCKCGTAAGGTAGAATACGCAAACGTGTACTAGGGGTGTAACGGGTCGGGAGAGGTAGCCACAGCCATTAGCAYCGGGGGACCCCATATGCGYTYCGGCTACCGGCGCGTNNNNNNNNNCTAGCCGCGTCTGGTNNNNNNNNNNNNNGGCTGCTAAACTCCGCCCCGTTAATCNNNNNNCGCRGGAACACGTTGCTATACAACTGTCACCGTTTAAGCAGGCCGCAACGTCCTTGGCNNNNNKGCCGATTTCACTTTGATGGTCCCGTTGCACCTCGCGGAGGGGATTTGGGTCACTAACRNCGGTCGGCCACYTTANNNNNNNYATCCAATACTCGTCAGCGGAGTTCGGCAACGCTATTAAGCAGAGGTTCATGGCTYCCAMATCTGGAATCTACACCATGTACAAAGCGGATAWYYCTTAKAGNNNAGTTAAGCTCAGGGAGGAGGATGTTWYTTTGGGKGCTYACGCACTAGACTRATRGAGGGGACGCGCGTAAGGCTATTRCGTCTTGCCTYCTGCCGGCAAATTAACGACGGRARCCCGTCGTCGTAGRGTGCTGTNAATGCGGATATGACGCCATCGCCCGAGCACTCCAAGTTCGGCTCAGCGCATTTCGAAKNTACTGACTTTCGCACTTCCTTCGCCTCTCACAAATGTGGTWCTACGCATGTGCWACCCCTCYYAGTAACACNNCTCTTCTCGCCCTCGTAAAGTGCYAWTTCAGCTCGTTTGGAGGTTTCCGCTAAGCTCCGMGYGCCTAATARGGCCATACTTACCATCTGTATCAATTGTCTCCCTCAATGAACTTCYTACTGACCAATCTYCGTNTNGTGGNNNNNNNNNNNNCGTGTTGCCGCAATAGCGTCCAGACTCGAAGGTCCGAACGGGATGAACCGWGGRGAWGACGGAGCCGCCCCTGTCCGGTCTATCCATGCGTAGGGGTGGTCGATATCGAGTAGTAAATGAAGTGTGAACGGGTAGCCACAGTTTACTGAWATCGTGGTCTTAAGCACCRATTACTGTTATACCGCTGGAATCTCAAMTAATCCTAGTAAGGGCTGTAAACGAAAGCGAGCAATACGGATCGGATGCCCTCNNNNNNNNCTGCAGATTGGTATGGATCAATCCTCGGGAWTATTTCWGATCCGTTNAAAGNAACCTCACCCGAAGTAGAAGRCAKGCTAGCAAGGTGCGCGTAGTACGCCTKCGACAGTAGGATGACATGTGAGAATCCMGCCAANNNNNNNNTACTAAAAGCCCTGAAGTTTATATCGGCYACTCCGCATGTTTGGTAWTTATTATGCGGGCAAGGGCAAACGGTAWACGATAATTCGGTCACWCCGCGGCTAAAATCTTTGCAGTTCTACATCAGKCTTTAAACTATTATTACACACCGTATTCAGCGCCAANNCATGYTGATTCTCTGCTAGCGCATYRCGAAAGAACGTAACTCCCTATTGTACGTAACGCGCCGGGCATCSCCRGTATAGTGCAGTGCCGAAAKTSAGGAGAAATAGTTCCANAGAGAWCCGGTCTTGCCACCTAACTCATGTATATTTAACAACTTGTCAGTGCGTTAGACATCTACTCATTAATTTGTGATAGATTCGTGAAAGGCCTGGACTCAGNNNGCATCTGAGGTACTCGACTTACCMACTATTCTAAGTAAGGTCCGAATTGTTTTCCKMCATGAATCACTGTTGCAAWGATATACTTGNNNGCTTTGTATGTAGGACGAATAGRAGGCTCACGTCCTGAGCAAAAAAATCCAGGGTGGCCATAGCGGTGSGGATATCGGAAGTCATGGMAGTCTTTAGGCCCCCGGGTRCCCGGCAGGTGGGGCGTACAGGWCGGAATTCGGAGGAAGTTGCCTRWTGCCTAGGCGTCCCTCTTCCACAATTTTGGAGTAKCGACGCAGTTCAACAGCGACACGTNAAGTCATTCYTAAGAAGATCAGCCTNTATTTTTCAGTTTACTGCYGTCTTGTGACAGATCTCGTCTTGGGATCCACAGCCCTCAGGTACAGCTGGTGARAWTGAGTCGTAARTTACTCGCGGAMCACTCGACTCTAACTRTGATCTTAGCCCTMGCATMAAGGACAGTGTGAGGNWTGGTAAGATCGAACGTCGGTGGTTGRRYWCACAAATCAAACCTTTGATCACAARCATTATCGCTGCTAGTTCACACCGAGTCATTTATGCTAAGGCNNNNGGCTTAGGCTCTACCCGCCGGCCTCGCTCTGAGATGTTACARCCTTGTTCCTGAGNNNNNCTCGATATANGAYGACATACCTCACGTTGTGAGTGGCYNNNNNNNNNATGAWCACGATCTGTCCCGGCTCGCAGACNGNTGAGGGARAACGGAGTGCCAGTTGACGKCTCCTAGCGACAATGAAYGTSGACGTTRCAGCNATCCTATGTTCGCGTATACTAACATGAGTCTAANGNTATTTGGCCTAGTCCTTTGCTGCKAGCKTAGMTAAAATATTACAGTGGGCTGTTRCAARCCGGAGTCACGCTRCCGGACGGGGGGATCAGTYTTTAGTTGARAKTKTCMNNNNNNNNNACTACAAAGTCGCTATAACCACAAGGACCTCGGCCGWRCGCATTGCATTAGMCAATGTGACCTACACGAGCGCNNNNGCCNATTAGAYCAAAGTACCGACCACATATCAGRTWGGCGAAAACGACCGGCTYATATCTGGCGTTTACGGGAGTAAGCGTTCAYGTAGGATGCYCCATGTATTCCCTTCAACACAAGGCCCTCTGACCCKAATAATCCTGTTGGGCGTACTAYGAATGGGAGCGAACTAGCAGCCTTAGGRCNNNNNACTNKCGAGSAGAATATTACCTTACNCTTNAGTGGTTCCACGATTTATTAAAGCGTGGGATAACTTTAATGWTWTCTAGTATCACAGGACCGGGTACCTCCTGAAAACATCGGGGCCNGATGCRTTGTYTYCATRGAAATACGTNNNNNNNNTTCTCCCCTCTGACCGAAAGGTCACTGCTGTGTYTACTCTCAARAMTTTGGGATGTAGGGAAGTTAWMTTTYTATGGMTCTGGTGTCTYTGTACTCCCTAATTGCTCGCATTGTGATGCAGCGGTGTAAGGTCGTAGYATTGGAGCMATTGGAACCCCGMGTGGGGCGCGTGCACGTCCTAKTCRACTTACTGCGAGCTTTTSCTYACACTCTAAGACAKAMMTAAGNNCGCCCGACNNNCATTATRARTYGACACCAGAATCAGTCCGGAACACTTCTTCGGGATGATCCWACAGYTCTCGCCGAAACGGGATATAGTGACATCGGTCAAGCTAGAATTGCTACGCTAGGTTAGTGCTATCATCTACGCCGTGGNTWGGGGATTAGTAWGMCTCTGGAATCTGACTTTGACGAACGGTACTATTAAGAGTGAGCTCTAGTGGCAAACATCACTTTCGATACTNGANGATTGAAGAGGCGCAYGTAAATTTARTCGGTTCTTCCGGTSTGCCGGGTAGTATGTAAGTACGAGGAAGCAAAAGAAAAAAGAAAACATGCGAACGATACAAMCCTCATAGCCTCCGTSAWGGTAGAACGCGCGATCCGCWCTGGCGCTCAAGTCTCKAGAWGAANNCGATCACAGATGCTTGTCCCTCCCCTAAAASGGAACGGGGGWCNATATC
>eh_151
ATAGGGTTGTAATACCATAAGTAGAACAACGTACAACCGACCCTRCGGCTGCCGGCCGANGGCATTTCCATTCAACNCCCTGACCTCTTTNCAATAGTGGNGCAATACGTATGCTAAATTCACCRGGKCAGGGCCAMAAGCAANNARCTGCGANGGNATCACNRTNTAACCATTATTCCNNNNNNGCTGCTCTTNNNNNNCTCCTTNNNNNNNNNNCCCTTCAGAACTGTNNNNNNGTCCTCGGAACCTATCCAGCTTCACGTGAGGCTTTGCTGGGARAGCCTTGCCGCTCTAATNGATTTAAGACGGCANCCGNTTTCGTGGTTGTACARTAMTACGTGTTCTACYTTGGCGTAANNNNNNSAACTTTTGGATACATTTCNTGAAGGGCCGAYCGTTTTCATCGCGCCGGCACTTTTACGGTCKATAGAMNCTNNNNATNCTGTTCTGCAGCATCNNNNNNNNATGTAAGAANNAGCGAGGAGTTAGRACCAGGGTTGTAANNNNNNNNNNGCTATATGYRACACTCTAGNAATGGGAAGGRGGCGCGTGCTAAANCAANCNACGCAGGCGCRCGGCGAMGGCGGCAACCGTCRAAATACGNTNGTCAGAGACACTNGCTTTTAGGAGCAGCGCCCTTCATTTCTACGTAANNNNNNNTAGATTCATAAGCTTAAGCACGCCATCTGCTTTAGGTTTMWGCCGGACNGNGGTCARTNATGATCTACGTTCTTGCACCAGATAATCNTCTYTGCGCGKCCAGCGACCACGTCCCATGGMGATTGCGTGTGGWCCGANCAGTAGCGTGGTARGSGANNNNNTGGGGMTRGNNNNNNNNNNNCATCCAAAWNNACGAGGGTTGGTCTTCAGTGAAYGWARTCCTTGTNACATTSCCAYGCCTGACTTAAACCAYACTTGCTGCCNAGATAANNNNNNTGTGCGTTGCNTAAANNTTGCCTGAGATTATTAGWGWGCTATCTTGNTGTTGTAATTCTATATARMCGTTGACTGAGTAGCAGGAAGACCATCACCTCGTATAGATGGTGCTGTGAGATGGCCGGAATYCGATCGGGNTCCGGAGAACNTACMTTCCTGGAAGCCCNARCGTGGGAGGATCGTTGGGAGCGANTNTYRCTAARCYGCCTCAAAAGGWCAACTCCCCCTTCGTCTCGTCTGTTAKGGTNNTATAAGCAGAYAKTGAGGYAGANTANAAAATTATWGTYGTTGCACTGTAAGNTATTTATGATCCGCGTTAATTCGCTGGAGATCTGGACGTCCGTTACCCCGGACGANNNNCCCNNNNNNNNNNGCYCGMCAGGNNNGGATACGCGAACTTGATCGGCCCTATAACCTTGCACTWTRYGTCAGNAAAGACAGCCCTGGGCTAMTACTCTCCAGATACTCCGGCGCGTGTCTTCGRGTACGTGCGCCCAAAACCGACAATGCTGACACAGCCCGAGANTAAAGATGTTATCRNCGTACCGCTTTGCGAACTTATCAATAGTTTTCCAGGCCGGCNNNNNNNNNNNARTGGGTTCATTYCGGGTGGTAAGCCGACKTYCAGAGCYATRRYNAGAAGCAAGAGCGRTTYACTAACCGGAATTGGNTAAAGGCCTGGATGCTMGCYANNNNNNNTNANNTTATGATATTCCAGTAACCTATTAACAAAATCGKNTCTAGCTAACTATTTAGCTTGGGCTGACATTCCAAATTGTCGCATATNATTCCTTGAAGGCTTCATGRGTAATCCTCTCCTAGCGCTCCCTNGTGGCATTCANNNNNNNNNNGCTGAGGCCGTGTCGTTCAMYGYACGAGCTACCTGTTCTATACCGATAGCACGGTNNGACGACTAAACCGTAGTGGCNRTTGGNNNNNNKGTGTTGTCAGACACGGGCNNNNNNNNNCGATTATNGSCGAGTGGCAGGAATTGTCNACCCCTAANCCCGCCGTAGGCGTTAGACGGCGTGAMYCYGCRCGCMCRCTTYTTAGAANCTATTAGAGTNATTTTACGTTGGTTGATATCACCGCKMYCACCACTTGCNCNCNNGTCNAGACGGCAACAGAGKWMSCAGCGACAGSTCTGCACRGATCGCCTGTTACCTCAACATWCTGGGTGTAGTCGACCTTGTGCACTCTCANNNNNNAGGCAACCTATATCTGCCGAGAGTGGAGGGTACGWACTGTTRCCCRTGGCGCMCTTNNNGCGNGGGGNNNNNNNNATCGCNAACGCTGATATTCTGAAGAGTTACATCACTAGTCTCGGCTCNNNACGCCGGCNTGAATGNTWTNTATCCGGCTNAGTTCACAAGTGTGAATGTASGCACGCCACAGWATATRATTYAAAAAATAACATTATNNGCCAWWCATAANNNNNNNNNNNNNNNACAAGGCTTANCTNCCTNANNTNNCACGGAGATGTNNNNNCCACCGCTGGGACNAAMTAGTTGNCTATCGGCTCTCCTTGTGGGCTGGCCCAGRKCGCTCNATCNGAYWGGTCNCCATGCGGAGCCGTTGGACGTGCTTTTTTATCAATCACACTNNNTATGGGGACCAGTTGGTCKTGNGCCRTACGWAGACAGGATAAGNNNNNNNNNCCGACTCGAAGGGGTGATTTCGGCAGCCMGCAKACCTCGTACATAGTSCTGNNNNNNNNNCGTATGNNTGNNAAGTTAACCNGTCCTACATGTATAAGGGTTAAATCAGGGATCGCTGCTTTYTACATCCGTGNGCGGANACTCYTARAAACRATAGTCTWNACTGGCATTCAAAGGTCTCCCACGMGAATCATANNNNNANGCCACGCTCTGTGCAAGGGGTCGAATCRKTKGWRAYCAGATTCATAGNTCACGCGYCTCGGASGAAGAGNNGGANTTGGTCAGATATTCAGATTCCAGTAATATCTCTTCGGACGRGACTGYAWCGAGAACTNNNNNNNNTAACGGAGGTTGTTCGACTCYGGCCMACCTCACGAWTGTNNAGTACGCGAATCTNNNNNNNNGTCGCTTCTAGAAACACGCAATTCTTCTACNNNNSTAGGTAGCTATCGGCGCCCRTGGNCCAGTCCAACGGCYCATATAATCNNNNNNNNNNTATGTGTTGTGATACGAGAAGCACCTCTCCCGGCNNNAMTAGGTGCATACGGTACATGCCGGCGCAGTAKATTACCAATTAATGCTATGGTCGYGANCNCRCGCCCSATTGATAGAYYGAACGTATTGGCCGTAAGTAACTGTTCYGCGGGCAGCTGTRCACATTRGCATCYCCCCCRWTGYGAATTAAAGGAGCYGATTATTAACTCCTGGTTGATTCATGGGCTTGNGCTGGNNNTCACTTTGTCTCTGAACTCCAATGCWTNRAGTTATGCCCTCTRANNTTKCGGACATAATCCTGGRAGTATTCGCCCGTGGNGCAAGTTCGYAATAKNNNNNNNNNCGTTTATGCATCAGTTTTGGCCCGRGTGCTGTAGACTGAGACGGAATGTANNNNNNNNNNNNNNCYAGTCTTCCCGCCGCGTTGAGGTTGCGAATAGCTGAGTCTCGCGGCCNNNNNNNCGRGGAAACTAGACGCGGGCACTCGGGCTAATCGGGGTAAACCGTGGATNCCGAGGGNTCTACSTACGCNGTACTCANNNNNNCCTARCYAACTACATGCTCAGGATCCCCGAGTTAAACGGANTNYACYCGAAAGTGCTCCAGAACAGTACTTACGCGTKCCTRTTMTATANAACCGNNNNNNNNNNCNAGGTGGGCCCAKGANTCCCAGTCAGCYTRAGWCCGRACAATGRACCGTAAGGTTTCTRGGAGANTCTGACGTCTAGYACGGTTTRACATTGTGGACCACCAAANTCCCCACATTGCCGGGGTTGCGACGGTTACCGAAGACTACNGACTTAAATCACTTTATCTGCGAGAKGCTCCTGCTCATTGTTGCGCAAATNAKNATARGCCGCTNTTMAGCTTTGAGAGCGAACNTCAGACNATTTTTTCGGGCAAATYTCAGNNAGCGTTCCCTTGAAGTAANTGTCGAGATCGCNNRKACTGAATATGCAAGATCGCAAGNCACCCANSAGANTAACGGGCGAGTGYCGCACACCAGCTCGTACANNNNNNACGTGCTCTAGCNCTGCTTGTANNNNNNGAGGAATGCGAGATCTGTACTCTCGTAGATTAGAAATGANAAAAGAGCGATGGCAATTGGGGYAAACGCACGAATNNNNNCAATCGTTATAGATGACAAGCATTRNACGANNGCTTAGATNNNNACTAAAGCCAAGTGGNCTCCGCASGGGAATAAACCCACGYTSTATGCTCTCATGGAGAYANCGTTCWNNAGGCACCTTGGCTACGCGAGTATCGCCNTTTCCGTCTYGCCCGACAGCNGTACATTGCGCNATACCGGCGTGCCTACNCACTAASNCYTAAGGTCGCCTTCATCATCACGCGCCGCTGCGAGGGTATTATNNCNACAATCCTTGCCCTGGCCTNGAGATRGTCGAAAGACTTNACGCACCACAAAACCGNCAAATAAACCCCRGNNNNNNNNNACNTGGTAGGGGCAGCACTACCANTTNNGCAAWTANCTANAAATCCGTAGNCAGGATTTRATTGAGAATTAGCTGGCGCGTTAAACGCTCCTTTCTGTCGRCAAACCGTTTTCCTNGTGGGCGCCGAACTGCGAGNNNNNCCGTTTCAAGYCGAACATGTCNNNTCCGCNGCCTCTGACACGTTTTAGCCGAGCAAAANNNNNTACGGTACTACCCATGACTCCAAAGAACAAANNNCGGTTAATANCGTYGYCRSCAGCGGGTRGCGACAAGCGTACACTAACTCTGCGCAAAGCGTCAAGCTCTCCAACCAGTTTGGCCCATTCTGCGGCTCYCACTAATCCTCGGGCCACTNAAAAGTTGTGCNACAACGGCCCTCCGNNNNGCCAATGNCGTNTTNANRGTCCGNNNNNNNNAGCTWRATSATRTGGGCCCAGTNAGCTGACNCNAGATCCAGATATAATAAGTNTCNGAGNNATGTKAAGAGYTAGATCAGGGATAACATACCAGCACCGGATTGGGTCGTGTGACCCTAAGGAACGCARATAATTNAGAGTTCTAGCCAGAAAGTATTTTAGGAAAAGTTGGACGCGACCGGCGAAGCGGCANNNNNAANTCCCTCCAGTCGATATCGGTYTGTGAGGACAAACGAANACCAAGCAGAANNNCTAGRCTGCNNNNNTACNTGNCANAGCCCTTACGRATTCGGCCCGCCGTAAAGCGCAACGNTCTCCCGAAAGGGRGGNNNCTTTCACCCAANNNNNNGTAGTYTATCCGAGRTMRRTTAACGGCTCCGANNNNNNTTTGAAGAANNATYNAANAGACTTACGCCAAAGTTTGATACATGRGTTGGTCGGCTCCAKGGTCATTCGGAAAGGTTCYGAGTGCACAGAAANANNATNTCTGAACWGCCASCCNGAGACNNNNNNNNNNGTGYGGCAACACTCATGCATTGTTTAAAGNCCTCTAACTAACTTAGCCACTGGCGTNCAGACGACGGAACNNNCTTAAAGCATGGTGCATGTCCAACANRGCGAGAGGCGYGTCGTGGTTGTGAAAGTNANATAATTACAGGCATGANAGTGAGTTATGGNCSGTAATACTATTCTCGATTTGCGAGGNNNGGCCCGNATGAAGGCGAACAAACCTGTTTTCGCACGGCCCTGGCGGGGATCGCCTTTAGAGACCRGAYAGAAGGCCATGAATAGCTTCGACYWGNTAMTAACGACTKGCCAACTTTRYACATTTACTAGTGTTAGCAATTGAGCGTAGTCAGCCGTCGTTAAACTACTTTTTGCCGGATAGACCGGGATGTAGCACGCGGAACACMGTCGACATTMATGCTGRATACCGGTGCAAAWCGTATAACTGCAGCAATGACATGGAGTCTGGCKCTTTWWRTTGGTCGGCGACTACGCTTGCTTGCKYRTGATAYGACRRCGTGKAAKTCAGANACTTGGCAGTGACAAGTTGCTGTGTGGGTGCTCAGCGGACYTCAGCGCGAGCTGCACCCAGTATTCGAGGCCAGCCAAGATCTTCGMMCACGGCNAATCCCCNTKCTCAAAMTTTCCCTCCATTCTRACCGTYTCTCCTTGAGCGCCGTAACNGTNASGTCTAYACAACTTAAMCGTAACCCTGTGTAACGTACCCTCGNNTGCTCATGCGACACGGGTTCGTCGCGASCTGTTTTANGTACNANAGTTGACCCGGTSCCGAGCTAGCGAGCCCAGTGTGMCYAATCCCTGACCTAAGTAAGYGCCGCGGAGTGCATNNCGGGTCGGCTCAAAACCTAAAATCCATATCTGAATGACGGCCAGGACGGCTGTWWYACRYGGGTCTAGCGTGACAATKATAGCGTGGGCGCCRAAGGCTGGCCTAAGRTGGRAYAAKCCCAGAGATCCCCTMAAGGAAGKTCTTGACGTAACTCGCTCGKGRCTCANGTTCCCATGTTCGTTTWATTTATAGGCCATTGGAGCGCACCAAAYTTRMTTTTCCGNTTGTCAAGGYCRTTTGCATCGATAGCACYCTCGCTACTTCTNTCTGGTWRCGGGTAGTACGCGGCTCCCRGGCATCAWTAWRAANACCGTAAATGKAGYACCTATTATACACCCTCTACCGTAGAAGTAACATCCATCAAAAAGTCAGCCTNAACGCGAATGTGCRATCCTNGCACKAATCTTYTTCTTCGCATACAGTTCATGTACGTAAGGAACNCGYKARTGAATAAYCGCRTTTGAAAAACATGAAAGGCCAATCTACGGCCAATAGGTGGTTCTAGAGACTCCAACCACTGATATMAGTTTTAACTWTTTACCCGCAATAACCTCATTTATGTTGGACTCAGATAARCGCATTGGACAAGTKGAWCGGTCCTGTCCCGTGGTTTTTTTATGGACASCATAACGACTATWWTCATACAAGTAGGTATTGCCGGTATTTGKCCTCGYKCWACYRTAGCGCGAYYGKAAANACNGGASCGKATCACGTAAGCAGANYYKTCNNACCTGTCATAAAAATACATTAAWCCCTGAATCTCGGGCGACAACTCAGCANTNCCTAACAACGTCGGCTGCGGTAGTGGGCTCTTTCAACCGYAGAGTYATCTTTCGCAGGCGTCTAGCGCCATTANAAYACGCGGTCACCCAGTTAAACACGTATTTGTAACTGTTCTGGTCCCGTYCTCGGCCGTGNTATAGATTAAAGTCCGTKCAGATCGCAGCCACNGATCTCGGTCTTCTGAGAGAAGGCGAAAGCMGANNKTACTGTWTCCCAAACGCAGTATTCTAGTTCGNNNNNNNGTACTTTTCTACANTTGTNNTNAGGAATAGTTGGAGTTAGTGGAGANNNNNNGMTGANCCTCGGGGNARCCTTTAGGCTMGCGGGTCTTGGAGNAYTCNAAGTKTTATKCCCGTNTNKNTCGCTGCTCYCTCCCCTCTGCGGTTATGNRAATCNCTATAGNAATTTACTCGAGCCCYCCCTTACKGAANGGACTGGGGTTGATTNNNNNNNAGCTTTANCNTGTAANTCACTCTCCAACACCAAATTCGAGGTGYGCTGCTGATCAGNNNNNNNNNNNNNNCWTTYASACGTTTGCTAGAGTTCTNGATTATGAAGCACACGGCGNGGGCGTGGATGGCATGAGAAGCYGYCTGRAGTCTCAANCYTCTTACCCGNCGCGTCCCTTAGTNNNNNNGGTCCAGTAAAATACAGTCAGTYCGAATCCTGGGACGGGTNCAGGAAANATGCCGGCTCGNNTNGMNCGCNGTTACTGTGGGAGAGGCTAAACAGCACCCCATAGATGAMNAGAACAAGGWTGTGGGGAGWNGCGCGCGGCTCSCNTTACNTAACTMCACTTCCGATNGTTANNNCGACAGTTGTGGYAGYGACGTAGCGAGAGGAYCAGNTTGCGGCTCGTTCTNNNNNNNNGTGGCRTANCNNNNNNNNNNNTCCCGAGCTCGATANTCCTTACTGTGCCRGRGCCGGCGGCCGTCTGCAGGAAGCGTATCATTCGAGGCCTTCGNCTTTACCTAACCCGTCGCTTTWAACTTTTACACNTMCATCGGGACCCAGYTTNNTCAACGCGCGCTGGCCTGATGGSAGGTCAYTCTTAWAGGCGTGCGAGTTACAGTWATTACGAAGGACCTGRCAGCGACGTTTNCYATGATTCATCNTNNYATTTGCAAASAGCAGGAGGGTTAKCTCCGNGGAGAATAACTGGATCTYAAATGGCAKGTNNNCNCCTGCCTACCCGTCAAAACCCAATTTGACCATTGCCACANGATAGGTCGAACCCGGACTCATNCNCAGCGTNGCTTTCAMTTCGGCTGAACACNGTAAAGYGGANNTTCGCTTNGACAAAAGTCGATCTGTAAACCGGAGGCGACCAACGCTCWGCTCAACTGGTACCCSGATAATACTACNAGRAATATTCYCWCGTCGAACTGCGATCGCCACGTAGGGTAGAGATGCASGCCGTKGGGCAACTGAANCKCGACTTCGNAATACAAATCCGCTATAAGGCTATGTGTACCCAATCGGGTCCTTCCATCTGAGCTCTASTAGGCACAACGGAGCCAGTGGCCTTCTTCCYYTATCGACGCTTATTCACCTTGCTCAGACACAGACGCACAGAACATNGGTYYMTTCARCNCAACTGACCNGAACTRCGGNNNNNNNNNTCCACGCGAAGCCCCCAGATCGAATAGGTGGGTTATNNNCTAWMGAGATTGGTCCGATCNATATATTAGGCCTCGTTACTKAAAAGGTTRCNNTATACCRRMCYANATCATTACTTCGGCTGCAACTGGKTAATTTTCTCAGCTCACGTACNGCTAGNNNNCTCGCCCTANNNNNNNNCRAGAGGTGTAACTCCGTCGTCGACGTAAAACCGTGTACTACARCRACGGAGNTGGANCGGTNTGCTTGGCNMAGCAGTGCAACATAGGCCNCCATGGCGGTAYGAAATNNNNNNNNNNNNNNCGGAGTTGNGNTAATGCAGTMNTCWGGAAAACCCCCGTTTGGAGGACCAAGAAAAGAYCGACACGAGYRCANCATCTAACTCCCGACAATMCCACNGNNNNNNNNNNGGAGTATCCTTCNAGWANTCNCTTCTGAAGAAGCGGGAATTNANNNNNNNGCGTGCTCAGCATACTRWTTAGCGGCTATRCCGATCTAGTAATRGTANANNNNNAATTGGAACCAGCTNNCCNGGTAACGGAGCCGGATCCTCATGAGATGTCMACCTCGACGGCYYGAGCCCGCCCCCGAMAGRCTGTAAATCGGCNWAGGNAATGCCRGGGAACGTAATTACCAAGCGTGGCGGCAGCGCGAANCTCATTGTCGTACCTACTNNNNNNNGATTATAAGATGGNNAATACGGACTCGTAACNNNNAGGTGGNAGNNCCAAYCAAACTGCTACTCGGGTAACGCCTCTGGGCGACGGCTGAMWNCGATNNATNRNTCCTNNNNAGAATNNTCAYRCCGATGTTCCCTCCATTAATGAATGCAACGCAGAGTAAANNNNYAAGCACTCCGAGTTGAAATGCAAGCGTTNNNNNNNATRCATAAAACTTTAGATAYMWTTGCGCTAGGGTCCTACGCAAGATGACGATTTACNNNATCTGATTATTTGNNNNNNNGCTAGAGCAAAATGGCACNTCGTTGGCAAAGGGRCGKTCNGCTAACGTNATATGTTAGCTTCTTGAAGTCTCANNNNGARAAAAGTACAGTTCGGTTACAACGAATCGAGATCNACATTAAAGTWRACTTGAACTATCATTCACGCTCCGGGYGTCATGCGGCTTTNNNCCAATGTNTCGCAATACCNNNWTCTNATTNAAAAGAATCGGCCCAGAGATCTGARGGNNNNNNNNNNNNGAGNNNNNNNNNNNNNNRAAGGCGTAGCYCGAGNCGACACCTYGACAAAAGTAAANGAACCGACCANGATNCACGTCNGCAGCAATAGCATAAGATTTCTCGNGGTGCTAGNGNAACCGGCCTAGTATGGCTATACNGAATTCTTCCGCCGNNNGGCTNNGTCACNAARATCATGCCATGCTTGKACTGCGGTGNNNNNNCCCGTGCNGCTTATGCGCGTCTTGTYAGTGAGCTCTTCTGGCTGCTGGTTGCGGCCKATTGTCGNNCTTCTGAAAAACCAMGATGGAGAGTTTTGGMAACTCCTGGTGAGCAAGACGAYGACACGTTTCTNTCGGGCCCGGAGMCNNNNNNNNAGCTCGCCAAANNNNNNNTAAAAGAGTNTACGGGGATCATACGGATWAGASATACTGGATCGCGGCCTGCCAKAGGTMCGGCCGTACACCTAAAANNNNAAAATTATGANGATRGCGAAACNNNNATTTATTTCGCGCCAGTTACNNNNNNNNNNNNTGAGGGTRATTCCTTATTTNNNNACACTGCYCAGATACGTCGCTAACCCAAACGCAGWMGGRTGACTTTTCCGATAAGNCGAATGCACCATGTATAGGTCTNNNNNNNNNWCACCATACCMACNGACATTGTGANAGTTNTNAATAATGAGARAAAATTAATTGTTGNATAATTTCACCCGGTTYCNTANRTMMTCCCTGACTCAKAAAMACGCGTCGAAACCTGATTAYAGCGNNCTTGTATTAMGTTRAATTTGCCAATTTGTRWCRTTNGGCCCGATGCTAAATTGCWTGTCGGMTGCTAATATGCTNCTGAAGTAGCSCCATCANGGGTAANNTGATAGGNNAGGCCTGCGCAGCGATGTTACGGNCAGCCGGACACNGAGTTCTTTGCARCAGCATGCCCCTGGGTAGGGCACGATCGYANACTTATNATATATNAGCGTCGGAAGACGCGCCCCGTRNATGCGACTCTGGTGGKMTNTNTCTTGAAGCGCATATATTTNCGNAGTCTTNNNCTATACGACTTAATTCGTAGACGTCACTAYYGTGCACCNGCAAAGRWATAKAATTAKNTNWCTGCTMAGTGNCYTGATTCTGGCAGCTCCAAACGCTAATTYCTMGATCCAGGAANNCCNTGTTGGCACCTNNNNNNNNNNNNNNNNAACTYCMGNNNNNNNNNNNNATGGACATTAAACGTGAATAGCATNGGGACNNNCTAAGAGCTTTTTATAACAATCCGAACAGTTAAGTGCANNNNNNNNNTAGTGCTCTTGNNNCTCTCCACTNCTAAAYTCTATAYAACGGAAGTGATACARGCGTTCCAANNGATARTGGAAAGNNNNKNTATNCACGCTTCGTGAGATCGATTGGGTNNNNNNTCCGTTTCTGTGGTTTTNTAACAGCCGCTWAAGAAATAGCCNCGACACANATCTNNNNNNNNNNNNNACTCCCAACCAGCGCATATAAGAGATGGGNTTGCGGTCAACGCTAAATCCACTNGCCCTCGCGCTNNNNNNCRCGGACATGATGCWCTKNRMTTNTTGGGATAAATAACTAACAACTCATTCGTAYATTTCNACRAGTKTNCAACTACGATCACAAGGTTCTGTKAGCACACAGACACTGTCCAGCATGTCNGCTGAAAAAGAGCTAATGAGNTGGTATAATAATAAGCCACATAAGGTATACCAGGTAAAAACCTACTTAATCGGACTCGGAGTTCTAATTGTTCTTGGTTTGMAAAAGGTACTCYCGGRNNNNNNTCAAGAATGTACAANNATGKNGNNNNNNNNNNNNGTTAGCCGGTNAAGGATARCGGTCACACGANNNNNNAATTTCTAAATACTGGGACCCTGTAAGTTAAAGGCAGANWTAGCGNGANNCTCATTTTCATATCATGGTTCTGATAGATACTCRGAAACTTAGAGTCAGTGGACTTGNWNAGACGCGCTGCGCACCCTGTTATGTCATAGTTCACCGCCTATGGCTCCCAAGAAAGTAAGCTTGACAYATACATTCGGGTGCCGACGTGTCCAAGGGGGCNGTACASGATRCCTGATCGGGCTCANTGCGCAGGTGTAAYCAGCCCCAAGAGCCKTCAANGGATAATAGTACAAGATGGCCTTCANGCGGACCCNGTAATCAGAYTGCGAGTAAACTGCCGGCTCGTCGGAGATTSGYNGGCGTNNNNNNNCGCTTTTGTGTTGGACAAGACAARAGCKTTCATTCRWTTTTGGCGGNNNNGCGAAAGTTAAAACCNNNNTTCCTATGANGAAGTTCAGGGCTGCCTCAGAATTCTNNNATTCCTACGGTTACAAGGTAATCCTTAGAAMCGTCNNNNNGGCGATNNNNAGCGAAGAYTAATTTGCTTAGGGGGGGAACACCWMCGAGWTTACCTGTAGTTGNNNNNNNNAWMATGTAAACGCACTTAACGGNAAGACCTTCATTTNANCCTTANANTCAAGGACAAATAGCCCCTTTACTCNATAGAACGCNCGTGTCCGCTCGGTACGCCAYGNGGGSACCCGCYTTTGTGCGCGTNTCAYCGNAGNNACATCAGATCAATGGCTAKATGTTCTCACTTACATTGTTNACGCGATTCACGTCCCCTGTGCGCAGAGGCCTCCCCATCTCCGATCCCTCWAAGTCACGAGTCGACGATCGGGCACAGCGTAACCGGAGGGYAGAAAGCYTGCGGCGAATTGCAATAACGGAGCNNNNNAYCGCACCGCTNGGGAANRCCGCGGTCAAGCGTTAACAATNNNNNNNTCGAGTAGCGANNNNNACTTGGCGGCAATCGACACATAGAAGTTTWNCGATTACGTTGTATAAACGGGCCTAAGTTNARGCTGNTGAGCCYTNCTCGGCGATCACWCTCGTCGCGCGCTGCGAWCCAGTCTCCTCCAGCTATGCNNNNNNNNNNNNNNNNNAATGAGTCCGCCATCGTGATCCNNCCAGGCCCTCCTAACAAATTCGCGCGTATTANNNNNGCAATATGCGAATTAAATRGYACTCNNNTTAAGAGAACGNGCNCNCNNNNNNAATAGTTCACTANCTGAGCAAARAGGGCGTGATAGCCNNNNNCGTTAACCCACTACAGAACATTTACGCGTGAGTTGACAGCKCACAATACCCCGGTACACATCGACGCTGAAGGATYGCATNNNACAGATAGCNNNNNNNNGATGNNNNNTGTCNNNNNNNTTCGCGACTGMCAGTATGKCTTAACKAATNTGCTCTCTGGNNNNNNNTTTCCNTGCATCATTCAGTCAGCTGTCATACAAACTATCGGCNCCTCAGGATCMCCATGAATTTGTAGTRGCAGTTCRCGGGTACRCACATGTCAAGTTGCACACNNNNNNNNGAAATAGAGTTTNCTGAACTTTGTGTAGAAGAGCTAACGCATCGGCGNNNNNNNCAGCTTGAAACGGACCGNNAACATATTAAGCTGCAGCATTCGACCCNCCACNTCARNTKGTGAAGAGATAACGAAMTTCCCCCGTTNCANNGGTGCACATATGGTAGGTAGAYGTTTMCMCCAATCCACATGGAGCAACGACCCGGYTAGTACTGCGCCGAAAAATCTCTACGACTNNNNNNNGCCTCTGATATTTCCACCCGGGAGTGATTGTAGTTNNNNNNNNAAGTCCAAGWAKTRTATNCATACGGGTGTARTTCACAAGGCANCNGGNAGGCGTAAGCCGAACTNCGGGWCTGCTTYCGANAAGCTGATGTGCGTGAGGAGCCTAATGAGGGCGCGTTTTWAGCTARCTCGAGNTTGTAGCCAACAGTNNTAGGTCTCGYCCGTGCANTANGTNAACNTACGCACRCGCCCCGAAGCGTGTGGAATNNNNCATTTGTTAGAAACCTCATGGNTCCGTGTCCCAGGCCTACCCACTGAAACCCCANNGGCATACAAANGAGAGTAGGNCCACAAYGGCTAGCGCAGATGCAGATTAAAATGGCTTGGACTCCTGATCTACTCCGCGCGTRSGAGTYGTGATCCGGCATCCGCGGATACNAGGCAGCACTTGGCCATNNNGACATANGTAGCYTAGAAGAATGTCTATGCCNAGCCTACGCCGGAGTAAAAGGGCTAAATAATCGTAATTNNNNNNCCTTCCTGGTTATTGGTATCAAGNNNNNNAGNTATGAACAATCGCCYTTGTGGCCCGGCCAGTAGCMTATCGAAGTGTAGNAGATTAGTGTYATNNNATGCAYCAAAGGACTCAGTKTCYCACTGCCCGCACACTTTCNNTNNNNGCTMTTACANNNNCRTACMTGTGAGTGCCCYCTACTNNNNNNNNCAGAACTACRATTTCTAAAATTAAGTGTTACNNNNNNAGCGAGCGAGCGACCGYACTCNNNNNGGGCRTCCTCWTWCGGTTGGNCACATGGTNCTCTGCCGGTCTCCGTTTCATNCAGAAGCTRACTKTAATAGCNTCTNNANGGCCTAYCATYCAAACANNNNNNNNCANAGNANGANNGTRCGCANNNNNCGAAACTAGATMANNGCCGTACCGTTWYTATTACCAGAAAATACTCGCCTCGTTTSACCCSTGCRCTAATGKTACTGCCCGTANACGGCTCGAGGTAGCCTTTCTTCTCGTNTATTCGAATCCRGAGAAGGTAGTGGGCCANNNNNAGGGRAMGGGCTAGGATCCTTCTTGCYGCGCGGCCGNTATAGRGCAACATAGACCGMTAAAGTARCTTCGCNTAGTNGYTGCCGACGGCATGGNNNNNNNGNAKGTCAAGTCMCGCTCGGGCTASGCCCGCATACCCATTGTCCGCTCCTCCANCATYACGTCATNNNNNNNNCNTAANNNNNNGTARACTCGAACGGCTGACACTTTTTTCCGGNNNNNCCCNKAGTGCAACCCACMCGTGTGGGCCCGCTGGCGGAGCGATCGCAGCCTAYATCAGAGGCGARCCGTGGATAAACTAGAATCRCGCATGGMCGTNGATMAGGGGGNNNACCGGCTATACATAAATNTNNNNNNACGCGGTCTCANNNNNNATCTATAATCKCAANANANGAGGATGANNCCTNNNNNNNGCTSTCTTATGATGAGCTCAATGGTACCGAGTGATACCCGACCCATNCACTCGTGNGTTTAATAATRCTCGNCTGANAGCATCCNNNNNNNNNNNTTYTTACGGGCATCACTGCTAGCGNSCNCAAGAGGAAGTAAATGACGCANNCNCGACTAGATTTCCGAACGTTATCCCTAWGWYNNNNNGCCCGTTATGGGATCNNNNNNCAGACATGTGGACTTTGCGTGTTGGTCTGAGGCCTTGAGKTGCGKCGTTAACCATGCTCCTGACCGAANNNNCTMGTAAGAGACCCTGRATNNNTACGACCYNGTAGGTTGGACAGANGGTAGGAGGCTCCGGGGGTTSTCATCTCGGGCTTTCTATCRRCWWGTGGTATTGTGCTAGACCGCCTNAAAAGAATACCACATAATTCTGCNNNNCGCGGTCACAAAATGTCATAKAGTCGCACGYGCAAGGAGCCAATTAGCAAGTTCCGGATTTAMCTCACGATTACCCTCCGTTTCANNNNNNNNNNGGGRGCANSCGYTWGTGAACGGGCGTATCTGCTCGCWCGGCGTTWMAGCGCAGCCTCGGTCGGGGTGGAGGGTTACNGATCGGCACSTGCAGACTGNCCAGCCGTATAGCACNACATGNCSANCGCRCCTCCGATCAGGAGACACCGAYCTRWTGCGAATGCAAGGCTTACCATGGNGGTTSCATTTANGACACGGAAAGGTGCTCGCGATATGGCGTACTGTCTTTGGTATCGAAATGAATAGSYTGYMGATATYATTCTATTAAGAAYNYGTTTCAGYATGCCTRCYGTTYGTCGRTTAGCTCGCCCAAATCCTATCYCGGYAAAGTGCTTAGTTCANGCTTAAGYGGGATTCCTCTTTATTTGCTTAAAMCGTATGATTATTGAATNYAWRTTGAAGATCAAAACGGAGGTTGGAAATCGGGRAGACCAAGGATGWAGAAGTNNNNNNTCGCKTGACGTAGTCGCCAAAGGGAGGCGATGAAAGTTRAAGCAGCNNNNNNTAGAGGATTGAGARAGGAAATACTGNNNNNNNNNNNCGACTTACNAAANCCCGCCTMATCCNCCACNNNNNNNTNGGGGCCTYTWCGCTTGAGGTTANCTTTAMGGTNGAGTTNNNNNNAGCAACGAGACCTCAGCGACNTCGGNNNNNNNNTRTAGGCTTCAAGGTTTACCCGCTACATCGGAGANNNNNGGTGGATYCCGAYGGGTCAGCTTTGGCATTCTNNNNNNNNNNNATCACCNNNNNGGCRGCAGTGATTGACAAAATTGGTGRGNNGYTACACGTGGTTACKGCACTGAWGGGTTAWACAAATNNNNNNCCATCGCGGTCGACAGGGGCCNTCGMTAKGCACAAAYAGCGCTNTCACCGCGAGTTTTATCCAACGNGCACCTTGACCACTGACCGAAGTYGAATCCAGAGCATCCGNTGAGTATAGCTGANGNTGAAATCTACAGYATCAWGCTTAGAGGCTTNNNNNNNACAGAATAATRAGAATAAAGAGGGCTCCGCTCCGTCACCCTRGCGGNCAAATCATNNNGANNNNNNNNNNNTNTNTNNNNNNATACGTTGNACTKGTANNGTTTNNNNNNNNNCGACCGACGGTCAACCCGTCTCGTTGATATAGAGAANNNNNNNNNTATGCTGGGTGCTGAGCGGTWGTACCTTTGGTTGTTGATAATATGATGTTATTNNCCCCGGCATGCATNTCCCYCYGGRATAANGANCCTTACNCCATTTTTTTTAATGTAGGTGACTGGTATAATAAAAATGCCCGGGGCCGGAGCCGGAACGTTGTACAACGGCCGCAGAGSAACGCCATAGGCTGSYRTAGCTGTGNNCAGCACTNGYGNNNNNNNGCTTCCGCTGAGTWAGGNNNNNNTGGACAACAAATAGAAGCAATCGARGTATTGGTCCGATGCTAAANRGATYNARCTAAAGCAAAYACTAGGAGAANNNGTTRAGGGGAGGGGGCGTCTTTCTCGCARAGCNNGAGNCGAKCCATATTCGTNNNNNNNNNNNNNNNNAAACCRNNNNNNNGAGACGAGGGTCGGCCGTCTANACCGTGTCCTACTNCCCCTCGANNNNNATTTCCATTCGGGTAGTATTGGGGAATTAACCCCGCAAGAAGCTAGGGRGCTGTAAGCTTCCCTCGAAGTCTTACGCCAAAATNNNNNNACCAAGCATACATAAGTGCAACTGATTTACWGGTTGTACGATTACTGTAAGGTACGTGGGAAACGGACTTTGGACCGGATACTTCAAGACTTCTTTCCGGCTCCACTAAACTAGGTTATTTTCCTATCTCCTACAGTGGNCANCGCTAACAGAGRGCTGGCATANCCCNTGGCGNCTATTATAAGTTKATAACACGAAGNTTWGGGCTTAAASTAAANNNGCCGGYTGTAGGAATCACRCSCYAAAACGGATGCATTCGCCGGNTRGMTTACTGGGAGTCGAGGRGTCTNNGGAACCTNNNAACTCTCTNNNNNNNNNNNNNNNGTAGNNGTGGAGWGACCACAAGACTCTACGMTTCCTCGGCACYAACTGGCGGTNTAAGTANNNNNCGTGTCTTTAAGCTCCAACWRYATKAGTATGGCGAAGTCCAATTGCCTGAACACCGTTCGTTTMCAATATAGGTAACGGTGTTATGGAACGAACGGGTCTTTRTCATNNNNNNNNCGCACRGTTKGNNNGGTATGGGCGGNNNNNTMTACCNCTATCWAGCGGCCAAGGTTTTGTCGGATTGAANNNNNNTGAAAGACGCGCGCCCATNCCAGTAGGGTCTAATANCCCACGTTATGTGTCANTCTTCGARCCATATGAAAAGCANGANTATACCCATCTGCCGAAACAKAATCARYGGAMAGNAAAAGNNCAATGTCCTCGGATCAATRNAGCCSCTAGGGGAATWACCANNNGACNTTNNNNNNNNNNNNGRARGGGACRAGATTTGCTACGATNGCCTGGAGTCATGTCTCCAGACTCTGNATASCMCCAACTNNNNCGTGTGAATNNGCATCTARATTCAGCNGCCACAGTGGGTKAMACCCAACTTCAWNCGACAGTCTCNGCAGCNTATGTTCCTATANAACGCNCNTGTCTGACATTCCTTANNNNTMAGGGAAGAAARTTGTCTCTCCTNNCGCCTGCCGAGGCGCGTCTNTACNTACACNGGAANGTGYCGAGCGGATAGTNNNNACGTANTMAACTTAGGTCCTTGTAGCATTTGATTTCGCNNNNNNNNNNNMTGCAGCGGYGAGTAWGCGCNCAANNNAANNCCTCGRKAGACGGRCTGGAAGGCCGAGGGCAAGCGTACACGTTGTAAGTAAAAGCGCAAACTCGGATTCCTGTGTTCTCCAATYTCTKGGATTGCAATGAGGCCNTATTATGRTTGCGGNGCCCTCCGGCCACGCCGATAGATTATGGCACGTTAACNAARGCGGCANNNTCCCTTACCCNNNNNNCTTGTAGRAAAGCACAGMARRTACGGACGTTGCCNTATCCACCTTGCCGATTAGTGTGRGRNNNNNNNNTAATTARGTGCGRRCNATGCCCGGCGTCNTGCGAATGTAATCAGATTGAACCGGCGAAGCAGTTTTTGATCTNNNNNNNCGTACCTANCARCACGGCNCGCGCGTGAGTGACGAAANGTGNGANNNNNNATTGACGGTTGTKGAAGGCATGNNNNNNRGAAGCCATTATGACCCATTTTCGCCGCATCGGGTGCAGAAAACCCAAYTTTTNCGCGTTNAGACACTCCGAGAATACATTCNGSTGATTAAGGCACTCATATCCCCGATGCGACCCGTRGGTGGCANATTGNNNATACCGGANCGCATTTCAANTCTTCCGGAGCGNAATTCCNCTCCATTAGGAACCGCTGGCGCGCACTATAAGGTGTGCTCGGTACGCTCAAACAGGTACACATCTGNTCACCACNNNNNNNNNNNNNNNGYGKCACGTATTCGAAGGGTTATTNNNNNNCGAAGCGGNGWCCGTAGACATAATCGCAGCTGGATGGGAACGYTAWGCGAGTCTCCAGATATAGGACTTCCATGATCCNCTGGAGTCGTTGWCGGGTGGAGGGCCCTATGCAATNCGTAGCTATCTGGTCGNGCCCCCGAWTTAGCAAGCTCGATCTCCTGGAKCTCCTCAGTTATNTANWGATGAGCCCGACATCCTAAGGTGAGAGCGCTCANGGGACGTGTCTTAGCNCCATACACTATTTCACATCAACCGCCCATTCTATGATCATCKCGGTGTTTNNNNTGCGCAGAACAATGTTACGTNNTATCATTTATWAGCACCAGAGAAAAATCGCTTGACTTAGGNNNNNGACYTGCGAATTCAATTCGCCGCGGATANTTGAATTTTACRAAGKATTTAATTTYATTTGAAYTCTTTCGYTTCCTTGANTACATAGTACATGGYGGTTAGACCANGCGGTATGTAAWATGGRCRACTGGASATTTCAYCACACAATGCGGCTATTAGNNNNNNTCTCACATTCTATCCAAMCANNNNNNNNNNNTATTGCCGCGNNNNNNNACNNNNNNNNCGGTNNTAAYYGCTGRGGAAGATGCGCACGGTRGAAACCTTCTGACTAACGTCAWGAACCTTTCAGGACGTNNNARCAAGTATTATCGGGAACGACGAAGCGCTCACTTRATCCCTANCNNNCCGGAATCGCCCACATTCTTTCACTGAGYTNATMTTKANGCCAGTGGARAGCTCAGCACCCGGGCGCTCAAKATGGGGCACTCCGACATATCGTCCGYGNNANATGTACGTGGTTTCGTCACTGGAACTCAGKGTTTTWCAATACGAGGASGCACTCTGGATTCTATATGAGGCTCCNNNGCGTAKCATMGRCKCTGCATGGTCCTCAGGCGCTAGTGTGCTTAGRACGAGTTTGCGCGATTATTGTAGGGACGGCTCTTCAGTGGGGGYATGGTTACCTNCCTATTAGAGCGCTCTGAACAAACGTAAATGTTTTCAAACAATCGGAANGNWRTGNATCGTCAGNATGATATAAAACRAATCTGTAAANCCTACCCTAATGTAAATCNGGTGAGCAAANACNGCCAAAGCGTNTTAGNNNNNNNNNNCKGCGATGCAATTAGCGCGACRGAYCTCANNNCTATTTCAGACAATATGAGCTTTGGAAGCTCAGATGTGGAGCCCCAKNNNNNNNGCCATNNNNNNNCTCTCTGCAAGCCGNGCCGACAAWGTGTAYCCGTTNKGWAATTTGCCCCTCGACCNANATCACCAACCAGAANTTGGACANNNNNNNNNACAGCNNNNNNNNNGTGKCCGGCCAGTAACAAGTATGCRGTACCNTGNCTCCGWCANCAGAGNTCTCGACGGGGTTTCCCGCGTATAKTSGGAAAAGCGATGANNTAGATAGCTCATGCTTGCGCAGGAACGGNGGGTGARTCCSTKTTNNMTCACTAGATCGAAATTATAGAATTCTCGCATCAGTWKGATTGTACTAYTCGATACCCTCCAAACTAAACTTGTGAGCCGCCNNNNNNNNNNNNNNGCACANYNAATNCCCGAGTTGACATGWTRCRCGAACCGTGTTCTGACTACTCTACNMCACAGACAGTATTCCTNNNNNNNNGCGGYAATGTGATGCACACNTACACTATGGYCWTGCCAGGTTATTTTGCGTAGCGCGATACATCATTGAGTCATCCTCCTAAAGGYAACTTTNRNTGCAGGNTRATTTYGACCCTTTACATCTTTGAGTCMATGNAATAATCGACACATCTTARRTTAATTCACCCCCNNNNNNTGTTAGCCTCGCACTGTCGGMAGRCNNNNNNNNNNNNNNNNCTAAGGTRAGTGTCCYACGANATCTTAGAYSCTAGGGGATGGGACTACTAGNNNATACGACCNACTGGNYGAYTTYRCCTCAAATTCTCGCTATATCGTCCTGGCGCATTCTGTCTCTATRACGCAGCGTCARGNNNNNNNNNNNNNNTGCAATGAGWATAACAGATTTGCGTGAGTGATGCAATTGACCCCGGAGGGGGGGCCAGGRGGGGAGSTCCATGCTAAGCACTGACGCCCCGCGGCGGCAGCGGTCCAGACTGGCGNNAAAGAAGTCTCCCACGGTAATTGTTGGAYTACGGCTGGCCGGACANTTANTAGAGCGGCAGTAACCAAGAACGTGGTCGATGCCACTRAYGAMCAGCGTTCAAMAAMATAKTATAGTACCNCCCTACAYTCTTAGCGCGGCAGCCTGTAAGGTTCACATGTGTGACACTGGTAGTGCTCGTTTGCGTTRTGSGCTGTTAGTCTCCCRTAATKTAAAAAAATYGGGCTAGCGMATCGTNGTARGNCNAGGATTCGCTCTATCGGCACCTNAACACTGCCTGCGATCGGATCAACATATTTNTCTCTACCAGCCCGTACCNNTNNCGAACGCCGCNNCAATACCCAATACCGGAAGTTGTGNAACTTACAATTTTTCGRSCAGATGCCCTTTNCTTTCCCGCCRGCCTATRAGGCTGNNNNYCGCAACGCAGCAGCYCGTGRGTACACTATTNCTTTAGACCTAANNNTTCTAAGTGATAGACGCCTCCCCACCAATCGTGGTNNATACAGCATATTRAGTTGRTCCCNATACTWAAATGTCGTGTATTCGGGANNNNNTGCGGTGCCTAGTCTRANNNNNNNNNCATCCAGCTCGGTTYCAGTAATACGGGNCGTGAGTCGCTGGTGTTGCGTTANCTGNGGAGTCWARKCCATTTTACGTTNGAAATGGCTCTAGCRGCAAGTAAACGCTTNCTGTCGCCGGGGTCAANACKTCCCTCTTGTTGCCAATGGTTAAGCNNNNNNGCCCCATGATACACNATCTANCCGCGAGCNNNNTCTNAGCCCAATTAAGCCTTGGCTAGAACGCRCAGTACAGCATGGANATGCGCTAAAGCCAGTGTNNNNNNAAGCAACACCTTACATAGGGGATCKTTGTTAGACGCCTGACGTTTACANTGNACTNNGCGGNGGGNGNNSGCGTGGGGCTCTCGTCANNNAMANTTKCTGTACTGGAAGAATTGACTTGMGTGAGAAWAGGCAAAAATGAATGTKACTACNCTMGAGGCTTCCCCNAACTAAAAAGGCGCACCCGTGNNNNNNTGTGRTCGAAGCACGTYACGCCAATGGAGGAGAATTCCGCGCAAATTRKKACGTGCGTAANCCCTCCAAATTNGGCTCNNATGTNNNNNAGTACTGAACTGGAATAACACATGYTCAGGTGTATGTACTCAACCGMAGTAAAATCAGCGTTCAATCTAAAAGACCATCCACTGTTNCTATNWGTNNCAAACCAAGTGTACGAAYTCATCCGCATCTGCTTCTCACACGCCNNNNNNNNNNNNNNNNNNNCTGTTTAAAACGTSCGAAAGCGTTGAATGGRCTTCATTTCTCATGAYCAGCATCCTRCGTGCACACCTTGCTCTNCGTTTACTACCACGCTCGTACCTACGGGCCGAGACTTCCNCKMATTCAATGTCTGCACAWGACNNNNNNNTTCCGCCANGCATAGAGTTATGTNNARTGGACGACATTGATTGTCAAGAGCGGCAAGGCRCGCGGGNGTNWGATAACGCNCAGCAAATCGGGCAGGAANNACNNGTAAAGTCWRMYNGTGGTTAGGGRTCTTCATGAATAACCTNGCACGNNNNCGAGGTCAYTGTGTCGCATAGCTCCTACCAATTATNANCGTAAGAGCGNGGGCCCCGGCTGGGNNNNTGCCTCAAAATTAATNNNNTTGTACAAAAATTAARGCATAACCCCKTCGAGTCCNNNNNATTAGCCGGGGGCGTACNATCCTRATTCAACCTTTACCACTCTGGCTATTTCGGGNNNNCTGGTGTATAAGNAATTAATTAGATAAATGATTTGCCANNNNNGATATGCCTGAACAAANTTCAATGGCCTGCCGAANNNNNNNNNACAGGAGCGTAACGAANNWCGGACTGATNACGCTTTTGAAATCGATGNNNNNNNCCCTARNGATAATGGAATCTTCGTCNNNNNNNNNTCGAGCTCTCCRCAAANACNACAYCGACGATAAYWWCTCGTGCSSTWYCATTGAGCGGTCNNNNNNNATCWNCGCCTGTGTGTCTATCAAGTACAACGCAGGGTTCTACAATACGTTAGCTCGTTTGCATAGTGAACCCAGCGMYGTAATSWGACMAGTACTCTCGNNNNTATGAGGTATTTNNACTGANAGNNNNNATTAGTCNNNNNTCANNGCCGTTATCGMTTANCGTGCAGTCGGGTCGGNCGTAAAACGAAGCGCTAATGTGCACTCATGCSTRACGCCACNGTTAGGCAGTYTCCAAGGAGTTACNCNNNNNNCGCCGTACTTCANNNNNNNNNNNACTTGGCTGATCNATCRACACTGTNGCGTGCCCCGARACTCTGTCTGGATNCTCYTTCAACAATGAGGGTGTTCTTCCTCYMATGTCCNTNGTGGGAAAGTTAATCTNARATTGGTGGGTGTCCNNNNNNAGAAGACNNNNNNNCNCCCGTGGCNNTCNGNACGAGTGACCGCCATCTTTKTTCNNNNNNNCGAACAAAACCTGACACTNCTAYACNCCCGTMTTTNACGTNACCKCTAATMCCYCCTGCNTYRNCGTNTAGCANAGAANTNARRYGAGAGTTCAACCCGACGTCTCTRGTCGTNMACCGRCCNNNNNNTGCAAATCCTCGGTATGATGCGCTATAGATAAGNANNNNNNGTCCGNCGNNNNNNNNGGTRGAAGRNNNNNNNNNNAAGNATMGTANARTNANCATAAGTAGGGGATAGACGCTMSGGGGGCTAAWTTAGCCCCGAGCGTGGCTTCTTGGTGATCAAAACCGATTTCGTAARTAGACGCGGAACACTCTTTNGNAGCGATSWKTAGTTAGTATTAAAANTTTCTCACTACTNNCCTGTNNNNNNTNCCNTACACCGCGYAARRANAANYGAACATATATACACTCGGGGATGACTGAACGGTCTTCAACTGACANNNNGAGGCGCTTACCGGACACGTCCGGCATTACTGNCCAACGCWGGATTACCATTAGNTAACCTGGRCTGACTNNNNNNNGTACGTATNGCTGCGCGGACCCACKWATAAAGGATGTACYTAGAAAAACYWTNGGNACTCTNNNNNAGCTTGCACTACCGAYARRACGCCGGCYCRTNATAAGNTACGTTCAGAGAGGCCCTACTAGTGCTCTCATAAGGAGCCAGATAAACAGCGTATCATRCACCGCCTAGSTTGTRGGAGGGATCCGTCAYATCGCNTCGTNNNNTCGCGAACARRMNNNANNNNNNGACCSTCGCCGGACCACCCGTCTCGTTNTNACACGNNNNNNNGCACNGNNNNNNTTCAGGATGACTCTGACTTACGAYGGGTARTCRCRATCGTTCYCAACACNNNNNNTCNGACTNNCCCACNTAGACTTGRTATACTGCCCRTAAAATCTATTGCATAATCGCTCACTTTNCATGAAAGACCGTATCGTATTTTCCGATTNTACAAGACACCANNNNAGTACCCAANCNATAAATCCACGTGCAACATCCTACTATCCTGCGNNNNNNNNCCGTCCTGYNCTCATMCGACCGRGATTGCATTANNAGGAGTTAACGTAATTAKGATNNNNNNNCTCTAAAGTACGAGACGGGGTTRGTTCGKRGTCYAATATCCTGTCTTCAGCTTTNTRRACTACCCATTCACNTGARACAGTCGACGGTTCCTCMGAGNTARCNKGCCAANNNNNNNTCACGAATGTAASAGAARAAAACGTCGACGACATTGATACTGGANNNNNNNNNNNTCTCATNNNNNNTACACGAGAAAGGAGATCGATTTNGNNNCKGCTAGRGTAAGMACAGTATACGCCGTCACTTGTTATTWNNNNNNNNNNNNNNNNAAGGCTGTNCGTTTATCNAGATWCTAGATGCCGTGAWCACCTCCGTATGTCTACACSCCAGCATCGTATGTTGCGGGAGTAACGCGCGCTRATCTGCGGGCAGAGSAYGCAACGTCGGCCRCGGTGAGGTTCNATAATCACTTGTTGTATGTCCNNNNNNNTGCCTANNNNNNATGTACMCCCAGTGAGTACTAAAGAATACTCAAATAATAAATNNNNNTCGTAYATRYTAGGNCNAAATGCAAAGCGGATATCCCCTGGCGKAGGCGGAYATTATTGNCGNCNRNTCTCAGTACCATAKTAGACCGAATGGAATGCGGAGACATAGATTAATTTCATCACNCCTGACGGTGCTTGTTCCCATACTGAGGCTCNGTGTNAGCCTGCGTTGACAYATTTACTCAACAGCAAGACAATATTTATTCGTTGTTNGTTAATAAATTTTTATGGCAAATTCCTGTTTTGNGGGCCTACATGTACATRATGGGAGTANMGNNNNTTAARGAGTMCNGNTYCANNTCACCGCTGTCCGNCAGGACGKTAAGATATAATTTTGMNGKGGTNNNNNNAACCATGTGGNNNNNCCTGAGGATGTCCNNNNNGTGGCGYCTTGTGGTCCCCGTTCNACATCATGCCAATACCTCAAKGAANNNNGCCTCGGKGGTGTTGTATGAGGACGGTGTWGAGAATAGTGTAMGNNNNNNNTCCNTAGGAGGAYCCAGGTTCGCGCAAGNAYGGCCATANTTGCACAACTCWGWGCAARATCAATTTTCTCCCACGCGTGCGAWTANCCCAGACCCNNNCCTGTGNNAYAACAATCATGCGWTCATATNNNNNNWAACCAATACTNNNNTCGCTCTCGNNCGANTTANGGCGGATGNCYCATTCATYNATGCTAGGACTCTSCTCTGCTCTACNNNNNNNTCTTCATAACCGAGTATACTTCAGAANCAATGACGGAACGTTGCCGGCAYTCACCGTCGAGAGTGTNATTAACATTATCGGAACATNCCATTTCMGCCCCAACCTCCCAGTCGGCACGATCGTGGATAATATAAACGGACACCGCCCGAAGGAAATTATGGAATACGTCTGAAAAAGNACTCNATGCTTAGAGKTNGAAAAAATGCATAAGGACCCGCCATCCYGCTAGTYTGTATGCGAYGCAAAACGACTAGCCCTCTAATNTTCAAGTNNNACATCGTCTCAGTNNNNNNTGYTGTGATGGAACGAAAAATGCGAGGCRCGAAATTANATTATTAGTTCAATACAYGTGCGYCCCGGAGTNGGTTTTCCCTACTGGGTAGACTNNTAAACTGATCAACGCGACATTTGGTCGACAAAGTNNAATTAACCRKACGRGTGCCAGGGGTAAATNSNACTACNGCCCTTMATTCKATAAMNNACTGGAAGAACCTAGCAGNNNNNNNNNCTNNNNNNNNCATACNNNTGCNNGTGGGCGGACCAGCAGGGTACGACTCGCCAGGCACATAGACTTAGTNACNTTACNTGCCCCGCANNGNATGTAGCTAGCTGACTATCGAACTGTCGAGGCTCAGGGATCGATGACGWGATAAGCAAGGCATTAAGTTCACCAATTNNNNNNNTTTTCGRCTRGGYGCACCCGGGTKMARAAATAATAGGTCGGGGGCAGTGCTGNNGAATCCATTATTCGTAAGAGNNNNNNNNNNNNNTGACAGGNATGTTGCAGACTNNNNNNNNNNNNNNNNNNAAGAGTGACAAATACTCTTGATTCGNNTRCTACGNTCACAGCGCCGNATACCTGGCYTACGATTTCTTCCCCTACRTAANGGTTCTTCCNGANAATGATAGAAATGCTTACAGCTAAGCTCCTCGACCCCGGCACTCTGCCAGCACTTGCCYGTACACCAGGTTTCGTTGGGCTACCAGGTAGGCANAGATAATCCCCAATNTTCTACCATATCACAGTANCGTNCNNAGACGGTAGCCNGTTACATRTCGGTGCTGGCTGCTCACAGGRAAKAACGANAARCAGTGACACGCCGCNTTGTGTAATACGAASATYNNNNNNNNNNNNNNNNNNNNNNWAWGNTNAACGTACCCATACTTGGAGCCAKSNATNNNNNRMATCNCGTCAGTNGNANCTNNNAAGTAACCAGACAGGCCGTCCNGNGCAYGAGGANTCNACCCATGATTTYTTGAATGTCNNNNNNNGGAGAGTCTACCAKGTCGAGATAAAGTGCTGGGCAGNTCGNTTCCTAAGTTAANNNAACTYTAAGCRTGCTATCTATCTTCACGTACCAATAACTGCGTGYCGGTTGCATAAATATACGAAGAACCGATAGCGTGGAAGATAGTTNAKATGANNTTTTCCNNNNTGCCNNNNNNAAAACAAATAGAAGTGGGATAGGCTCATTGGGTTGNGTGGTTTTTGTGTTATAATCTGACGTCNCGTCTCCTGTWWNAAGTNATTCTATGCCTTATANATGACGTCACCGTTGCCATCATCTCTGNTCTTTCCANTCNATCWCAAGANAATAAATCATYYTCCKCGCTCAYGGYCCCACTCGGCGGCTCGGACATCTGGTCTGAATCACGTNCGTAAGTGTCATAATWCAGTTCTAGACCTAGTATAACAAAGAATYTCATCACCAGGACGCGAATTTCAGTTGCCTTGTGGTCTTACTASCTAGGWTAGCYGTTCWCRARMGWCGATAAGGAGGATTCTGACCCATCTACNGGCGCGACGAAGGGTGCTGTANGTCTGCNNNNNNACAGTCAAGATTCGTTGTRCNAATGAGCCNNACTTGTGACTTGCTGGACGCCGATNTGTCGATAACTAGTTATCTGTCCACCTTCATTNGATATAGGNNNNAACCGGATYCTNNNNGGAGCGGCGAAGGNNNNNNNNNAACCCGTATCTTCTGAGTACAGATAGGACTKATGTCTCATACGCAANAGGATTTCACACGAGNTCCTGCCRGACATCTCTGTCTGCGCRAACCCYTCGATGCGCANATAGGAGCATTTTAATCAGTTCNTAATCTGAAACGCGATCTCCCAGGGAAGCCTKTCGTAYGCCAAGGTGCAATCACCCCATAGTATATCAAGGGCNTCGNCGTANGCYGGTATNNNNNNNNNNNTTGCTACYATTTTAGCTACAAGTTTCGAGACCTCNGAATCCGTCCCGNCACRGTCACACCACATTTAYYWCCTAATTAAACTCCCGATACTANCTMTTAGNGTCGAAANTNACGGATATCTATAAGTTGCTCGGGCAGTGCCGGCAATTACTGRTNAGCAAGATATTCTATGGKTGATGCGRANNYCANNACAGRCCGCTGGGCANNNNNNNNGGTCAGNNNNNNNTCAGATAGAACTNNGGTCTCCCTATCNCANNAACAYTTTCAWAYCTGTAWCGANCAGCCATAAATGTCAGAAGAGGGGGTNGGGTCTATGCTCCGCAAACGGGWTYGAACGACCTCTCCGACACGGCAAGTGTACGTGGTATGCTCRGTTCTGTGCGGNNTTCACACAGNNNGACCACMCAGCCTGTTTCCTAACAGCTCGTCTGAATTATAWGCGCTGTTTTTTGAGTCCGCACAAAGGGMCYYWNNGTGGTAWMGTACGCACAGATGGCGAACTAGTACAGGGCAGTTGTCCGGCATGANNNNAAATCNNGCACTAGTTGGACACACTCGTACGTRGCCTCCTCTYGGATGCCTGAATACRCYTAGGYCGKTGTCNCGATTACGTANCGAGCCGCGCCAGCTRTGATAGATYATCTGACGARCGTGACGTAATCTAAACCNCCGTCGYACTACACYNANAGTATGTATAGCAAGGGGGAGATATTATGCANACARKAGTTTGTGATGACTTGCGCGCGTGCGAYAWCNNNGGACAGYACGCGGGGTNCTTRGCAAATYCCGGNCCTGATTCTCGCATGTTGGAGWAGAGTAAAACCATGNTGCAGKGWCSRCGTRGTCACACTNNNNNNNTGCTACGGGTAGACTCCNNNAAGTGCGACCGATGTAATCNGATACCCANNNCNGAGAAAGGAMAAATCNGGCNGCGTAGCATCGTGTGAATCCTNGWGGGGCAATGCTCGGNNNNNNNNTCGCACTCASGCSAGTCGCTGATCACATCANCYTCTACGACGAAATTGTTANNCTACCAACTANTGAAGTTACNNNNNNNNNAGTGTTCCACGGAGATCGWATNNNNNNGACGTTACATGGTATGACTTGGTGTGGGAGCATATCTCCTAGTCCNNTAGTGCTCCCGGTTAACCTTAACGCCTAACTGGGTCTACACAGYCCTACGGTCTGTGGTCTCAAGSMCTCGTNNCCTNAGGCGCGTCTGCAAAGCMCTTGCCTATGCTTTMMGAACRAACAAYGGAANTSGNNNNNNNNNCTNCCTANNNNNNNNNGATAANNTTYAAGNNNNNNNCGGTAGTCGTKGACNTGAAACAATTAGTCTGACAACTTCTTCGANATACTGKACTAACGARGACGACTTAGGTNGNATYTGCGTACATCWCTTGAAGCTAYCTTAATANACGTTNRCTGTTTTTTCTATWAGGGGGCAATTACTGAGATTGTAGCTAAGAGATGTGGAGACCCCTCATTGTNNNNACGAACGTACTCYYAGGTTGAGTTCTGTAGCACNNNCATYGCNTGTACTCGRGTGAKCCTAGATTCCGYCAYGTGTGGCTGAATACAGACAGGCGGAAGGGTGYTAGTANCATTCATAAACAATCAAAGNTCCGAAATACGTTTAGACCTGWCKGANCATCNNGTNGTTTACCAWTCGAWGCCTTTCNNNNNNNAGAGCCTCNCNNCCTATACTCCAACTGRACAAAATGTGCGCCGCGATTCGCACTNCAACTTGGCGAGACCTMCANNNNTAAAGTAGTTGCGATAATCTAMYACGCTCGCACGCAGCGACGCCCCTSGACTTATNCGTGACTTGCGATTTGGYGAAKCTCGSCCGAAAGCGCTTTAYGNTAGGTGCAGGCTGACANNTGYCNATAGAGCATCTATGGARCGAAAGAGTTGNCYRGGGGCTGGCCGTCAAGAACCGACAAANTATTGTGGGAAGAAAAACTYACTCGGCCCCAATCAAATGAGGCTAAAACTCGGGATGCGGNNNNNNRATGTTGTCAGGCGACNTCAAGMATGTCTAAWGTTGCTANGGCATTAAGCCCGGCTCTCYGCTGGATCCCGGTTCWCACCCTGACCAAAAAACRAGATAGCTCAWGTYGGAMACGTTAACTGCTACGGRTCTCTCCNNNNNNNNNNNNNCCGAANNNNCTATCTCRCTCCKCACAGTCAACGATGGCGCACAGCGAGTAAGGGTTTACTYAGTACGCGGTAGTCGGACGAACCTCTGGTAGATTTAGTTTCCGCATGCGATTGAGNNANTGAGTGTCTCCACSTAGYGCCNNNNNNNNGGAATCATGTAATAACCCTAAGNTGTAWCCGRCGCTGTTTANNNNGTGTCTTTNNNNACGAAGACNCTACGYAYATTCTATNANNANNNNNNNCTTTATGCGTATATAAAGTNGACACCAGATCYRATCGCTCGCTKCATATAAATTCGGGNTATCNNNATCAACCCCCTCAYGNNNNNYNGNACGCTACGCACAACCCTCCATTGCCGGTGGAACRGGTCCCCGCCCCACCTGTNNATTACGCCTCCACATTGCGGTCACGAGACGCGNNNNAGTCTCTTSTAGTGATNTGACCAGNNNCGCGCCATCGCRTGTTCAGACGGGARTCAAGCGCTATGTAGCCGCGTGGGGACAAGGATGNGTTTCTAGRACAGCAGACTCTGCATCCCWKACWCCCTGYGAAATRTAAAAGAAKTCTTACCNNNNGATCCGASTNTAGCGCGCTGATATTGCGCACAACTCTYTTTCGTCNNNNNNNATNATGGWGRCATGACACCYTTTTAAAAGCTCCTTGAATAATGAAAATTCGCCAGAGTTGGAGCTTTTGNNNNNNNNNAATGAAGCCCTGGTGAAGGGAYCCGGTGGYACACGTCTANNNNNNNNGCGCTTACTCGGTCTGCGCCCTANACAGRTGCTACAGCCGGGGGGGAGRCTGGCCCCATCCATTTTNNNNNTCTTGAATTCATCCTANAGNTGCTCGGGCTCGTACATGATAGYGGGATCTTTATTAANNCNTNNNNNGCRCCTTTTTNTAGTRTTGGGGGTTTAGTGATATGGCCTCAGGAGNCACTCTAACACGTATCTCCTTTCCTATAAAGAAACCCTTAGTYCTGCAGTANWCTGTTGATACTGTGCATTGAGCAGCGTATANNGACGGTGTNNNACCNNTGATTTTCKTNGNNNCNNNNNNNNNRTAAACTGCGWSAGGAAAGCCGGACTCTCTAGYTTAAANNNCTTGTCCGTCGGTNNNNNNNNNNNTACCGCTGCGAGTTTNAAAGNGTKTCAAAGNACTTCNYNACGACYNGCCATCGNNCTTAGCGGGACCATTCTMTGAGMTTGNGACGGCACTTAGAAGATNNNNNNNCCMAGCYNCYGTTGACTNGAGACNRTAAGTATGCCGACAAGACAGCCATCTATGCTCTATATCTAAGGTGCGTGGGCMAAGGTTTCGAAGCACCGTAAGGCTGTATTATNNNNNNNNNNNNNNNNNCGTCATKTTCACGGGNWCCTCAAATAAGATCAAAGGCCTCCGCNANTAMMNTGTARCGTGAGACTTATAGTTGATCTTTACTGCTATGTAGAGACGTGATATTAGCGANCGGAACTCTACTTTCTGTRGGCTACTCANTGCACNCTTAAGTTTTCTACAAGGGCTACACTGCATKGCTANNNACAAAGCTATACTGCCACGAACGGAATTTGATTATGCGCGTTGGCAATGCATYGGCCGCAGAGCTAACATGATCACTTCTCGTTAGCGCTCNNNNNNGNGTACCATYCCGAACCARTGTTGTAGGGCAGGATGWWKTTCSGTMCCTGTCTGTGGNNGGTCNWGNCMRAMTCCCCCGGCTCCANNNNNNCCGGTCTTACGATTGGAATTGTTGCAAGTACATTNATATNAGGAGGGGGGTGTATGACGGGCACGCCAAAAATAGCGGTCAGTNRTTTCCAATTCTCCCGGWCCTCCTCCGGGGGATAGTCNGCTGTTTTACCTATCGCGTTACGTTTCGATGGTATCTGGWNNNNNNNNAGCCCTTNTATTATTWCAATTGTGGAACAGCAACTAACTGGARACACTKTCGTCATGCCAAGTGGTTGCCGAAANNNNNNNNAGSNTCNTACNKTGCGCTTRGAYAGARTTTCGGTCGTGCCGAGTTGAGTGGCAATTTGAATTTGAATTGCTTACTKATGCTGAGATNNTTGAACTTCTMGAARNTCGTAGAAATMCAGGYTNNNGCTGTRCTATAGACMRTGGGCCCNAGTGTCCGTTGAAAATYAGCATTCTTTGCACAGWRKTTCANNNNNNNCTTCCCCCCANNNNNNNCCCTGCYMACACGGAGCGCTTCAKTCGAACCGAACAAGTCTTCGTATTCGGTCACTAMGCACYKGCTGNGGNTCATGAAGGNNNNATGCGCGGCAGCGATTTCNGTCCCTCACCCATCCCMGCAAAMCCAGAGGCATCGACGGGCGCGCTNGTCTTTGTTAGATTCTTGTCGACCNMTCCTGCNNNNNNNGTCTCGTGACWCWCCNNNNNNGTTTCTAAAATTACTAGAACACAAKTAGGAAGACTGACTACWWAAACGGACACCTCGGCTTCCGRCCGNTCCYTCCGRGCAGGTGTGACCCATNCTTNGGARAAACCGATAGCCATGAACCCKGTCTTTCACACTTTGTTGTGATCGTTCNNNNNNCAAACNNNNNNNCCGCTCCTGGCGATACGNCGTAGTGAGCCGANNNACTGCCAATGCATCMTCTCTGCGTAGCAGCGCATGCGTWTAGCGNNNGCGGTAAAATTCNTCCNGNNNNNNNNNNNNGTCCGGCTCNNTGAGTGCTATCGTAGGTTGTTAGGCCAAGGCGCTACACACCGTSWGGWATTCGAGTNNCGGACCAGGAGAAAACCACGAATCGCNGNNWGCGKGGCTAGCGGCTTCKSATCNGTTTCAMGRGCCCCGAGCATGTTCTACGGTTCAATTGTNNNNNGRGRSRSTNAGCCGAAACTTGTAAGAGAATAGTCTCTGWCAWGGWTTRCGAGGAACGCCTNTGGCTACTGCGGTGAATGGTCATTANGGGACACGGCCGCGAAGTCCGATSAAGGGCGGNCATRAGATTGTYCTNANRCAGTACTTCCTAGGTTCACGTAYACTGAWTAATAGAANNNNNNNNGATGTTATAGTACATGANTGAGACCCACANNYATYNNNNNNNNCCCTRTCTTTGCACGCTGAARCCAGGTACTNATTATCGCGTANNNNNNGATKCCTATTCTTCNTRWGGNNNNGAYGGATATAGGTCYRCCACGTACCRGCAAGAAACGGTAGGCCTTCGGGTCTTGANNNGTGTCRATTTAAAGATGGNYTTTACAGGCTCGCTTNAAANACGGTGCCCGTNNNNNNNRCSATRAYAGTGACGGCGCGATTNNTTCGWGNNNNNNNNNTACGCGAAACAGWATCNCTCGCCCAAGTCGNRTGNTMMTAGCNRNTTGTCATNAYGTGCGAATKAATTGANNNNNNNNNNYNNTACCATTRTACNNNMAGTCAATGCCCTCTGCATTASAATCTGNYGNTGCTATAGGNNNNNGATATTCCGCTCGTGCAAWTTAANNNNNNNNAATCAGGCNGCTCGAGNTCGATCAAACGTTCTNCAGMCCCGTTGGAAAAGKRCAGATGCANTGTTNTAGCTGCAACCCGTGACCAANTAAATTCGTWRTCTAATGAGGTTCGCATTATRATTGCNNNNCTAAGAAATGGCCATATTCNNNCGCAGCACNGAAAAGANTGCWGCTMATNTATATGKCCTTYAAATTTGTCNNNNNNNNTNAACCCCTATGACGCTGTCATAGCGAAGTCGCTAAGNAGGAAGCTTAGTCAACATGTGTGKGAGNNNNYNAGTAACGCAGCGACAANNNNNNNNNNGGCGGCGTTCCAGTGCANGCAACAAGATTACAATACGGACTGATCARGACSAACGCCCGGGCGCTAACGTATAGCTCCGNNGATAMTSTGGGARGNNCAWNAAAGACAGACGGCYAGYCTTAATTGCCAYTTRGAAWCAACGCCTCCCGAGTCTAAYTCTTCACACGNATACCGACGGNGTTTTCCNCATAACTAGACAATTMGGAGAGGCNGANTAAGTTGAAGCGTAGNNAGTATAAGGGTCYGAACCAAAACGCTNCNRCCGCTYTNNTRCTAATNAGGRAGACCCGCGACGAATCGATCTATGYAAAAGTGKTTGAGAGGACATTTGGTTNNNNTAAAAMRTGTYGACGTCTAGTGATRTTGTTCTATNNATNATAGTGYGACGWGCGTGGAACGGTGTTCGGTTACCGCAGGNCATTTGCTGANCTGCCAAAGCACCCATAAWCTGCTCCCAACTCANCGTRRGCMWSAAAATAAGTCCCTAATAAAGTGTTCAGCACTAAGTCNANCTTGCCTCTCTNTGCACGCTAGGTACTTACGCGAACGTGGGTAGCAAGACCCGACAGGTACGNAAKTAATCACTTCCTGTCCCGGNCCTATTGGCCACCTCGCTTATGTTGCCCGCGGMTAKGTCGNTCTCTCGACTGNNNNNTTTNGCCNNNCCGCTTACGACRCGTGACAGACAGGCACRAGGGGGATTYACGAGGGAGTTTATCGAAGCCATTCGAATTACTAACTTTTAAGTWTTTGCTTTGGGCTATMMCAGTATGTCGNNCTATACNTTTAGGAACCCKACTGGGTCGCATRCCCATGAAAAAGCTTNNGAGTCTACACCCTTCWNNRACTCATCGYGCGATCCCCTCTAAACCTCTMYTCCATWACTTNANACTNAAATTGCATAGCAAGATAGGATTCATCGNNNNNNNNNNNNNNAAACGRAATCNATCCRCTWTTCTTCGGGANNNNNNNAGAGAACAANGGTAGAGTGCATTMATCGTAGATWCCCTTATGATTACTTAATTACTTGAGGTCGGGGGACCAAAATGGTTCSCAACATTCAGTTCAATACGAGTTTCTYCGACGCAACCGTTTGANNNTTCTTCTAGGAACATNNNCTGTTCCAAAAGCGTGATAAKACGCTGATTCTTCTNTGGATGTATTGTYMTTTACTTGNNNNNTGATGCAGCCATACGCTACGCCCAAATTGACCTCGAATNNNNNNNNNNNNGAAGAGGRAGCGCCTAAGTTAGTCCCTYGAGCTCATAACCTRTGAAGCRTYATGGTACTGACNAGCAYTGAACCGCGTCGTGCTTTCACNCCTGCCTTTAAYCTSAGCAACCCACACTCGTACCTGYCANNNNNNNTCAGCGTGGATGNNCACCACTTGTNAGRNNNNNNNNNNGATNNCWAGACTCCCGGGGGTTGCACTTTTCAAKTCCTATTATNGTGGAGNCTCTTACATATTTRRTGGGCAAGCCRRAACGGNNNNAAGGCACACGNNNNNNNNTCNNNGCTTCATCTAAACGACACCCCCCTTGCTGAGCNNNNNNNTAGGTGSGTTTACATTCGTACGAACTRATTCCGCACAYCTAGATGTCNCNNNNNCCGTANAMNGCTACAGAGAGAAAACTAGCGTATMCTAAGCGTGTAGNGNNAGTANGGNNNNNNAGTGAGGAAWCNCCCTACTTATRCGTNAGACTAAGGATTGTGGCGTCTTCAGTTAACGTCTCGGAAAAGCACGGNACCAAATANGGCNTGAGNNTCACACAACCGTAATCCTANNCNNGNNNNTCTTCTTNNNNNNNAAGTGAATTATAGCGGGNGACCGACACTGGCGGATCCNACGCAGATCACACAGGCACGCCANTCAGACGCTCGACGCGGGACNCGGTTCCCAGCCCTGGNNNGGGMGCANNNNNNNNNATYTACNACTCTGGCTCWATTGCCGTTTTAYCACAAGCCCAGCACGCTAACCAGTTAATCAAGAAGTTYACGCSASTCCNCTGTYAGACAAGGCNTNNTCTCCCTRATRCCTGTTTTTNNNGCGCCGGTCCCCTGACWGGNGCGTCWCCTTGTCGAGCAGSGCATWAATCAGTCTCCACTTCATGAYMCTTCACCTTTATACTNGGCANGCSAATAGCCNNNGCATGCAACKATGGTNNAGCCATATGTTMAGNCCANACCGGACCGANTAGCTCATTCTCCGTCCCCTAATGAAACGCGGGCTCATGATTTTNCGCAGAAATATNNNNNTTAAACGTGGGGTTCGCGTAATCAAACCYCAAGTGCAGCGNNNNCAGTTTTAANACGCGGTGGGGTCNNTTTGAGCGNNNNCAAGCTATGTTCNTTTGGTATATCGATCTATGGCCYYACGGAATCTTNNNTAAAACTACGCGCTGAATCSMGCGCGGAGCACGCNCTTRYGGCGTATACRGAGTTCATCATCGNCCAATATACAGAAGTCAYGTCKYKACNNNNNCTCCTGCCSTGGCTATACACGTSNMGCGAGTAACATACCATACGCAGTAGTCATNNCGATCCAGTGNYGCGCGRACTNNNNGAACCGCGGGAGCGCCTAAAAGGTYGTYAGAAGCGGCTCCTTAGTGTRGCYTCGTGGCACGCGAGAAGGATRTAAAAACRTCGCGCTATCNCCTCAGTCCAWCGGATATTCTCCAGTCTCCACAAANRNNAWTGAGCCCGAGCCCCNGACAAANCTYAYTCCCSNNNNANKRTGTGCTAAGCCTGGTGGCACCCAATGCGCTAGGGTTGTMAGTGGYATAGTTCCAGYTNNNTAACCSCGTAATTTTGGMGTTSGGGAANTCAATCAACCTCCTGGGTCANGTTCCNNGGTCNCCCGNNNNNCACAATTCCCCGCCGACCRSTGARCGGTACARCTAGCCGNTCTAKWTTTTAGGCRATCCTGATTGCAGATTGGTAGGCAAARCGGCCGATTAGAYGCTGATGCYTCCCGGCTCCCTACCCCRYGGCATTCCNTTANTGGKGGWACNNNNNNNCTTTAGCCAGGANNNNAYTATKACGAATCGAAGAAACGKTTCKACATAGGGCAGGATAGGGCACNTGGGCGGGAACATGTNNNNNNNNGGTMGGACRTCGGCGACGTYGGGAGCANTTYGTTGAAACYSCWKTGAGCGCTACGCATGAATGTTCTCTGTGYCRAATTGAAAGTTGTGTNAGAGAAWRYTGGRTTAMATTACAGGGCATGNNNNNAATAGKTATAGGMGGTTTTTCATACGYCATTTTCCTTGTTRATGCGTGAGGNNNATAACRAGTTAAATATNAAAAACGCCCAGACNNNNNNNNCYTAATCACGGGYGNNNNNNGAGTGTACCGTTTCTTAGATATGTACAATATGACACGAAATTTGCACCCTCAGGTCGGCACNCGGGAATTGATWAATAAGACATNNCAAAWYGTRAATTACAAGTTAGTTCAGCTCAGRGTAATAGACGTCCATRYTYATTATGTGCGTCGCYCRGTTCTGGGTAAACCTGCATNGTTCTTGGAGTWGACCGTCCACGGWCCGTCCGTATCGGGCCCTCCCTTCTACATGATGCTTTGTCGTCANNNNNNNNNNCTAGCGCCGGCACTCCTTCCKACTCATAAAAAAANNNNGGACCTCTCAYCMAGGATGTGTCCTWCTACTTTTTYARCCAYGAAGGCAATAGGCMCCYTATACTTCAGCATAMGGACACAGGCTATGNNNNNCRCGAKCGTTCTTCCACGATTNNNNNNNTATAATTCCCCTAANNNNTTAKCCAAAGATGCAGTTGCAAAGGGRCGCTACGCGTCSYGGCNTTCTGGGTTTCTTTAYGGCATCTGCGGTNNACTCTRTCGANNNNACCCGCAAAATCGAAGCCGCNCNCCAGATNGWSNTCACGCGTTNTATTCTCAGNGATTAANCTTTAYGGGGAWACTCTCRAAGNCTGGGATGCARCGTANCCGANNNCWTGCNGCTCATGCCGGCNGCNCCTGCAGNNCGAGCRCGGCATTCTAGTTCACAGGGTATTTACAGGGATCTTACGNGCCAACTANCGTTNNNTAGNNNANNNNNNNNNTCRGGAAATGTCGTGTAKTCTTTATTGNAYCATAGGCAAACAAAAACGTRTCGCCTAAAATGAACTTCGATAAAATGGCCCGTACNNNNNNNNNNCCCTCTCNNACAYGCACCYGTGGCTSTCTNANAATATCATCAATTGCCCAGGCNACTATCAAAYSAMAGAAGATTTTAGAGCCTAAGGTGCGGGCTGTCTTYACCGCGATTANCGAGAACGNNNNNNNNNNNNNNNNNNNAATNGATWTAACGTGCGCCCNNNNNTGTATGCAAGTTCCCCATACGACAYAGAAGGTTAGTSTATAATAMAACTCTCCTTRAAAGCTSAGTCTTTATATGTATAGAGNTACAACTGAARNNNNNNNNNNNTGTCTGAGCAATCCATTTAGTATTAGGCCATTCGCTGTAGGTTACTGCAGTAGTGTAACCNNNNCTGCNTAGCTGCTCTAARCCCATGTTAMTGTMACANGCACCAGAAATCGGCTTAATTAAAACCGTGCTTACATTGTCCGNGCTANTATCTCGTYCCAAGTGATTAAGTCAARTAACRYAATMNCACTACCGCNNNACCAGTGGCCGTGGWAAAAGAGNGCGGCTCATGTGCATAGGANATNNNNCTTKCWGCTTCTCRTACMGTCNCGTTNCAGNTTCCNNNNGGCTCAYAAGACCGGTGTGACGCGACGCCATGTCMGGTCCCTAAGAGTNNNNNNNNCGAGTATACAGCTTNCGTCATAGCNGCGGGGAGCATTGANNNNNNCCACRTCTTCGGCAWTGATTAACTTAAACTCACCNNTTNAAGNACCTGAGGCTTCASGCNNNNGCGCTCGATTCGCCTGGACTCTTGTGATAATGGAAGCTGNCATAACGTTCATCAGGCYGACATTATTAGCGNTAAAACGTAGGGTTAANTNNGNNNNNNNNNNNNTGTCTATCGGTAACANNNGGKWGGRTRCCGGCYTGGAWCNNRNGNNANAGAGTTTACCTCAACTTNTTAGGGTCACGCGGATGTGANCAGTCCTACAACTNGACGTCGGANNAATGGATACGTCACKWWTTNNWTAWRGNNNNNAGTTCATAATATTGGANCACCGATRWGAYCTTNTCCGCCSCNGACTGAGAGACTTGTACAANNNNNNNTGNCAAGGCTTGATGGNNAGCCCTAGGGTCGTGYCATTGCANNNNNNNNTNACACCCGAAAAGGGTATTAGTCGATGTWCTTGYATGACGCGCAAAGGATGTAGCGGGACCGCGGTCTGAAACTCCTWAGTCGGNATGAGCTTAGTGCTAGCACTACTTNTCTANTTGAAGAGCTTTCCTTGTCACTGCTANNNAGTAGAGGTCAATAGRCAACAGCTCGASYSGGCGCCGCTACGAANTACGGTTAGCAGTCCAAGAATATCAYGAAACYCGTCCRANATTTTCACAGTAAAGTCTNNNNTRGAGTGGNTNAGGGAGAAGTGGTCCAAATNATTGTCGTGATCNAGCNCGGGTAGNCAAAAATTATCAYRTTMAATCCATNNNNNNTCTAACCCCACGRAGAATCGGCATTAGTCGGACGTCTGCGCGTGYATGAAGGGTRGGACCACAAATCTGANGGTMTCATATGGTNGCTCAGGCGCTGTCTTCGGRYGCGGTGGAACGGTCGAGCCTACAATTTTACAATACAATTTCTTGAACTTCCCCACACANGTGCANKTTGGNAAWTTATTNTGCACACCGATTTAGCAGCACGTCRTTCGTNNNNNNNNYYCGCCTTGATMGTCCACTCGTAAGAATTGGAATCAAGCCGTAAAAGGRTTTAANATCRGAACTGCGNNGACCGCTGCTGTCCCCAAGTYGTCRATAAATGCGTGTTGACACYTCNNNNGGATCCGTACTCCGACTNGTGCTAGGNACCNGCYNNNNNNTTAGTTAACCGCTYTTGAGATAGCTATNGGCNTCGAYGGTAAGTTGCANCCAATTAGTCGCTGAAGGAAGATCCTTAAGTCWACCTNCTCTTTGTANGACTGCAAAGCTYGCGCCTGACAGNNNRATANATGTGGTGGCACTCCACTTTTTCGTGCNGAGACNNNNNNAATTCGGAGGCACATCWCCCACCAGTGTANNNNGGGWACAGYGCTWTATAGCATCCGANTWCGCTMGAGGYTAGGGGTTAGGAGAGGGCCAGAATGGTCNNCTTCCTAACATRCCGGCGCCGGGGTCCGCGTGGGTCCAGTCCGGTATATANNNNCGGCATGNKGATAGAGAAATTGCGGGAAAATGTCAAAGATCAGCGGGTTTNGGGTCCGGCAAAACATGGGGCAGCAATTCTNCAAGGTACNCGACCGGGAAACTACATMGYTNACAAGTGGGCMACCACAGGAAATACGTAACRAACATTGNNCMAWMCANNTARGATGGCGCTCGTTATTANNNNNNNNAACCGGACCATGCAGAATTTCACGATTCTCTTATGCTCGANNAGCAGTGTAGNNNNNNATTCNNGNTRACCAGCNAGTGACCGAAAGTAGCAACNGGNCGTTTYTGTGGGMCGNNTGGAGTASAYGGCTGCTATTCAGTCTCAATCTNAATGACTCSCGCTCATTGACCCAWATACGAGGNCGAANNNNNNNNNNCAGTGACGAATAGATGAGGYTGGSTGCTAATTATANNNAACATTTGANNNNNRCATCGTKATAGTGTTGTCGAATTTACTAANGTTCGGNGTTAGTGTTNNNCATGAATGTTCNAGACCGGACGGTTAAATGGGANMTAGACNTCCCGTAGCGGTCTAAACCCAAAGCATAANNNNNNGAGCATAGCCCGTAYAAACGCAAGCTACCTATAGGCGCAGCAATAAATATCTAGNNNSCGCGANGGACTCGGCGTTGTGCTTGCTTGCTTTGCTTGCACAGTAACTKCCCCGTCCTCMAGGCAAAYAMGTCAGTAACTAGCACRGCACGCATNTARCTAGGGACWCTNNNNNNNNNNNNCTCTAGCGCTTNTATAACCCCGTATTTTCTCCAAATNNNNACCGAACATGAGTAGATAGKAGTTCACCAGAGCGCGANAGTGKAAAGCAGCACACAAAWNANAACCTACGCGATACCTNCCNNNNNNNNCGARGGTRCGGCAAACAAAAGTCGCAATTGGCATCGTYYWTGTAATAGGAGTCTTTGAACTGCGCCAMATAAARNCAAANNGTNNNNTAGCTGCCGAATTAGGTCAGTNNNCCNNACCCTTGCCTAGAATAAGAATGAGTTTGCCAAANCCGTTCACGAANGTTACGGNNNNNNNNNNNNNNNNNCCTACRCNCTAATGTGANACCTTCCGACNTGTGCACCATCACTGACCTANGTCRTCTCGGGCTTRGGCACNCTCAGGAGCGTTCCATGGTGATTCCTAGNNGRAGGCCCGACGGAGTGACGCGCTNCGTATCGNCATATGGGNNNNNNNNTGAAGGGGGTAAGATCAGATACTGRWTGTTAWAACANNNNNTATGGTTTGACGTTACWAACCGGCGTTGGTGTTNGAGTCAGCTAWTCTCRGCATCTAYNANNNGGKCAGACCCATAATCTCCACGCCTAACCCGTGGTGGGATGCTTAAGAYYTTCAGTCGTTCGAATAAATCACRSAATTCCACTCCCCAATATATTGATGGATATCATYGATTAANAGATNNGNGGAGATAGCTGGGGNGCGAAAGCKAYCTCACCCGGCACGTCCGRGNNNNATCANTTNANKRTTGGYAGTCGGTAGNNNNNNAGAGATCATGACCTGCAATAGAAAAAACTCCATNACTACTAATCTTMCGCGYCCATCGACATGGTCAACMTGCTGGANNNTAACCCNTAATGATGAATAGTCATTTCCAAGACGRGCGANNNNCCAGWTGRCGACTGAATCTACAGCATTTGARAGTAATGGCGACTANNNNNNGCGAGGCAGAGCCAATCATGCATCCCAGTGGNGTTAGGGATGGAACTGGTTTGNAAAGGTTTGAGAGCGGCTGTTTACAAATCCGTCARTCGYAATTTCNNAGACACAAGACWAKATATCAARWGNNNRCAGCCCAGAAATGGYTGSACCCCGTRTGGYGGGCNGAGCTGTCYGWANCGCGGCGTTTCCGGRGACRAGGACTTAGCATTTGCGNNNCCGACGCAAGCCGCGNTCAATNANGCCAATTTAGAACAATATSSTATTCATGTGGNCCGACATAACCACCCTTTTCACGTAACCGGCCTAAGACTGCMMRGGNNNNNNTAACGGTCCAGNTGTCGTAAGAMGTAAAGAATNGNTCNCCYGACACGAGTATGGCANNNNNNNNGWTRTGTGGGTTNCCTTACATCCCAAANAAAGNGNGAATANGNAGCTGTCGTGCNNNNNNNNNNATCCCCCACTGTCCGTGGCAGGNTCNGTTCGTNCAAGTTCGNAMARGGATCTGAGACAGATGTGATCGCTAGAAGATTAACTTTATTTCCGTATGNNNNRGGTANTNANCCCGTNTNNNTGATATTGTGCTTTGTYACCATGGTGGTANNNNNNNNNCTGTCYGGGTWTANCGTTAAAGCAACTWCGTGCCACATATCCTCATCTNTACSGTACCAAATCGATGCACTAGAAACTACGTGGANAGTAGTTCTTCCCGACTCAGTATAAACCGCACCGGTAANNNNNNNNNCCYGYRWYTCTAGCGTCTTCGNNNNNTNNGTTGAGAGGAAGGCAACGCATTCCNATGCAAACCCGGAGAAACATCAMATGCTNAGTCGNGTAWNCNATTNSTGGGTAATGGCCTGCANNGGGATYTACAYTTTCMGAAAACCCTCCGNNTGGGCCCTGTAGACGTTTTCATGTCCCATAATCCCAATCANNNNNNNNNAATAACAACAYAACAAWAGGTATCGCCGGCTCTCGAGTCTNNNTAGGTNNNNNNGCCTRTCTTNTANNNNNNNNNAATAGCCCAGCCGGGATTGRCARCTAGAYTAATGTTTAGCATACGGSTTTCSTTGTATTTCYCGCTATTTTGCAAGACGTCGGCCARKACACATGCSRGRGGTCGTTCCGCGAACGTAGAARCTCCAAGCGTGACGTAGGACCGCACAATTCANACCNCTCAGACCCGTATGATNACCCTTGATCCATACTAGGACTCCCTNTAANGCCTGGRACTAACCCCTGCMGWMAGYGATTCTYCCWCTCTTGCCAGGGTTACAGATCTGATMCGNTNNGCCAGCGTCNNNNAAGAGCGTAGGAAGGANGAGCGTCCAAAATACAAATGACTATTATCATATGCACGTGCGGGAAGATTACAACGNGGCGTTTGAGTNNAAAAGTTGCGCAAGGTANNNNNTRGTGNGMASAAATGCGGCTTGAACGNTCNCGGTATGAGCTGNTATGCAGCARCGCCGGNNNNNNGNNGANNGNCACGCCTATAAMCCACACATTTCAGCGTGCGTTGGTATCCCACGCTATAGCTATATAGCGCRNNNNNNNGGAGACNNNNNNCCTTCTCTACTCTCTTATATAGTAGNAAACNAANNNCATACTGACCTCGGCGAAGWTCCNGNNNNNAATAACKCTGTCCGGACGTGATTATTGTATTGYCCTGATGTNGAGRAGCNCGCAANNNNNTGCTCTRTTARWTKGCCTTTTGANAAYNGGNACTACTACTWCWAATCGGAGGTAGACATGTRCGATGACAKCAGGTACGCGGAAGTTGGACAAATAGCTGGGAAAGTTGTTGTTAATCTTGCCTNTTKGCNCNAAGGAAGNTTAGANNNNNNNNNACNATAACGRNCCTCGCCNNNMGCTGGGGTWGCAGAGTTATATTCGCGGTTCCTGCGCCCATATCATGCGTAWCATCCATAAAGTCTNTTGACTCAAAGATACGCNATGCTGTAAMCTCRGATTAGGGGCGCGCAGCCYCGAGGGCCCCTCANNNNNNNTATAGGGAGCCMNNNTGTATTAAGAGGAGGGACACACCGTCTNNNNNNNNAGTTTGAACTAACTTTTYTGGCGTTGGGAGTGAAACANAAGGGRNGCATGCACSGNNNATTAGGCAATTCTGACTAATANGTATGTCGAWKYAAGCATTTGTGTGGGCNNCNNNNNACAWTGGCTCGCGGATATTANTANGATGGCTGACGCATCGYTTGGACTACAGCATGNNNNNNTGGGACAAAAGCGGTGTANCAATTATCATGTAACCTRACNNNNNNGMGYGTTCCGAACCCGACCTAGCCATNCTACTCCTGGTGCTGTCACAGCTCTACCTGCCGTAAAACTATCTACAGTCAAGCTCCCCTTGGTTACTCGGNTTTACCTCTCCGGTAGTTCNATACTTCCTGGAGACATCTGTACCGNNNNCCGGAGCTTCGNGTCGGTNCAGGTTGGAAACTATTGTGTGCATTGCTTCAGGGGGTAGGGGCACGGYSGACAAAACGAATGGGTGACWCNACGATCATACNNNNATTAACAGCNNAATTAAATCGTCGTTCGATGCGTTATTAACGCTGAAAARCMTTCGTTAGGTATGCACGCTATCCATTGAGGGGATWCGGGAACATCATAACAANNNNTNGGARACATCGCTCTCCGCANAGTNCGRTCTCCGNGACAGTTGCTAGYACTCTCGAATAAGCAGATNTGCCGAAAAACGGTCCGTNNNNNNNCATCTAGGATTGCANAACAATCWCNTCGNCCCNGNNNNNNGACGGCACCATGACNNNNNNNNCATTTATAACCGCAACGGARAATATTTTCGAGTGACGGAGCTGGGANAWCCAGAACGCTAGCATGANWNGATCTNTGCTTCNTGCNNNGWTAGACACTTTTCNNNNNNNNNNNNTGCTTGCGCCCAGAGTTGGCGTTTCCAANGTAGNNNTTCTCGTTAGGCAAGCATAGGNAGAGCTTANNNNNNNNTGCTCCCGATGTCTTATACATTGSAYGTCNTGGAASTAYARTCGCGTTTNNNNNNNNATTAARCGCTGTTCGGGCGTTGAATGTTGCTANNNNNNNNNNNAAYAACAYTCATTTGGAGTTGNTTNNGSCNGGACTGCGCGAACTAAACTAAATNNNNNNNACGCATACGCTCCAACCAGCNNNAGAGCACTCNNGCGTTGACCCGWSCSANNTATTAAGTNGTTANNNNNNGCGTTCCGTACTGCACACCRRCKTCGNRCCTCGCNTTTTANNNNGANTNTATTCTTTCACTGGGGAGMRCGGCGAGCTACGACNCACGCCCNNNNNNNTCCGAGCCTGATCGACTGTGGTACTRCTACGGCGGCGACTCCAGAGAGGGAYTARGWATCANGAAWTTAGAGCAAAGAGTCTAGAGGCCTTGYNCTGGTAAGAATATTATAGGWACTATGAANNNACCANNCGGTCTNCATGATATTAACCGCCCCTCAGCAAATGGCAATTGCCTACTAAYCGCTTATCCNCACCTAAAAGGCCCCGACKACRGTGCTYTCAATGTCATGTTTGGAAATGTCCCAAACGCGGCCTGTGCCCTNNNCCACTCAYTAAGTACACAGNATTCAGCCAGCCGTGRCTSGGGCGTCTAATACCGAATACACAACAAGGGGGACCGCTTGTCAAAANNNGTTGATTCTGTGCGRTGCGAGAATCNAGGACTTATGGAGGATCTNANNNGATACCAAACANCNGTAACGAGTCAAGCTNGACGGCAWWACAATTAATAGTCTAGNCTTNGTAARGCGAGTGTGGCCACAAAGGATAGNCNTATTTTTTTAGAGTGNCGNATCGCCTTGAGCAACAGACYWMGGCGAGNTAAAGGAGACACWGTTCGAYGTYCGCGCAANNNAAATKTKYCGGCGGGTTGAAGACCMATACATCGCGCGWACATTTATACCCCAGTCCCTCTACCGTCGTGTAANNNNNNNNNNNNGACGGGCAAGTGYCGGCGTTCCCCAGGGGATGCCGTGYCCACTRAGRGYAAAAYTAGCGGGGCTTCANCTNCGCTACTTAAACATTRGAGMACCTCGCAGGAANKCAAYYTGTCGTGTACAACCGNGGATGAWAGAAGCAGAGCGMAAGGTGGGAGTCTCGTCGAACCTTRNGGAGKRCTCGTANGGTTCATTCCAATNTNTATAAAGANTMGNGAAGATTGAGCTTGCAAAGGGAGATAAGTCTCCCTCAAGCNNTACGAGCTCCGNNNATATNNNNNTNNACGCCGCACAGNACGCCTAAAYGTACTCWCAAATCACAGCCCRGGAAAMCGCGTGGGGCNTGNNNTCGAGCAACAGATTAGAAGGGGTTATWAKAGTNNNTCGTGACAACGCGTGGGCGTGCCTCACCAGATATCAGGACACGCTAGCTCACTAGGATTTGAATTGGTCAGGACAGGNCGACACSAAGTGGGATTCGTGMTGGCGATGSWAACGACTMTGATCGCTCGTTGAAAACGCAGCACCCACGTCGGCCCGTGGACGTTGAATAACAATGTANNNNNNWWNNNNNNNNCGGCTNTATCCACCAAAANNNGGGCRWCTGATTACTGAGCARTCCATNNNNNNATAGTGTGCGCGATTTCTCNTATCGYKCACAATAACTCAGGGYGGAATNNGCGTGASCATTCTAATAGAAGTCGCTCACGCNNNTAATTCCTTGATATWTAANTTTTNNGAACCCTANCYCGCGGGGCCGAATCAGTTGAGGGAGATCGGNNNNNNNTCACTCATAGGCATTTCGCCTTTNGCGGGCAAAAAGCAGTCGAGTTCAYCCTTGGTCAAATTTAAGACTTCGNNTACAGNYYACCATTCAATGGATGTCKAAACTCACTNNAATTGGGCTTCGCCAGTAYGCCNGTGNNNNNNNNNNTCATATAACATTACGTTMCGGGTCTGTGCCGACGANNNNNNNNNNNNNNNNNATAGTAGTTTTTGAGCTRWYTCACAAAKAGGCGAGGGTTGAGCCGAAGCTGTTGTATAYAAGCACGANNCCTCCCGATATCTWNNNYTAYACAAGTTCCGTGYGAACAGCCGGCTGCAAGCCAACTTTTGGTAACGTGTCCCTTAGATATGGGTAGCTGGTGAANNNCAGTCAGSGGAYAGATTTTACTAGTTGGCCCCCCCCCTATCTTGACGTTACATAAAATNTTATTNTCGTTCAAGCCGTTGKCYCTCGCCTATTAAGTNNNAGCCNNNNNNGGACACGTACAAGTGACATTTCGTTTGAGGCAGGCTCAGAYGGACAGGACCTCGYCGAAGTGCATCGCGTTGCACTTTCATGAGGANNCGCTTNCNGGAWKRTTCCTCCNCGCTRAGACAMAGTGGATATTGAAGAAGGCCTTTCAAAGACGCWCRATCTCNNCGGCATAGATCGCSCGTACACAGGGCAACCCAATAGGCTGCCGGGGGCTTTAGGTCYRCTRGACGGTAGTSTGGTCATCTTCGTGATGANNNNNNNNTCTATCCTCGNTCACNCRRARYCNTCTTACACGTCGGTCCACNTNGNTNNGAWCAGAGWGYAAGAATGTGAAGCTGGGTNTTNCYGTGAYTKGGCACNNNNNNNNNCCCAAMSTCATAACATACCAGGGGTCTYCTATAACATCTRTATGTGGNWRKACTGCCGTGGGTTSYGTGMCCGCTAATGCRCYCNNNWTTAGCCYCYCATCTTGGCRGCTGGCTGGGGNTCGAATATTGTATGCCGCATACTTGKTCTAAGATAGAAAYAMTTAAGNAGCCAATATCACCTACCGGGCTCTGTTYATCTGAGATGAAGCGCAATYTTACWTGACAATCTYAACCGTTTCCCCAGCGGNNAGCGGCCGTGAGNGNNNNNTGCTATTAGTCAATANGAGTCTGCAWCTACAAAGACAAAANTNTTATCGTCTCTGAGGACTCGNCTYNGNNNNNNAGCTGATTGTGGTGCACCATTGRCTTGACTCGCGCGGTACTCCCTTAGTATCYYATCTTTTTCCAGTACGAKGAAATGTNGTCGATTGATACCCACTTCAKCTAAGCCGGGGGGRATCCTGNNNNNNNNATATGNNNNNATTCTCATGTCGCCAGCCCCATCRCTGYNTCTTTCCATATTTTACAAGCACCCCGTKTTTACCACTGAGGGCTAATGTCTYTTACGTYTCNCGGCAGTGCTACCTTCTTTCTAAYTYACAAATNYNNCAGNTTGYTGGNGAGGCGAAAGGGNKCACACARGAAAGACGNGTTGCCGNGAAATTCGCNCNCCTCYACCTCTTCCAGTCATGGACTACATTTTACATTACAATGGTCGGAGNAGCGNCNGGKGCTGAGCAGATTGCGCCGGTNATTCCTCCGGGWCCAAGTGCATCTATTTCTTACATATTATNTAGCGACAGCATCANGWTAGCGGACAGATAGKNNNNNCCTYGTRGNNNNNCTAGAGCTRGGTAGACTACACCACNTNNNTCCCTGTANNGAGTCATANNNNNNGCACACCTATAACTCNGGGTGNATTCGGTGMGGGGTGAGTCCGGCATGCGTTNNNAGAGTACAAAGCGCTCTNNNNNGAACGGACAAARTTNNCCAAACACGTGAAATTTTAGNGNCGGTCCGACCTGACGGCTAAGTAAGNNNNNNNNATTTATTCGGTATTTTTTANNACTAGCACTSGTAAGCTGYGTGCGACGCACTAGGKGTGAGAGCCCNAAGCAGGATTTTGTCTTTNNTGGCAASYKYAWACTGTATCTCCGGATRGTGTTTGTAAGGCTCCGCATCACTGTACGCACCCACNGCGNNACNAACCGGKCGCGAGGGGGTTGCNNTCAGTTGGCGCCTAGCTGNNNNACTATGGTCCACRGGCTACNGAGTGNNNNNCTGATCCTAAGGATGGNNNNGAGTTTATCGAAGTGTTTCATATNNNATCAGCGTGGATTCATAAAGATTTGTTATCTGCGACGCCATTCAGAGCGACGNGAGTGTGTTGTCTNGCCCTTTGGGTCCCTCAGGGCCGCNCCTACTCCYCCANYGNGGCTTATGTGCACTTATCNTCCCGATAGGTGACTACATGAAAGCCTCANNNAAAATATCCCCAGGCGYNNCTKCTACGTAGGTGCMCNGTCGCGCTWTGTCTTGYCAACCTCNNTGGATNCCTTRGTCATNCTTCRCTCCCGYGCCGCYAATTCTCNNNTGTTCCCGAATAGCAATTTCNATAGAACGATCCTTGTGGGGACAACAYAGTNGCGTCACAATTACTGCGCGCGCGTGAAGNTAAGARTGTGAATGGGCNCCTTAAAATCCCGRTGGTGTAGTTGCAMCATGNNNNATTCACGAATATACNCAGNCSAGACATAAGTAACACGTTGGGTGAGGNTACGGGGTGTTGGAGTTCTNGACCGNNCCNGGGYTTAAAGAANGNCGGGTGCRGGAAGCGGATAAGANNNNNNGCCGGCCGCAGGGCAACATTGCGCGGTCNNNNNCGCTCTATCAGTANNTTACTNNNNNNNNTGTATNATNMTTTTCKAYACTAGAGACGGTGGTGTCATAANNGACACTATCYGCCRGTCTTACNWGCAACCCTNNNNNNNNTTTAGCGGATGATTTTGGACGGGGCCAAAAKCACGTAGCTTGCCGTCACAGGNNNNNNATCAAGACACATCCNTTTGCAANAAAATGTCTACATTGCATRCGAATGATTCTGATTGTAATAGCCGTAGGTNNNNNNNNNNNNCTACAGCNAGSCAGGTTNTATAGTRAGAGAAANAGGGANTAACAMACATACGTGTCCAACACCTCTTNGAATCCCAATCACNGTTCCCGGCAGGCGGATGAGGTATGTGATGAACTGTGATAGGATGAGGCCATCAAGGGWACGAGTCTYWGGCAGCTACCNANNNNNNTGTTAATTTGYTACTCTCCTGAGTACGGCTNCACTACCTTTGAGCTTTSRCCCGGGAGTCCTGGCCTTAAAYAATACGTTACGCGCAACCGAACGGAAACTAGCGAACTGCACCAGCGTCGGNTATGAGCTACTGGCATTANNCAACTTCATATCGAGGACTCTANNNNNCAATGNTANANSAGAGTGWWGTGACACAATCTAGGATGTATACCGCCRGCGNNNNNNNTTNAATCGTGGACTTCGRTCGTACGAACTGGTNGNNCGCACACCACGACATCCGAGGAGCMNNCACCCNNNNNNTTGGATARTGCTGTGACCTTCGGGTGCGACCAGCGTTGAAAGTAGCATTCCCNTTWACGGCAAGWTATACCAACTTACTGTTCCTTCGGAACACAGGGCGAAGCAAACAACATAYCRCAGTCGGTGCAAAATATACGCYNNNNNNNNNNNNAGTCCCTCCTNCAYTTCARCACNYAATCCTTKTTTTTTCATTATCTACCCGGCCAGGCTTANNNNNNNNAACCGTCTRATACATCCTNNNNNNNNGTMCNNNNCCCTTNNNNNNNNTGCCGAAACTTTCGTTTTTGSCNACAATTCRCTWGTTCNGGACTTTGCGCACGCCTGTYGCGGCGAGGAATGCCAGGGNCMTNCTNNNNNNNNNTGGCTTACGTACAATAGCAAAGCAGCATTAAATTAAANNNNNNNMTATCTTNAKAKCCTAGCNNNRRATAAKATGTGGAGACTGCTAATYGACCCCGACACCAAGANAAGTATATGAGTCTTTATGGAGTGTCAAGTACGGAGAANTGNATNCNGCTTGTWAGATGACNNNNNCTNTCTCTCGCGNGCCTGCCTCCYCTTGANTNGNNNNNNNGCTCCGTTTAATARCGATAKTATRGANNTGGNNNNAGCAGGCTCGTTANAATCGAGTCGTCGAGNTGAATTCAATTTAGCCANNCTTNCNARGCCGATCACATAACAAAAGTTATAGANCCGGTGCAAAGGGGCAAAGNGTTTAGGAYCACTGCGGGNCCCCTCCMTNTTTTGGSGCTCACGCTGGGANTGGTCGTTNTTRTACYCCGTGCTAACTCGTGTWTTTTAAATAGGTCRTTNNCNGSTGGCARAMCTCCCCTCTTGCTCCTGCGTGAATGATGGGNCGNGGGTTGAGCTTGTGCGCCCGAGTCCTACCAGTCTGGGGNNNNGGTCTCTGTAGGCTAGCTGATAGAAGCCGTAGCGGMCTTCATGCTYCAGGNTCGNCTCAATTNTTTCGGACCACTCCTGTACCTGTRCGCAAGGAGNGRNCCTTAGCMGGYTGTGGACTCCCTTCGCTAGTCNGGAGCCAGCCCGAGCATGTCGTWMTGTCTRWGNNNNNNCTATCMTGTTGGATAATTCGCGCATGAGTTCTTGTGATTGAGTTATACCTGCAGAACATCTGCTTTTAGATTCGTGGACTGTGTATRTGAGCGCTGGCGGTGAMAACCGCGGCGGGTTGCTNNNNCGGGNTGTGACGAGAAAGGGGCCCGTTTGGAAGGNNNNNNNGGTATTAACCCGCGGCNCTTGAATWGAAAATAAGATACATCTTTGRTATCTAWCGACTATAATTAAGGGGAGAACGTCTCGAGGCGTGGTTCTTATGTGTGGGATCTAGNTGCGACAGTANCTACAGCATGTCCAAGCGGAACACRYYGTCYTNAACGATTTCCAGNNNNNGANATAGCCTGGAYGTKACCCGSGAAANNNNNNNNNNNNNTMCTRAWRTATANNTAARTACNNNNNNNCTYWTGAGCTGAACTAAAGTTNNNNNMACACGTSRTKTTNNNNNGCGCCGAAAACCATCCACCAGTAACTAGAAAGCACGCTCTTGTGYRAAGNNNNNNCAACGAGTTTGTATCGRGCYTTCAKTTGTAAAAGGACCTAAGGCCCGCGCTCCCAGAAGCTAACCCCGTGCGCCGCCGATCGTCCGACCTTAGGATTGCCTGGCACCCGAGCGGGATACGGCCGGGCTTAACCGGGAGCCTTTGAGACTNNNNNNNNNTTAANNATNAGCTACAAATCAGRGAGAACCCNNNNNGAAAATTCCATGTTCWTCCGCNNNNCCCAACAGAGCTCAGNTACCCTTTTTNNNNNCCGTGAATGTGAGGTTTGCNGGGAGGGCTATGGTGTCCCCCACTCGACGCACCCCGGTTNTCNCGATKAGATGGATTCCTCGTCNCGCATTCCCACATTGGGTYGGKCTTAATATTATAGCTACMAGGYNNNNNNNNNNTAGTCCTGTGGCCGCCTCGTGGTAACCGGTCAACCNAGTCTAGMATNATGCAAANNNNNNNCGGCCTAGCTTATAAAAACGGCCTTGTACCTGAGTNAGTGATTGAGNNNNNNNNTACCCCCTTTNNNNNNNGCGGTGAGGCNTNNNNNNNNNTCAGAYYTAAAGGGCCTGACGGNTTAGACAAACCAGCACCGGAAAGCCNNNNCCGGACTTCGAGAGATTTCCCCACGCMCTATATTCCTTCATCGTGGAAGGAGTATGCTCAAGCTGCTGTCNNNNNNGCNTCGCTMNNNNGATGACCCCTGGGTGTGTGAGAATTGACANCAACTCTTAGGGANGTCGAGACTTRTCTTGNNAACGKAACGACCRNNNNNNNAATTCNTNTCGNTCCGNATGCCNCNTCGCCAACNTGGCGCCCTCACGTGRTANNNCAGGCAAATRTCTTCAGASCGTGTAGYGTCGTCTGACCTGCCATTTGCTTTGCTCGCTTAGTGCGCGAGATAAAAYAAAATNGTGGCTCTCTTANNCTCCTCTTTCTGCAACGTGAAACATGGTCAGATGGATTAATGCCTACNCGTTRWCAAGAYCGATTGTACTCTACGTANNNCNANGGCATCAAKCGGTTGTAAATGACNACNGGTACGAGTAAGGGAGCAATTTTTGGTTCCAGCAAATMGACGGCNCTGTCTTTGTAGAAAGTCTTTGACTGTGGGAGCCAGCGACCACNNNNNNNATNNAGCTATTTGGATCNNNNNATCCGTTCCNATTCTAYCANCAATATGACAACGGTATTATACGGGCACGATCAAGTTGATTTGGAGCTAAGCACCTCCTYCATATCTCGAAACGACWGTCCGTAGACGGAGGTTGGTGCACAACCTNNNNNNNNCTCACGCGTAGCATCCCRYAYCGGAAATCGAAANNATATGCAGCCNNNNNNNNNNAACTTCTRAAAWMAGGCTTAGSCAAATTCACGTTAGCATACCGTATAGCGACTCTTTGKAGCGGCTTGGGACGGATGNANACTCGAGTGGNNNNNNNNNTCAGCCATGTTAGAGGACGACGAGAGTANCCTNTGCATGTATAGCAGCCTCAGTGGNCGCTCCGCTGGGACGTCAACTCAAAGCTATACTCATGATCNACTTGTGACCATCTGCAAANRTAANCTCCAGATTAGTCCTGAATGATCCCACGTGACATGTGAGGCYGAAACGTTNNNNCNTNCGNNNNNNNNNNNTGCCATACGCGCGGTATAGCTNGATGTNTCCAAGGAAAAATGATGTCACCTAWCGACACATYGCTAGGAAGGGCTATGGCGGCTAACGRGCCCAGANCANNTTGYGRCTWGGATAAGATCTTGAAGGCCTGATACTCTTTCAGARTCCCGCTTCGCCTGCCGAGATAGCTCGAGGNNGCGACTNTGTCAGGGNGSTACANTGAGATCAYCCNNTCACRTTGATTCGACACGANNAGGATTAAATCGCYGGTGNTTCCCACTGTATCTGCCGGCGGTGTACGTAGGCYTACTCGCCCGGGCAAGGCTCCACCTTACTGGCTCGARNCGCCAACCGTCTATCTCCNGTCNATGGACCTTGCATCAAATGAGACGTTTGTTMTATGTAGGTGTTGATTTTNNNNATACGGAGGTTGNAKTAACTGACTGGGCGGCTGTTTCGGTACGTGNNNNNNNNNNGCCCGACANNNGCCCAAAATTTGTSCTTCACGCCACGCTCAGCGNTATGTGCCNNTACCTGATTCTGANCGTGTCCTGAGCCATATGACTGAGTSRTRAGGTATCAGTATAANNNNNAAAGATTTGACAATACCCGACACAGTTTCNNNNACTGCAGCGGTCTTRTAGCGGATACCGNTGATTCCCNACGACNNNNNACAAGGCAACCACNNANNNAGAWYACCCGAGTCTWAAATMYCTATCTGTCAGTCANNNNNNNNNNGGGTGGSSCWCCCMNNAGACGAGGCCACCGCAGCATGGANNTNCCAAACGCATCTGCTTAGAGATNTCTGCMACCANGCNGGTACTANNNNNGGGGAGCACGCGTATCGAAACTCTAGCAACGAATCAGAGCGTCMATGGTAATTAGACGGCGGTTYRTCGRCNNNNGAACCCATNGNGATCACATTGCTCANNNNNNNNNNNNNNNMCACAAGCCTTGTCNNNNNNNNNTGGCGCAGCTGAGGAAAYCGWGTGRGTCKAAARGTGTCAGCTGACGGCGCTGCCCTTCGGCATTTTGTTACTCGAACCGCTAAAGCAATACAACTGCYCGTTTTGGGTNNNNNNNNNNGAGCAYCGCATCCTCTTNNNNNACCGCGTWTGGGGTANNTCCAATGGTTGTTGAGANTTTAGGTCCTCGTTTGAGTTTGTGTTACGGCKGCGCGGCGTGCCTNNGRTGGMTATTAAGGTATTAAGCCGCCGCACNNNNNNNNNCRCGAGNNNNNNNNNCANAGCCTAGATGCAAAGCGAAACGCGCGGGCGGGGTGNTTCTATCGANAAACTTANNNNCACACTNNNNNNNCARACGYCTAATAGCAGAACACTNNGGGCCGCAGANATGCAAGTCAAGGGCAGASATRGATTCAGCCGAGCTGAGTGGACTGCGTGGATCAGAGRCTGTYCGAAGTCTCCCATTGCGGAGNGGNNNNGTTGTTTGAGTCGTATTCGTAGCCGGTATCACACNNNNNNNATTGCTYAGAAGAAAGAATTTTGTAGCCCCGTATAAATCCACAGAGTGAGGCGGAGTCCGGACCCAGGYTCTGCNNNCRAATACNTAGCTGATAGCACCCGAASACACCCTGGTAATCACTGTAGGNGTACGYAAGGTGYTMAGTGATAGCAGCGNTAGTKGMAGGTTTSTRTCGACCACGAGTCGGAGTGTGAATTGAGGCGCCGAGGGCACTGCATTATATCAGGGACNGRTGNNNNNTNTAAAAGTAAATATCTATGCTTYTGCACNCGTTGATCGMCACYGGACNNGNAGTAACGAARTCGTTGAACGNNTCGGCGGCGTAGCNCTGACGAAACTTGGAGATCCNCNCGNCTGGATTGCTCTCCKATGGYCAGTNCGGARCNNNNNNNNNNNNNNNNAGATCGCAGTGGTTTCGCGCGTTAGGTAGATTCGAACGAGTTCGAACNNNNATGTTAAAGTGCAGGTTTGCGTTGCSGAATATTCCCTGCAATGGANTAGCGCCCCATTACCTGCGTGSAGCRTRTATATTNTCTTCTARRCGCCCACAACTACRATCGCCTCATACGATACCGTTCTTTGGATCATANNNNNNGCNNNNNNNNCTTTAGTTGGTGTGTGTGGACYAGGAGCTGTACATGCGGAATCCTGGCCNCTAACRCTTNCCCCATTATNNNNNTTAGTNANTTNNCYAAYCTTGYAGGCNGCTCATATTAACCGACGYARCCAGCANNNCCACCCAGGTTGTNTACCGCAACTWNNNNNCGGCCTAGGATTTATTNGMCCAMGATCACCGGGAGAGTTCCMGTNNNNNNNTTTRAGTCGGAGCTATAGATTGMSTTTNNNNCTTGNGAAACGGTGCGGANGTTATACCAGCTACMAACTAATTGGACAGASTGCTGGGTTCTCAGGCCCCCAGTTGGCCGGCAAATGACCGNNNNNNNNNNTCGGYCGCCCTTGCCGAAAGAATCCTTGTGCTCAATAATYMGNAATNANGWCTTTTAYGAARGTGGATGGGGAGCTACCAATTATCGANGTTACCCTTCAGTTCATGAATTTATTACCGATGGGMAGGGTTCGGGCGAYGTAAGCGCGTTTANNGAGNACCACCGTGATTTCTGGGCAGANCCGCCNNNNNNGTGCNGAGAGTAATTCCCGTTCGGANGTRCRTACCACGTTAAAGCCCCCATNNNNNNNAGTCGAAGYNCGCCCACCGCAGTAGAGCTTCTGTTAATTAAGNNNNNNNNAGCTGTNNNNNNYTCTNNTCGAATGTGTCTCNNNNCAACAGCGGNCATCNCAGTGTGGGGYTGCGAACNGANTGCNTACNNNNNNNNNNAGGTCTAATATNNNCCTCNNNAATCCAGGTCAATGAAKGCGGATAGGTNNNNSCGTCACGMCTNTCCTCNNNNNNNGGCCCGCCAACAGGCGCTCGAACTTGATTCCACGGTGGGACGGACTGNNNSAGTTGGCCTTTACNCNTTCTATGGCTTGTNCNNNNATCTCGTGGCAGTTGGTTTGGTGCTNTNTAACGTGTCTATTACGATATCTTGGCTYTACTAATCTMAACGTAACTGGNTTMATCGGTCGGCTNATTACTCGANTTGCATACCGYGCYGCYACAATGCCGTTACAARYAGACTTTTCCTTACTATGCATCATTACAGGGCGCNANCCCNCNGANATCCCTTTANTCGGCKCGATGTGTGGCCGGCCCCTTCGTAGGTATCGAGAAGTGGCGGGAMACACGGAAAGATYGCAGGAACCTATCTACCCTNNNNNAATCTCCCGNNNCCTTTAATNTGKTTTCCAGCTTCGGACATATGCTACGGACTATGTNTACTGACTCCGCACAGGNNNGTGTACGCTTCATTGCTNCTGCGCGCYTACTCTGTCTAGGAAAATTGTTAAMTGTCCCTTTNCCCGAACGCCCCMGAGTMTTCGAGCYRGGTCCTTTGCTAGCACANCACTCACTATCCCTGCAATCCATTTACACAACGATGTGTANNTTCTCCAAACGATATATATGCACCGGRGACCAATGTGNGCCANNNNNCCGAAATTTGACCCGCGTGAGCSTCMGYAGTATTATCANCCTCCCCTGAAGATATGTATATTTTRNAGCTATCATCGACTTYTGTGCTGAATCTWCGCTGGCGCCTTAGTNNNNATTGCATGGAKTACGTWTAGCGCGCAGGCTAGCAGSAGTAGGAYGTGCGGAATACGCGGNNNANGTCTGATATNTTGCCANATACGRATAATCTNNNGCCATGTGCCCYCATAGAWCACGCGAGAASGCATAAAGATAGTTMCCTCTCGCGCCCNNNNNGCCWCACTGCANNCCACGCAGCTTGATATAAGCAATTGYTCNGGTAGAGGCTGCTGTCCCAAATATGCGGRKTACNTAGAACCTGTGGGTGAGCMGNNNNNNNACGTTATTCTGACCACTATTAGTRGACGCGNNNNNNCTCTGTATTCGTATTCNGTGAACAAAGGATAAAAACTCTGTGACACGATTAGTTGCCCAGGGCAGCTTNAGGCRACCCTAGGCTTATNCNCTGAAGATATTTGKTNAGCATCTGAGTATGCGRCGACCATGCCYNCYAAGGCWTCWGYMGGGYGTMAGGTCTGCGTTACTGTTNNCNNNNNNNNNNACCTCCYASCTAGGGGTCGCGACGYGACAAAGGAGCACCARTTTCGATTCTAGAAAAYTGTAAAGGGCAGGCTTCKMYNNCTNATAACTCACGGAYAAACANGNCCTCGCTCAAATCCGGNANTNTCGCAWAYTNNCCTAAGATTTGACCNNTACCCGACRNTAACGTAGTGCGGCARACATAGSTAAGGGCGAAGTCTTGGCGTTGTACGGATAMTGAGTCAGAAYGATAARTGTAGCTCTGTTGACCCTNTNCGTATTACAGTCWCYAMATAAANNAAGATRTRTGTGCGCAAGTGGTMGGCAAAGGTTAACGTAMATANGCNANNCTTTTGAANCCTGGAACNTATCGACATCCGCGTCTGCCAGTGCCCGATAANTTAGGAGATCTTTCTGTAAATACCCCGKCAGTCACTCCACCGTATCCCNTNGGTATCRKGCGGATTGAACGATAGAGGGCCTATNKGRGGNCCTCATGGTAMGCNNNNNNNNCCGCGCWTTTTGAAWTTMATTTTAGTCACWTCGATGTCGTTGGAACAAAAATGTATCRAACTGANGCTCNAATTGGTMCKTTATCATCCATAGGYYCCCTCAATTGCGGYGCCCACATCNATGGCTGTACGGGNGTTACTGACAATAGAGCGGRTATGGNNNNGATACATTCCGACATTGCCATWAAACTAGAGCNNGCCTCGAMKRGGTTGNNNNNAYGAGGCACAWACGCTTGCGTNGACNAAACANGCMRTATTTTTAAATCCMGCCGGGYAATACSCACTTCKGCCNTCCAGTRCGGNNATAACNNNNNNGAGCCTTTAGCCACAMATGTCGGCARRCGCCCACCCCGACATCATAGGAYACGATGAATCACCGCTAATCAMGCGGTCGTMCGCGCTCCGTAGAYCAGARTTCAAGGAACCTGTATAGATACRGGGANTGATCTTCCGTAGCTNGTANNNNNNNNCRCAANMKTGATGATTACGCAAGNNNNNNNNNNNNNNNNNNCGAMCCAGCGCATACTACGGTNGGCTTTGGCACAGTTACCAGTATCAGCAGCCGAACTNCNNNNNNNNNNNNNCYYTTCATATGCACAAGAAGGGCCTGTTATGATAACACGCATAACGTTGTTACGNNNNNNNNGGGAGTTCCCTWARACGCTGTTTCGGCTGCNTCGNNNNNNNTCTAGTTGCCCTAAMNNNTTACCGACGTTTCNTRGTATNTTTCNATANGATNTTKATTTTATAGCCATCGAACTAGAYTCCTTGAGAAAGGTTYTATCTCAAGACCYTTNCCAAGCGTSCGANNNNNNNTATCTTNNNNAATATATGACACGGTAAATACGCCAGGCCTGNNNNNGTATATSTTTSATTCTTCGGCAGGGAATNATAATCTTCATTCAAATTGATTTAAARAWGKGGTCTCTYANNNNNNTTCAGGANAATCCGCATGGCGAAGCAAMRGCNANTCAGCTNNNNNNGAATTGGCGCGCATGAAACAATTAGATGTCCCGAGTTNATNGATCCGATAACATGACTTAGCCAGNCGGGATGCTGTCAGATTTCTTTGTATAGAGCNNNNNNATCGTTNNNNACGGACNNNATTGACGATATCAGCNAAGNNNNNACCGCGGTTCTATAGCGTKTGTTTCTCATTTTYCGTCAAAGACGYGCNNNNNNNNTGCAAGTNNCAGGACGCYSTCCTAAGCGYMTCTTGCTAYGCCGTTTCCCGRGCTGTATSCACATCAAGCCCCAATAGCGGWACAGTCGCARACGGGGYCGTACGWCGACGCTRCTTACTCGTACGTTCTTYKAGNNNNNNNNCANTTGTGGYGYCTGCACAACACTCRCWTAGCRGTACAGTTCTGGCNYATCCTGCGAATCGGCAYCTNTACTAAACGTTCTGNTNCGNRYAGCGAACTAGTAGTTGAGCTAAGYCRTCAGAGAGCTACACCTCACACAGGAGTCTTGTAGTAGCCGATCTCTAGAACCTATCTTAATTTGCCAGTGTGGGCCTGCTRGATTCCCTTCGACTGCCACGRTGTCAAACCGCAGAATCCTAGATATAAGGTYGTACTACTTNGGGTCTTGTTATTCATTCAACTTGATAGTGCCTCGTAAGGTAGAATACGCAAACGTGTACTAGGGGYGCAAYGRGTCGNGAGAGGKAGCCACNGCCATTAGCANNRGGGGACCYCATATGCGTTCCGGCTACCGGCGCGTTGCRMYYTGCTAGCCGCGTCTGGTGGCGCAATTTGGGGGCTGCTAAANTCCKCCCCGTTAAWCAGGACTCGCGGGAATACGTTGCTAYACAACCGTCACCGTGTNAGCAGGCCGCAACGTCNCTTGCATTCGGGCCGATNNNNNNNNGRTGGTCCCGTTGMACCTCGCKGAGGNNNTNTNNGTCACTAACNNCGGTCGGCCACNTNANTNNRAGTCGCCAATACTCATCATCGGAGYTCTTCAACGCAATCGAGCAGAGGTTCATKGCKTCCACATCTGGAATCTGTAGCCTGTACAAAGCGGATAAYYCTTATRGGATAGTTTCGCTCATGGAGGAGGATCNTATNTTNNNNNNNCACGCACTAGACTAATGGAGGGGACGCGCGTAAGGCTATTGMGTCTTGNCNTCTGCCGGCAAATTAACGACGGGAGCCCGTCCTCGTAGGGTGCTGTTAATGCGGATATGNNNNYATSGCCCGAGCACTCCAAGTTCGGCTCAGCGCATTTCGANNNTRCTGACTNTCNCACTNCCTTCGCCTCTCACAAATGTGGTTCTACGCAYGTGCTACNNCTCTNAGTAACACTRCTCTTYTCGCCCTCGTAAAGTGCTNATTCAACACGKTWGNAGRTCTTCGCNAAGCTCCGAGCGCCYAATAGGGCAATACTTACCAYCTNTATCAATTGCCTCCCTCAATGAACTNTTTACTGAMCAATCTTYGTGTGGTGGGGCTTTGGGATGCKYGTTGCCGCGATAGCNTCCANNNTNGAAGGTCCGGRCGGNNNNNNNNGAGGGGAAGACGGAGCCGACCCTGTCCGGTCTATCCATGCGTAGGGGTGGTCGATATCGAGTCGTANNNNNGGTGTGAACGGGNNNNCACAGTTTACTGATATNNNNNNGTTNNGCACCAATTACTGTTTKACCGCTARNNTCTCAACNNNNNNNANTAAGGGCTGTARMCGAAAGCGAGCANTACGGATCGGATGCCCTCAACCCAACCTGYTGATNGGTAWGGATCAATCCTMGGGAATATTTCTGATCCGTNGAAAGTAACCTCACCCGNNRTAGAAGGCRGACTAGTAAGATGCNCGTNNTACGCCTKCGAYACTAGGATGACATGTNNNNNNNNNNNNNNNAGGANCTTACTAAAAGACCCGNAGTTTATGCNNNNNACTCCGCWTGNTTGNTNNNTATTNWGCGAGCWWGGGCAARCGGTATTCGATAACTCGGTCACACCGCGGCTAANATCTTTGCAGTACTACAYCNNTNTTTAAACTATTATNNCACACCGTATTCAKCGCCAANRCATGCTGATCCTCTGCTAGCGCATCGCGAAAGAACGTAACTCCCTATTGYNYGGCACGCGCCGGGMATCGCCAGTATAGTGCAGGGCCGAAAGNGASGNGNAATAGTTCNNNNNNNAACCGGNCTTACGACCTAACCYANGTATATTTAACAACNNNTCAGTGYGTWAGACTTCTAAWCATCAATTTGTGATAGANTCGTGNAAGGCTTGAACTCAGGCGGNNNCTGAGGTGCTCGACTTMCCCACTWTTCTAAGTAARGTCNGARTKGTTTTCCGACATGAAATACNGTTGCAAAGATNTACTTGCATGCNNNNNNNNNNGGACGGAKAAAAGACNNNTATCCTGMGCACGANNNNNCAGGGTGKCCAYAGCGGTNNNNNTATCGGAAGTCAAGTCAGTCTTTAGGCCCCCGGGTACCCGGCNGGTGTGGCGTACAGGTCGGATTTCGGAGGAANNTGCCTANTGCCTAGGCGTCCCTYTTCCCTGCTTYCGGAGTAGCKACGCAGTYCANNNGCGACACGTAAAGTTATTCCTAAGGAGATCAGCCTTTAWTTNNNNNNNTACTGCTGTCTTNTGACANNTCNCGTCTTGGGTCNSACAGCCCTCNGGTACRGCTGGTGAGATTGAGYCGCAAATTMCTCGCGGAMCAYTCGACTCTAACKATNMTCTTGGCCCTAGCATCARNGAGTGTGTGAGGGTTGGTTWGTTCGAACANCGGTGGTTGRRTWCACAAATCWAACCCTTGATCACAAGCATTATCNCTGCTAGTTCACACCGAGTCATTTTTGCTAAGGCCCNNGGCTKNNNNNNNACCNNNNNNNNNNNNNNTGAGATGTTACAACCTTGTTCCTGARTTTCGNTCNATNTNNNNNNNNATCCCTNNNNNNNNNAGNGGCCNNNNNNNNNATGAAYACMGWCTNNNNNGRCTCGCAGACNNNTRAGGGARAACGGCGTGTCGGTTGACGGCWGNTRGCGACNATGAMNNWGGACGTTNCAGYRATCCTATGTTCGCGTATACNAACATGCGTCTRATGCTATTTRGCCTNGTCYNWTGCTKCGAGCTTGGATAAAATATTANAGTRGACTGTTGCAAGCNGAAKTCACKCTGCCGGACGGNNNNATCAGCCTTGTATTRAGAGTGTCACGCWTKKNTACTACAAAGTCGCTATTCCCNNNNNNNNNNNGGCCGTGCGCACTGCATTAANNNNNNTGACCTMCANNAGTRCGRGRCCCCNNNNNNNNNAAGTATNGACCAMRYATCANNNNNNNNNNNNCGACCGGCTTATATCTNRCGWTTACGGGAGTAAGCGTTCACGCAGGATGCYCCAYCTATTCCCTTCAACACAANGNCCTCTGAYCCTAATAATCCNGTKGGGCGCACTACGAATGGGMGNNNNNTAGCANCNTTGGGNCGRGRTAATCTTGAGCAGAATAATACCTTACATTTTAGTGGTTCCACGANTTATCCCTACGTGGGATAACGGTAATRATATCTAGTATCCCAAGACCGGGTACCTCCTGAAAACWTCGGGGMCNGATGCGTTNTCTTCATNGAANTACGTCTGATAYMKTCTCCCCTCTGNCCGAAAGGWMACTGCYGTGTTTACTCTNAANACTTTTGGATGTAGGGAAGTTATCTTTTNATGNCNCTGGTGTCTYTGTACTCCCTAATCGCTCNCATTGTGATGCAGNNNNNNNNGTTCGCAGTATTGGAGCAATTNGAAACCCGGGGCGGGCGCGTGSNCGTCATRTYCGACTNTCTGCGAGNNNNTCCTTACACTCTAAGACAGACATAAGTACACMCGGCCCCCATTATNAGTNGACACNAGAATCAGTCCGGAACACTTCTTCGGGATGATCANNCRKTTCNCGCCGAACTGGGATATAGTGACATCGGTCAAGCTAGAATTGCTRCGCTAGGTTAGTGCTATCATCTACGCCGTGGNTTGGGGATTAGTAWGACTCTGGCATCTGACYTTGACGAACGGTACTATTAAGAGTGAGCTCTAGTARCAAACNTCACTTTCGATACTCGAAGATYGAAGAGGCGCAYGTAAATTNARTCGGTTCTTCCKGNGTGCYGGGTAGTATGTAAGTACGAGGAAGCAAAMGCGAAAAGAAAACAGGCAAGCAATACAGCCCTCANAGCCTCYRTNANGGTAGTACGCGCGGCCYGYAMTGGCGCTCAAGTCTCGRGAAGAACRCGATCACAGATGCTCGTCCCTCCCMTAAAAGGGAACGGGGGACCATATC
>eh_166
[truncated: 2,722,194 more chars]
